# Supplementary material for: Transcriptomic response of the Antarctic pteropod Limacina helicina antarctica to ocean acidification
Source: BMC Genomics. 2017 Oct 23;18:812. doi: 10.1186/s12864-017-4161-0 (PMC5653985; doi:10.1186/s12864-017-4161-0)
Supplement: Supplementary file 3 — Ocean acidification differential expression gene list. This file provides the list of all genes identified in the ocean acidification differential gene expression analysis. File contains, sequence identifier, sequence description, enzyme codes, gene ontology identifiers, gene ontology names, logFC (Fold Change), logCPM (Counts per million), P-values, and FDR (false discovery rate). (XLSX 741 kb) [file 12864_2017_4161_MOESM3_ESM.xlsx]

## Sheet: Additional_file_2.txt
	Row.names	Sequence.Description	Enzyme.Code	Annotation.GO.ID	Annotation.GO.Term	Annotation.GO.Category	pH7.7_v_8.1_day1_logFC	p7.7_v_8.1_day1_logCPM	pH7.7_v_8.1_day1_PValue	pH7.7_v_8.1_day1_FDR	pH7.7_v_8.1_day7_logFC	p7.7_v_8.1_day7_logCPM	pH7.7_v_8.1_day7_PValue	pH7.7_v_8.1_day7_FDR	pH7.7_v_8.3_day14_logFC	p7.7_v_8.3_day14_logCPM	pH7.7_v_8.3_day14_PValue	pH7.7_v_8.3_day14_FDR	pH7.7_v_8.3_day21_logFC	p7.7_v_8.3_day21_logCPM	pH7.7_v_8.3_day21_PValue	pH7.7_v_8.3_day21_FDR
2842	TR569000|c2_g2_i5	heat shock 90		GO:0005524,GO:0006457,GO:0006950,GO:0051082	ATP binding,protein folding,response to stress,unfolded protein binding	Molecular Function,Biological Process,Biological Process,Molecular Function	-11.4602	6.0985	2.15065e-07	0.000360643	NA	NA	NA	NA	-5.97857	6.0985	0.000298224	0.0298264	-12.1755	6.0985	1.72073e-07	0.000340922
862	TR437282|c1_g1_i1	isoform E					-10.5841	3.10236	0.000222988	0.0190503	NA	NA	NA	NA	NA	NA	NA	NA	-11.0909	3.10236	0.00022659	0.0286642
263	TR390302|c2_g1_i1	galactocerebrosidase isoform X2		GO:0044238,GO:0071704	primary metabolic process,organic substance metabolic process	Biological Process,Biological Process	-10.4262	3.06337	0.000246096	0.0202779	NA	NA	NA	NA	NA	NA	NA	NA	NA	NA	NA	NA
3292	TR582563|c5_g2_i3	collagen alpha type					-10.118	2.66648	0.000831866	0.0395772	NA	NA	NA	NA	NA	NA	NA	NA	NA	NA	NA	NA
652	TR418061|c1_g1_i2	Mitosis inhibitor kinase wee1					-9.78406	2.21592	2.01718e-11	8.39256e-07	NA	NA	NA	NA	-3.99072	2.21592	0.000878377	0.0477093	-3.09162	2.21592	0.000511616	0.0428121
2645	TR563461|c1_g1_i7	---NA---					-9.52958	1.39472	0.00057139	0.0327102	NA	NA	NA	NA	NA	NA	NA	NA	NA	NA	NA	NA
4097	TR606301|c2_g1_i11	protease inhibitor Epi11					-9.40414	4.11185	1.16658e-11	8.39256e-07	NA	NA	NA	NA	NA	NA	NA	NA	NA	NA	NA	NA
3151	TR577592|c2_g6_i1	---NA---					-9.1939	1.63883	0.00100118	0.0440315	NA	NA	NA	NA	NA	NA	NA	NA	NA	NA	NA	NA
2474	TR558595|c1_g1_i5	ras GTPase-activating IQGAP1-like isoform X5		GO:0007165,GO:0043087	signal transduction,regulation of GTPase activity	Biological Process,Biological Process	-8.92189	2.02321	0.000708691	0.0362007	NA	NA	NA	NA	NA	NA	NA	NA	NA	NA	NA	NA
3522	TR589489|c9_g2_i2	PREDICTED: uncharacterized protein LOC101845042 isoform X1					-8.81082	1.45116	0.000600552	0.0334264	NA	NA	NA	NA	NA	NA	NA	NA	NA	NA	NA	NA
303	TR391573|c0_g2_i2	microtubule-associated futsch-like					-8.7952	2.51032	9.59267e-07	0.000823065	NA	NA	NA	NA	NA	NA	NA	NA	-9.83603	2.51032	2.65396e-07	0.000481821
3192	TR579358|c1_g1_i1	alkyl aryl-sulfatase BDS1-like					-8.78868	2.26179	2.22577e-07	0.000360643	NA	NA	NA	NA	NA	NA	NA	NA	NA	NA	NA	NA
2107	TR546618|c2_g1_i14	organic cation transporter -like					-8.73381	1.30279	2.50582e-09	2.6064e-05	NA	NA	NA	NA	NA	NA	NA	NA	NA	NA	NA	NA
1871	TR539809|c1_g1_i3	solute carrier family 46 member 3					-8.67219	1.09604	0.000117171	0.012948	NA	NA	NA	NA	NA	NA	NA	NA	NA	NA	NA	NA
3343	TR584834|c2_g1_i10	hypothetical protein LOTGIDRAFT_232508		GO:0004867,GO:0005576,GO:0008233,GO:0010951	serine-type endopeptidase inhibitor activity,extracellular region,peptidase activity,negative regulation of endopeptidase activity	Molecular Function,Cellular Component,Molecular Function,Biological Process	-8.57406	1.82208	7.92398e-05	0.0102536	NA	NA	NA	NA	NA	NA	NA	NA	NA	NA	NA	NA
2073	TR545793|c2_g5_i1	PREDICTED: uncharacterized protein LOC101846270					-8.49921	1.82369	8.11876e-08	0.000198697	NA	NA	NA	NA	NA	NA	NA	NA	NA	NA	NA	NA
3859	TR598742|c2_g1_i5	---NA---					-8.4707	0.244463	0.000331993	0.0240221	NA	NA	NA	NA	NA	NA	NA	NA	NA	NA	NA	NA
3285	TR582316|c0_g2_i1	---NA---					-8.45319	1.28405	0.000613557	0.0337497	NA	NA	NA	NA	NA	NA	NA	NA	NA	NA	NA	NA
2709	TR565105|c3_g2_i6	insulin-degrading enzyme isoform X1	EC:3.4.24	GO:0004222,GO:0005739,GO:0005782,GO:0005829,GO:0008270,GO:0016485,GO:0043171,GO:0051603	metalloendopeptidase activity,mitochondrion,peroxisomal matrix,cytosol,zinc ion binding,protein processing,peptide catabolic process,proteolysis involved in cellular protein catabolic process	Molecular Function,Cellular Component,Cellular Component,Cellular Component,Molecular Function,Biological Process,Biological Process,Biological Process	-8.3807	0.816534	0.000492239	0.0297456	NA	NA	NA	NA	NA	NA	NA	NA	NA	NA	NA	NA
1762	TR536085|c4_g1_i4	---NA---					-8.36308	1.10699	0.000185867	0.016903	NA	NA	NA	NA	NA	NA	NA	NA	NA	NA	NA	NA
1170	TR519598|c1_g1_i2	Eukaryotic translation initiation factor 3 subunit E		GO:0001731,GO:0003743,GO:0005634,GO:0005852,GO:0006446,GO:0016282,GO:0033290,GO:0043010,GO:0043473,GO:0048703	formation of translation preinitiation complex,translation initiation factor activity,nucleus,eukaryotic translation initiation factor 3 complex,regulation of translational initiation,eukaryotic 43S preinitiation complex,eukaryotic 48S preinitiation complex,camera-type eye development,pigmentation,embryonic viscerocranium morphogenesis	Biological Process,Molecular Function,Cellular Component,Cellular Component,Biological Process,Cellular Component,Cellular Component,Biological Process,Biological Process,Biological Process	-8.35625	1.35525	0.000185537	0.0168914	NA	NA	NA	NA	NA	NA	NA	NA	NA	NA	NA	NA
3756	TR595565|c3_g1_i3	PREDICTED: uncharacterized protein LOC101856578					-8.35094	1.18267	1.29888e-05	0.00356213	NA	NA	NA	NA	NA	NA	NA	NA	NA	NA	NA	NA
1532	TR529703|c4_g2_i3	pyruvate mitochondrial-like isoform X1	EC:6.4.1.1,EC:6.3.4.14	GO:0003677,GO:0004075,GO:0004736,GO:0005524,GO:0006090,GO:0006094,GO:0009374,GO:0046872	DNA binding,biotin carboxylase activity,pyruvate carboxylase activity,ATP binding,pyruvate metabolic process,gluconeogenesis,biotin binding,metal ion binding	Molecular Function,Molecular Function,Molecular Function,Molecular Function,Biological Process,Biological Process,Molecular Function,Molecular Function	-8.35071	1.91968	0.000306888	0.0228694	NA	NA	NA	NA	NA	NA	NA	NA	NA	NA	NA	NA
3654	TR592769|c2_g2_i1	neuroendocrine convertase 1	EC:3.4.21	GO:0004252,GO:0006508	serine-type endopeptidase activity,proteolysis	Molecular Function,Biological Process	-8.26951	1.47554	0.000627436	0.034082	NA	NA	NA	NA	NA	NA	NA	NA	-9.23862	1.47554	0.00038226	0.0374215
1197	TR520158|c1_g3_i2	Monoacylglycerol lipase ABHD12		GO:0016020,GO:0016787,GO:0044763	membrane,hydrolase activity,single-organism cellular process	Cellular Component,Molecular Function,Biological Process	-8.26834	1.63868	0.000537882	0.0315836	NA	NA	NA	NA	NA	NA	NA	NA	NA	NA	NA	NA
151	TR383957|c2_g1_i6	PREDICTED: uncharacterized protein LOC101852607					-8.25845	0.616949	0.00122992	0.0496569	NA	NA	NA	NA	NA	NA	NA	NA	NA	NA	NA	NA
2076	TR545812|c0_g1_i4	---NA---					-8.24784	1.06978	5.83393e-06	0.00232271	NA	NA	NA	NA	NA	NA	NA	NA	NA	NA	NA	NA
2888	TR570430|c2_g1_i2	---NA---					-8.20169	0.648703	0.000750507	0.0373984	NA	NA	NA	NA	NA	NA	NA	NA	NA	NA	NA	NA
2074	TR545799|c2_g1_i15	WD repeat-containing 49 isoform X1					-8.19709	0.539418	0.000670948	0.0352869	NA	NA	NA	NA	NA	NA	NA	NA	NA	NA	NA	NA
2188	TR549837|c1_g1_i10	E3 SUMO- ligase 2-like					-8.13642	1.47311	0.000805885	0.038897	NA	NA	NA	NA	NA	NA	NA	NA	NA	NA	NA	NA
2525	TR560056|c1_g8_i1	very long-chain acyl- synthetase-like					-8.0081	1.55412	7.94528e-06	0.00279753	NA	NA	NA	NA	NA	NA	NA	NA	NA	NA	NA	NA
1019	TR453491|c0_g1_i8	interleukin-1 receptor-associated kinase 4					-7.9608	0.927847	0.00059108	0.0332327	NA	NA	NA	NA	NA	NA	NA	NA	NA	NA	NA	NA
3488	TR588569|c1_g1_i9	charged multivesicular body 6-like					-7.95994	-0.23804	0.000223698	0.0190719	NA	NA	NA	NA	NA	NA	NA	NA	NA	NA	NA	NA
734	TR423546|c2_g3_i2	---NA---					-7.94429	0.165884	2.05265e-05	0.00468172	NA	NA	NA	NA	-6.3596	0.165884	0.000732489	0.0442778	-7.96709	0.165884	5.69535e-05	0.014582
3689	TR593615|c1_g2_i8	lambda-crystallin homolog		GO:0016491,GO:0044710	oxidoreductase activity,single-organism metabolic process	Molecular Function,Biological Process	-7.94027	1.48374	7.93565e-05	0.0102536	NA	NA	NA	NA	NA	NA	NA	NA	NA	NA	NA	NA
1235	TR521360|c0_g2_i3	RNA-binding single-stranded-interacting 3-like isoform X9		GO:0000166,GO:0003723	nucleotide binding,RNA binding	Molecular Function,Molecular Function	-7.92268	1.48337	0.000621577	0.0338984	NA	NA	NA	NA	NA	NA	NA	NA	NA	NA	NA	NA
3493	TR588917|c1_g2_i5	---NA---					-7.89169	0.665449	1.50424e-06	0.00103446	NA	NA	NA	NA	NA	NA	NA	NA	NA	NA	NA	NA
1956	TR542821|c1_g3_i1	F-box LRR-repeat 5 isoform X2					-7.86745	0.0252024	0.000250287	0.0205233	NA	NA	NA	NA	-7.66454	0.0252024	0.000445093	0.0356122	NA	NA	NA	NA
2358	TR555927|c2_g9_i1	abhydrolase domain-containing 2					-7.85534	0.430787	3.96764e-08	0.000126981	NA	NA	NA	NA	NA	NA	NA	NA	NA	NA	NA	NA
4258	TR611671|c4_g1_i1	---NA---					-7.84734	0.0226335	5.34368e-05	0.00802623	NA	NA	NA	NA	NA	NA	NA	NA	-7.22081	0.0226335	0.000431862	0.0397523
4027	TR603662|c1_g3_i3	circularly permutated Ras 1-like					-7.84279	1.2618	6.15693e-07	0.000668044	NA	NA	NA	NA	NA	NA	NA	NA	NA	NA	NA	NA
3427	TR586967|c0_g1_i1	cell cycle checkpoint control RAD9B isoform X2		GO:0000077,GO:0006281,GO:0030896	DNA damage checkpoint,DNA repair,checkpoint clamp complex	Biological Process,Biological Process,Cellular Component	-7.83725	1.05189	0.000488343	0.0296638	NA	NA	NA	NA	NA	NA	NA	NA	NA	NA	NA	NA
3179	TR578970|c3_g4_i6	limbic system-associated membrane -like					-7.8332	0.589492	0.000372604	0.0255823	NA	NA	NA	NA	NA	NA	NA	NA	NA	NA	NA	NA
4111	TR606691|c1_g1_i1	double-strand-break repair rad21 homolog isoform X3		GO:0001947,GO:0003181,GO:0003187,GO:0006357,GO:0006412,GO:0007064,GO:0008015,GO:0009303,GO:0043280,GO:0043565,GO:0048484,GO:0048703,GO:0060037	heart looping,atrioventricular valve morphogenesis,ventriculo bulbo valve morphogenesis,regulation of transcription from RNA polymerase II promoter,translation,mitotic sister chromatid cohesion,blood circulation,rRNA transcription,positive regulation of cysteine-type endopeptidase activity involved in apoptotic process,sequence-specific DNA binding,enteric nervous system development,embryonic vis…	Biological Process,Biological Process,Biological Process,Biological Process,Biological Process,Biological Process,Biological Process,Biological Process,Biological Process,Molecular Function,Biological Process,Biological Process,Biological Process	-7.82231	1.03135	0.000130781	0.0136591	NA	NA	NA	NA	NA	NA	NA	NA	NA	NA	NA	NA
4314	TR613555|c2_g1_i6	FAR1-RELATED SEQUENCE 11-like					-7.78429	0.53566	1.78158e-06	0.00113166	NA	NA	NA	NA	NA	NA	NA	NA	NA	NA	NA	NA
1293	TR522516|c1_g1_i1	PREDICTED: tenascin-R-like					-7.73724	2.93291	3.22678e-09	2.68504e-05	NA	NA	NA	NA	-2.81392	2.93291	0.000951691	0.0493753	NA	NA	NA	NA
1902	TR540502|c2_g1_i6	Blastula protease 10					-7.72994	0.874687	0.000704785	0.036112	NA	NA	NA	NA	NA	NA	NA	NA	NA	NA	NA	NA
520	TR406809|c6_g1_i1	---NA---					-7.723	0.939484	0.00023636	0.0197467	NA	NA	NA	NA	-7.39688	0.939484	0.000498573	0.0369757	NA	NA	NA	NA
1719	TR534089|c1_g1_i3	innexin unc-9-like isoform X1		GO:0005886,GO:0005921,GO:0006811,GO:0016021	plasma membrane,gap junction,ion transport,integral component of membrane	Cellular Component,Cellular Component,Biological Process,Cellular Component	-7.70279	1.23738	1.80505e-06	0.00113192	NA	NA	NA	NA	NA	NA	NA	NA	NA	NA	NA	NA
1166	TR519509|c3_g1_i3	Acyloxyacyl hydrolase		GO:0016787	hydrolase activity	Molecular Function	-7.68847	0.14666	6.1424e-05	0.00879717	NA	NA	NA	NA	NA	NA	NA	NA	NA	NA	NA	NA
225	TR387130|c2_g4_i1	vacuolar fusion CCZ1 homolog		GO:0016192,GO:0031988,GO:0043231	vesicle-mediated transport,vesicle,intracellular membrane-bounded organelle	Biological Process,Cellular Component,Cellular Component	-7.68347	0.805497	6.68812e-07	0.000678689	NA	NA	NA	NA	NA	NA	NA	NA	NA	NA	NA	NA
2325	TR555203|c1_g3_i2	isoform A					-7.63686	0.39371	5.23861e-06	0.00219039	NA	NA	NA	NA	NA	NA	NA	NA	NA	NA	NA	NA
3264	TR581452|c3_g1_i20	Transmembrane partial					-7.61966	-0.468734	0.000528731	0.031203	NA	NA	NA	NA	NA	NA	NA	NA	NA	NA	NA	NA
2946	TR572833|c5_g1_i1	---NA---					-7.60533	0.148062	1.48025e-08	5.8261e-05	NA	NA	NA	NA	NA	NA	NA	NA	-4.84834	0.148062	0.000103465	0.0194784
2503	TR559636|c1_g1_i1	alpha-N-acetylgalactosaminidase-like isoform X4		GO:0004553,GO:0005975,GO:0016021	hydrolase activity hydrolyzing O-glycosyl compounds,carbohydrate metabolic process,integral component of membrane	Molecular Function,Biological Process,Cellular Component	-7.5441	-0.00719934	1.20612e-09	1.43375e-05	NA	NA	NA	NA	NA	NA	NA	NA	NA	NA	NA	NA
264	TR390308|c1_g2_i4	Trimeric intracellular cation channel type B		GO:0005261,GO:0015672,GO:0016021,GO:0098655	cation channel activity,monovalent inorganic cation transport,integral component of membrane,cation transmembrane transport	Molecular Function,Biological Process,Cellular Component,Biological Process	-7.48537	0.191623	3.74557e-06	0.00184838	NA	NA	NA	NA	NA	NA	NA	NA	-7.48207	0.191623	1.66914e-05	0.00684192
680	TR419287|c9_g2_i1	attractin 1					-7.43139	0.363357	0.000473658	0.0293091	NA	NA	NA	NA	NA	NA	NA	NA	NA	NA	NA	NA
2019	TR544065|c2_g2_i4	methylglutaconyl- mitochondrial-like isoform X1	EC:4.2.1.17	GO:0004300,GO:0005739,GO:0006635	enoyl-CoA hydratase activity,mitochondrion,fatty acid beta-oxidation	Molecular Function,Cellular Component,Biological Process	-7.42758	-0.357981	0.000174886	0.016351	NA	NA	NA	NA	NA	NA	NA	NA	NA	NA	NA	NA
4297	TR612597|c4_g1_i1	---NA---					-7.42653	-0.0232787	0.000812962	0.03908	NA	NA	NA	NA	NA	NA	NA	NA	NA	NA	NA	NA
2764	TR567145|c4_g1_i3	low-density lipo receptor-related 8-like					-7.3787	-0.139456	0.000464167	0.0289317	NA	NA	NA	NA	-7.75674	-0.139456	0.000348962	0.0317	NA	NA	NA	NA
4113	TR606699|c0_g4_i2	Myophilin		GO:0005515	protein binding	Molecular Function	-7.36976	-0.212191	0.000320258	0.0234174	NA	NA	NA	NA	NA	NA	NA	NA	NA	NA	NA	NA
3039	TR575763|c0_g2_i1	Thyrotroph embryonic factor		GO:0003700,GO:0006355,GO:0043565	transcription factor activity sequence-specific DNA binding,regulation of transcription DNA-templated,sequence-specific DNA binding	Molecular Function,Biological Process,Molecular Function	-7.35554	-0.30921	0.000104743	0.012122	NA	NA	NA	NA	NA	NA	NA	NA	NA	NA	NA	NA
1534	TR529703|c4_g2_i7	pyruvate mitochondrial-like isoform X1	EC:6.1.1.11,EC:6.1.1,EC:6.4.1.1,EC:6.3.4.14	GO:0003677,GO:0004075,GO:0004736,GO:0004828,GO:0005524,GO:0005737,GO:0006090,GO:0006094,GO:0006434,GO:0009374,GO:0046872	DNA binding,biotin carboxylase activity,pyruvate carboxylase activity,serine-tRNA ligase activity,ATP binding,cytoplasm,pyruvate metabolic process,gluconeogenesis,seryl-tRNA aminoacylation,biotin binding,metal ion binding	Molecular Function,Molecular Function,Molecular Function,Molecular Function,Molecular Function,Cellular Component,Biological Process,Biological Process,Biological Process,Molecular Function,Molecular Function	-7.3319	1.07538	2.81795e-05	0.00547697	NA	NA	NA	NA	NA	NA	NA	NA	NA	NA	NA	NA
1539	TR529976|c3_g1_i8	Phosphoglycolate phosphatase	EC:3.1,EC:3.1.3.41	GO:0008152,GO:0016791	metabolic process,phosphatase activity	Biological Process,Molecular Function	-7.31866	-0.394501	0.000204481	0.0180261	NA	NA	NA	NA	NA	NA	NA	NA	NA	NA	NA	NA
4390	TR615656|c3_g1_i1	---NA---					-7.27133	0.0172517	7.49989e-06	0.00267842	NA	NA	NA	NA	NA	NA	NA	NA	NA	NA	NA	NA
2378	TR556547|c0_g1_i1	taurine transporter		GO:0005622,GO:0006810,GO:0015293,GO:0016020	intracellular,transport,symporter activity,membrane	Cellular Component,Biological Process,Molecular Function,Cellular Component	-7.26807	1.11303	7.02247e-06	0.00261198	NA	NA	NA	NA	-9.27075	1.11303	2.19653e-08	0.000140687	-5.68457	1.11303	1.67817e-05	0.00684519
1286	TR522403|c0_g4_i5	---NA---					-7.25248	-1.05471	0.000304391	0.0227776	NA	NA	NA	NA	NA	NA	NA	NA	NA	NA	NA	NA
4212	TR609822|c1_g3_i2	memory suppression		GO:0005215,GO:0006810,GO:0008289	transporter activity,transport,lipid binding	Molecular Function,Biological Process,Molecular Function	-7.23934	0.224475	2.93595e-05	0.00556316	NA	NA	NA	NA	NA	NA	NA	NA	NA	NA	NA	NA
1026	TR453528|c5_g4_i4	Cyclopropane-fatty-acyl-phospholipid synthase		GO:0005773,GO:0008757,GO:0012505,GO:0032259,GO:0044446	vacuole,S-adenosylmethionine-dependent methyltransferase activity,endomembrane system,methylation,intracellular organelle part	Cellular Component,Molecular Function,Cellular Component,Biological Process,Cellular Component	-7.23423	-0.0860006	0.000525371	0.0310929	NA	NA	NA	NA	NA	NA	NA	NA	NA	NA	NA	NA
3890	TR599719|c1_g1_i8	FH1 FH2 domain-containing 3-like isoform X7					-7.2169	0.257457	0.000891871	0.0411383	NA	NA	NA	NA	-8.15434	0.257457	0.000320124	0.0304432	NA	NA	NA	NA
3896	TR600029|c1_g1_i2	---NA---					-7.17368	0.667588	0.000614066	0.0337497	NA	NA	NA	NA	NA	NA	NA	NA	NA	NA	NA	NA
2169	TR549621|c3_g5_i1	---NA---					-7.16326	-0.769368	0.000697976	0.0358735	NA	NA	NA	NA	NA	NA	NA	NA	NA	NA	NA	NA
3893	TR599824|c2_g1_i4	tumor susceptibility gene 101					-7.13225	0.272951	8.66038e-05	0.0108436	NA	NA	NA	NA	NA	NA	NA	NA	-7.69753	0.272951	7.60216e-05	0.0169789
4025	TR603653|c0_g2_i1	---NA---					-7.12836	-1.06135	0.000915191	0.0417969	NA	NA	NA	NA	NA	NA	NA	NA	NA	NA	NA	NA
2224	TR550936|c0_g1_i2	regulator of chromosome condensation isoform X3					-7.12501	0.600377	0.000146798	0.0145593	NA	NA	NA	NA	NA	NA	NA	NA	NA	NA	NA	NA
2055	TR545020|c1_g1_i1	calpain-1 catalytic subunit-like	EC:3.4	GO:0008234	cysteine-type peptidase activity	Molecular Function	-7.1135	0.067938	1.01389e-05	0.00314017	NA	NA	NA	NA	NA	NA	NA	NA	NA	NA	NA	NA
537	TR410717|c5_g1_i2	---NA---					-7.1085	0.771718	8.91108e-05	0.0110342	NA	NA	NA	NA	NA	NA	NA	NA	NA	NA	NA	NA
1107	TR518017|c4_g1_i4	tectonic-2-like isoform X1					-7.1044	-0.356665	0.000577498	0.0328463	NA	NA	NA	NA	NA	NA	NA	NA	NA	NA	NA	NA
3340	TR584673|c0_g3_i5	---NA---					-7.09221	-0.0735216	9.00345e-06	0.00299674	NA	NA	NA	NA	NA	NA	NA	NA	NA	NA	NA	NA
3872	TR599178|c9_g1_i4	synaptic vesicle membrane VAT-1 homolog-like		GO:0008270,GO:0016491,GO:0055114	zinc ion binding,oxidoreductase activity,oxidation-reduction process	Molecular Function,Molecular Function,Biological Process	-7.08556	-0.222302	0.000173569	0.0162701	NA	NA	NA	NA	NA	NA	NA	NA	NA	NA	NA	NA
1747	TR535554|c1_g1_i4	---NA---					-7.05683	-0.750082	0.000633823	0.0342001	NA	NA	NA	NA	NA	NA	NA	NA	NA	NA	NA	NA
2006	TR543783|c0_g1_i3	PRRC2A-like isoform X1					-7.04621	-0.0248623	0.000186536	0.0169173	NA	NA	NA	NA	NA	NA	NA	NA	NA	NA	NA	NA
787	TR428016|c2_g1_i4	---NA---					-7.03794	-0.748953	0.000375805	0.0257065	NA	NA	NA	NA	NA	NA	NA	NA	NA	NA	NA	NA
1199	TR520265|c1_g8_i1	transcription initiation factor TFIID subunit 9-like		GO:0006352,GO:0046982	DNA-templated transcription initiation,protein heterodimerization activity	Biological Process,Molecular Function	-7.03115	-0.327158	1.01579e-06	0.000836879	NA	NA	NA	NA	NA	NA	NA	NA	NA	NA	NA	NA
1894	TR540205|c2_g1_i7	---NA---					-7.01982	-0.402505	4.23993e-06	0.00193851	NA	NA	NA	NA	NA	NA	NA	NA	NA	NA	NA	NA
1472	TR528029|c1_g1_i1	RNA-binding -like					-7.01622	-0.194764	0.00074095	0.0371641	NA	NA	NA	NA	NA	NA	NA	NA	NA	NA	NA	NA
3712	TR594108|c0_g1_i5	reverse partial					-6.99994	0.125738	0.000188833	0.0170239	NA	NA	NA	NA	NA	NA	NA	NA	NA	NA	NA	NA
2484	TR559180|c0_g1_i1	Aminopeptidase N					-6.9935	-0.234371	0.000409328	0.0270752	NA	NA	NA	NA	NA	NA	NA	NA	NA	NA	NA	NA
1465	TR527887|c1_g1_i4	natural resistance-associated macrophage 2-like		GO:0005215,GO:0006810,GO:0016021	transporter activity,transport,integral component of membrane	Molecular Function,Biological Process,Cellular Component	-6.95995	0.366203	2.21438e-06	0.00131615	NA	NA	NA	NA	-4.28092	0.366203	0.000483483	0.0365799	NA	NA	NA	NA
3856	TR598709|c0_g2_i6	ELKS Rab6-interacting CAST family member 1-like					-6.91074	0.0920072	3.88365e-06	0.00188984	NA	NA	NA	NA	NA	NA	NA	NA	NA	NA	NA	NA
863	TR437300|c0_g1_i4	E3 ubiquitin- ligase MYLIP		GO:0065007	biological regulation	Biological Process	-6.90438	0.63017	8.03809e-05	0.0103426	NA	NA	NA	NA	-8.09107	0.63017	7.57472e-06	0.00516782	NA	NA	NA	NA
1475	TR528108|c3_g1_i2	---NA---					-6.88109	-0.155263	0.00059807	0.0333552	NA	NA	NA	NA	NA	NA	NA	NA	NA	NA	NA	NA
1020	TR453499|c1_g1_i8	Serine threonine- phosphatase 2A catalytic subunit beta isoform	EC:3.1.3.16,EC:3.1,EC:3.1.3.41	GO:0000159,GO:0000775,GO:0000922,GO:0004721,GO:0005515,GO:0005634,GO:0005737,GO:0006470,GO:0008637,GO:0010468,GO:0034976,GO:0042542,GO:0043161,GO:0046677,GO:0046872,GO:0070062	protein phosphatase type 2A complex,chromosome centromeric region,spindle pole,phosphoprotein phosphatase activity,protein binding,nucleus,cytoplasm,protein dephosphorylation,apoptotic mitochondrial changes,regulation of gene expression,response to endoplasmic reticulum stress,response to hydrogen peroxide,proteasome-mediated ubiquitin-dependent protein catabolic process,response to antibiotic,me…	Cellular Component,Cellular Component,Cellular Component,Molecular Function,Molecular Function,Cellular Component,Cellular Component,Biological Process,Biological Process,Biological Process,Biological Process,Biological Process,Biological Process,Biological Process,Molecular Function,Cellular Component	-6.87767	0.330053	1.4102e-06	0.00100163	NA	NA	NA	NA	NA	NA	NA	NA	NA	NA	NA	NA
1886	TR539966|c2_g1_i1	PREDICTED: uncharacterized protein LOC101864107					-6.86192	0.229826	6.25983e-05	0.0089193	NA	NA	NA	NA	NA	NA	NA	NA	NA	NA	NA	NA
365	TR394982|c3_g2_i5	elongation of very long chain fatty acids 4-like isoform X1		GO:0006633,GO:0016021,GO:0016740	fatty acid biosynthetic process,integral component of membrane,transferase activity	Biological Process,Cellular Component,Molecular Function	-6.86055	1.11072	1.14805e-05	0.00333874	NA	NA	NA	NA	NA	NA	NA	NA	NA	NA	NA	NA
1034	TR453744|c1_g5_i2	---NA---					-6.85707	0.758838	0.000594054	0.0333098	NA	NA	NA	NA	NA	NA	NA	NA	NA	NA	NA	NA
3703	TR594010|c5_g1_i2	---NA---					-6.84432	0.266341	9.2326e-05	0.0112191	NA	NA	NA	NA	NA	NA	NA	NA	NA	NA	NA	NA
2232	TR551205|c0_g2_i6	Na(+) H(+) exchange regulatory cofactor NHE-RF2		GO:0008022,GO:0044464	protein C-terminus binding,cell part	Molecular Function,Cellular Component	-6.83072	1.9966	1.50992e-10	3.14106e-06	NA	NA	NA	NA	NA	NA	NA	NA	NA	NA	NA	NA
3130	TR577147|c5_g1_i5	---NA---					-6.81889	2.11509	1.09351e-07	0.000245924	NA	NA	NA	NA	NA	NA	NA	NA	NA	NA	NA	NA
448	TR401905|c1_g1_i4	PREDICTED: uncharacterized protein LOC101857532 isoform X5		GO:0016020	membrane	Cellular Component	-6.79537	0.100881	0.00101568	0.0444584	NA	NA	NA	NA	NA	NA	NA	NA	NA	NA	NA	NA
2216	TR550803|c2_g1_i5	---NA---					-6.77536	0.256683	0.000147825	0.0145917	NA	NA	NA	NA	-7.61572	0.256683	3.39922e-05	0.0113595	NA	NA	NA	NA
3316	TR583405|c2_g1_i5	pellino isoform X1		GO:0008063	Toll signaling pathway	Biological Process	-6.77296	-0.563662	0.000303222	0.0227515	NA	NA	NA	NA	NA	NA	NA	NA	NA	NA	NA	NA
3999	TR602978|c4_g1_i9	---NA---					-6.76441	0.260903	0.00093818	0.0423674	NA	NA	NA	NA	NA	NA	NA	NA	NA	NA	NA	NA
4164	TR608048|c1_g5_i1	---NA---					-6.72101	-0.637689	8.4778e-06	0.00287804	NA	NA	NA	NA	NA	NA	NA	NA	NA	NA	NA	NA
2597	TR561845|c2_g2_i7	Peroxisomal acyl-coenzyme A oxidase 3	EC:1.3.3.6	GO:0003997,GO:0005777,GO:0006635	acyl-CoA oxidase activity,peroxisome,fatty acid beta-oxidation	Molecular Function,Cellular Component,Biological Process	-6.68963	-0.926804	0.000105598	0.0121702	NA	NA	NA	NA	NA	NA	NA	NA	NA	NA	NA	NA
2127	TR547492|c1_g2_i2	PREDICTED: synaptogyrin-2-like		GO:0016021	integral component of membrane	Cellular Component	-6.67938	-0.300151	0.000418269	0.0274778	NA	NA	NA	NA	NA	NA	NA	NA	NA	NA	NA	NA
3867	TR598786|c4_g2_i1	isoform C					-6.64127	0.375379	5.58448e-06	0.00227168	NA	NA	NA	NA	-4.21791	0.375379	0.000554722	0.038724	NA	NA	NA	NA
2152	TR549219|c1_g1_i2	probable serine threonine- kinase DDB_G0277071-like					-6.63013	0.452754	0.000256862	0.0208118	NA	NA	NA	NA	NA	NA	NA	NA	NA	NA	NA	NA
3871	TR599178|c9_g1_i2	synaptic vesicle membrane VAT-1 homolog-like		GO:0008270,GO:0016491,GO:0055114	zinc ion binding,oxidoreductase activity,oxidation-reduction process	Molecular Function,Molecular Function,Biological Process	-6.59802	-0.0428271	0.000620285	0.0338821	NA	NA	NA	NA	-6.96114	-0.0428271	0.000471975	0.0361634	NA	NA	NA	NA
3726	TR594434|c1_g1_i1	xaa-Pro aminopeptidase 1-like					-6.59722	0.617511	6.13551e-07	0.000668044	NA	NA	NA	NA	NA	NA	NA	NA	NA	NA	NA	NA
4198	TR609460|c2_g3_i2	---NA---					-6.58936	0.524484	0.000140638	0.0142216	NA	NA	NA	NA	NA	NA	NA	NA	NA	NA	NA	NA
4006	TR603042|c1_g1_i3	---NA---					-6.57506	-0.398837	2.34701e-05	0.00495678	NA	NA	NA	NA	NA	NA	NA	NA	NA	NA	NA	NA
3029	TR575121|c2_g1_i3	---NA---					-6.57058	-0.33804	0.000253634	0.0205904	NA	NA	NA	NA	NA	NA	NA	NA	NA	NA	NA	NA
421	TR401372|c1_g1_i1	PREDICTED: uncharacterized protein LOC101851072					-6.56109	0.137125	6.19797e-05	0.0088463	NA	NA	NA	NA	NA	NA	NA	NA	NA	NA	NA	NA
4326	TR613712|c1_g3_i5	chitin binding beak 1					-6.55269	2.49148	2.15912e-05	0.00474044	NA	NA	NA	NA	NA	NA	NA	NA	NA	NA	NA	NA
3961	TR602317|c1_g1_i2	Ubiquitin-conjugating enzyme E2 L3		GO:0005524	ATP binding	Molecular Function	-6.55124	0.371683	1.56865e-05	0.00399171	NA	NA	NA	NA	NA	NA	NA	NA	NA	NA	NA	NA
1743	TR535234|c0_g1_i1	---NA---					-6.55072	-1.22334	0.000659623	0.034916	NA	NA	NA	NA	NA	NA	NA	NA	NA	NA	NA	NA
230	TR387233|c4_g1_i2	cation exchanger -like					-6.5456	0.431258	0.000994496	0.0437615	NA	NA	NA	NA	NA	NA	NA	NA	NA	NA	NA	NA
3836	TR598337|c2_g1_i1	synaptotagmin 1		GO:0000149,GO:0005509,GO:0005829,GO:0016079,GO:0030054,GO:0030285,GO:0045955	SNARE binding,calcium ion binding,cytosol,synaptic vesicle exocytosis,cell junction,integral component of synaptic vesicle membrane,negative regulation of calcium ion-dependent exocytosis	Molecular Function,Molecular Function,Cellular Component,Biological Process,Cellular Component,Cellular Component,Biological Process	-6.54096	3.1278	1.22235e-10	3.14106e-06	NA	NA	NA	NA	-2.01002	3.1278	0.000719107	0.0440071	NA	NA	NA	NA
3276	TR581710|c1_g1_i4	---NA---					-6.5296	-0.312714	0.000103547	0.0120507	NA	NA	NA	NA	NA	NA	NA	NA	NA	NA	NA	NA
3013	TR574785|c4_g2_i1	5-hydroxytryptamine receptor 2B-like					-6.52753	-0.231062	0.000326748	0.0237252	NA	NA	NA	NA	NA	NA	NA	NA	-6.94343	-0.231062	0.000385842	0.0375952
3237	TR580863|c1_g1_i2	---NA---					-6.51829	-0.846782	0.000371664	0.0255705	NA	NA	NA	NA	NA	NA	NA	NA	NA	NA	NA	NA
2373	TR556423|c3_g1_i4	phospholipase membrane-associated-like	EC:3.1.1,EC:3.1.1.1,EC:3.1.1.4	GO:0000166,GO:0001523,GO:0004623,GO:0005886,GO:0019538,GO:0036151,GO:0050253,GO:1901575	nucleotide binding,retinoid metabolic process,phospholipase A2 activity,plasma membrane,protein metabolic process,phosphatidylcholine acyl-chain remodeling,retinyl-palmitate esterase activity,organic substance catabolic process	Molecular Function,Biological Process,Molecular Function,Cellular Component,Biological Process,Biological Process,Molecular Function,Biological Process	-6.51224	-0.536745	0.000268483	0.0212285	NA	NA	NA	NA	NA	NA	NA	NA	NA	NA	NA	NA
433	TR401856|c6_g1_i1	---NA---					-6.49672	-0.898847	0.000777764	0.0382649	NA	NA	NA	NA	NA	NA	NA	NA	NA	NA	NA	NA
1941	TR542165|c4_g1_i1	G -activated inward rectifier potassium channel 2		GO:0005244,GO:0006813,GO:0016020	voltage-gated ion channel activity,potassium ion transport,membrane	Molecular Function,Biological Process,Cellular Component	-6.48514	-0.0627667	2.24384e-06	0.0013242	NA	NA	NA	NA	-3.50882	-0.0627667	0.000224927	0.0257698	-3.36898	-0.0627667	0.000371168	0.0368905
56	TR216370|c1_g1_i2	RNA-directed DNA polymerase from mobile element jockey-like		GO:0003824,GO:0090304	catalytic activity,nucleic acid metabolic process	Molecular Function,Biological Process	-6.48367	-1.13588	0.000191201	0.0172186	NA	NA	NA	NA	NA	NA	NA	NA	NA	NA	NA	NA
2924	TR571310|c0_g1_i1	PREDICTED: uncharacterized protein LOC101855988 isoform X1					-6.47777	0.110064	0.000261792	0.0209523	NA	NA	NA	NA	NA	NA	NA	NA	NA	NA	NA	NA
3644	TR592130|c1_g2_i1	ATP-binding cassette sub-family G member 8-like		GO:0005488,GO:0044425,GO:0065007	binding,membrane part,biological regulation	Molecular Function,Cellular Component,Biological Process	-6.47618	-0.0856291	4.05786e-05	0.00695038	NA	NA	NA	NA	NA	NA	NA	NA	NA	NA	NA	NA
2450	TR558061|c4_g4_i5	monocarboxylate transporter 5-like					-6.47017	-0.900473	0.00123729	0.0498817	NA	NA	NA	NA	NA	NA	NA	NA	NA	NA	NA	NA
3906	TR600614|c1_g4_i2	---NA---					-6.46135	-0.19579	0.000572445	0.0327102	NA	NA	NA	NA	-5.42966	-0.19579	0.000584228	0.0395707	NA	NA	NA	NA
2286	TR554230|c3_g4_i5	threonine synthase-like 2	EC:4.2.3.1	GO:0004795,GO:0005737,GO:0007420,GO:0008345,GO:0009088,GO:0009975,GO:0010333,GO:0030170	threonine synthase activity,cytoplasm,brain development,larval locomotory behavior,threonine biosynthetic process,cyclase activity,terpene synthase activity,pyridoxal phosphate binding	Molecular Function,Cellular Component,Biological Process,Biological Process,Biological Process,Molecular Function,Molecular Function,Molecular Function	-6.44893	1.93948	1.99387e-07	0.000360643	NA	NA	NA	NA	NA	NA	NA	NA	NA	NA	NA	NA
1683	TR533302|c3_g1_i3	---NA---					-6.44288	-0.985426	0.000739271	0.0371246	NA	NA	NA	NA	NA	NA	NA	NA	NA	NA	NA	NA
3656	TR592774|c1_g3_i1	---NA---					-6.41332	-0.60717	1.42039e-06	0.00100163	NA	NA	NA	NA	NA	NA	NA	NA	NA	NA	NA	NA
1418	TR526871|c2_g1_i7	ankyrin repeat and kinase domain-containing 1-like isoform X1					-6.37985	-0.0714792	0.000742705	0.0372017	NA	NA	NA	NA	NA	NA	NA	NA	NA	NA	NA	NA
3504	TR589057|c0_g1_i9	probable voltage-gated potassium channel subunit beta		GO:0016491,GO:0055114	oxidoreductase activity,oxidation-reduction process	Molecular Function,Biological Process	-6.37088	3.31631	1.46699e-05	0.00385079	NA	NA	NA	NA	NA	NA	NA	NA	NA	NA	NA	NA
1213	TR520788|c0_g2_i1	Phosphoglycolate phosphatase	EC:3.1,EC:3.1.3.41	GO:0008152,GO:0016791	metabolic process,phosphatase activity	Biological Process,Molecular Function	-6.36947	-0.745666	5.32878e-05	0.00802623	NA	NA	NA	NA	NA	NA	NA	NA	NA	NA	NA	NA
3710	TR594062|c0_g5_i1	---NA---					-6.35425	-0.0153124	0.000164031	0.0157001	NA	NA	NA	NA	NA	NA	NA	NA	NA	NA	NA	NA
4346	TR614035|c1_g7_i1	pseudouridine-metabolizing bifunctional -like					-6.34954	-0.36513	0.000376765	0.0257065	NA	NA	NA	NA	NA	NA	NA	NA	NA	NA	NA	NA
4142	TR607731|c1_g2_i5	---NA---					-6.33214	-0.909334	0.00016415	0.0157001	NA	NA	NA	NA	NA	NA	NA	NA	NA	NA	NA	NA
2405	TR557244|c0_g1_i2	---NA---					-6.31389	-0.75598	0.0009828	0.043523	NA	NA	NA	NA	NA	NA	NA	NA	NA	NA	NA	NA
735	TR423570|c0_g1_i4	Rho GTPase-activating partial					-6.31185	-0.168499	0.000616319	0.0338065	NA	NA	NA	NA	NA	NA	NA	NA	-6.95388	-0.168499	0.000462543	0.0408356
2266	TR553011|c0_g4_i1	sphingosine-1-phosphate lyase-like		GO:0003824	catalytic activity	Molecular Function	-6.29534	-0.652925	6.35159e-06	0.00244686	NA	NA	NA	NA	NA	NA	NA	NA	NA	NA	NA	NA
1599	TR531259|c3_g3_i6	AF484092_1neural-specific syntaxin-binding 1		GO:0006904	vesicle docking involved in exocytosis	Biological Process	-6.29434	-0.214091	0.000348213	0.0245761	NA	NA	NA	NA	NA	NA	NA	NA	NA	NA	NA	NA
4090	TR606083|c1_g1_i6	ubiquinol-cytochrome-c reductase complex assembly factor 2					-6.29091	-0.448061	0.000718641	0.0364405	NA	NA	NA	NA	NA	NA	NA	NA	NA	NA	NA	NA
3102	TR576898|c0_g3_i3	tyrosinase tyr-3					-6.28718	3.63252	2.36079e-06	0.00134526	NA	NA	NA	NA	NA	NA	NA	NA	NA	NA	NA	NA
368	TR395781|c2_g2_i1	laminin subunit beta-1 isoform X2					-6.28334	-0.382535	0.000213296	0.0184305	NA	NA	NA	NA	NA	NA	NA	NA	-7.05684	-0.382535	0.000105527	0.0198218
3460	TR588231|c0_g1_i1	MAM domain-containing glycosylphosphatidylinositol anchor 1					-6.26995	2.30112	2.53221e-06	0.00141415	NA	NA	NA	NA	NA	NA	NA	NA	NA	NA	NA	NA
3023	TR575054|c4_g1_i5	Abhydrolase domain-containing 4		GO:0003824	catalytic activity	Molecular Function	-6.2681	-0.353714	0.00116217	0.0483528	NA	NA	NA	NA	NA	NA	NA	NA	NA	NA	NA	NA
2707	TR565065|c1_g2_i3	---NA---					-6.23982	-0.0617725	0.000353308	0.0248436	NA	NA	NA	NA	NA	NA	NA	NA	NA	NA	NA	NA
688	TR420229|c0_g1_i1	ATP-binding cassette sub-family A member 1-like isoform X2					-6.22775	3.26793	0.000129091	0.0135287	NA	NA	NA	NA	NA	NA	NA	NA	NA	NA	NA	NA
256	TR390026|c5_g1_i3	acyloxyacyl hydrolase					-6.22514	-0.864447	0.000489816	0.0296638	NA	NA	NA	NA	NA	NA	NA	NA	NA	NA	NA	NA
60	TR379235|c2_g5_i5	---NA---					-6.22175	-0.704375	0.000633206	0.0341919	NA	NA	NA	NA	NA	NA	NA	NA	NA	NA	NA	NA
5	TR151564|c0_g1_i5	---NA---					-6.22077	-0.104139	6.68325e-05	0.00919377	NA	NA	NA	NA	NA	NA	NA	NA	NA	NA	NA	NA
1678	TR533251|c1_g1_i2	Cordon-bleu -like 1					-6.2105	-0.0969906	0.0010743	0.0459065	NA	NA	NA	NA	NA	NA	NA	NA	NA	NA	NA	NA
2252	TR552656|c1_g1_i2	---NA---					-6.2019	0.204169	0.000281412	0.0218731	NA	NA	NA	NA	NA	NA	NA	NA	NA	NA	NA	NA
2765	TR567233|c2_g2_i2	PREDICTED: uncharacterized protein LOC100569264					-6.19158	-0.0399571	0.000578485	0.03288	NA	NA	NA	NA	NA	NA	NA	NA	NA	NA	NA	NA
743	TR425171|c4_g1_i2	myosin-VIIa isoform X1	EC:3.6.1,EC:3.6.1.15	GO:0003774,GO:0003779,GO:0005524,GO:0016021,GO:0016459	motor activity,actin binding,ATP binding,integral component of membrane,myosin complex	Molecular Function,Molecular Function,Molecular Function,Cellular Component,Cellular Component	-6.18201	1.96687	9.95236e-06	0.00314017	NA	NA	NA	NA	NA	NA	NA	NA	NA	NA	NA	NA
4238	TR610777|c2_g5_i1	disrupted in renal carcinoma 2-like		GO:0016020	membrane	Cellular Component	-6.18174	-0.783569	1.84708e-05	0.00444212	NA	NA	NA	NA	NA	NA	NA	NA	NA	NA	NA	NA
873	TR437340|c9_g1_i2	stAR-related lipid transfer 5-like					-6.16899	-0.694056	0.000866889	0.0404116	NA	NA	NA	NA	NA	NA	NA	NA	NA	NA	NA	NA
1292	TR522504|c1_g2_i8	upstream stimulatory factor 2-like					-6.15209	-0.548984	0.000910195	0.041752	NA	NA	NA	NA	NA	NA	NA	NA	NA	NA	NA	NA
1177	TR519627|c2_g4_i5	Rab family GTPase		GO:0005622,GO:0035556,GO:0097159,GO:1901363	intracellular,intracellular signal transduction,organic cyclic compound binding,heterocyclic compound binding	Cellular Component,Biological Process,Molecular Function,Molecular Function	-6.14363	-0.667948	0.00011551	0.0128671	NA	NA	NA	NA	NA	NA	NA	NA	NA	NA	NA	NA
1995	TR543592|c1_g3_i1	E3 ubiquitin- ligase BRE1A-like isoform X1					-6.13796	-0.650761	6.30165e-05	0.00894823	NA	NA	NA	NA	NA	NA	NA	NA	NA	NA	NA	NA
2518	TR559951|c1_g1_i2	pirin-like isoform X1					-6.13229	-0.712494	0.000506551	0.0304297	NA	NA	NA	NA	NA	NA	NA	NA	NA	NA	NA	NA
3118	TR576987|c2_g1_i9	Switch-associated 70		GO:0050794	regulation of cellular process	Biological Process	-6.11953	-0.837952	0.000856471	0.0402211	NA	NA	NA	NA	NA	NA	NA	NA	NA	NA	NA	NA
1669	TR533151|c2_g1_i2	---NA---					-6.11362	-0.723578	8.15059e-05	0.0104341	NA	NA	NA	NA	NA	NA	NA	NA	NA	NA	NA	NA
2589	TR561714|c0_g1_i2	Solute carrier family 15 member 4					-6.10702	-0.430902	0.000369418	0.0255101	NA	NA	NA	NA	NA	NA	NA	NA	NA	NA	NA	NA
834	TR432605|c4_g2_i1	---NA---					-6.09915	-0.224276	1.16134e-05	0.00334381	NA	NA	NA	NA	NA	NA	NA	NA	NA	NA	NA	NA
2009	TR543921|c0_g1_i5	---NA---					-6.08735	1.09752	0.000201631	0.017811	NA	NA	NA	NA	-4.85402	1.09752	0.000144323	0.0213687	NA	NA	NA	NA
38	TR194967|c0_g1_i4	---NA---					-6.08109	-0.676232	0.000118191	0.0129639	NA	NA	NA	NA	NA	NA	NA	NA	NA	NA	NA	NA
3116	TR576960|c1_g3_i5	EF-hand domain-containing D1					-6.08011	0.464149	0.000309196	0.0228993	NA	NA	NA	NA	NA	NA	NA	NA	NA	NA	NA	NA
597	TR412410|c2_g2_i6	---NA---					-6.07597	-0.747527	0.00103717	0.0450908	NA	NA	NA	NA	NA	NA	NA	NA	NA	NA	NA	NA
948	TR444684|c5_g2_i1	---NA---					-6.05539	-0.825008	0.000923572	0.0420098	NA	NA	NA	NA	NA	NA	NA	NA	NA	NA	NA	NA
3312	TR582992|c0_g1_i1	---NA---					-6.05461	2.53607	0.000454271	0.0285286	NA	NA	NA	NA	NA	NA	NA	NA	NA	NA	NA	NA
3586	TR590590|c0_g6_i1	SCF E3 ubiquitin ligase complex F-box grrA					-6.04852	-0.155508	0.000263978	0.021005	NA	NA	NA	NA	NA	NA	NA	NA	NA	NA	NA	NA
3765	TR595647|c2_g6_i2	---NA---					-6.03508	-0.190751	0.000612959	0.0337497	NA	NA	NA	NA	NA	NA	NA	NA	NA	NA	NA	NA
3947	TR602122|c3_g1_i4	---NA---					-6.03492	-0.619862	0.000595955	0.033331	NA	NA	NA	NA	NA	NA	NA	NA	NA	NA	NA	NA
2258	TR552890|c0_g4_i1	---NA---					-6.02354	-0.643534	4.32822e-05	0.0071318	NA	NA	NA	NA	NA	NA	NA	NA	NA	NA	NA	NA
3106	TR576906|c2_g1_i3	L-galactonate dehydratase-like		GO:0003824,GO:0008152	catalytic activity,metabolic process	Molecular Function,Biological Process	-5.98819	1.37017	3.5078e-07	0.00045669	NA	NA	NA	NA	NA	NA	NA	NA	NA	NA	NA	NA
730	TR423537|c1_g1_i5	PREDICTED: complexin-like isoform X1					-5.98804	-0.00651329	0.000695907	0.0358336	NA	NA	NA	NA	-6.42275	-0.00651329	0.000448708	0.0356961	NA	NA	NA	NA
2678	TR564268|c3_g1_i1	---NA---					-5.97472	0.390581	0.000122197	0.0131829	NA	NA	NA	NA	-5.4078	0.390581	1.88951e-05	0.00831896	-5.38791	0.390581	2.2848e-05	0.0085256
3033	TR575707|c3_g3_i4	anoctamin-10-like isoform X4		GO:0016020	membrane	Cellular Component	-5.94406	1.78456	2.13333e-06	0.00128635	NA	NA	NA	NA	-5.43249	1.78456	1.21011e-05	0.00612149	NA	NA	NA	NA
2898	TR570599|c3_g2_i1	---NA---					-5.935	-0.248354	8.54305e-06	0.00287804	NA	NA	NA	NA	NA	NA	NA	NA	NA	NA	NA	NA
731	TR423537|c1_g1_i8	---NA---					-5.9324	0.0195155	0.000379538	0.0258439	NA	NA	NA	NA	NA	NA	NA	NA	NA	NA	NA	NA
2623	TR562690|c0_g2_i13	sorting nexin-10					-5.92535	-0.224356	0.00012054	0.0131149	NA	NA	NA	NA	NA	NA	NA	NA	NA	NA	NA	NA
2438	TR557774|c4_g2_i5	transmembrane 144					-5.92216	1.75662	5.65341e-08	0.000156809	NA	NA	NA	NA	NA	NA	NA	NA	NA	NA	NA	NA
40	TR197175|c0_g1_i1	cathepsin b					-5.91868	0.164054	0.000620073	0.0338821	NA	NA	NA	NA	NA	NA	NA	NA	NA	NA	NA	NA
1809	TR538140|c1_g6_i2	hypothetical protein LOTGIDRAFT_228375					-5.91826	-0.775936	7.3507e-05	0.00972431	NA	NA	NA	NA	NA	NA	NA	NA	NA	NA	NA	NA
4125	TR606830|c6_g2_i1	---NA---					-5.91161	-0.320783	0.000167835	0.0159139	NA	NA	NA	NA	NA	NA	NA	NA	NA	NA	NA	NA
1547	TR530155|c2_g3_i10	---NA---					-5.90395	-0.693915	0.000268067	0.0212237	NA	NA	NA	NA	NA	NA	NA	NA	NA	NA	NA	NA
1846	TR539369|c0_g6_i1	myosin heavy chain	EC:3.6.1,EC:3.6.1.15	GO:0003774,GO:0003779,GO:0005524,GO:0016459	motor activity,actin binding,ATP binding,myosin complex	Molecular Function,Molecular Function,Molecular Function,Cellular Component	-5.89725	-0.411243	0.000399302	0.0266347	NA	NA	NA	NA	-4.96494	-0.411243	0.000364842	0.0322967	NA	NA	NA	NA
2952	TR572948|c3_g1_i1	PREDICTED: uncharacterized protein LOC101853781 isoform X1					-5.89637	-0.857144	0.000768596	0.0379108	NA	NA	NA	NA	NA	NA	NA	NA	NA	NA	NA	NA
2051	TR544962|c2_g9_i1	---NA---					-5.88901	-0.311818	0.000827615	0.0395475	NA	NA	NA	NA	NA	NA	NA	NA	NA	NA	NA	NA
493	TR405736|c3_g1_i3	putative uridine phosphorylase		GO:0003824,GO:0009116	catalytic activity,nucleoside metabolic process	Molecular Function,Biological Process	-5.8884	-1.09046	0.000379843	0.0258439	NA	NA	NA	NA	NA	NA	NA	NA	NA	NA	NA	NA
3345	TR584867|c0_g4_i5	kielin chordin -like					-5.88837	-0.0861368	0.000314295	0.0231646	NA	NA	NA	NA	NA	NA	NA	NA	NA	NA	NA	NA
4254	TR611245|c1_g1_i1	Allene oxide synthase-lipoxygenase					-5.8774	0.0190413	2.3731e-05	0.0049992	NA	NA	NA	NA	NA	NA	NA	NA	NA	NA	NA	NA
3171	TR578899|c2_g3_i3	---NA---					-5.87397	0.0185464	0.000299678	0.022649	NA	NA	NA	NA	NA	NA	NA	NA	NA	NA	NA	NA
4068	TR604435|c0_g2_i10	Golgi SNAP receptor complex member 2		GO:0000149,GO:0005484,GO:0005789,GO:0005794,GO:0006623,GO:0006888,GO:0006891,GO:0006896,GO:0012507,GO:0016021,GO:0031201,GO:0031902,GO:0042147,GO:0048280	SNARE binding,SNAP receptor activity,endoplasmic reticulum membrane,Golgi apparatus,protein targeting to vacuole,ER to Golgi vesicle-mediated transport,intra-Golgi vesicle-mediated transport,Golgi to vacuole transport,ER to Golgi transport vesicle membrane,integral component of membrane,SNARE complex,late endosome membrane,retrograde transport endosome to Golgi,vesicle fusion with Golgi apparatus	Molecular Function,Molecular Function,Cellular Component,Cellular Component,Biological Process,Biological Process,Biological Process,Biological Process,Cellular Component,Cellular Component,Cellular Component,Cellular Component,Biological Process,Biological Process	-5.85176	-0.445033	0.000718351	0.0364405	NA	NA	NA	NA	NA	NA	NA	NA	NA	NA	NA	NA
1	TR113828|c0_g1_i1	---NA---					-5.84432	1.04057	0.000581293	0.0329272	NA	NA	NA	NA	NA	NA	NA	NA	NA	NA	NA	NA
1922	TR541167|c0_g1_i4	---NA---					-5.82939	-1.12826	0.000713749	0.0363252	NA	NA	NA	NA	NA	NA	NA	NA	NA	NA	NA	NA
4285	TR612381|c1_g1_i6	tumor necrosis factor alpha-induced 8		GO:0005737,GO:0043027	cytoplasm,cysteine-type endopeptidase inhibitor activity involved in apoptotic process	Cellular Component,Molecular Function	-5.82911	-0.853248	0.000670837	0.0352869	NA	NA	NA	NA	-6.45111	-0.853248	0.0002537	0.0272044	NA	NA	NA	NA
3679	TR593367|c1_g4_i1	---NA---					-5.82244	-1.02877	0.000683676	0.0355641	NA	NA	NA	NA	NA	NA	NA	NA	NA	NA	NA	NA
2704	TR564938|c1_g4_i2	sodium-coupled monocarboxylate transporter 1-like					-5.81429	0.181783	0.00105482	0.045549	NA	NA	NA	NA	-8.07513	0.181783	1.02629e-05	0.00601396	NA	NA	NA	NA
3152	TR577601|c0_g5_i4	---NA---					-5.81396	-0.412997	0.000453719	0.0285286	NA	NA	NA	NA	NA	NA	NA	NA	NA	NA	NA	NA
1258	TR521767|c2_g3_i5	---NA---					-5.80225	-0.685159	0.000299202	0.0226336	NA	NA	NA	NA	NA	NA	NA	NA	NA	NA	NA	NA
1567	TR530496|c4_g4_i3	PREDICTED: uncharacterized protein LOC101847645					-5.7835	-0.476202	0.00114682	0.0479299	NA	NA	NA	NA	NA	NA	NA	NA	NA	NA	NA	NA
3128	TR577106|c0_g6_i2	---NA---					-5.77906	0.168099	6.40432e-07	0.000668044	NA	NA	NA	NA	NA	NA	NA	NA	NA	NA	NA	NA
546	TR410780|c0_g1_i1	C-type lectin domain family 11 member A-like					-5.77209	-0.376621	6.64903e-05	0.00917774	NA	NA	NA	NA	NA	NA	NA	NA	NA	NA	NA	NA
417	TR401367|c3_g3_i2	Collagen alpha-6(VI) chain					-5.73821	1.04473	1.80882e-07	0.000350032	NA	NA	NA	NA	NA	NA	NA	NA	-3.81684	1.04473	0.000359122	0.0363539
785	TR427989|c0_g5_i7	---NA---					-5.72947	1.16293	3.46028e-05	0.00631433	NA	NA	NA	NA	NA	NA	NA	NA	NA	NA	NA	NA
1351	TR524631|c1_g1_i1	neuroligin- X-linked-like					-5.72681	-0.351753	0.000219403	0.0188408	NA	NA	NA	NA	NA	NA	NA	NA	NA	NA	NA	NA
1035	TR453761|c1_g1_i3	troponin T		GO:0005861,GO:0006937	troponin complex,regulation of muscle contraction	Cellular Component,Biological Process	-5.70626	2.05862	6.8123e-05	0.00930802	NA	NA	NA	NA	-4.00701	2.05862	0.000717379	0.0440071	NA	NA	NA	NA
951	TR444698|c0_g3_i1	---NA---					-5.70615	-0.910011	8.94142e-05	0.0110553	NA	NA	NA	NA	NA	NA	NA	NA	NA	NA	NA	NA
1262	TR521809|c1_g1_i9	ATP-dependent RNA helicase DHX36- partial	EC:3.6.1,EC:3.6.1.3,EC:2.7.7,EC:3.6.1.15	GO:0000166,GO:0001047,GO:0001503,GO:0002151,GO:0003725,GO:0004004,GO:0005634,GO:0005694,GO:0005737,GO:0006396,GO:0008094,GO:0009615,GO:0010501,GO:0032206,GO:0042826,GO:0043330,GO:0044822,GO:0045944,GO:0051880,GO:0070062	nucleotide binding,core promoter binding,ossification,G-quadruplex RNA binding,double-stranded RNA binding,ATP-dependent RNA helicase activity,nucleus,chromosome,cytoplasm,RNA processing,DNA-dependent ATPase activity,response to virus,RNA secondary structure unwinding,positive regulation of telomere maintenance,histone deacetylase binding,response to exogenous dsRNA,RNA binding,positive regulatio…	Molecular Function,Molecular Function,Biological Process,Molecular Function,Molecular Function,Molecular Function,Cellular Component,Cellular Component,Cellular Component,Biological Process,Molecular Function,Biological Process,Biological Process,Biological Process,Molecular Function,Biological Process,Molecular Function,Biological Process,Molecular Function,Cellular Component	-5.70218	-0.281785	0.00114959	0.0480213	NA	NA	NA	NA	NA	NA	NA	NA	NA	NA	NA	NA
2501	TR559591|c1_g1_i1	---NA---					-5.69417	-1.19785	0.0012027	0.0490577	NA	NA	NA	NA	NA	NA	NA	NA	NA	NA	NA	NA
586	TR411374|c2_g1_i3	nose resistant to fluoxetine 6-like					-5.68474	-0.452216	0.00084001	0.0398053	NA	NA	NA	NA	NA	NA	NA	NA	NA	NA	NA	NA
3396	TR586280|c1_g1_i2	---NA---					-5.67622	0.043151	0.000156703	0.0152686	NA	NA	NA	NA	NA	NA	NA	NA	NA	NA	NA	NA
1112	TR518112|c1_g8_i1	---NA---					-5.65951	-0.273391	0.000645071	0.0344304	NA	NA	NA	NA	NA	NA	NA	NA	NA	NA	NA	NA
1064	TR499609|c0_g1_i4	---NA---					-5.65144	-0.259289	0.000131024	0.0136625	NA	NA	NA	NA	NA	NA	NA	NA	NA	NA	NA	NA
3015	TR574816|c3_g2_i1	---NA---					-5.65127	-0.680535	0.000602554	0.0335155	NA	NA	NA	NA	NA	NA	NA	NA	NA	NA	NA	NA
2472	TR558571|c3_g1_i2	Mitochondrial inner membrane		GO:0005739,GO:0016020	mitochondrion,membrane	Cellular Component,Cellular Component	-5.64883	2.29227	8.08467e-06	0.00280637	NA	NA	NA	NA	NA	NA	NA	NA	-8.67988	2.29227	1.6687e-08	8.03315e-05
3745	TR595130|c1_g1_i2	---NA---					-5.64356	-0.793017	0.000290328	0.0223202	NA	NA	NA	NA	NA	NA	NA	NA	NA	NA	NA	NA
2080	TR545843|c0_g4_i2	SNF-related serine threonine- kinase-like isoform X4	EC:2.7.11	GO:0004674,GO:0005524,GO:0005634,GO:0005737,GO:0006468,GO:0035556	protein serine/threonine kinase activity,ATP binding,nucleus,cytoplasm,protein phosphorylation,intracellular signal transduction	Molecular Function,Molecular Function,Cellular Component,Cellular Component,Biological Process,Biological Process	-5.63836	-0.101113	0.000419983	0.0274913	NA	NA	NA	NA	NA	NA	NA	NA	NA	NA	NA	NA
2366	TR556104|c4_g5_i1	---NA---					-5.63477	-0.82205	0.00063418	0.0342001	NA	NA	NA	NA	NA	NA	NA	NA	NA	NA	NA	NA
2044	TR544700|c2_g2_i4	zinc finger and BTB domain-containing 43-like isoform X22					-5.6342	-0.823902	0.000793349	0.0385829	NA	NA	NA	NA	NA	NA	NA	NA	NA	NA	NA	NA
956	TR444752|c0_g2_i2	---NA---					-5.631	1.8721	0.000573232	0.0327102	NA	NA	NA	NA	NA	NA	NA	NA	NA	NA	NA	NA
687	TR420226|c1_g1_i3	disabled homolog 2-like isoform X6		GO:0032502	developmental process	Biological Process	-5.62904	3.37209	2.59232e-07	0.000395635	NA	NA	NA	NA	NA	NA	NA	NA	NA	NA	NA	NA
2575	TR561009|c3_g1_i14	S-acyl fatty acid synthase medium chain-like					-5.62541	-0.410568	0.0011953	0.0488866	NA	NA	NA	NA	NA	NA	NA	NA	NA	NA	NA	NA
578	TR410933|c4_g2_i11	DNA-directed RNA polymerase III subunit RPC7-like					-5.6244	-0.0220656	9.11581e-05	0.0111549	NA	NA	NA	NA	NA	NA	NA	NA	NA	NA	NA	NA
935	TR442290|c1_g2_i4	---NA---					-5.58065	-0.835757	0.000572989	0.0327102	NA	NA	NA	NA	NA	NA	NA	NA	NA	NA	NA	NA
118	TR379857|c1_g1_i7	PREDICTED: uncharacterized protein LOC101845830 isoform X1					-5.58015	-0.162784	0.000760127	0.0376676	NA	NA	NA	NA	NA	NA	NA	NA	NA	NA	NA	NA
3411	TR586724|c3_g1_i1	---NA---					-5.57246	-0.419448	8.09451e-05	0.0103783	NA	NA	NA	NA	NA	NA	NA	NA	NA	NA	NA	NA
2938	TR571636|c2_g1_i2	---NA---					-5.57029	-0.814336	0.00111537	0.0468978	NA	NA	NA	NA	NA	NA	NA	NA	NA	NA	NA	NA
3429	TR586987|c0_g1_i1	kinase domain-containing cytoplasmic-like					-5.56284	-0.741293	0.000697715	0.0358735	NA	NA	NA	NA	NA	NA	NA	NA	NA	NA	NA	NA
1071	TR517201|c0_g1_i2	---NA---					-5.55601	-0.265605	0.000421419	0.0275127	NA	NA	NA	NA	NA	NA	NA	NA	-6.60718	-0.265605	7.00301e-05	0.0162773
1247	TR521604|c0_g2_i1	---NA---					-5.54735	-0.832792	0.000442698	0.0282062	NA	NA	NA	NA	NA	NA	NA	NA	NA	NA	NA	NA
1380	TR525601|c0_g4_i1	hypothetical protein CAPTEDRAFT_142426, partial		GO:0004867,GO:0010951	serine-type endopeptidase inhibitor activity,negative regulation of endopeptidase activity	Molecular Function,Biological Process	-5.54723	0.837523	0.000392132	0.0264208	NA	NA	NA	NA	NA	NA	NA	NA	NA	NA	NA	NA
3803	TR597065|c0_g2_i3	FMRFamide partial					-5.52928	0.124004	0.000703187	0.0360968	NA	NA	NA	NA	NA	NA	NA	NA	-4.78376	0.124004	0.000374498	0.0370981
2837	TR568924|c4_g3_i2	---NA---					-5.52402	1.00642	4.9156e-05	0.00767435	NA	NA	NA	NA	NA	NA	NA	NA	NA	NA	NA	NA
268	TR390325|c1_g1_i3	---NA---					-5.52209	-0.871497	0.000523808	0.0310889	NA	NA	NA	NA	NA	NA	NA	NA	NA	NA	NA	NA
3774	TR596317|c2_g8_i1	---NA---					-5.52085	-0.155378	0.000399468	0.0266347	NA	NA	NA	NA	NA	NA	NA	NA	NA	NA	NA	NA
2206	TR550364|c2_g7_i2	---NA---					-5.52042	-0.753766	0.00027571	0.0216435	NA	NA	NA	NA	NA	NA	NA	NA	NA	NA	NA	NA
3359	TR585113|c2_g1_i7	---NA---					-5.49691	-0.952302	0.000986784	0.0436066	NA	NA	NA	NA	NA	NA	NA	NA	NA	NA	NA	NA
3193	TR579371|c1_g1_i1	Collagen alpha-1(XIV) chain					-5.48821	1.57631	4.95731e-06	0.00215405	NA	NA	NA	NA	NA	NA	NA	NA	NA	NA	NA	NA
2753	TR566605|c0_g1_i1	Ig-like and fibronectin type-III domain-containing					-5.48781	0.22382	0.00067172	0.0352869	NA	NA	NA	NA	NA	NA	NA	NA	-7.24698	0.22382	1.48436e-05	0.00644146
1829	TR538875|c0_g2_i2	---NA---					-5.48733	-0.606163	0.00100169	0.0440315	NA	NA	NA	NA	NA	NA	NA	NA	NA	NA	NA	NA
2187	TR549807|c1_g8_i3	---NA---					-5.48016	1.06052	8.59128e-09	5.10635e-05	NA	NA	NA	NA	-2.06717	1.06052	0.000360226	0.0321121	NA	NA	NA	NA
1467	TR527909|c1_g1_i2	Testin					-5.46989	-0.434214	0.00091168	0.041768	NA	NA	NA	NA	-5.22124	-0.434214	0.000117287	0.0193642	NA	NA	NA	NA
1694	TR533492|c3_g1_i3	Sodium-dependent noradrenaline transporter		GO:0005328,GO:0006836,GO:0016021,GO:0055085	neurotransmitter:sodium symporter activity,neurotransmitter transport,integral component of membrane,transmembrane transport	Molecular Function,Biological Process,Cellular Component,Biological Process	-5.46213	-0.94877	0.000665665	0.0351018	NA	NA	NA	NA	NA	NA	NA	NA	NA	NA	NA	NA
3016	TR574816|c3_g2_i2	---NA---					-5.46187	-0.692607	0.000721783	0.036533	NA	NA	NA	NA	NA	NA	NA	NA	NA	NA	NA	NA
2002	TR543654|c3_g4_i4	---NA---					-5.45104	-0.61937	0.00119123	0.0488866	NA	NA	NA	NA	NA	NA	NA	NA	NA	NA	NA	NA
3846	TR598407|c6_g1_i4	PREDICTED: uncharacterized protein LOC101854636					-5.44376	1.76496	7.31475e-06	0.00263492	NA	NA	NA	NA	NA	NA	NA	NA	NA	NA	NA	NA
2966	TR573249|c3_g1_i2	PREDICTED: uncharacterized protein LOC101857998					-5.43119	1.87482	4.23267e-07	0.000517948	NA	NA	NA	NA	NA	NA	NA	NA	NA	NA	NA	NA
3991	TR602810|c0_g3_i2	PREDICTED: uncharacterized protein LOC101860234					-5.42707	-0.567778	0.00119386	0.0488866	NA	NA	NA	NA	NA	NA	NA	NA	NA	NA	NA	NA
1191	TR519985|c1_g1_i12	---NA---					-5.41701	-0.486232	0.000640685	0.0343513	NA	NA	NA	NA	NA	NA	NA	NA	NA	NA	NA	NA
773	TR426124|c4_g1_i3	---NA---					-5.39903	-0.621723	0.000990805	0.0437147	NA	NA	NA	NA	NA	NA	NA	NA	NA	NA	NA	NA
2401	TR557172|c1_g1_i3	---NA---		GO:0004672,GO:0016310	protein kinase activity,phosphorylation	Molecular Function,Biological Process	-5.38959	-0.710914	0.000967858	0.0431831	NA	NA	NA	NA	NA	NA	NA	NA	NA	NA	NA	NA
2696	TR564858|c0_g1_i1	PREDICTED: uncharacterized protein LOC101852108					-5.37561	-0.490314	0.000388255	0.026202	NA	NA	NA	NA	NA	NA	NA	NA	NA	NA	NA	NA
3078	TR576210|c0_g3_i1	---NA---					-5.32242	-0.579891	0.000346301	0.0244826	NA	NA	NA	NA	NA	NA	NA	NA	NA	NA	NA	NA
1202	TR520402|c1_g2_i2	tripartite motif-containing 45-like isoform X7		GO:0005622,GO:0008270	intracellular,zinc ion binding	Cellular Component,Molecular Function	-5.31831	0.41662	0.00113665	0.0476483	NA	NA	NA	NA	NA	NA	NA	NA	NA	NA	NA	NA
2802	TR567948|c1_g2_i3	proton-coupled folate transporter-like					-5.31425	0.190103	2.07602e-07	0.000360643	NA	NA	NA	NA	NA	NA	NA	NA	NA	NA	NA	NA
2776	TR567685|c1_g1_i5	Tricarboxylate transport mitochondrial		GO:0003735,GO:0006412,GO:0016021,GO:0055085	structural constituent of ribosome,translation,integral component of membrane,transmembrane transport	Molecular Function,Biological Process,Cellular Component,Biological Process	-5.30026	0.402038	0.000229034	0.019364	NA	NA	NA	NA	NA	NA	NA	NA	NA	NA	NA	NA
1098	TR517744|c3_g1_i3	sodium-dependent multivitamin transporter-like		GO:0015293,GO:0015718,GO:0016021,GO:0051180,GO:0051181,GO:0055085	symporter activity,monocarboxylic acid transport,integral component of membrane,vitamin transport,cofactor transport,transmembrane transport	Molecular Function,Biological Process,Cellular Component,Biological Process,Biological Process,Biological Process	-5.28427	-0.524991	0.00123137	0.0496673	NA	NA	NA	NA	NA	NA	NA	NA	NA	NA	NA	NA
3168	TR578704|c7_g3_i5	---NA---					-5.27974	3.93789	4.96439e-05	0.00769258	NA	NA	NA	NA	NA	NA	NA	NA	NA	NA	NA	NA
649	TR418045|c4_g2_i3	nose resistant to fluoxetine 6-like					-5.27936	2.35661	4.36845e-06	0.00197556	NA	NA	NA	NA	NA	NA	NA	NA	NA	NA	NA	NA
1016	TR450698|c5_g1_i1	---NA---					-5.27116	0.678932	7.81466e-05	0.0101445	NA	NA	NA	NA	NA	NA	NA	NA	NA	NA	NA	NA
2648	TR563469|c0_g2_i1	---NA---					-5.25037	-0.687871	0.000761607	0.0376893	NA	NA	NA	NA	NA	NA	NA	NA	NA	NA	NA	NA
2157	TR549312|c5_g1_i2	Pallidin					-5.23914	0.979503	5.20157e-05	0.00791276	NA	NA	NA	NA	NA	NA	NA	NA	NA	NA	NA	NA
3854	TR598705|c1_g5_i5	homeobox Nkx- -like					-5.23499	0.982492	6.81733e-06	0.00256686	NA	NA	NA	NA	NA	NA	NA	NA	NA	NA	NA	NA
973	TR445194|c11_g2_i4	beta- partial					-5.23299	1.79131	0.000646464	0.0344826	NA	NA	NA	NA	NA	NA	NA	NA	NA	NA	NA	NA
1585	TR530788|c1_g1_i4	leucine-rich repeats and immunoglobulin-like domains 3-like isoform X1					-5.22546	1.02451	4.13662e-06	0.0019361	NA	NA	NA	NA	NA	NA	NA	NA	NA	NA	NA	NA
574	TR410914|c0_g1_i3	PREDICTED: uncharacterized protein LOC101858200					-5.2238	5.01783	3.65143e-07	0.000467445	NA	NA	NA	NA	NA	NA	NA	NA	NA	NA	NA	NA
1736	TR534666|c0_g1_i2	---NA---					-5.21909	1.61704	2.69287e-05	0.00532249	NA	NA	NA	NA	NA	NA	NA	NA	NA	NA	NA	NA
2532	TR560138|c3_g1_i3	---NA---					-5.20322	-0.297639	0.00101422	0.0444412	NA	NA	NA	NA	NA	NA	NA	NA	NA	NA	NA	NA
3415	TR586724|c3_g2_i5	flocculation FLO10-like					-5.19987	1.61223	2.10126e-06	0.00127626	NA	NA	NA	NA	NA	NA	NA	NA	NA	NA	NA	NA
3469	TR588423|c1_g1_i9	1-phosphatidylinositol 4,5-bisphosphate phosphodiesterase gamma-1-like isoform X1	EC:3.1	GO:0007165,GO:0008081,GO:0016042	signal transduction,phosphoric diester hydrolase activity,lipid catabolic process	Biological Process,Molecular Function,Biological Process	-5.19724	0.696024	6.44896e-05	0.00909533	NA	NA	NA	NA	NA	NA	NA	NA	NA	NA	NA	NA
976	TR445232|c1_g1_i1	nidogen and EGF-like domain-containing 1-like isoform X4					-5.19348	-0.308938	0.000253243	0.0205787	NA	NA	NA	NA	NA	NA	NA	NA	NA	NA	NA	NA
2615	TR562659|c4_g2_i2	---NA---					-5.17903	2.35893	3.98877e-06	0.00191205	NA	NA	NA	NA	NA	NA	NA	NA	-6.06322	2.35893	1.23886e-05	0.0059014
3750	TR595445|c5_g1_i9	beta-glucuronidase-like isoform X1	EC:3.2.1.31	GO:0004566,GO:0005975,GO:0043231	beta-glucuronidase activity,carbohydrate metabolic process,intracellular membrane-bounded organelle	Molecular Function,Biological Process,Cellular Component	-5.15635	1.11481	0.000483278	0.0295258	NA	NA	NA	NA	NA	NA	NA	NA	NA	NA	NA	NA
2527	TR560096|c6_g7_i3	transmembrane 53-B-like					-5.1465	1.28641	0.000830178	0.0395737	NA	NA	NA	NA	NA	NA	NA	NA	NA	NA	NA	NA
552	TR410800|c3_g1_i2	bone morphogenetic 1-like	EC:3.4.24	GO:0004222,GO:0005509,GO:0006508,GO:0008270	metalloendopeptidase activity,calcium ion binding,proteolysis,zinc ion binding	Molecular Function,Molecular Function,Biological Process,Molecular Function	-5.14315	1.36949	3.03688e-05	0.00571724	NA	NA	NA	NA	-4.12139	1.36949	1.38467e-05	0.00653392	NA	NA	NA	NA
1114	TR518135|c1_g3_i5	alpha-L-fucosidase-like		GO:0005975	carbohydrate metabolic process	Biological Process	-5.13148	0.775787	6.49518e-05	0.00912956	NA	NA	NA	NA	NA	NA	NA	NA	NA	NA	NA	NA
1128	TR518419|c1_g1_i12	PREDICTED: uncharacterized protein DDB_G0271670-like					-5.1004	1.35644	2.15095e-05	0.004735	NA	NA	NA	NA	NA	NA	NA	NA	NA	NA	NA	NA
2423	TR557561|c0_g2_i3	innexin unc-9-like isoform X1		GO:0005886,GO:0005921,GO:0006811,GO:0016021	plasma membrane,gap junction,ion transport,integral component of membrane	Cellular Component,Cellular Component,Biological Process,Cellular Component	-5.09546	0.986216	0.000308911	0.0228993	NA	NA	NA	NA	NA	NA	NA	NA	-4.40596	0.986216	0.000614291	0.0468952
15	TR170708|c0_g1_i1	---NA---					-5.09437	2.32812	0.000772556	0.0380611	NA	NA	NA	NA	NA	NA	NA	NA	NA	NA	NA	NA
1387	TR525646|c3_g1_i1	PDZ domain-containing GIPC1-like		GO:0016020	membrane	Cellular Component	-5.08322	2.40674	1.41033e-05	0.00377003	NA	NA	NA	NA	NA	NA	NA	NA	NA	NA	NA	NA
949	TR444684|c5_g4_i1	---NA---					-5.06336	1.61373	2.9074e-07	0.000432014	NA	NA	NA	NA	NA	NA	NA	NA	NA	NA	NA	NA
1004	TR450626|c1_g1_i3	---NA---					-5.05567	2.00203	0.000556966	0.0322069	NA	NA	NA	NA	NA	NA	NA	NA	NA	NA	NA	NA
2907	TR570698|c1_g1_i1	troponin I		GO:0003779,GO:0005861,GO:0046872	actin binding,troponin complex,metal ion binding	Molecular Function,Cellular Component,Molecular Function	-5.05519	3.52264	1.62515e-05	0.00407319	NA	NA	NA	NA	-4.8318	3.52264	2.6389e-05	0.00963094	NA	NA	NA	NA
4342	TR613992|c1_g1_i2	---NA---					-5.05248	0.587293	0.000131732	0.0136848	NA	NA	NA	NA	NA	NA	NA	NA	NA	NA	NA	NA
3286	TR582323|c3_g1_i1	alpha-ketoglutarate-dependent dioxygenase alkB homolog 3		GO:0006259	DNA metabolic process	Biological Process	-5.03608	1.51993	0.000174388	0.0163228	NA	NA	NA	NA	NA	NA	NA	NA	NA	NA	NA	NA
3797	TR597047|c4_g4_i2	---NA---					-5.01598	3.69952	0.000524225	0.0310914	NA	NA	NA	NA	NA	NA	NA	NA	NA	NA	NA	NA
3516	TR589184|c1_g1_i2	---NA---					-5.01136	0.611777	4.36167e-06	0.00197556	NA	NA	NA	NA	NA	NA	NA	NA	NA	NA	NA	NA
3227	TR580503|c3_g1_i1	sodium- and chloride-dependent neutral and basic amino acid transporter B(0+)- partial		GO:0006810,GO:0015293,GO:0016020	transport,symporter activity,membrane	Biological Process,Molecular Function,Cellular Component	-5.00081	-0.674454	0.000578979	0.0328856	NA	NA	NA	NA	NA	NA	NA	NA	NA	NA	NA	NA
1930	TR541662|c0_g1_i2	---NA---					-4.97736	-0.345838	2.69955e-06	0.00146819	NA	NA	NA	NA	NA	NA	NA	NA	NA	NA	NA	NA
2535	TR560146|c0_g1_i12	PREDICTED: uncharacterized protein LOC101855265 isoform X2					-4.9753	2.75349	0.00102802	0.0448101	NA	NA	NA	NA	NA	NA	NA	NA	NA	NA	NA	NA
1233	TR521324|c4_g1_i6	---NA---					-4.96715	1.32756	6.35194e-05	0.00900429	NA	NA	NA	NA	NA	NA	NA	NA	NA	NA	NA	NA
4024	TR603651|c2_g1_i6	spermatid perinuclear RNA-binding -like					-4.96097	1.15099	0.000106002	0.012183	NA	NA	NA	NA	NA	NA	NA	NA	NA	NA	NA	NA
969	TR444809|c1_g1_i1	---NA---		GO:0000166,GO:0003676	nucleotide binding,nucleic acid binding	Molecular Function,Molecular Function	-4.94902	2.0473	0.000263005	0.0209904	NA	NA	NA	NA	NA	NA	NA	NA	NA	NA	NA	NA
2335	TR555330|c0_g1_i4	polypeptide N-acetylgalactosaminyltransferase 5-like					-4.94662	1.55923	0.000233787	0.019571	NA	NA	NA	NA	NA	NA	NA	NA	NA	NA	NA	NA
4291	TR612540|c1_g2_i8	ubiquitin carboxyl-terminal hydrolase 8 isoform X1					-4.91912	0.704295	0.000481212	0.0294988	NA	NA	NA	NA	NA	NA	NA	NA	NA	NA	NA	NA
2632	TR563233|c3_g1_i7	zinc finger	EC:3.1,EC:3.1.4.12,EC:3.1.1	GO:0000139,GO:0004767,GO:0005525,GO:0005789,GO:0005886,GO:0006888,GO:0007264,GO:0010008,GO:0032456	Golgi membrane,sphingomyelin phosphodiesterase activity,GTP binding,endoplasmic reticulum membrane,plasma membrane,ER to Golgi vesicle-mediated transport,small GTPase mediated signal transduction,endosome membrane,endocytic recycling	Cellular Component,Molecular Function,Molecular Function,Cellular Component,Cellular Component,Biological Process,Biological Process,Cellular Component,Biological Process	-4.91127	0.679223	0.00119323	0.0488866	NA	NA	NA	NA	NA	NA	NA	NA	NA	NA	NA	NA
4327	TR613712|c1_g7_i3	---NA---					-4.90456	1.079	7.96789e-06	0.00279753	NA	NA	NA	NA	NA	NA	NA	NA	NA	NA	NA	NA
3716	TR594256|c3_g2_i2	fatty acyl- reductase 1-like		GO:0005777,GO:0008610,GO:0016021,GO:0044249,GO:0044255,GO:0055114,GO:0080019	peroxisome,lipid biosynthetic process,integral component of membrane,cellular biosynthetic process,cellular lipid metabolic process,oxidation-reduction process,fatty-acyl-CoA reductase (alcohol-forming) activity	Cellular Component,Biological Process,Cellular Component,Biological Process,Biological Process,Biological Process,Molecular Function	-4.90326	0.583772	2.51289e-05	0.00514661	NA	NA	NA	NA	NA	NA	NA	NA	NA	NA	NA	NA
3543	TR590033|c2_g1_i2	---NA---					-4.89915	1.24678	0.000116048	0.0128925	NA	NA	NA	NA	NA	NA	NA	NA	NA	NA	NA	NA
2023	TR544070|c3_g7_i1	---NA---					-4.88932	-0.12384	4.19674e-05	0.00699919	NA	NA	NA	NA	NA	NA	NA	NA	NA	NA	NA	NA
528	TR410672|c2_g2_i5	battenin-like isoform X1		GO:0016020	membrane	Cellular Component	-4.8811	-0.322311	4.07894e-05	0.00695038	NA	NA	NA	NA	NA	NA	NA	NA	NA	NA	NA	NA
3870	TR599127|c0_g1_i3	PREDICTED: uncharacterized protein LOC101855237					-4.86992	-0.104571	0.000229698	0.0193652	NA	NA	NA	NA	NA	NA	NA	NA	NA	NA	NA	NA
1070	TR517113|c1_g1_i2	coagulation factor XII-like		GO:0008236	serine-type peptidase activity	Molecular Function	-4.86531	0.888449	4.56966e-05	0.00736911	NA	NA	NA	NA	NA	NA	NA	NA	NA	NA	NA	NA
2523	TR559978|c0_g1_i1	PREDICTED: uncharacterized protein LOC101852657 isoform X5					-4.8616	0.286291	0.000586814	0.0331496	NA	NA	NA	NA	NA	NA	NA	NA	NA	NA	NA	NA
1786	TR536836|c6_g1_i4	---NA---					-4.85081	0.464885	1.01453e-05	0.00314017	NA	NA	NA	NA	NA	NA	NA	NA	NA	NA	NA	NA
929	TR442256|c1_g1_i1	E3 ubiquitin- ligase RNF13					-4.8504	-0.542052	0.000340099	0.0243272	NA	NA	NA	NA	NA	NA	NA	NA	NA	NA	NA	NA
774	TR426124|c4_g2_i6	chitin binding					-4.84266	0.648337	1.18215e-05	0.00337787	NA	NA	NA	NA	-3.72459	0.648337	7.09936e-05	0.0150317	NA	NA	NA	NA
2928	TR571327|c0_g4_i1	PREDICTED: calmodulin-like					-4.84074	1.53736	0.000711161	0.0362601	NA	NA	NA	NA	-5.63018	1.53736	3.8874e-05	0.0114772	NA	NA	NA	NA
108	TR379700|c6_g1_i1	---NA---					-4.8393	0.991591	1.07313e-06	0.00085044	NA	NA	NA	NA	NA	NA	NA	NA	NA	NA	NA	NA
1506	TR529308|c2_g1_i1	---NA---					-4.82169	1.00332	0.000143257	0.0143448	NA	NA	NA	NA	NA	NA	NA	NA	NA	NA	NA	NA
1651	TR532832|c1_g3_i1	GLIPR1 1					-4.81663	2.70504	0.000583673	0.0330395	NA	NA	NA	NA	NA	NA	NA	NA	NA	NA	NA	NA
1587	TR530839|c2_g1_i2	Disintegrin and metallo ase domain-containing 10					-4.81339	0.925213	9.39123e-05	0.011309	NA	NA	NA	NA	NA	NA	NA	NA	NA	NA	NA	NA
1619	TR532246|c0_g1_i3	---NA---					-4.80876	0.798378	3.42658e-05	0.00626657	NA	NA	NA	NA	NA	NA	NA	NA	NA	NA	NA	NA
3042	TR575778|c4_g2_i8	DNA damage-regulated autophagy modulator 2					-4.78148	-0.178728	0.000115493	0.0128671	NA	NA	NA	NA	NA	NA	NA	NA	NA	NA	NA	NA
2392	TR556798|c2_g1_i1	---NA---					-4.77871	1.92223	7.70011e-05	0.0100429	NA	NA	NA	NA	NA	NA	NA	NA	NA	NA	NA	NA
262	TR390283|c3_g1_i4	---NA---					-4.7758	2.29627	4.91401e-05	0.00767435	NA	NA	NA	NA	NA	NA	NA	NA	-6.06286	2.29627	8.01042e-06	0.00457211
1283	TR522290|c0_g1_i1	---NA---					-4.76791	-0.303478	0.000239847	0.0199319	NA	NA	NA	NA	NA	NA	NA	NA	NA	NA	NA	NA
2469	TR558512|c2_g5_i5	filamin-A-like isoform X7					-4.75779	0.712065	2.60206e-05	0.00524262	NA	NA	NA	NA	NA	NA	NA	NA	NA	NA	NA	NA
1118	TR518156|c2_g3_i2	---NA---					-4.75454	-0.131953	0.000643692	0.0343789	NA	NA	NA	NA	NA	NA	NA	NA	NA	NA	NA	NA
3540	TR589899|c1_g1_i1	---NA---					-4.74297	0.274532	7.54477e-05	0.00988674	NA	NA	NA	NA	-3.2683	0.274532	0.00073871	0.0443927	NA	NA	NA	NA
2549	TR560321|c1_g1_i5	kazal-type serine protease inhibitor domain-containing 1-like					-4.74133	2.04141	0.00118627	0.0487938	NA	NA	NA	NA	-5.3572	2.04141	0.000229475	0.0259794	-7.92124	2.04141	8.33266e-06	0.00467549
1426	TR526990|c3_g5_i2	---NA---					-4.73896	0.557298	3.12024e-05	0.00583255	NA	NA	NA	NA	NA	NA	NA	NA	NA	NA	NA	NA
722	TR422655|c0_g1_i1	---NA---					-4.73735	-0.444278	7.66698e-05	0.0100153	NA	NA	NA	NA	NA	NA	NA	NA	NA	NA	NA	NA
2449	TR558048|c3_g1_i2	---NA---					-4.73448	-0.662942	0.000103858	0.0120532	NA	NA	NA	NA	NA	NA	NA	NA	NA	NA	NA	NA
830	TR432566|c3_g2_i3	---NA---					-4.72907	1.17156	2.43953e-05	0.00504964	NA	NA	NA	NA	NA	NA	NA	NA	NA	NA	NA	NA
2960	TR573170|c1_g1_i4	major egg antigen-like isoform X2					-4.70669	0.361577	0.000144161	0.0143835	NA	NA	NA	NA	NA	NA	NA	NA	NA	NA	NA	NA
3417	TR586774|c1_g2_i4	Membrane-bound transcription factor site-1 protease	EC:3.4.21	GO:0004252,GO:0006508,GO:0016021	serine-type endopeptidase activity,proteolysis,integral component of membrane	Molecular Function,Biological Process,Cellular Component	-4.70581	1.07074	0.000787879	0.0384969	NA	NA	NA	NA	NA	NA	NA	NA	NA	NA	NA	NA
1658	TR532992|c0_g1_i3	---NA---					-4.7031	1.57241	0.000751016	0.0373984	NA	NA	NA	NA	NA	NA	NA	NA	NA	NA	NA	NA
3531	TR589688|c2_g2_i1	---NA---					-4.69793	0.275165	0.000356697	0.0249841	NA	NA	NA	NA	NA	NA	NA	NA	NA	NA	NA	NA
2491	TR559250|c1_g3_i1	---NA---					-4.69302	0.35917	1.93459e-05	0.00454538	NA	NA	NA	NA	-3.63916	0.35917	0.000666445	0.0422378	NA	NA	NA	NA
3019	TR574966|c1_g6_i1	---NA---					-4.68011	1.43475	0.000119064	0.0130019	NA	NA	NA	NA	NA	NA	NA	NA	NA	NA	NA	NA
573	TR410914|c0_g1_i2	PREDICTED: uncharacterized protein LOC101858200					-4.67221	1.50354	5.13865e-05	0.00787109	NA	NA	NA	NA	-3.7184	1.50354	0.000983299	0.0499302	NA	NA	NA	NA
1021	TR453505|c4_g3_i4	---NA---					-4.65245	1.85187	0.000169057	0.0159857	NA	NA	NA	NA	-4.36925	1.85187	0.000580563	0.0395653	NA	NA	NA	NA
4335	TR613849|c2_g1_i1	---NA---					-4.64296	-0.102464	9.47742e-06	0.00309265	NA	NA	NA	NA	NA	NA	NA	NA	NA	NA	NA	NA
907	TR440570|c1_g1_i4	carbonic anhydrase 4-like		GO:0006810	transport	Biological Process	-4.62771	1.03181	0.000508812	0.0304595	NA	NA	NA	NA	-3.48211	1.03181	0.000426396	0.0348768	NA	NA	NA	NA
492	TR405694|c0_g1_i3	---NA---					-4.62684	0.982425	0.000222956	0.0190503	NA	NA	NA	NA	-5.26543	0.982425	7.21386e-06	0.00508705	NA	NA	NA	NA
2292	TR554423|c2_g2_i2	---NA---					-4.62147	-0.145361	9.05142e-05	0.0111184	NA	NA	NA	NA	NA	NA	NA	NA	NA	NA	NA	NA
1635	TR532413|c1_g2_i3	---NA---					-4.61843	-0.379321	0.000907156	0.0417507	NA	NA	NA	NA	NA	NA	NA	NA	NA	NA	NA	NA
1365	TR525129|c1_g2_i1	PREDICTED: uncharacterized protein LOC101863352					-4.6126	-0.389121	4.19461e-05	0.00699919	NA	NA	NA	NA	NA	NA	NA	NA	NA	NA	NA	NA
3612	TR591102|c2_g1_i2	PREDICTED: uncharacterized protein LOC101862063					-4.60631	0.175922	8.37192e-05	0.0106195	NA	NA	NA	NA	NA	NA	NA	NA	NA	NA	NA	NA
2454	TR558319|c0_g1_i2	---NA---					-4.58956	0.212773	0.000233455	0.019563	NA	NA	NA	NA	NA	NA	NA	NA	NA	NA	NA	NA
1701	TR533569|c0_g1_i1	transmembrane FAM155A-like					-4.58487	0.178237	0.000678754	0.0354328	NA	NA	NA	NA	NA	NA	NA	NA	NA	NA	NA	NA
1552	TR530194|c3_g1_i1	PREDICTED: uncharacterized protein LOC105319801					-4.57907	0.624936	6.38442e-05	0.00901959	NA	NA	NA	NA	NA	NA	NA	NA	NA	NA	NA	NA
3631	TR591829|c1_g2_i2	PREDICTED: metastasis-associated protein MTA1-like isoform X4					-4.57865	1.57401	0.000600007	0.0334184	NA	NA	NA	NA	NA	NA	NA	NA	NA	NA	NA	NA
1890	TR539992|c1_g2_i3	---NA---					-4.55796	0.542236	0.000112895	0.012781	NA	NA	NA	NA	NA	NA	NA	NA	-6.42987	0.542236	0.000227699	0.0286642
3045	TR575806|c0_g1_i1	reelin-like isoform X4					-4.51883	0.823604	0.000168103	0.0159139	NA	NA	NA	NA	NA	NA	NA	NA	NA	NA	NA	NA
3548	TR590033|c2_g7_i4	---NA---					-4.51838	0.332562	0.000128556	0.0135067	NA	NA	NA	NA	-3.03437	0.332562	0.000756764	0.0447408	-3.39928	0.332562	0.000275977	0.0314149
4034	TR603713|c4_g5_i1	---NA---					-4.49505	-0.715471	0.000609618	0.0337004	NA	NA	NA	NA	NA	NA	NA	NA	NA	NA	NA	NA
778	TR426153|c0_g2_i1	---NA---					-4.49476	0.0271253	0.000290499	0.0223202	NA	NA	NA	NA	-3.51799	0.0271253	0.000727005	0.0440924	-3.72493	0.0271253	0.000517644	0.0429877
2010	TR543924|c0_g1_i1	---NA---					-4.49216	-0.257726	0.000861854	0.0402897	NA	NA	NA	NA	NA	NA	NA	NA	NA	NA	NA	NA
3307	TR582849|c0_g3_i1	AChain X-Ray Structure Of Calexcitin From Loligo Pealeii At		GO:0046872	metal ion binding	Molecular Function	-4.49189	0.863337	0.000157269	0.0153058	NA	NA	NA	NA	-4.03263	0.863337	3.65885e-05	0.0114171	NA	NA	NA	NA
3946	TR602115|c1_g2_i1	---NA---					-4.48907	1.71164	0.00104449	0.0452282	NA	NA	NA	NA	NA	NA	NA	NA	NA	NA	NA	NA
2944	TR572801|c1_g2_i2	---NA---					-4.46428	1.40071	0.000402559	0.0267765	NA	NA	NA	NA	NA	NA	NA	NA	-4.02565	1.40071	0.000537564	0.044155
3190	TR579320|c0_g4_i1	fructose-bisphosphate aldolase-like	EC:4.1.2.13	GO:0004332,GO:0006096	fructose-bisphosphate aldolase activity,glycolytic process	Molecular Function,Biological Process	-4.46091	-0.475749	3.67949e-05	0.00656137	NA	NA	NA	NA	NA	NA	NA	NA	NA	NA	NA	NA
1382	TR525607|c2_g1_i1	D-aspartate oxidase isoform X2					-4.4529	0.366452	8.49711e-05	0.0107129	NA	NA	NA	NA	NA	NA	NA	NA	NA	NA	NA	NA
4094	TR606251|c4_g1_i4	microtubule-associated futsch-like isoform X2					-4.44493	0.28237	3.28254e-05	0.006043	NA	NA	NA	NA	5.58496	0.28237	0.000148061	0.0216145	NA	NA	NA	NA
1437	TR527147|c3_g2_i2	AAEL005189- partial					-4.44387	0.198472	3.56611e-05	0.0064358	NA	NA	NA	NA	NA	NA	NA	NA	NA	NA	NA	NA
3661	TR592783|c3_g3_i9	tryptophan 2,3-dioxygenase	EC:1.13.11,EC:1.13.11.11	GO:0004833,GO:0019441,GO:0020037,GO:0046872,GO:0055114	tryptophan 23-dioxygenase activity,tryptophan catabolic process to kynurenine,heme binding,metal ion binding,oxidation-reduction process	Molecular Function,Biological Process,Molecular Function,Molecular Function,Biological Process	-4.43118	1.17281	2.2242e-08	8.04688e-05	NA	NA	NA	NA	-3.28149	1.17281	1.20234e-05	0.00612149	NA	NA	NA	NA
2773	TR567642|c1_g4_i4	acid ceramidase	EC:2.4.2.30	GO:0003950,GO:0016787	NAD+ ADP-ribosyltransferase activity,hydrolase activity	Molecular Function,Molecular Function	-4.42426	1.95968	6.58591e-05	0.00917197	NA	NA	NA	NA	NA	NA	NA	NA	NA	NA	NA	NA
855	TR436170|c5_g4_i1	---NA---					-4.42263	1.08419	1.33087e-06	0.000983068	NA	NA	NA	NA	NA	NA	NA	NA	NA	NA	NA	NA
2970	TR573309|c0_g3_i1	PREDICTED: uncharacterized protein LOC101853667 isoform X3					-4.42038	0.0495115	0.00031598	0.0232065	NA	NA	NA	NA	NA	NA	NA	NA	NA	NA	NA	NA
107	TR379695|c3_g7_i2	rolling stone-like					-4.41658	-0.300225	2.67314e-05	0.00530871	NA	NA	NA	NA	NA	NA	NA	NA	NA	NA	NA	NA
3044	TR575789|c4_g1_i2	anosmin- partial					-4.41472	0.287191	2.89438e-05	0.00553665	NA	NA	NA	NA	NA	NA	NA	NA	NA	NA	NA	NA
1690	TR533350|c0_g4_i1	PREDICTED: uncharacterized protein LOC101847223					-4.40848	1.4118	7.42961e-05	0.00979755	NA	NA	NA	NA	NA	NA	NA	NA	NA	NA	NA	NA
2099	TR546393|c10_g1_i4	---NA---					-4.40275	0.400504	4.95277e-06	0.00215405	NA	NA	NA	NA	NA	NA	NA	NA	NA	NA	NA	NA
2299	TR554499|c3_g3_i2	PREDICTED: uncharacterized protein LOC101848820 isoform X1					-4.40083	-0.73127	0.000179825	0.0165707	NA	NA	NA	NA	NA	NA	NA	NA	NA	NA	NA	NA
4173	TR608515|c1_g5_i2	---NA---					-4.3893	0.332356	0.000793113	0.0385829	NA	NA	NA	NA	NA	NA	NA	NA	-3.97805	0.332356	0.0005656	0.0448578
2534	TR560140|c1_g4_i1	---NA---					-4.38821	-1.02643	0.00102306	0.044664	NA	NA	NA	NA	NA	NA	NA	NA	NA	NA	NA	NA
4328	TR613712|c1_g7_i5	---NA---					-4.37696	3.6777	2.18561e-07	0.000360643	NA	NA	NA	NA	NA	NA	NA	NA	NA	NA	NA	NA
270	TR390330|c1_g1_i1	PREDICTED: 3-beta-hydroxysteroid-Delta(8),Delta(7)-isomerase-like		GO:0044699	single-organism process	Biological Process	-4.37112	0.434982	0.000914003	0.041796	NA	NA	NA	NA	NA	NA	NA	NA	NA	NA	NA	NA
1628	TR532361|c3_g2_i5	---NA---					-4.3677	1.29686	4.07628e-06	0.00193477	NA	NA	NA	NA	NA	NA	NA	NA	NA	NA	NA	NA
3064	TR575910|c1_g4_i1	myosin essential light chain		GO:0005509	calcium ion binding	Molecular Function	-4.35662	0.590324	0.00024123	0.0199756	NA	NA	NA	NA	NA	NA	NA	NA	NA	NA	NA	NA
3424	TR586899|c0_g1_i9	mucin-5AC-like isoform X3					-4.35595	-0.566402	0.000118207	0.0129639	NA	NA	NA	NA	NA	NA	NA	NA	NA	NA	NA	NA
2071	TR545760|c2_g1_i3	enoyl- hydratase domain-containing mitochondrial-like		GO:0003824,GO:0008152	catalytic activity,metabolic process	Molecular Function,Biological Process	-4.35526	-0.0212009	0.00116833	0.048391	NA	NA	NA	NA	NA	NA	NA	NA	NA	NA	NA	NA
2760	TR567020|c1_g1_i5	probable palmitoyltransferase ZDHHC1 isoform X1					-4.35399	-0.387727	7.55745e-05	0.00988779	NA	NA	NA	NA	NA	NA	NA	NA	NA	NA	NA	NA
1590	TR531123|c2_g1_i3	---NA---					-4.35281	-0.853961	0.000696996	0.0358675	NA	NA	NA	NA	NA	NA	NA	NA	NA	NA	NA	NA
1218	TR520986|c1_g1_i3	carbonyl reductase [NADPH] 1-like					-4.35241	0.739302	4.96072e-05	0.00769258	NA	NA	NA	NA	NA	NA	NA	NA	NA	NA	NA	NA
226	TR387131|c5_g3_i2	gastric triacylglycerol lipase-like		GO:0006629,GO:0016788	lipid metabolic process,hydrolase activity acting on ester bonds	Biological Process,Molecular Function	-4.34711	0.594239	3.57326e-05	0.0064358	NA	NA	NA	NA	NA	NA	NA	NA	NA	NA	NA	NA
1737	TR534666|c0_g1_i4	---NA---					-4.34486	0.401149	0.001088	0.046202	NA	NA	NA	NA	NA	NA	NA	NA	NA	NA	NA	NA
1713	TR533897|c0_g2_i3	PREDICTED: matrilin-2-like					-4.33929	1.34631	4.8374e-06	0.00214109	NA	NA	NA	NA	NA	NA	NA	NA	NA	NA	NA	NA
1279	TR522193|c0_g1_i5	hypothetical protein BRAFLDRAFT_72537					-4.33889	-0.214057	0.000790559	0.0385599	NA	NA	NA	NA	NA	NA	NA	NA	NA	NA	NA	NA
2219	TR550860|c3_g2_i5	---NA---					-4.33478	1.14918	0.000516077	0.0307177	NA	NA	NA	NA	NA	NA	NA	NA	-3.9195	1.14918	0.000637226	0.0477399
324	TR391754|c1_g2_i2	---NA---					-4.33409	0.348074	0.000489199	0.0296638	NA	NA	NA	NA	NA	NA	NA	NA	NA	NA	NA	NA
902	TR440102|c2_g1_i2	---NA---					-4.32859	0.353407	0.000123366	0.0132053	NA	NA	NA	NA	NA	NA	NA	NA	NA	NA	NA	NA
1416	TR526833|c2_g5_i7	calcyphosin isoform X1		GO:0005509	calcium ion binding	Molecular Function	-4.32672	0.266423	0.000115488	0.0128671	NA	NA	NA	NA	NA	NA	NA	NA	NA	NA	NA	NA
2949	TR572914|c1_g1_i1	solute carrier family 46 member 3-like					-4.32224	0.499313	3.51128e-05	0.00637942	NA	NA	NA	NA	-3.89461	0.499313	0.000182058	0.0235969	NA	NA	NA	NA
2831	TR568847|c0_g1_i2	---NA---					-4.31796	-0.168826	0.000830367	0.0395737	NA	NA	NA	NA	NA	NA	NA	NA	NA	NA	NA	NA
3645	TR592130|c1_g4_i1	ATP-binding cassette sub-family G member 8-like		GO:0016020	membrane	Cellular Component	-4.30905	-0.185787	0.000138161	0.0140572	NA	NA	NA	NA	NA	NA	NA	NA	NA	NA	NA	NA
2246	TR551944|c0_g2_i1	---NA---					-4.30478	-0.586765	0.000277552	0.0217266	NA	NA	NA	NA	NA	NA	NA	NA	NA	NA	NA	NA
216	TR386648|c2_g5_i1	---NA---					-4.30105	-0.410681	2.5648e-05	0.00520535	NA	NA	NA	NA	NA	NA	NA	NA	NA	NA	NA	NA
1998	TR543638|c3_g2_i3	carnitine O-palmitoyltransferase liver isoform-like		GO:0016740	transferase activity	Molecular Function	-4.29448	0.313889	0.000244952	0.0202531	NA	NA	NA	NA	NA	NA	NA	NA	NA	NA	NA	NA
1354	TR524646|c1_g3_i1	---NA---					-4.29309	-0.1821	5.58504e-05	0.00830222	NA	NA	NA	NA	NA	NA	NA	NA	NA	NA	NA	NA
3125	TR577106|c0_g2_i2	---NA---					-4.2887	0.046947	0.00014218	0.0143058	NA	NA	NA	NA	NA	NA	NA	NA	NA	NA	NA	NA
3534	TR589697|c4_g1_i2	---NA---					-4.28286	-0.138161	0.000229219	0.019364	NA	NA	NA	NA	NA	NA	NA	NA	NA	NA	NA	NA
532	TR410691|c5_g1_i1	---NA---					-4.28187	0.559259	0.000659147	0.034913	NA	NA	NA	NA	-4.84764	0.559259	9.7342e-05	0.0179695	-8.54535	0.559259	9.81556e-08	0.000255238
836	TR432610|c0_g1_i2	---NA---					-4.28167	0.629388	0.000217654	0.0187293	NA	NA	NA	NA	-3.63086	0.629388	0.000315517	0.0302791	NA	NA	NA	NA
1124	TR518409|c2_g4_i1	myosin essential light chain		GO:0005509,GO:0016459	calcium ion binding,myosin complex	Molecular Function,Cellular Component	-4.27196	0.697909	0.000281526	0.0218731	NA	NA	NA	NA	NA	NA	NA	NA	NA	NA	NA	NA
1102	TR517869|c3_g2_i1	---NA---					-4.26671	0.284157	2.39335e-05	0.00501645	NA	NA	NA	NA	NA	NA	NA	NA	-3.05595	0.284157	0.000639364	0.0477399
2756	TR566787|c1_g2_i1	---NA---					-4.26358	1.88697	0.000214506	0.0185159	NA	NA	NA	NA	NA	NA	NA	NA	NA	NA	NA	NA
361	TR394955|c2_g7_i4	PREDICTED: legumain-like					-4.26334	-0.270746	4.8049e-05	0.00758672	NA	NA	NA	NA	NA	NA	NA	NA	NA	NA	NA	NA
858	TR436203|c9_g1_i1	C-type lectin domain family 11 member A-like					-4.26295	1.89942	2.27168e-05	0.0048469	NA	NA	NA	NA	NA	NA	NA	NA	NA	NA	NA	NA
2839	TR568969|c1_g1_i6	neurogenic locus notch homolog 1-like isoform X1					-4.25896	-0.378137	0.00024545	0.0202621	NA	NA	NA	NA	NA	NA	NA	NA	NA	NA	NA	NA
4135	TR607256|c3_g2_i1	---NA---					-4.25639	-0.0843729	1.6756e-06	0.00108928	NA	NA	NA	NA	NA	NA	NA	NA	NA	NA	NA	NA
4042	TR603783|c5_g1_i9	---NA---					-4.24999	1.83133	5.88876e-05	0.00855616	NA	NA	NA	NA	NA	NA	NA	NA	NA	NA	NA	NA
3126	TR577106|c0_g3_i3	---NA---					-4.24734	1.29837	2.37652e-06	0.00134526	NA	NA	NA	NA	NA	NA	NA	NA	NA	NA	NA	NA
1089	TR517718|c1_g1_i1	MAM and LDL-receptor class A domain-containing C10orf112-like					-4.24516	0.297455	0.000205907	0.0181151	NA	NA	NA	NA	NA	NA	NA	NA	NA	NA	NA	NA
3796	TR597047|c4_g4_i1	---NA---					-4.24488	4.51803	9.00185e-06	0.00299674	NA	NA	NA	NA	NA	NA	NA	NA	-5.10133	4.51803	4.62183e-07	0.000712198
887	TR439663|c2_g1_i3	nose resistant to fluoxetine 6-like					-4.24386	2.36888	9.8713e-06	0.00314017	NA	NA	NA	NA	NA	NA	NA	NA	NA	NA	NA	NA
2777	TR567685|c1_g1_i9	tricarboxylate transport mitochondrial precursor		GO:0003735,GO:0006412,GO:0016021,GO:0055085	structural constituent of ribosome,translation,integral component of membrane,transmembrane transport	Molecular Function,Biological Process,Cellular Component,Biological Process	-4.2366	-0.0660371	0.00104079	0.0451537	NA	NA	NA	NA	NA	NA	NA	NA	-6.81638	-0.0660371	0.000253431	0.0300402
3508	TR589081|c4_g2_i2	---NA---					-4.23598	0.420335	0.000778487	0.0382649	NA	NA	NA	NA	NA	NA	NA	NA	NA	NA	NA	NA
786	TR428015|c0_g1_i1	monocarboxylate transporter 12-like		GO:0016021,GO:0055085	integral component of membrane,transmembrane transport	Cellular Component,Biological Process	-4.23178	-0.0796033	0.000550043	0.0320067	NA	NA	NA	NA	NA	NA	NA	NA	NA	NA	NA	NA
1498	TR529124|c1_g4_i1	matrix metallo ase		GO:0008233,GO:0046872	peptidase activity,metal ion binding	Molecular Function,Molecular Function	-4.23096	0.285865	0.00051172	0.0305495	NA	NA	NA	NA	NA	NA	NA	NA	NA	NA	NA	NA
3674	TR593122|c0_g2_i5	PHLOEM PROTEIN 2-LIKE A3-like					-4.22088	-0.376531	0.000446725	0.0283944	NA	NA	NA	NA	NA	NA	NA	NA	NA	NA	NA	NA
1179	TR519650|c0_g1_i1	PREDICTED: uncharacterized protein LOC101862831 isoform X1					-4.22045	0.578043	0.000850561	0.0401452	NA	NA	NA	NA	NA	NA	NA	NA	NA	NA	NA	NA
3338	TR584640|c1_g1_i13	---NA---					-4.21838	-0.683955	0.00119276	0.0488866	NA	NA	NA	NA	NA	NA	NA	NA	NA	NA	NA	NA
1214	TR520933|c3_g4_i1	---NA---					-4.2068	0.353588	0.000160949	0.0155368	NA	NA	NA	NA	NA	NA	NA	NA	NA	NA	NA	NA
4321	TR613670|c2_g2_i1	C-type lectin domain family 11 member A-like					-4.20548	0.0762626	0.000251846	0.0205233	NA	NA	NA	NA	NA	NA	NA	NA	NA	NA	NA	NA
2680	TR564268|c4_g2_i2	---NA---					-4.19904	1.05471	0.000177608	0.0164943	NA	NA	NA	NA	-3.60665	1.05471	0.000439194	0.0353099	-4.56468	1.05471	3.64978e-05	0.0114347
2915	TR571078|c1_g1_i1	---NA---					-4.18589	-0.0655493	0.000376896	0.0257065	NA	NA	NA	NA	NA	NA	NA	NA	NA	NA	NA	NA
61	TR379266|c3_g4_i1	---NA---					-4.18315	-0.627877	0.000421563	0.0275127	NA	NA	NA	NA	NA	NA	NA	NA	NA	NA	NA	NA
4255	TR611469|c0_g1_i4	CAP-Gly domain-containing linker 1-like					-4.18215	0.728685	0.000451415	0.0284782	NA	NA	NA	NA	NA	NA	NA	NA	NA	NA	NA	NA
2785	TR567747|c3_g4_i3	---NA---					-4.17883	5.89867	2.632e-06	0.00144086	NA	NA	NA	NA	-3.8287	5.89867	1.21962e-05	0.00612149	-3.55831	5.89867	4.82917e-05	0.0132569
957	TR444754|c1_g1_i4	---NA---					-4.17413	0.0129315	0.000118249	0.0129639	NA	NA	NA	NA	NA	NA	NA	NA	NA	NA	NA	NA
498	TR405769|c8_g3_i3	phosphatidylinositol 3,4,5-trisphosphate 3-phosphatase TPTE2-like	EC:3.1.3.16,EC:3.1,EC:3.1.3.48,EC:3.1.3.41,EC:3.1.3	GO:0004725,GO:0006810,GO:0008138,GO:0016021,GO:0035335	protein tyrosine phosphatase activity,transport,protein tyrosine/serine/threonine phosphatase activity,integral component of membrane,peptidyl-tyrosine dephosphorylation	Molecular Function,Biological Process,Molecular Function,Cellular Component,Biological Process	-4.17372	0.512063	0.000588786	0.033171	NA	NA	NA	NA	NA	NA	NA	NA	NA	NA	NA	NA
2563	TR560571|c2_g2_i2	sodium- and chloride-dependent creatine transporter 1-like		GO:0006810	transport	Biological Process	-4.17101	0.567819	0.00078972	0.0385416	NA	NA	NA	NA	NA	NA	NA	NA	-8.02782	0.567819	7.71547e-06	0.00448959
1616	TR531918|c2_g3_i6	probable DNA repair RAD50-like isoform X1					-4.16146	1.38452	0.000693144	0.0358244	NA	NA	NA	NA	-3.00819	1.38452	0.00061181	0.0405093	NA	NA	NA	NA
4191	TR609171|c1_g1_i2	---NA---					-4.15936	-0.172074	8.31699e-05	0.010582	NA	NA	NA	NA	NA	NA	NA	NA	NA	NA	NA	NA
4162	TR608013|c3_g1_i5	enoyl- delta isomerase mitochondrial-like isoform X3					-4.15788	1.14667	0.000880075	0.0408775	NA	NA	NA	NA	NA	NA	NA	NA	NA	NA	NA	NA
66	TR379282|c3_g4_i1	myosin heavy chain		GO:0005488,GO:0043232	binding,intracellular non-membrane-bounded organelle	Molecular Function,Cellular Component	-4.15048	1.52202	5.28794e-06	0.00219039	NA	NA	NA	NA	-5.52669	1.52202	5.25621e-07	0.00121493	NA	NA	NA	NA
3530	TR589688|c2_g1_i1	---NA---					-4.14865	0.449989	1.36034e-05	0.00365147	NA	NA	NA	NA	NA	NA	NA	NA	NA	NA	NA	NA
4231	TR610571|c2_g1_i1	---NA---					-4.14855	1.64271	6.98227e-07	0.000687158	NA	NA	NA	NA	NA	NA	NA	NA	NA	NA	NA	NA
1854	TR539501|c0_g1_i1	carboxylesterase 1C-like					-4.14715	0.749305	0.000924396	0.0420098	NA	NA	NA	NA	NA	NA	NA	NA	NA	NA	NA	NA
3902	TR600469|c0_g1_i1	---NA---					-4.14415	0.856054	0.000608275	0.0336779	NA	NA	NA	NA	NA	NA	NA	NA	-5.59663	0.856054	2.40024e-05	0.00875825
726	TR422670|c2_g3_i3	---NA---					-4.1399	0.491881	0.000104587	0.0121209	NA	NA	NA	NA	NA	NA	NA	NA	NA	NA	NA	NA
2374	TR556440|c3_g3_i1	---NA---					-4.13895	0.368084	7.90428e-08	0.000198697	NA	NA	NA	NA	NA	NA	NA	NA	NA	NA	NA	NA
3793	TR597047|c4_g1_i1	---NA---					-4.132	2.26171	2.61503e-07	0.000395635	NA	NA	NA	NA	NA	NA	NA	NA	NA	NA	NA	NA
3279	TR581775|c1_g1_i1	PTSP-like peptide neurotransmitter precursor					-4.13107	-0.687537	9.56148e-05	0.0114643	NA	NA	NA	NA	NA	NA	NA	NA	NA	NA	NA	NA
1526	TR529672|c1_g1_i6	---NA---					-4.12813	4.05268	6.62334e-07	0.000678689	NA	NA	NA	NA	NA	NA	NA	NA	NA	NA	NA	NA
3080	TR576330|c1_g1_i4	---NA---					-4.12675	-0.852376	0.00101997	0.0445749	NA	NA	NA	NA	NA	NA	NA	NA	NA	NA	NA	NA
3831	TR598301|c1_g3_i1	---NA---					-4.12396	-0.261245	0.000182252	0.0167019	NA	NA	NA	NA	NA	NA	NA	NA	NA	NA	NA	NA
1294	TR522533|c0_g3_i5	---NA---					-4.11102	-0.668684	0.000301562	0.0227248	NA	NA	NA	NA	NA	NA	NA	NA	NA	NA	NA	NA
3446	TR587522|c2_g1_i1	tetraspanin isoform A		GO:0016020	membrane	Cellular Component	-4.101	0.109403	0.000108665	0.0124205	NA	NA	NA	NA	-4.31079	0.109403	0.000226483	0.0258706	NA	NA	NA	NA
1733	TR534607|c3_g1_i2	---NA---					-4.09777	0.367473	0.000153334	0.0150107	NA	NA	NA	NA	NA	NA	NA	NA	NA	NA	NA	NA
3779	TR596712|c0_g1_i3	---NA---					-4.09493	0.524617	6.24521e-06	0.00242837	NA	NA	NA	NA	NA	NA	NA	NA	NA	NA	NA	NA
2541	TR560185|c0_g1_i3	Solute carrier family 13 member partial					-4.08755	-0.000182411	6.49213e-05	0.00912956	NA	NA	NA	NA	-2.54621	-0.000182411	0.000321598	0.0305015	NA	NA	NA	NA
3142	TR577301|c0_g1_i2	UPF0764 C16orf89 homolog					-4.08297	-0.0392809	0.00102756	0.0448101	NA	NA	NA	NA	NA	NA	NA	NA	-7.29628	-0.0392809	1.52197e-06	0.00146256
2144	TR548584|c1_g1_i3	---NA---					-4.0784	0.18417	0.000744816	0.0372681	NA	NA	NA	NA	NA	NA	NA	NA	NA	NA	NA	NA
2336	TR555335|c0_g1_i1	---NA---					-4.0777	0.356717	0.000192174	0.0172875	NA	NA	NA	NA	NA	NA	NA	NA	NA	NA	NA	NA
2621	TR562680|c1_g2_i1	peptidyl-prolyl cis-trans isomerase B	EC:5.2.1.8	GO:0000413,GO:0003755,GO:0032403,GO:0032991,GO:0043231,GO:0044444,GO:0048518,GO:0061077,GO:0065008	protein peptidyl-prolyl isomerization,peptidyl-prolyl cis-trans isomerase activity,protein complex binding,macromolecular complex,intracellular membrane-bounded organelle,cytoplasmic part,positive regulation of biological process,chaperone-mediated protein folding,regulation of biological quality	Biological Process,Molecular Function,Molecular Function,Cellular Component,Cellular Component,Cellular Component,Biological Process,Biological Process,Biological Process	-4.07712	1.28144	8.63032e-05	0.0108316	NA	NA	NA	NA	NA	NA	NA	NA	NA	NA	NA	NA
215	TR386648|c2_g3_i1	---NA---					-4.0764	-0.170001	6.92115e-05	0.00941039	NA	NA	NA	NA	NA	NA	NA	NA	NA	NA	NA	NA
2505	TR559636|c1_g3_i1	alpha-N-acetylgalactosaminidase-like isoform X1		GO:0004553,GO:0005975,GO:0016020	hydrolase activity hydrolyzing O-glycosyl compounds,carbohydrate metabolic process,membrane	Molecular Function,Biological Process,Cellular Component	-4.06951	3.34006	6.32313e-09	4.6301e-05	NA	NA	NA	NA	NA	NA	NA	NA	NA	NA	NA	NA
1371	TR525393|c5_g1_i2	---NA---					-4.06876	1.01026	1.42793e-05	0.00377204	NA	NA	NA	NA	NA	NA	NA	NA	NA	NA	NA	NA
2633	TR563234|c2_g1_i1	PREDICTED: uncharacterized protein LOC101860578					-4.06851	4.06374	1.49183e-06	0.00103446	NA	NA	NA	NA	-2.31685	4.06374	0.000772697	0.0450785	NA	NA	NA	NA
1424	TR526924|c1_g1_i11	PREDICTED: uncharacterized protein LOC101846158 isoform X1		GO:0005737,GO:0006629,GO:0016021,GO:0016627,GO:0055114	cytoplasm,lipid metabolic process,integral component of membrane,oxidoreductase activity acting on the CH-CH group of donors,oxidation-reduction process	Cellular Component,Biological Process,Cellular Component,Molecular Function,Biological Process	-4.05774	1.11673	5.19476e-07	0.000617516	NA	NA	NA	NA	NA	NA	NA	NA	-4.87391	1.11673	0.000111042	0.0205295
100	TR379621|c2_g5_i5	---NA---					-4.04619	-0.178234	0.000226562	0.0192176	NA	NA	NA	NA	NA	NA	NA	NA	NA	NA	NA	NA
3722	TR594304|c3_g2_i1	heparan-alpha-glucosaminide N-acetyltransferase-like					-4.04065	0.26343	0.000526282	0.0311247	NA	NA	NA	NA	NA	NA	NA	NA	NA	NA	NA	NA
2718	TR565460|c0_g1_i1	---NA---					-4.02829	0.506607	4.06293e-05	0.00695038	NA	NA	NA	NA	NA	NA	NA	NA	NA	NA	NA	NA
3795	TR597047|c4_g3_i1	---NA---					-4.02807	3.28184	5.66568e-05	0.00835899	NA	NA	NA	NA	NA	NA	NA	NA	-4.07799	3.28184	8.43798e-05	0.0176415
3742	TR594993|c1_g2_i5	---NA---					-4.02507	-0.718298	0.00121477	0.0492821	NA	NA	NA	NA	NA	NA	NA	NA	NA	NA	NA	NA
4243	TR610992|c1_g2_i6	---NA---					-4.02488	-0.289581	0.000253071	0.0205787	NA	NA	NA	NA	NA	NA	NA	NA	NA	NA	NA	NA
3536	TR589735|c3_g10_i2	---NA---					-4.01315	2.10143	0.000260091	0.0209342	NA	NA	NA	NA	NA	NA	NA	NA	NA	NA	NA	NA
3764	TR595647|c2_g2_i6	---NA---					-4.01208	1.68157	0.000508197	0.0304446	NA	NA	NA	NA	NA	NA	NA	NA	NA	NA	NA	NA
3336	TR584535|c0_g1_i1	---NA---					-4.00149	0.0211616	0.000100058	0.0117931	NA	NA	NA	NA	-3.63745	0.0211616	0.000898953	0.048291	NA	NA	NA	NA
3344	TR584867|c0_g2_i1	---NA---					-4.00086	-0.405599	0.000410958	0.0271184	NA	NA	NA	NA	NA	NA	NA	NA	NA	NA	NA	NA
2015	TR544014|c2_g1_i4	peritrophic membrane chitin binding		GO:0003824	catalytic activity	Molecular Function	-3.98632	0.897111	0.000627484	0.034082	NA	NA	NA	NA	NA	NA	NA	NA	NA	NA	NA	NA
2890	TR570432|c2_g1_i2	extensin-like isoform X1					-3.97975	2.26197	0.000554901	0.0321545	NA	NA	NA	NA	NA	NA	NA	NA	NA	NA	NA	NA
723	TR422655|c0_g2_i1	sucrase- intestinal		GO:0004553,GO:0005515,GO:0005576,GO:0006355,GO:0007169,GO:0007435,GO:0007507,GO:0008015,GO:0009892,GO:0010033,GO:0010557,GO:0014911,GO:0016020,GO:0022607,GO:0031328,GO:0032101,GO:0044057,GO:0044464,GO:0045860,GO:0045931,GO:0045935,GO:0048523,GO:0048661,GO:0048666,GO:0050730,GO:0050878,GO:0051094,GO:0051240,GO:0051241,GO:0060041,GO:0060429,GO:0070887,GO:0072223,GO:1902533,GO:2000026	hydrolase activity hydrolyzing O-glycosyl compounds,protein binding,extracellular region,regulation of transcription DNA-templated,transmembrane receptor protein tyrosine kinase signaling pathway,salivary gland morphogenesis,heart development,blood circulation,negative regulation of metabolic process,response to organic substance,positive regulation of macromolecule biosynthetic process,positive …	Molecular Function,Molecular Function,Cellular Component,Biological Process,Biological Process,Biological Process,Biological Process,Biological Process,Biological Process,Biological Process,Biological Process,Biological Process,Cellular Component,Biological Process,Biological Process,Biological Process,Biological Process,Cellular Component,Biological Process,Biological Process,Biological Process,…	-3.96936	0.656381	6.10543e-05	0.00877265	NA	NA	NA	NA	-3.46736	0.656381	0.000707578	0.0437106	NA	NA	NA	NA
3948	TR602147|c2_g1_i1	---NA---					-3.96124	-0.291079	0.000637666	0.0342992	NA	NA	NA	NA	NA	NA	NA	NA	NA	NA	NA	NA
2522	TR559975|c0_g1_i8	tartrate-resistant acid phosphatase type 5-like					-3.9567	2.68383	0.000709641	0.036227	NA	NA	NA	NA	NA	NA	NA	NA	NA	NA	NA	NA
3591	TR590628|c4_g3_i2	PREDICTED: uncharacterized protein LOC101854700					-3.95396	1.565	2.82369e-05	0.00547697	NA	NA	NA	NA	NA	NA	NA	NA	NA	NA	NA	NA
3593	TR590691|c4_g3_i6	PREDICTED: cadherin-12-like		GO:0005230,GO:0005886,GO:0016021,GO:0030054,GO:0034220,GO:0045202	extracellular ligand-gated ion channel activity,plasma membrane,integral component of membrane,cell junction,ion transmembrane transport,synapse	Molecular Function,Cellular Component,Cellular Component,Cellular Component,Biological Process,Cellular Component	-3.95304	-0.544269	0.00121373	0.0492786	NA	NA	NA	NA	NA	NA	NA	NA	NA	NA	NA	NA
1808	TR538140|c1_g4_i1	hypothetical protein LOTGIDRAFT_228375		GO:0016021	integral component of membrane	Cellular Component	-3.95172	-0.488875	0.000277294	0.0217266	NA	NA	NA	NA	NA	NA	NA	NA	NA	NA	NA	NA
3955	TR602230|c0_g1_i1	---NA---					-3.95089	-0.134453	0.000863859	0.0403316	NA	NA	NA	NA	NA	NA	NA	NA	NA	NA	NA	NA
575	TR410914|c0_g1_i4	PREDICTED: uncharacterized protein LOC101858200					-3.94827	3.85604	4.18812e-06	0.0019361	NA	NA	NA	NA	NA	NA	NA	NA	NA	NA	NA	NA
3358	TR585113|c2_g1_i1	C-type lectin domain family 11 member A-like					-3.93038	4.91638	8.25283e-07	0.000764365	NA	NA	NA	NA	NA	NA	NA	NA	NA	NA	NA	NA
3719	TR594290|c5_g1_i5	---NA---					-3.92867	-0.606247	0.000134362	0.0138029	NA	NA	NA	NA	NA	NA	NA	NA	NA	NA	NA	NA
48	TR204569|c0_g1_i1	---NA---					-3.92781	-0.445504	0.00111669	0.0469297	NA	NA	NA	NA	NA	NA	NA	NA	NA	NA	NA	NA
3663	TR592818|c1_g1_i1	PREDICTED: uncharacterized protein LOC101855342 isoform X2					-3.92584	1.96544	9.4725e-06	0.00309265	NA	NA	NA	NA	-3.98838	1.96544	9.73762e-05	0.0179695	NA	NA	NA	NA
1360	TR525092|c1_g3_i8	---NA---					-3.92242	0.656657	0.00108603	0.0461774	NA	NA	NA	NA	NA	NA	NA	NA	NA	NA	NA	NA
1384	TR525624|c1_g2_i1	collagen alpha-6(VI) chain-like					-3.91914	5.07419	5.15386e-05	0.00787109	NA	NA	NA	NA	-3.29961	5.07419	0.000131407	0.0203423	-3.5919	5.07419	4.84322e-05	0.0132569
2770	TR567571|c0_g1_i1	---NA---					-3.918	-0.0621568	0.000516579	0.0307255	NA	NA	NA	NA	NA	NA	NA	NA	NA	NA	NA	NA
1571	TR530513|c7_g1_i2	Neuronal acetylcholine receptor subunit beta-3		GO:0006810	transport	Biological Process	-3.9163	-0.603629	0.0011696	0.0484195	NA	NA	NA	NA	NA	NA	NA	NA	NA	NA	NA	NA
4379	TR615359|c1_g3_i1	MFS-type transporter SLC18B1-like isoform X1		GO:0016020	membrane	Cellular Component	-3.9128	-0.194735	0.000507556	0.0304297	NA	NA	NA	NA	-4.07598	-0.194735	0.00034045	0.031303	NA	NA	NA	NA
2622	TR562680|c1_g2_i6	---NA---					-3.91125	0.633134	0.000501773	0.0301902	NA	NA	NA	NA	-4.77498	0.633134	0.000331411	0.0309855	NA	NA	NA	NA
709	TR422537|c4_g3_i1	uncharacterized transporter -like					-3.91084	-0.0883509	0.000618222	0.0338607	NA	NA	NA	NA	NA	NA	NA	NA	NA	NA	NA	NA
995	TR448971|c2_g2_i1	Multidrug resistance 1					-3.90918	0.73828	2.06486e-05	0.00468172	NA	NA	NA	NA	-2.63242	0.73828	0.000971402	0.0497714	-4.05801	0.73828	0.000239821	0.0293899
4062	TR604139|c1_g1_i2	---NA---					-3.9054	-0.323973	0.000758143	0.0376207	NA	NA	NA	NA	NA	NA	NA	NA	NA	NA	NA	NA
3801	TR597065|c0_g1_i2	---NA---					-3.90499	0.814044	0.000168107	0.0159139	NA	NA	NA	NA	NA	NA	NA	NA	NA	NA	NA	NA
2209	TR550376|c0_g1_i4	---NA---					-3.90296	-0.439081	0.000359462	0.0250754	NA	NA	NA	NA	NA	NA	NA	NA	NA	NA	NA	NA
815	TR429527|c1_g2_i2	---NA---					-3.90234	-0.801074	0.000964188	0.0431118	NA	NA	NA	NA	NA	NA	NA	NA	-5.833	-0.801074	0.000499512	0.0426011
3115	TR576960|c1_g3_i4	PREDICTED: uncharacterized protein LOC101861776					-3.90148	-0.248668	8.12795e-06	0.00280637	NA	NA	NA	NA	NA	NA	NA	NA	NA	NA	NA	NA
167	TR384052|c3_g1_i2	dynein heavy chain axonemal-like	EC:3.6.1,EC:3.6.1.15	GO:0003777,GO:0005509,GO:0005524,GO:0007018,GO:0030286	microtubule motor activity,calcium ion binding,ATP binding,microtubule-based movement,dynein complex	Molecular Function,Molecular Function,Molecular Function,Biological Process,Cellular Component	-3.89754	1.06654	0.000933759	0.0422967	NA	NA	NA	NA	NA	NA	NA	NA	NA	NA	NA	NA
4143	TR607744|c2_g2_i2	PREDICTED: RING finger and SPRY domain-containing protein 1-like					-3.89366	0.137588	0.000363112	0.0252207	NA	NA	NA	NA	NA	NA	NA	NA	NA	NA	NA	NA
2042	TR544507|c1_g5_i2	---NA---					-3.89067	-0.394195	0.000430587	0.0277817	NA	NA	NA	NA	NA	NA	NA	NA	NA	NA	NA	NA
1926	TR541357|c6_g1_i3	---NA---					-3.8823	-0.67077	0.0003039	0.0227776	NA	NA	NA	NA	NA	NA	NA	NA	NA	NA	NA	NA
4070	TR604717|c0_g3_i2	major facilitator superfamily domain-containing 10		GO:0016020	membrane	Cellular Component	-3.87719	-0.324619	0.000881796	0.0408775	NA	NA	NA	NA	NA	NA	NA	NA	NA	NA	NA	NA
4004	TR603027|c3_g1_i1	PREDICTED: uncharacterized protein LOC101854131					-3.87711	1.22163	0.000462369	0.0288412	NA	NA	NA	NA	-4.93945	1.22163	0.00013426	0.0204277	NA	NA	NA	NA
885	TR439646|c3_g4_i1	Myosin regulatory light smooth muscle		GO:0005509,GO:0016459	calcium ion binding,myosin complex	Molecular Function,Cellular Component	-3.86311	-0.796239	0.00116542	0.0483566	NA	NA	NA	NA	NA	NA	NA	NA	NA	NA	NA	NA
2302	TR554656|c4_g1_i2	---NA---					-3.86258	-0.336588	0.00104919	0.0454001	NA	NA	NA	NA	NA	NA	NA	NA	NA	NA	NA	NA
3861	TR598752|c7_g1_i3	neuropeptide Y		GO:0005179,GO:0005576,GO:0007218	hormone activity,extracellular region,neuropeptide signaling pathway	Molecular Function,Cellular Component,Biological Process	-3.85679	1.06246	0.000162365	0.0156192	NA	NA	NA	NA	-3.57709	1.06246	0.00024418	0.0266976	NA	NA	NA	NA
1805	TR538085|c1_g1_i3	---NA---					-3.84664	-0.515777	0.000480999	0.0294988	NA	NA	NA	NA	NA	NA	NA	NA	NA	NA	NA	NA
1215	TR520946|c1_g1_i2	PREDICTED: uncharacterized protein LOC101860578					-3.84052	2.54403	1.71682e-06	0.00110462	NA	NA	NA	NA	NA	NA	NA	NA	NA	NA	NA	NA
4071	TR604759|c2_g4_i1	PREDICTED: uncharacterized protein LOC101863352					-3.83968	1.55719	1.20897e-05	0.00343126	NA	NA	NA	NA	NA	NA	NA	NA	NA	NA	NA	NA
3799	TR597047|c4_g6_i1	---NA---					-3.83883	4.6679	1.1865e-07	0.000259816	NA	NA	NA	NA	NA	NA	NA	NA	-2.49698	4.6679	0.000275563	0.0314108
1394	TR525953|c0_g1_i2	zinc metallo ase nas-13-like					-3.82917	2.17709	0.000274272	0.0215713	NA	NA	NA	NA	-5.69049	2.17709	3.17169e-05	0.010951	NA	NA	NA	NA
4223	TR610064|c2_g2_i4	golgin subfamily B member 1-like					-3.81325	0.124699	0.000225698	0.0191638	NA	NA	NA	NA	NA	NA	NA	NA	NA	NA	NA	NA
3800	TR597047|c4_g7_i1	---NA---					-3.81088	3.31235	0.00024126	0.0199756	NA	NA	NA	NA	NA	NA	NA	NA	-5.01367	3.31235	7.47068e-06	0.00437776
3598	TR590761|c1_g1_i2	---NA---					-3.80914	-0.175432	0.0010639	0.0456709	NA	NA	NA	NA	NA	NA	NA	NA	NA	NA	NA	NA
2084	TR546152|c1_g1_i2	---NA---					-3.80762	0.633151	0.000207382	0.0181839	NA	NA	NA	NA	NA	NA	NA	NA	NA	NA	NA	NA
1347	TR524609|c2_g1_i3	histidine ammonia-lyase	EC:4.3.1.3	GO:0004397,GO:0005737,GO:0019556,GO:0019557	histidine ammonia-lyase activity,cytoplasm,histidine catabolic process to glutamate and formamide,histidine catabolic process to glutamate and formate	Molecular Function,Cellular Component,Biological Process,Biological Process	-3.80731	-0.013284	0.00116112	0.0483528	NA	NA	NA	NA	NA	NA	NA	NA	NA	NA	NA	NA
1146	TR518966|c2_g2_i8	---NA---					-3.7876	2.15712	0.000270656	0.0213272	NA	NA	NA	NA	NA	NA	NA	NA	NA	NA	NA	NA
3537	TR589735|c3_g9_i1	---NA---					-3.78536	0.286498	0.000694462	0.0358314	NA	NA	NA	NA	NA	NA	NA	NA	NA	NA	NA	NA
494	TR405737|c2_g1_i1	latrophilin-2-like					-3.78193	-0.116315	5.11315e-05	0.00787109	NA	NA	NA	NA	-2.93149	-0.116315	0.000283933	0.0290542	NA	NA	NA	NA
1195	TR520124|c3_g3_i1	---NA---					-3.7815	-0.286235	0.00111024	0.0467854	NA	NA	NA	NA	NA	NA	NA	NA	NA	NA	NA	NA
3849	TR598525|c2_g1_i5	---NA---					-3.77811	-0.476047	7.71938e-05	0.0100522	NA	NA	NA	NA	NA	NA	NA	NA	NA	NA	NA	NA
1903	TR540503|c0_g1_i4	---NA---					-3.77723	-0.637083	0.000363409	0.0252207	NA	NA	NA	NA	NA	NA	NA	NA	NA	NA	NA	NA
1795	TR537831|c5_g4_i1	2-acylglycerol O-acyltransferase 2		GO:0006629,GO:0016020,GO:0016747	lipid metabolic process,membrane,transferase activity transferring acyl groups other than amino-acyl groups	Biological Process,Cellular Component,Molecular Function	-3.77378	2.5199	2.07766e-05	0.00468522	NA	NA	NA	NA	NA	NA	NA	NA	NA	NA	NA	NA
3963	TR602345|c0_g1_i4	PREDICTED: uncharacterized protein LOC101851335 isoform X1		GO:0008152	metabolic process	Biological Process	-3.77205	-0.0947118	0.000812373	0.0390742	NA	NA	NA	NA	NA	NA	NA	NA	NA	NA	NA	NA
2034	TR544286|c1_g4_i3	---NA---					-3.77184	0.740154	5.78135e-05	0.00848452	NA	NA	NA	NA	NA	NA	NA	NA	NA	NA	NA	NA
1972	TR543062|c2_g5_i1	---NA---					-3.76973	-0.761052	0.000723903	0.0365958	NA	NA	NA	NA	NA	NA	NA	NA	NA	NA	NA	NA
3404	TR586538|c0_g1_i18	---NA---					-3.76933	2.17651	0.000160662	0.0155271	NA	NA	NA	NA	NA	NA	NA	NA	NA	NA	NA	NA
2772	TR567642|c1_g4_i1	acid ceramidase	EC:2.4.2.30	GO:0003950,GO:0016787	NAD+ ADP-ribosyltransferase activity,hydrolase activity	Molecular Function,Molecular Function	-3.76614	3.76324	3.49034e-06	0.00177094	NA	NA	NA	NA	NA	NA	NA	NA	NA	NA	NA	NA
481	TR403962|c1_g1_i2	---NA---					-3.7619	2.22372	6.00345e-07	0.000668044	NA	NA	NA	NA	-6.4121	2.22372	9.14939e-10	1.26888e-05	NA	NA	NA	NA
1362	TR525103|c2_g4_i2	tolloid partial		GO:0016787	hydrolase activity	Molecular Function	-3.76117	0.144617	0.000909529	0.041752	NA	NA	NA	NA	-4.83845	0.144617	2.24482e-05	0.00895772	-3.90059	0.144617	0.000661975	0.0485597
3423	TR586899|c0_g1_i4	mucin-5AC-like isoform X3					-3.75896	0.974521	1.6579e-06	0.00108627	NA	NA	NA	NA	NA	NA	NA	NA	NA	NA	NA	NA
3014	TR574810|c1_g10_i1	neo-calmodulin-like isoform X1		GO:0005509	calcium ion binding	Molecular Function	-3.75669	-0.735644	0.000584246	0.0330494	NA	NA	NA	NA	NA	NA	NA	NA	NA	NA	NA	NA
3112	TR576955|c2_g1_i3	PREDICTED: uncharacterized protein LOC101855274 isoform X1					-3.75201	1.22708	0.000136602	0.0139985	NA	NA	NA	NA	-4.9064	1.22708	4.81752e-05	0.0125328	NA	NA	NA	NA
2521	TR559975|c0_g1_i6	tartrate-resistant acid phosphatase type 5-like		GO:0016787	hydrolase activity	Molecular Function	-3.7496	2.32624	2.32346e-05	0.00491953	NA	NA	NA	NA	NA	NA	NA	NA	NA	NA	NA	NA
2652	TR563531|c1_g1_i1	---NA---					-3.74359	-0.120012	0.00119326	0.0488866	NA	NA	NA	NA	NA	NA	NA	NA	NA	NA	NA	NA
745	TR425175|c5_g1_i2	type 2 cystatin					-3.74116	-0.823795	0.00100384	0.0440797	NA	NA	NA	NA	NA	NA	NA	NA	NA	NA	NA	NA
561	TR410856|c4_g5_i1	---NA---					-3.74033	-0.311733	0.000130828	0.0136591	NA	NA	NA	NA	NA	NA	NA	NA	NA	NA	NA	NA
2067	TR545619|c2_g2_i5	phosphatidylinositol transfer alpha isoform-like					-3.73336	1.67224	7.21505e-06	0.00262392	NA	NA	NA	NA	NA	NA	NA	NA	NA	NA	NA	NA
317	TR391621|c7_g2_i1	chitinase -like					-3.72751	1.75285	2.14714e-07	0.000360643	NA	NA	NA	NA	NA	NA	NA	NA	NA	NA	NA	NA
1227	TR521066|c0_g3_i3	---NA---					-3.72387	1.07045	0.00048591	0.0296213	NA	NA	NA	NA	NA	NA	NA	NA	NA	NA	NA	NA
1688	TR533341|c2_g1_i1	PREDICTED: hemicentin-2-like					-3.71154	2.76758	6.29123e-07	0.000668044	NA	NA	NA	NA	NA	NA	NA	NA	NA	NA	NA	NA
3967	TR602412|c0_g2_i9	PREDICTED: uncharacterized protein LOC101849435					-3.70323	1.55714	6.24657e-07	0.000668044	NA	NA	NA	NA	NA	NA	NA	NA	NA	NA	NA	NA
3852	TR598626|c0_g1_i1	---NA---					-3.70225	4.16498	5.15885e-06	0.00219039	NA	NA	NA	NA	NA	NA	NA	NA	NA	NA	NA	NA
3545	TR590033|c2_g5_i1	---NA---					-3.69833	2.56888	9.11074e-06	0.00301522	NA	NA	NA	NA	-3.34854	2.56888	1.28023e-05	0.00626645	-3.39921	2.56888	1.7639e-05	0.00705655
3088	TR576613|c4_g4_i2	PREDICTED: uncharacterized protein LOC101858857					-3.69784	0.304509	1.32459e-05	0.00359025	NA	NA	NA	NA	NA	NA	NA	NA	NA	NA	NA	NA
3723	TR594428|c3_g1_i4	phospholipid scramblase 2-like isoform X1					-3.69691	0.401345	0.00110166	0.04667	NA	NA	NA	NA	-3.0516	0.401345	0.00029581	0.0297525	-5.56227	0.401345	1.72077e-07	0.000340922
3203	TR580028|c0_g3_i18	---NA---					-3.69353	2.05893	0.000665252	0.0351018	NA	NA	NA	NA	-4.39288	2.05893	0.000102203	0.0184051	NA	NA	NA	NA
378	TR395857|c11_g1_i1	follistatin-related 5-like					-3.69171	0.270408	3.80932e-05	0.00670068	NA	NA	NA	NA	NA	NA	NA	NA	-2.78004	0.270408	0.000444815	0.0402759
6	TR154023|c0_g1_i1	---NA---					-3.6898	-0.345119	0.000587774	0.0331588	NA	NA	NA	NA	NA	NA	NA	NA	NA	NA	NA	NA
2189	TR549839|c3_g2_i1	PREDICTED: uncharacterized protein LOC101863352					-3.68759	0.712207	0.000838134	0.0397844	NA	NA	NA	NA	NA	NA	NA	NA	NA	NA	NA	NA
1674	TR533215|c1_g5_i2	---NA---					-3.68526	-0.0115849	0.000495015	0.0298917	NA	NA	NA	NA	NA	NA	NA	NA	NA	NA	NA	NA
1414	TR526748|c2_g5_i2	---NA---					-3.68399	0.0773864	0.000814164	0.0390818	NA	NA	NA	NA	NA	NA	NA	NA	NA	NA	NA	NA
1876	TR539845|c1_g1_i4	---NA---					-3.68277	-0.489475	0.00104443	0.0452282	NA	NA	NA	NA	NA	NA	NA	NA	NA	NA	NA	NA
1454	TR527679|c0_g1_i3	---NA---					-3.6769	1.96076	0.000993735	0.0437615	NA	NA	NA	NA	-4.4916	1.96076	3.82548e-05	0.0114772	NA	NA	NA	NA
1420	TR526876|c2_g6_i1	zinc-binding alcohol dehydrogenase domain-containing 2-like		GO:0016020	membrane	Cellular Component	-3.67519	1.82253	1.11282e-06	0.000863304	NA	NA	NA	NA	NA	NA	NA	NA	NA	NA	NA	NA
1431	TR527090|c3_g1_i1	---NA---					-3.67312	-0.0681977	3.52344e-05	0.00638756	NA	NA	NA	NA	NA	NA	NA	NA	NA	NA	NA	NA
1857	TR539611|c3_g2_i1	actin 1		GO:0005524,GO:0005737,GO:0005856	ATP binding,cytoplasm,cytoskeleton	Molecular Function,Cellular Component,Cellular Component	-3.67297	1.94117	1.59508e-05	0.00402205	NA	NA	NA	NA	NA	NA	NA	NA	NA	NA	NA	NA
619	TR413163|c1_g1_i1	serine threonine- kinase pim-1-like	EC:2.7.11	GO:0000166,GO:0004674,GO:0005737,GO:0007346,GO:0043066,GO:0044707,GO:0046777	nucleotide binding,protein serine/threonine kinase activity,cytoplasm,regulation of mitotic cell cycle,negative regulation of apoptotic process,single-multicellular organism process,protein autophosphorylation	Molecular Function,Molecular Function,Cellular Component,Biological Process,Biological Process,Biological Process,Biological Process	-3.67023	2.96908	2.5173e-05	0.00514661	NA	NA	NA	NA	-2.48057	2.96908	0.000663365	0.0421951	NA	NA	NA	NA
3243	TR580940|c1_g6_i10	PREDICTED: uncharacterized protein LOC101853744					-3.6684	2.55333	5.57067e-08	0.000156809	NA	NA	NA	NA	NA	NA	NA	NA	NA	NA	NA	NA
650	TR418056|c1_g2_i1	---NA---					-3.66755	1.43959	8.20363e-05	0.0104859	NA	NA	NA	NA	NA	NA	NA	NA	NA	NA	NA	NA
3244	TR580940|c1_g6_i13	Cation-dependent mannose-6-phosphate receptor		GO:0016021	integral component of membrane	Cellular Component	-3.66261	1.39941	6.4636e-06	0.00246717	NA	NA	NA	NA	NA	NA	NA	NA	NA	NA	NA	NA
2668	TR564036|c3_g1_i1	EF-hand domain-containing D1					-3.66207	1.94208	3.08326e-07	0.00044912	NA	NA	NA	NA	NA	NA	NA	NA	NA	NA	NA	NA
749	TR425193|c1_g1_i4	RNA-directed DNA polymerase from mobile element jockey-like					-3.6593	-0.382976	0.00110784	0.0467706	NA	NA	NA	NA	NA	NA	NA	NA	NA	NA	NA	NA
2863	TR570003|c3_g1_i3	---NA---					-3.65495	1.0372	0.000161948	0.0155971	NA	NA	NA	NA	NA	NA	NA	NA	NA	NA	NA	NA
2801	TR567941|c3_g1_i3	proton-coupled folate transporter-like					-3.65308	-0.0668735	0.000858569	0.0402266	NA	NA	NA	NA	NA	NA	NA	NA	NA	NA	NA	NA
2941	TR571990|c2_g2_i1	ATP-binding cassette sub-family A member 3- partial					-3.63964	1.01515	0.000158075	0.0153663	NA	NA	NA	NA	-3.23901	1.01515	0.000525626	0.037934	-3.3925	1.01515	0.000565476	0.0448578
1383	TR525624|c1_g1_i2	---NA---					-3.63943	0.629373	0.000122101	0.0131829	NA	NA	NA	NA	NA	NA	NA	NA	NA	NA	NA	NA
3511	TR589097|c0_g1_i1	PREDICTED: uncharacterized protein LOC101849672					-3.63312	0.98011	0.000948788	0.0425834	NA	NA	NA	NA	-3.9209	0.98011	0.000330755	0.0309855	NA	NA	NA	NA
1803	TR537979|c4_g5_i1	---NA---					-3.62875	0.353222	0.000862414	0.0402933	NA	NA	NA	NA	NA	NA	NA	NA	NA	NA	NA	NA
585	TR411374|c2_g1_i1	Nose resistant to fluoxetine partial					-3.62525	1.77173	1.8092e-06	0.00113192	NA	NA	NA	NA	NA	NA	NA	NA	NA	NA	NA	NA
2168	TR549621|c3_g3_i1	PREDICTED: uncharacterized protein LOC101859099					-3.62244	-0.59889	0.000261783	0.0209523	NA	NA	NA	NA	NA	NA	NA	NA	NA	NA	NA	NA
3949	TR602147|c2_g2_i1	---NA---					-3.62145	0.424571	0.000216714	0.0186677	NA	NA	NA	NA	NA	NA	NA	NA	NA	NA	NA	NA
2164	TR549516|c0_g1_i1	---NA---					-3.62047	0.234358	0.000123624	0.0132053	NA	NA	NA	NA	NA	NA	NA	NA	NA	NA	NA	NA
1186	TR519880|c0_g5_i4	---NA---					-3.61046	-0.555922	0.000344957	0.0244499	NA	NA	NA	NA	NA	NA	NA	NA	NA	NA	NA	NA
3442	TR587489|c1_g1_i1	---NA---					-3.60626	0.186951	1.71051e-05	0.00419862	NA	NA	NA	NA	NA	NA	NA	NA	NA	NA	NA	NA
258	TR390026|c5_g1_i5	acyloxyacyl hydrolase					-3.59727	2.80273	1.01129e-05	0.00314017	NA	NA	NA	NA	NA	NA	NA	NA	NA	NA	NA	NA
2889	TR570432|c2_g1_i1	extensin-like isoform X1					-3.59424	4.65863	4.40808e-05	0.00717795	NA	NA	NA	NA	-3.26045	4.65863	0.000161218	0.0225464	NA	NA	NA	NA
1685	TR533310|c2_g1_i5	purinergic ATP P2X4 receptor subunit 1		GO:0001614,GO:0004931,GO:0005887,GO:0033198,GO:0035590,GO:0098655	purinergic nucleotide receptor activity,extracellular ATP-gated cation channel activity,integral component of plasma membrane,response to ATP,purinergic nucleotide receptor signaling pathway,cation transmembrane transport	Molecular Function,Molecular Function,Cellular Component,Biological Process,Biological Process,Biological Process	-3.59268	-0.378707	0.000333301	0.0240958	NA	NA	NA	NA	NA	NA	NA	NA	NA	NA	NA	NA
2661	TR563772|c1_g2_i1	SCP_APLCA ame: Full=Small cardioactive peptides Contains: ame: Full=Small cardioactive peptide B Short=SCP B Contains: ame: Full=Small cardioactive peptide A Short=SCP A Flags: Precursor					-3.59185	2.83112	2.87237e-05	0.00551221	NA	NA	NA	NA	NA	NA	NA	NA	NA	NA	NA	NA
1589	TR531059|c2_g2_i5	PREDICTED: uncharacterized protein LOC101849999					-3.58765	4.87511	1.2325e-07	0.000262805	NA	NA	NA	NA	NA	NA	NA	NA	NA	NA	NA	NA
1386	TR525624|c1_g5_i1	---NA---					-3.5862	-0.49444	0.000325659	0.0236668	NA	NA	NA	NA	NA	NA	NA	NA	NA	NA	NA	NA
2273	TR553050|c2_g2_i1	multidrug resistance-associated 5-like isoform X2					-3.58283	-0.502357	0.000179775	0.0165707	NA	NA	NA	NA	NA	NA	NA	NA	NA	NA	NA	NA
3525	TR589543|c1_g3_i1	---NA---					-3.58177	0.196133	5.94246e-05	0.00859962	NA	NA	NA	NA	NA	NA	NA	NA	NA	NA	NA	NA
937	TR442295|c0_g1_i1	---NA---					-3.57838	-0.641939	0.00117018	0.0484195	NA	NA	NA	NA	NA	NA	NA	NA	NA	NA	NA	NA
267	TR390323|c1_g1_i1	---NA---					-3.57345	-0.467949	0.000630613	0.0341405	NA	NA	NA	NA	NA	NA	NA	NA	NA	NA	NA	NA
2307	TR554771|c0_g1_i1	collagen alpha-2(IV) chain-like					-3.56789	3.24721	1.39694e-08	5.81205e-05	NA	NA	NA	NA	NA	NA	NA	NA	NA	NA	NA	NA
2929	TR571327|c0_g4_i2	---NA---					-3.567	4.03009	1.65996e-05	0.00413554	NA	NA	NA	NA	-2.86599	4.03009	0.000375888	0.0327354	-2.93844	4.03009	0.000286532	0.0321755
583	TR411365|c1_g6_i1	uncharacterized transporter -like					-3.55945	-0.541382	0.000223458	0.019071	NA	NA	NA	NA	NA	NA	NA	NA	NA	NA	NA	NA
2775	TR567685|c1_g1_i2	tricarboxylate transport mitochondrial precursor		GO:0005371,GO:0005811,GO:0006843,GO:0016006,GO:0016021,GO:0031966,GO:0055085	tricarboxylate secondary active transmembrane transporter activity,lipid particle,mitochondrial citrate transport,Nebenkern,integral component of membrane,mitochondrial membrane,transmembrane transport	Molecular Function,Cellular Component,Biological Process,Cellular Component,Cellular Component,Cellular Component,Biological Process	-3.55202	1.88668	0.000365233	0.0253262	NA	NA	NA	NA	NA	NA	NA	NA	NA	NA	NA	NA
3957	TR602267|c5_g3_i7	---NA---					-3.54133	0.424386	0.00056897	0.0326613	NA	NA	NA	NA	NA	NA	NA	NA	NA	NA	NA	NA
1831	TR538906|c0_g1_i1	protrudin-like isoform X1		GO:0016021,GO:0046872	integral component of membrane,metal ion binding	Cellular Component,Molecular Function	-3.54076	0.0827386	0.000541868	0.0316691	NA	NA	NA	NA	NA	NA	NA	NA	NA	NA	NA	NA
705	TR422517|c2_g2_i1	solute carrier family 15 member 4-like isoform X1		GO:0006810,GO:0016020	transport,membrane	Biological Process,Cellular Component	-3.54068	0.911189	4.91573e-05	0.00767435	NA	NA	NA	NA	NA	NA	NA	NA	NA	NA	NA	NA
3249	TR580991|c0_g1_i1	all-trans-retinol 13,14-reductase-like	EC:1.3.99.23	GO:0005640,GO:0005789,GO:0042572,GO:0051786,GO:0055114	nuclear outer membrane,endoplasmic reticulum membrane,retinol metabolic process,all-trans-retinol 1314-reductase activity,oxidation-reduction process	Cellular Component,Cellular Component,Biological Process,Molecular Function,Biological Process	-3.52813	2.14276	1.30566e-05	0.00356213	NA	NA	NA	NA	NA	NA	NA	NA	NA	NA	NA	NA
576	TR410914|c0_g1_i5	---NA---					-3.52782	0.687719	0.000453979	0.0285286	NA	NA	NA	NA	NA	NA	NA	NA	NA	NA	NA	NA
884	TR439646|c3_g10_i2	---NA---					-3.5164	0.36287	2.10864e-05	0.00470123	NA	NA	NA	NA	NA	NA	NA	NA	NA	NA	NA	NA
564	TR410862|c3_g3_i2	---NA---					-3.51558	1.63205	1.80801e-05	0.00439902	NA	NA	NA	NA	NA	NA	NA	NA	NA	NA	NA	NA
2909	TR570698|c1_g1_i3	troponin I		GO:0003779,GO:0005861,GO:0046872	actin binding,troponin complex,metal ion binding	Molecular Function,Cellular Component,Molecular Function	-3.51556	1.02309	0.00044989	0.0284627	NA	NA	NA	NA	-3.35335	1.02309	0.000305807	0.0300552	NA	NA	NA	NA
3245	TR580940|c1_g6_i14	PREDICTED: uncharacterized protein LOC101853744					-3.51543	-0.213101	0.000568114	0.0326473	NA	NA	NA	NA	NA	NA	NA	NA	NA	NA	NA	NA
3259	TR581422|c0_g3_i1	---NA---					-3.49732	1.05511	1.79259e-07	0.000350032	NA	NA	NA	NA	NA	NA	NA	NA	NA	NA	NA	NA
2361	TR555972|c2_g2_i1	---NA---					-3.49386	0.239652	4.35959e-05	0.00715514	NA	NA	NA	NA	-3.61788	0.239652	0.000159311	0.0224306	-3.56258	0.239652	0.000559014	0.0447438
1238	TR521369|c1_g3_i1	---NA---					-3.48204	0.425966	7.21421e-05	0.00958948	NA	NA	NA	NA	NA	NA	NA	NA	NA	NA	NA	NA
3628	TR591785|c1_g1_i2	PREDICTED: uncharacterized protein LOC101850750					-3.46897	0.411198	0.000112358	0.012755	NA	NA	NA	NA	NA	NA	NA	NA	NA	NA	NA	NA
1484	TR528578|c2_g3_i3	repetitive proline-rich cell wall 2-like					-3.46614	1.17359	1.74614e-05	0.00426094	NA	NA	NA	NA	NA	NA	NA	NA	NA	NA	NA	NA
4288	TR612507|c3_g2_i2	Peroxisomal bifunctional enzyme		GO:0006631,GO:0016491,GO:0055114	fatty acid metabolic process,oxidoreductase activity,oxidation-reduction process	Biological Process,Molecular Function,Biological Process	-3.45783	1.24571	0.000638346	0.0343136	NA	NA	NA	NA	NA	NA	NA	NA	NA	NA	NA	NA
1324	TR523670|c0_g1_i2	neuroligin- X-linked-like					-3.44045	0.505603	4.2123e-05	0.00701019	NA	NA	NA	NA	NA	NA	NA	NA	NA	NA	NA	NA
134	TR381269|c1_g9_i2	---NA---					-3.43259	1.4829	3.59072e-05	0.0064533	NA	NA	NA	NA	NA	NA	NA	NA	NA	NA	NA	NA
2734	TR566066|c0_g2_i2	---NA---					-3.4308	-0.543519	0.000861707	0.0402897	NA	NA	NA	NA	NA	NA	NA	NA	NA	NA	NA	NA
1441	TR527215|c4_g5_i1	universal stress A					-3.42879	2.18253	1.31544e-06	0.000983068	NA	NA	NA	NA	NA	NA	NA	NA	NA	NA	NA	NA
3155	TR578069|c2_g1_i1	thiopurine S-methyltransferase isoform X1		GO:0008152,GO:0008757	metabolic process,S-adenosylmethionine-dependent methyltransferase activity	Biological Process,Molecular Function	-3.42479	0.466165	0.000857812	0.0402211	NA	NA	NA	NA	NA	NA	NA	NA	NA	NA	NA	NA
1573	TR530532|c2_g2_i4	---NA---					-3.4238	2.15979	4.19728e-05	0.00699919	NA	NA	NA	NA	NA	NA	NA	NA	NA	NA	NA	NA
4093	TR606232|c0_g1_i2	collagen alpha-1(XII) chain-like					-3.42	2.28557	2.72518e-06	0.0014725	NA	NA	NA	NA	NA	NA	NA	NA	NA	NA	NA	NA
3066	TR576053|c5_g1_i3	---NA---					-3.41103	-0.460169	0.00107208	0.0458648	NA	NA	NA	NA	NA	NA	NA	NA	NA	NA	NA	NA
3351	TR584889|c0_g1_i1	---NA---					-3.40983	3.83822	1.54035e-08	5.8261e-05	NA	NA	NA	NA	-2.47737	3.83822	1.38984e-05	0.00653392	-2.36896	3.83822	1.54096e-05	0.00654207
4089	TR606052|c1_g6_i4	truncated actin-4		GO:0005524,GO:0005737,GO:0005856	ATP binding,cytoplasm,cytoskeleton	Molecular Function,Cellular Component,Cellular Component	-3.40372	1.60517	0.00105553	0.0455557	NA	NA	NA	NA	-3.76349	1.60517	0.000213405	0.0253681	-6.14348	1.60517	2.12282e-06	0.00185939
2519	TR559954|c0_g3_i4	pancreatic lipase-related 2-like					-3.40324	2.52269	7.23358e-09	4.6301e-05	NA	NA	NA	NA	NA	NA	NA	NA	NA	NA	NA	NA
3878	TR599405|c2_g1_i1	---NA---					-3.40114	0.160631	0.00037612	0.0257065	NA	NA	NA	NA	NA	NA	NA	NA	NA	NA	NA	NA
3691	TR593747|c0_g1_i1	PREDICTED: uncharacterized protein LOC101854471					-3.39925	6.48573	4.08448e-05	0.00695038	NA	NA	NA	NA	-3.07075	6.48573	0.000162543	0.0226177	-3.09512	6.48573	0.00030284	0.0330205
1818	TR538328|c6_g1_i3	---NA---					-3.39722	0.73093	3.90512e-05	0.00680276	NA	NA	NA	NA	NA	NA	NA	NA	NA	NA	NA	NA
1672	TR533173|c0_g1_i2	isoform B					-3.39114	1.40556	0.000760495	0.0376676	NA	NA	NA	NA	NA	NA	NA	NA	NA	NA	NA	NA
42	TR200364|c0_g1_i2	---NA---					-3.3897	0.498545	0.000418689	0.0274778	NA	NA	NA	NA	NA	NA	NA	NA	NA	NA	NA	NA
3737	TR594550|c1_g5_i1	---NA---					-3.38329	3.33261	6.44991e-06	0.00246717	NA	NA	NA	NA	NA	NA	NA	NA	NA	NA	NA	NA
3547	TR590033|c2_g7_i1	PREDICTED: uncharacterized protein LOC101851700					-3.37715	1.14818	0.00105196	0.0454513	NA	NA	NA	NA	-3.74399	1.14818	0.000119315	0.0194674	-4.25127	1.14818	4.43792e-05	0.0126937
648	TR418045|c4_g2_i2	nose resistant to fluoxetine 6-like					-3.36285	2.27415	7.01229e-05	0.00946764	NA	NA	NA	NA	-3.567	2.27415	0.000134735	0.0204589	NA	NA	NA	NA
3503	TR589057|c0_g1_i8	probable voltage-gated potassium channel subunit beta		GO:0016491,GO:0055114	oxidoreductase activity,oxidation-reduction process	Molecular Function,Biological Process	-3.36237	1.46033	6.98918e-05	0.00946764	NA	NA	NA	NA	NA	NA	NA	NA	NA	NA	NA	NA
707	TR422524|c0_g1_i2	---NA---					-3.36194	1.85931	7.14125e-06	0.00262392	NA	NA	NA	NA	NA	NA	NA	NA	NA	NA	NA	NA
99	TR379621|c2_g5_i2	---NA---					-3.3544	-0.0425623	5.31853e-05	0.00802623	NA	NA	NA	NA	NA	NA	NA	NA	NA	NA	NA	NA
2018	TR544052|c1_g4_i3	---NA---					-3.35428	0.969756	0.000499748	0.0300947	NA	NA	NA	NA	NA	NA	NA	NA	-4.06445	0.969756	0.000322692	0.034337
1668	TR533149|c1_g1_i5	ras-related Rab-8A isoform X2		GO:0005525,GO:0005768,GO:0005886,GO:0006904,GO:0007264,GO:0008021,GO:0009306,GO:0030140,GO:0032869,GO:0048210,GO:0072659	GTP binding,endosome,plasma membrane,vesicle docking involved in exocytosis,small GTPase mediated signal transduction,synaptic vesicle,protein secretion,trans-Golgi network transport vesicle,cellular response to insulin stimulus,Golgi vesicle fusion to target membrane,protein localization to plasma membrane	Molecular Function,Cellular Component,Cellular Component,Biological Process,Biological Process,Cellular Component,Biological Process,Cellular Component,Biological Process,Biological Process,Biological Process	-3.34994	3.94863	2.10805e-05	0.00470123	NA	NA	NA	NA	NA	NA	NA	NA	NA	NA	NA	NA
1490	TR528940|c1_g3_i1	---NA---					-3.34968	-0.438528	0.000423279	0.0275801	NA	NA	NA	NA	NA	NA	NA	NA	NA	NA	NA	NA
125	TR381204|c3_g3_i4	---NA---					-3.34964	0.459056	0.00079242	0.0385829	NA	NA	NA	NA	NA	NA	NA	NA	NA	NA	NA	NA
1991	TR543521|c0_g1_i1	apolipo (a)-like	EC:3.4.21	GO:0002576,GO:0004252,GO:0004930,GO:0005102,GO:0006508,GO:0007166,GO:0007186,GO:0008285,GO:0010812,GO:0016021,GO:0019904,GO:0022617,GO:0031093,GO:0031232,GO:0034185,GO:0044218,GO:0044267,GO:0048771,GO:0051918,GO:0051919,GO:0070062,GO:0072562,GO:2000048	platelet degranulation,serine-type endopeptidase activity,G-protein coupled receptor activity,receptor binding,proteolysis,cell surface receptor signaling pathway,G-protein coupled receptor signaling pathway,negative regulation of cell proliferation,negative regulation of cell-substrate adhesion,integral component of membrane,protein domain specific binding,extracellular matrix disassembly,platel…	Biological Process,Molecular Function,Molecular Function,Molecular Function,Biological Process,Biological Process,Biological Process,Biological Process,Biological Process,Cellular Component,Molecular Function,Biological Process,Cellular Component,Cellular Component,Molecular Function,Cellular Component,Biological Process,Biological Process,Biological Process,Biological Process,Cellular Component,…	-3.34655	1.48375	0.000116938	0.012948	NA	NA	NA	NA	NA	NA	NA	NA	NA	NA	NA	NA
612	TR413135|c2_g6_i1	---NA---					-3.34176	1.02018	4.95711e-05	0.00769258	NA	NA	NA	NA	NA	NA	NA	NA	NA	NA	NA	NA
1873	TR539827|c1_g1_i5	hypothetical protein LOTGIDRAFT_152844					-3.34075	1.70887	1.93918e-05	0.00454538	NA	NA	NA	NA	NA	NA	NA	NA	NA	NA	NA	NA
1810	TR538140|c1_g9_i1	---NA---					-3.33554	1.62456	0.000285885	0.0221291	NA	NA	NA	NA	NA	NA	NA	NA	NA	NA	NA	NA
351	TR394903|c0_g1_i2	microsomal triglyceride transfer large subunit-like					-3.33267	1.06267	8.73519e-05	0.0109139	NA	NA	NA	NA	NA	NA	NA	NA	-3.21946	1.06267	0.000426295	0.0395863
2964	TR573215|c1_g1_i3	---NA---					-3.33048	1.16582	0.000816102	0.0391179	NA	NA	NA	NA	NA	NA	NA	NA	NA	NA	NA	NA
1321	TR523662|c0_g1_i2	macrophage-expressed gene 1 -like					-3.32994	0.872145	0.000648159	0.0345288	NA	NA	NA	NA	NA	NA	NA	NA	NA	NA	NA	NA
3567	TR590352|c1_g1_i2	PREDICTED: uncharacterized protein LOC101854700					-3.32945	3.31409	4.41504e-05	0.00717795	NA	NA	NA	NA	NA	NA	NA	NA	NA	NA	NA	NA
3375	TR585978|c3_g2_i2	---NA---					-3.32764	-0.534139	0.000482786	0.0295258	NA	NA	NA	NA	NA	NA	NA	NA	NA	NA	NA	NA
2083	TR545866|c1_g1_i3	---NA---					-3.32431	6.20123	0.000314977	0.0231943	NA	NA	NA	NA	-2.89702	6.20123	0.000378587	0.0328837	NA	NA	NA	NA
1955	TR542795|c2_g2_i1	---NA---					-3.31791	-0.42334	0.00110251	0.04667	NA	NA	NA	NA	NA	NA	NA	NA	NA	NA	NA	NA
3449	TR587653|c1_g2_i13	goose-type lysozyme 2					-3.31616	3.91746	3.15371e-09	2.68504e-05	NA	NA	NA	NA	NA	NA	NA	NA	NA	NA	NA	NA
906	TR440114|c1_g2_i2	---NA---					-3.31518	0.15385	0.000845269	0.0399408	NA	NA	NA	NA	NA	NA	NA	NA	NA	NA	NA	NA
1099	TR517793|c2_g4_i2	cytochrome P450 4V2-like		GO:0016020,GO:0016491,GO:0046872	membrane,oxidoreductase activity,metal ion binding	Cellular Component,Molecular Function,Molecular Function	-3.31381	0.99787	0.000233344	0.019563	NA	NA	NA	NA	NA	NA	NA	NA	NA	NA	NA	NA
1176	TR519623|c2_g1_i2	iron zinc purple acid phosphatase isoform X1					-3.31322	2.9304	4.99611e-06	0.00215405	NA	NA	NA	NA	NA	NA	NA	NA	NA	NA	NA	NA
3196	TR579566|c1_g5_i5	---NA---					-3.31172	1.4139	0.000410273	0.0271051	NA	NA	NA	NA	NA	NA	NA	NA	NA	NA	NA	NA
1824	TR538492|c6_g4_i3	lysine histidine transporter-like 2		GO:0016021	integral component of membrane	Cellular Component	-3.31037	1.5178	0.000102823	0.0120169	NA	NA	NA	NA	NA	NA	NA	NA	NA	NA	NA	NA
3582	TR590559|c2_g2_i2	---NA---					-3.30706	-0.00722343	0.000167407	0.0159019	NA	NA	NA	NA	NA	NA	NA	NA	NA	NA	NA	NA
2514	TR559897|c1_g3_i5	---NA---					-3.30696	1.64545	0.00114443	0.0479019	NA	NA	NA	NA	NA	NA	NA	NA	NA	NA	NA	NA
4101	TR606488|c1_g1_i1	PREDICTED: uncharacterized protein LOC101846311					-3.3026	-0.397586	0.000844686	0.0399359	NA	NA	NA	NA	NA	NA	NA	NA	NA	NA	NA	NA
1306	TR523066|c3_g3_i1	---NA---					-3.30241	0.0905629	0.000683693	0.0355641	NA	NA	NA	NA	NA	NA	NA	NA	NA	NA	NA	NA
3660	TR592783|c3_g3_i7	partial	EC:1.13.11,EC:1.13.11.11	GO:0004833,GO:0019441,GO:0020037,GO:0046872,GO:0055114	tryptophan 23-dioxygenase activity,tryptophan catabolic process to kynurenine,heme binding,metal ion binding,oxidation-reduction process	Molecular Function,Biological Process,Molecular Function,Molecular Function,Biological Process	-3.29759	-0.247422	0.000866681	0.0404116	NA	NA	NA	NA	NA	NA	NA	NA	NA	NA	NA	NA
4026	TR603662|c1_g3_i2	circularly permutated Ras 1-like					-3.29189	2.80129	0.000727763	0.0367018	NA	NA	NA	NA	NA	NA	NA	NA	NA	NA	NA	NA
2049	TR544962|c2_g2_i2	collagen alpha-1(XII) chain-like					-3.28507	1.8389	6.8901e-05	0.00939889	NA	NA	NA	NA	-2.42036	1.8389	0.000959659	0.0495066	-2.8208	1.8389	0.000230646	0.028774
647	TR418045|c4_g2_i1	nose resistant to fluoxetine 6-like					-3.28419	2.85022	0.000134012	0.0137977	NA	NA	NA	NA	NA	NA	NA	NA	NA	NA	NA	NA
2197	TR550249|c0_g1_i1	ATP-binding cassette sub-family A member 3 isoform X1		GO:0006810	transport	Biological Process	-3.28098	2.13683	2.19883e-05	0.00479812	NA	NA	NA	NA	NA	NA	NA	NA	NA	NA	NA	NA
1221	TR521008|c3_g1_i2	---NA---					-3.27248	0.746899	0.000353879	0.0248436	NA	NA	NA	NA	NA	NA	NA	NA	NA	NA	NA	NA
1784	TR536707|c0_g2_i3	---NA---					-3.2663	1.76009	0.000650833	0.034595	NA	NA	NA	NA	NA	NA	NA	NA	NA	NA	NA	NA
3880	TR599405|c2_g5_i1	---NA---					-3.26541	0.676115	6.08362e-05	0.00877265	NA	NA	NA	NA	NA	NA	NA	NA	NA	NA	NA	NA
3426	TR586952|c2_g1_i2	---NA---					-3.25222	-0.13195	0.00123052	0.0496569	NA	NA	NA	NA	NA	NA	NA	NA	NA	NA	NA	NA
3532	TR589688|c2_g2_i8	---NA---					-3.2513	-0.256839	0.0004558	0.028603	NA	NA	NA	NA	NA	NA	NA	NA	NA	NA	NA	NA
4130	TR607177|c1_g1_i3	PREDICTED: uncharacterized protein LOC101857982					-3.25014	1.56646	1.23122e-05	0.00347028	NA	NA	NA	NA	NA	NA	NA	NA	NA	NA	NA	NA
2683	TR564385|c1_g1_i7	WD repeat and SOCS box-containing 1 isoform X1					-3.24871	2.40631	0.00110577	0.0467543	NA	NA	NA	NA	-6.22929	2.40631	7.7303e-06	0.00521981	NA	NA	NA	NA
2624	TR562690|c0_g2_i5	sorting nexin-10					-3.24295	1.12121	0.00028691	0.0221878	NA	NA	NA	NA	NA	NA	NA	NA	NA	NA	NA	NA
97	TR379603|c0_g1_i1	solute carrier family 28 member 3-like		GO:0006810,GO:0016020	transport,membrane	Biological Process,Cellular Component	-3.24135	0.4926	0.000358797	0.0250679	NA	NA	NA	NA	NA	NA	NA	NA	NA	NA	NA	NA
4389	TR615646|c3_g1_i1	nose resistant to fluoxetine 6-like					-3.23887	3.45978	8.451e-07	0.000764365	NA	NA	NA	NA	NA	NA	NA	NA	NA	NA	NA	NA
925	TR442243|c1_g1_i1	---NA---					-3.23762	-0.209969	0.000585538	0.0331	NA	NA	NA	NA	NA	NA	NA	NA	NA	NA	NA	NA
2416	TR557379|c3_g2_i2	tenascin-R-like					-3.23374	1.10549	0.00118372	0.0487374	NA	NA	NA	NA	NA	NA	NA	NA	NA	NA	NA	NA
721	TR422621|c4_g2_i2	---NA---					-3.22859	1.30871	0.000430213	0.0277817	NA	NA	NA	NA	NA	NA	NA	NA	NA	NA	NA	NA
781	TR426163|c1_g4_i3	Muscle LIM 1		GO:0046872	metal ion binding	Molecular Function	-3.22857	0.948694	0.000181958	0.0167019	NA	NA	NA	NA	NA	NA	NA	NA	NA	NA	NA	NA
1220	TR520996|c2_g2_i8	PREDICTED: uncharacterized protein LOC101863667					-3.22794	1.66113	0.000264043	0.021005	NA	NA	NA	NA	NA	NA	NA	NA	-5.21688	1.66113	1.22832e-05	0.0059014
2147	TR548950|c1_g2_i1	PREDICTED: rho-related GTP-binding protein RhoC-like		GO:0005525,GO:0005622,GO:0005886,GO:0007264	GTP binding,intracellular,plasma membrane,small GTPase mediated signal transduction	Molecular Function,Cellular Component,Cellular Component,Biological Process	-3.22785	1.82343	0.000651065	0.034595	NA	NA	NA	NA	NA	NA	NA	NA	NA	NA	NA	NA
2814	TR568433|c2_g6_i3	---NA---					-3.22678	9.95503	8.40196e-07	0.000764365	NA	NA	NA	NA	NA	NA	NA	NA	NA	NA	NA	NA
596	TR412400|c6_g3_i2	---NA---					-3.22098	-0.0882548	0.000618527	0.0338607	NA	NA	NA	NA	NA	NA	NA	NA	NA	NA	NA	NA
2818	TR568473|c2_g1_i5	TLC domain-containing 2		GO:0016021	integral component of membrane	Cellular Component	-3.21551	0.24822	0.000843789	0.0399162	NA	NA	NA	NA	NA	NA	NA	NA	NA	NA	NA	NA
3454	TR587774|c5_g3_i1	---NA---					-3.21175	0.582892	5.33799e-05	0.00802623	NA	NA	NA	NA	-2.87673	0.582892	0.000351291	0.0317386	NA	NA	NA	NA
2902	TR570638|c4_g4_i3	---NA---					-3.20989	4.10502	0.000988954	0.0436562	NA	NA	NA	NA	-3.58015	4.10502	0.000253448	0.0272044	NA	NA	NA	NA
1527	TR529672|c1_g1_i7	---NA---					-3.20982	1.91426	9.21947e-05	0.0112191	NA	NA	NA	NA	NA	NA	NA	NA	NA	NA	NA	NA
3346	TR584875|c0_g2_i3	pancreatic lipase-related 2-like					-3.20932	0.851879	0.000369924	0.0255238	NA	NA	NA	NA	NA	NA	NA	NA	NA	NA	NA	NA
2387	TR556755|c4_g1_i1	circularly permutated Ras 1-like		GO:0016020	membrane	Cellular Component	-3.20867	-0.31106	6.61302e-05	0.00917197	NA	NA	NA	NA	NA	NA	NA	NA	NA	NA	NA	NA
3575	TR590459|c2_g2_i10	---NA---					-3.20653	0.817001	0.000210227	0.0182792	NA	NA	NA	NA	NA	NA	NA	NA	NA	NA	NA	NA
1462	TR527862|c3_g1_i4	cytochrome P450		GO:0016491,GO:0046872	oxidoreductase activity,metal ion binding	Molecular Function,Molecular Function	-3.20603	-0.115797	0.000433628	0.0279277	NA	NA	NA	NA	NA	NA	NA	NA	NA	NA	NA	NA
135	TR381271|c3_g6_i5	sodium- and chloride-dependent glycine transporter 2-like					-3.20397	1.90204	7.77971e-06	0.00275471	NA	NA	NA	NA	NA	NA	NA	NA	NA	NA	NA	NA
3829	TR598230|c3_g1_i9	---NA---					-3.20067	2.65154	0.000394548	0.0264572	NA	NA	NA	NA	NA	NA	NA	NA	NA	NA	NA	NA
1948	TR542466|c2_g3_i6	versicolorin reductase-like					-3.19303	1.96807	6.10954e-07	0.000668044	NA	NA	NA	NA	NA	NA	NA	NA	NA	NA	NA	NA
2892	TR570576|c1_g1_i1	---NA---					-3.18939	0.68489	0.000806837	0.0388979	NA	NA	NA	NA	NA	NA	NA	NA	NA	NA	NA	NA
3213	TR580217|c1_g1_i3	---NA---					-3.18892	-0.176902	3.49789e-05	0.00636899	NA	NA	NA	NA	NA	NA	NA	NA	NA	NA	NA	NA
2320	TR554999|c0_g1_i2	---NA---					-3.18694	2.17309	5.50995e-05	0.00824619	NA	NA	NA	NA	-2.88871	2.17309	0.000169056	0.0228424	-2.93213	2.17309	0.000535914	0.0440651
1028	TR453553|c0_g2_i2	---NA---					-3.18583	2.715	3.12617e-05	0.00583255	NA	NA	NA	NA	NA	NA	NA	NA	NA	NA	NA	NA
2862	TR570003|c3_g1_i2	fatty acid-binding homolog 6-like					-3.18498	4.14024	1.0498e-06	0.000839951	NA	NA	NA	NA	NA	NA	NA	NA	NA	NA	NA	NA
2512	TR559897|c1_g3_i3	---NA---					-3.18497	0.33196	0.00117219	0.0484786	NA	NA	NA	NA	-3.57679	0.33196	0.000577398	0.0394413	NA	NA	NA	NA
1410	TR526424|c3_g2_i2	peptidase inhibitor 16-like					-3.18489	0.973987	3.64951e-05	0.00653074	NA	NA	NA	NA	NA	NA	NA	NA	NA	NA	NA	NA
3293	TR582564|c4_g1_i3	---NA---					-3.18185	1.17245	0.000924025	0.0420098	NA	NA	NA	NA	NA	NA	NA	NA	NA	NA	NA	NA
1015	TR450693|c3_g1_i2	---NA---					-3.1749	5.16869	6.24488e-06	0.00242837	NA	NA	NA	NA	NA	NA	NA	NA	NA	NA	NA	NA
4086	TR605462|c1_g4_i1	---NA---					-3.17266	1.63494	1.17876e-05	0.00337787	NA	NA	NA	NA	NA	NA	NA	NA	NA	NA	NA	NA
1594	TR531202|c2_g2_i1	scavenger receptor cysteine-rich					-3.17006	0.858074	5.93552e-05	0.00859962	NA	NA	NA	NA	NA	NA	NA	NA	NA	NA	NA	NA
257	TR390026|c5_g1_i4	acyloxyacyl hydrolase					-3.16684	3.01587	2.28635e-06	0.00133978	NA	NA	NA	NA	NA	NA	NA	NA	NA	NA	NA	NA
3570	TR590379|c0_g1_i2	vesicular glutamate transporter		GO:0016021,GO:0055085	integral component of membrane,transmembrane transport	Cellular Component,Biological Process	-3.16532	0.340181	0.000838683	0.0397877	NA	NA	NA	NA	-2.54923	0.340181	0.000699058	0.0433775	NA	NA	NA	NA
2578	TR561301|c3_g1_i3	---NA---					-3.15826	1.25092	7.32787e-05	0.00970954	NA	NA	NA	NA	NA	NA	NA	NA	NA	NA	NA	NA
4033	TR603713|c4_g2_i3	---NA---					-3.15413	-0.407667	0.000930323	0.0421867	NA	NA	NA	NA	NA	NA	NA	NA	NA	NA	NA	NA
2172	TR549631|c0_g1_i2	---NA---					-3.15401	2.45724	0.000452851	0.0285286	NA	NA	NA	NA	NA	NA	NA	NA	-4.03516	2.45724	2.11462e-05	0.00810874
484	TR405647|c3_g2_i1	---NA---					-3.15188	-0.360118	0.000580882	0.0329263	NA	NA	NA	NA	NA	NA	NA	NA	NA	NA	NA	NA
1530	TR529672|c1_g5_i1	---NA---					-3.14804	2.57358	1.25443e-06	0.000948929	NA	NA	NA	NA	-2.94707	2.57358	9.36492e-07	0.00162347	-2.27516	2.57358	8.58403e-05	0.0178571
1523	TR529657|c0_g2_i2	---NA---					-3.14723	0.134814	0.000325221	0.0236668	NA	NA	NA	NA	NA	NA	NA	NA	NA	NA	NA	NA
1574	TR530532|c2_g2_i6	collagen alpha-1(XII) chain-like					-3.14589	3.36917	9.20106e-07	0.000805926	NA	NA	NA	NA	NA	NA	NA	NA	-2.21602	3.36917	0.000667689	0.0486513
3549	TR590033|c2_g8_i1	---NA---					-3.14433	2.33263	0.000419398	0.0274913	NA	NA	NA	NA	-3.61121	2.33263	1.88207e-05	0.00831896	-2.95388	2.33263	0.000288736	0.032293
3998	TR602958|c3_g5_i1	---NA---					-3.1437	0.783038	0.000140574	0.0142216	NA	NA	NA	NA	NA	NA	NA	NA	NA	NA	NA	NA
567	TR410879|c2_g1_i1	---NA---					-3.14353	0.24181	5.0735e-06	0.00217614	NA	NA	NA	NA	NA	NA	NA	NA	NA	NA	NA	NA
2796	TR567926|c2_g4_i1	secreted protein					-3.13987	1.01974	0.000315692	0.0232059	NA	NA	NA	NA	NA	NA	NA	NA	NA	NA	NA	NA
2452	TR558139|c1_g3_i1	---NA---					-3.1376	3.10604	4.16629e-06	0.0019361	NA	NA	NA	NA	NA	NA	NA	NA	NA	NA	NA	NA
1344	TR524438|c3_g4_i1	GTPase IMAP family member 7-like					-3.13701	0.113047	0.000718005	0.0364405	NA	NA	NA	NA	NA	NA	NA	NA	NA	NA	NA	NA
1317	TR523629|c2_g2_i1	FMRFamide receptor-like					-3.13582	0.534551	0.000528706	0.031203	NA	NA	NA	NA	NA	NA	NA	NA	NA	NA	NA	NA
2035	TR544286|c1_g5_i1	---NA---					-3.13492	1.02484	8.53279e-06	0.00287804	NA	NA	NA	NA	NA	NA	NA	NA	NA	NA	NA	NA
1196	TR520137|c5_g3_i1	---NA---					-3.13469	-0.11873	0.000955779	0.0428048	NA	NA	NA	NA	NA	NA	NA	NA	NA	NA	NA	NA
3402	TR586436|c1_g1_i3	receptor-transporting 3-like		GO:0005622,GO:0006612,GO:0007606,GO:0031849,GO:0051205	intracellular,protein targeting to membrane,sensory perception of chemical stimulus,olfactory receptor binding,protein insertion into membrane	Cellular Component,Biological Process,Biological Process,Molecular Function,Biological Process	-3.13181	1.09795	0.000674303	0.0353334	NA	NA	NA	NA	NA	NA	NA	NA	NA	NA	NA	NA
3058	TR575851|c1_g3_i2	---NA---					-3.13037	2.07523	0.000147722	0.0145917	NA	NA	NA	NA	NA	NA	NA	NA	NA	NA	NA	NA
3302	TR582638|c3_g2_i3	calbindin-32-like isoform X2		GO:0003676,GO:0005509,GO:0005634,GO:0005829,GO:0043005,GO:0045202,GO:0051480	nucleic acid binding,calcium ion binding,nucleus,cytosol,neuron projection,synapse,regulation of cytosolic calcium ion concentration	Molecular Function,Molecular Function,Cellular Component,Cellular Component,Cellular Component,Cellular Component,Biological Process	-3.13024	-0.63836	0.000507582	0.0304297	NA	NA	NA	NA	NA	NA	NA	NA	NA	NA	NA	NA
3701	TR593987|c1_g6_i1	---NA---					-3.1301	2.45207	7.01931e-07	0.000687158	NA	NA	NA	NA	NA	NA	NA	NA	NA	NA	NA	NA
3520	TR589261|c4_g3_i11	aldose 1-epimerase-like		GO:0005975,GO:0016020,GO:0016853	carbohydrate metabolic process,membrane,isomerase activity	Biological Process,Cellular Component,Molecular Function	-3.12827	1.8122	2.01789e-05	0.00465126	NA	NA	NA	NA	NA	NA	NA	NA	NA	NA	NA	NA
4237	TR610777|c2_g1_i2	disrupted in renal carcinoma 2-like		GO:0016020	membrane	Cellular Component	-3.12702	-0.504894	0.000704386	0.036112	NA	NA	NA	NA	NA	NA	NA	NA	NA	NA	NA	NA
1244	TR521491|c2_g1_i1	---NA---					-3.12436	-0.190214	0.0011366	0.0476483	NA	NA	NA	NA	NA	NA	NA	NA	NA	NA	NA	NA
1136	TR518767|c2_g2_i3	dihydrodipicolinate synthetase family					-3.12379	2.78631	7.05462e-06	0.00261198	NA	NA	NA	NA	NA	NA	NA	NA	NA	NA	NA	NA
3063	TR575898|c5_g8_i2	carbonic anhydrase					-3.12219	-0.482237	0.000639752	0.0343448	NA	NA	NA	NA	NA	NA	NA	NA	NA	NA	NA	NA
2492	TR559292|c1_g1_i1	baculoviral IAP repeat-containing 3-like					-3.11946	0.170147	0.000488842	0.0296638	NA	NA	NA	NA	NA	NA	NA	NA	NA	NA	NA	NA
2806	TR568183|c3_g1_i1	---NA---					-3.11763	0.902994	2.50187e-05	0.00514033	NA	NA	NA	NA	NA	NA	NA	NA	NA	NA	NA	NA
4000	TR602988|c6_g1_i3	all-trans-retinol 13,14-reductase-like					-3.11698	0.144815	0.000304727	0.0227822	NA	NA	NA	NA	NA	NA	NA	NA	NA	NA	NA	NA
4217	TR609897|c1_g1_i7	PREDICTED: uncharacterized protein LOC101854471					-3.1132	6.03729	1.57752e-06	0.00106721	NA	NA	NA	NA	NA	NA	NA	NA	NA	NA	NA	NA
2324	TR555199|c5_g1_i1	---NA---					-3.11077	-0.52955	0.00110266	0.04667	NA	NA	NA	NA	NA	NA	NA	NA	NA	NA	NA	NA
1057	TR454942|c1_g4_i1	Usher syndrome type-1G homolog isoform X1					-3.10713	1.5869	1.35016e-05	0.00364766	NA	NA	NA	NA	NA	NA	NA	NA	NA	NA	NA	NA
3802	TR597065|c0_g2_i2	FMRFamide partial					-3.09533	1.17386	0.000512135	0.0305495	NA	NA	NA	NA	NA	NA	NA	NA	NA	NA	NA	NA
1363	TR525103|c2_g4_i3	cubilin isoform X2					-3.09416	0.526577	0.00117461	0.0484972	NA	NA	NA	NA	-3.67806	0.526577	6.28768e-05	0.014179	NA	NA	NA	NA
1029	TR453553|c0_g2_i4	fibrinogen-related 11					-3.09306	2.01078	0.000117856	0.0129639	NA	NA	NA	NA	NA	NA	NA	NA	NA	NA	NA	NA
222	TR387095|c1_g1_i2	multidrug resistance-associated 1-like					-3.09097	0.487913	0.000699808	0.0359455	NA	NA	NA	NA	NA	NA	NA	NA	NA	NA	NA	NA
1761	TR536058|c3_g1_i1	---NA---					-3.09096	3.28199	0.000765223	0.0378094	NA	NA	NA	NA	-3.95282	3.28199	4.28492e-05	0.0118851	NA	NA	NA	NA
3476	TR588491|c1_g1_i1	---NA---					-3.08719	0.251892	0.00107031	0.0458606	NA	NA	NA	NA	NA	NA	NA	NA	NA	NA	NA	NA
1042	TR453810|c4_g7_i1	PREDICTED: uncharacterized protein LOC101854426					-3.08551	2.3915	2.94167e-05	0.00556316	NA	NA	NA	NA	NA	NA	NA	NA	NA	NA	NA	NA
2400	TR557158|c2_g2_i1	PREDICTED: uncharacterized protein LOC101848113					-3.08474	8.4963	5.7541e-07	0.000668044	NA	NA	NA	NA	NA	NA	NA	NA	NA	NA	NA	NA
4391	TR615687|c5_g3_i3	tryptophan oxygenase	EC:1.13.11,EC:1.13.11.11	GO:0004833,GO:0006727,GO:0019441,GO:0019442,GO:0020037,GO:0046872,GO:0055114	tryptophan 23-dioxygenase activity,ommochrome biosynthetic process,tryptophan catabolic process to kynurenine,tryptophan catabolic process to acetyl-CoA,heme binding,metal ion binding,oxidation-reduction process	Molecular Function,Biological Process,Biological Process,Biological Process,Molecular Function,Molecular Function,Biological Process	-3.08382	-0.570916	0.00042359	0.0275801	NA	NA	NA	NA	NA	NA	NA	NA	NA	NA	NA	NA
4132	TR607193|c0_g1_i1	---NA---					-3.08336	1.15956	4.7632e-05	0.00756395	NA	NA	NA	NA	NA	NA	NA	NA	NA	NA	NA	NA
4121	TR606765|c6_g1_i2	---NA---					-3.08253	-0.134863	0.00111879	0.0469924	NA	NA	NA	NA	NA	NA	NA	NA	NA	NA	NA	NA
3021	TR575038|c0_g11_i1	PREDICTED: uncharacterized protein LOC101860016 isoform X2					-3.0803	0.431118	2.93197e-05	0.00556316	NA	NA	NA	NA	NA	NA	NA	NA	NA	NA	NA	NA
3000	TR574126|c2_g3_i2	---NA---					-3.07917	0.948977	1.04571e-05	0.00315611	NA	NA	NA	NA	NA	NA	NA	NA	NA	NA	NA	NA
3609	TR591083|c0_g2_i2	---NA---					-3.07779	3.13075	3.38169e-07	0.00045669	NA	NA	NA	NA	-1.96888	3.13075	0.000650997	0.0418175	NA	NA	NA	NA
2490	TR559242|c1_g1_i3	PREDICTED: uncharacterized protein LOC101861012					-3.07373	2.12264	0.000151311	0.0149003	NA	NA	NA	NA	-3.25718	2.12264	0.000119978	0.019499	NA	NA	NA	NA
4061	TR604131|c1_g5_i2	---NA---					-3.07344	0.59379	0.000122876	0.0132053	NA	NA	NA	NA	NA	NA	NA	NA	NA	NA	NA	NA
1718	TR533948|c1_g1_i1	---NA---					-3.07166	0.146988	2.67131e-05	0.00530871	NA	NA	NA	NA	NA	NA	NA	NA	NA	NA	NA	NA
3261	TR581422|c0_g5_i2	---NA---					-3.06912	0.652552	0.000210791	0.0183091	NA	NA	NA	NA	NA	NA	NA	NA	NA	NA	NA	NA
387	TR395970|c5_g2_i5	---NA---					-3.06612	0.224623	0.000435419	0.0279997	NA	NA	NA	NA	NA	NA	NA	NA	NA	NA	NA	NA
3267	TR581506|c5_g2_i4	mitochondrial enolase superfamily member 1-like		GO:0003824,GO:0009063	catalytic activity,cellular amino acid catabolic process	Molecular Function,Biological Process	-3.06511	1.72644	0.000977404	0.0433898	NA	NA	NA	NA	NA	NA	NA	NA	NA	NA	NA	NA
3435	TR587089|c4_g3_i1	---NA---					-3.06473	-0.369812	0.000725013	0.0366074	NA	NA	NA	NA	NA	NA	NA	NA	NA	NA	NA	NA
1198	TR520234|c0_g1_i1	---NA---					-3.06077	-0.154426	0.000343555	0.0244058	NA	NA	NA	NA	NA	NA	NA	NA	NA	NA	NA	NA
1667	TR533142|c5_g4_i2	---NA---					-3.05679	-0.659512	0.00047524	0.0293362	NA	NA	NA	NA	NA	NA	NA	NA	NA	NA	NA	NA
2344	TR555367|c5_g4_i1	alpha-N-acetylgalactosaminidase isoform X5		GO:0016787	hydrolase activity	Molecular Function	-3.05015	3.25607	1.97695e-07	0.000360643	NA	NA	NA	NA	NA	NA	NA	NA	NA	NA	NA	NA
141	TR382325|c3_g3_i1	---NA---					-3.04991	0.803539	5.86945e-05	0.00855616	NA	NA	NA	NA	NA	NA	NA	NA	NA	NA	NA	NA
2738	TR566095|c1_g3_i2	---NA---					-3.04763	0.104488	9.37674e-05	0.0113079	NA	NA	NA	NA	NA	NA	NA	NA	NA	NA	NA	NA
4185	TR608806|c3_g2_i1	---NA---					-3.04664	4.78961	4.22757e-06	0.00193851	NA	NA	NA	NA	-2.36535	4.78961	0.00051195	0.0372777	NA	NA	NA	NA
4171	TR608458|c1_g2_i1	---NA---					-3.04374	-0.0650685	7.13987e-05	0.00952993	NA	NA	NA	NA	NA	NA	NA	NA	NA	NA	NA	NA
69	TR379300|c2_g2_i5	---NA---					-3.04227	0.031439	0.00098895	0.0436562	NA	NA	NA	NA	NA	NA	NA	NA	NA	NA	NA	NA
3610	TR591083|c0_g2_i3	myosin essential light chain		GO:0005509	calcium ion binding	Molecular Function	-3.02783	1.81939	0.000626601	0.0340785	NA	NA	NA	NA	-3.05674	1.81939	0.000540408	0.0383358	NA	NA	NA	NA
3430	TR587003|c0_g2_i1	---NA---					-3.02749	-0.339802	0.000857969	0.0402211	NA	NA	NA	NA	NA	NA	NA	NA	NA	NA	NA	NA
2797	TR567927|c6_g2_i3	DBH-like monooxygenase 1					-3.0264	0.646342	0.000142948	0.0143448	NA	NA	NA	NA	NA	NA	NA	NA	NA	NA	NA	NA
467	TR403648|c2_g4_i1	catalase-like isoform X1	EC:1.11.1.7,EC:1.11.1.6	GO:0004096,GO:0006979,GO:0020037,GO:0042744,GO:0046872,GO:0055114,GO:0098869	catalase activity,response to oxidative stress,heme binding,hydrogen peroxide catabolic process,metal ion binding,oxidation-reduction process,cellular oxidant detoxification	Molecular Function,Biological Process,Molecular Function,Biological Process,Molecular Function,Biological Process,Biological Process	-3.0253	1.71801	2.81166e-05	0.00547697	NA	NA	NA	NA	NA	NA	NA	NA	NA	NA	NA	NA
829	TR432566|c3_g1_i2	---NA---					-3.02521	0.353609	0.000356507	0.0249841	NA	NA	NA	NA	NA	NA	NA	NA	NA	NA	NA	NA
518	TR406793|c3_g5_i1	PREDICTED: uncharacterized protein LOC105336196					-3.02193	0.26107	0.000317052	0.0232442	NA	NA	NA	NA	NA	NA	NA	NA	NA	NA	NA	NA
3018	TR574966|c0_g1_i5	---NA---					-3.02153	0.280443	0.000629659	0.034111	NA	NA	NA	NA	NA	NA	NA	NA	NA	NA	NA	NA
3468	TR588422|c2_g2_i3	---NA---					-3.01963	0.285259	0.000151652	0.0149162	NA	NA	NA	NA	NA	NA	NA	NA	NA	NA	NA	NA
2813	TR568433|c2_g6_i1	---NA---					-3.01954	6.57887	1.90702e-05	0.00450809	NA	NA	NA	NA	NA	NA	NA	NA	NA	NA	NA	NA
2693	TR564629|c0_g1_i2	flocculation FLO10-like					-3.01706	2.74086	6.11474e-05	0.00877265	NA	NA	NA	NA	NA	NA	NA	NA	NA	NA	NA	NA
1738	TR534729|c3_g3_i2	17-beta-hydroxysteroid dehydrogenase 14-like		GO:0016491,GO:0055114	oxidoreductase activity,oxidation-reduction process	Molecular Function,Biological Process	-3.01673	2.79443	0.000235742	0.0197149	NA	NA	NA	NA	NA	NA	NA	NA	NA	NA	NA	NA
3365	TR585377|c1_g3_i3	---NA---					-3.01343	0.915743	5.83364e-05	0.00853116	NA	NA	NA	NA	NA	NA	NA	NA	NA	NA	NA	NA
1109	TR518045|c1_g2_i2	---NA---					-3.01118	-0.365883	0.000346099	0.0244826	NA	NA	NA	NA	NA	NA	NA	NA	NA	NA	NA	NA
3262	TR581422|c0_g5_i3	---NA---					-3.01028	1.58862	0.000304251	0.0227776	NA	NA	NA	NA	NA	NA	NA	NA	NA	NA	NA	NA
2086	TR546171|c1_g3_i4	myosin essential light chain		GO:0005509	calcium ion binding	Molecular Function	-3.00654	4.67202	0.000187041	0.0169173	NA	NA	NA	NA	NA	NA	NA	NA	NA	NA	NA	NA
2050	TR544962|c2_g6_i1	---NA---					-3.00495	1.1002	5.36193e-05	0.00803913	NA	NA	NA	NA	NA	NA	NA	NA	NA	NA	NA	NA
2811	TR568433|c2_g1_i1	---NA---					-3.0037	5.74458	3.9198e-06	0.00189634	NA	NA	NA	NA	NA	NA	NA	NA	NA	NA	NA	NA
2309	TR554771|c0_g1_i4	collagen alpha-2(IV) chain-like					-3.00352	3.87057	3.13047e-07	0.00044912	NA	NA	NA	NA	NA	NA	NA	NA	NA	NA	NA	NA
2687	TR564418|c1_g1_i2	---NA---					-3.00159	0.111346	0.000178304	0.0164997	NA	NA	NA	NA	NA	NA	NA	NA	NA	NA	NA	NA
2793	TR567912|c1_g5_i2	Emopamil-binding family-containing					-3.00106	5.79109	6.63914e-10	1.1049e-05	NA	NA	NA	NA	-1.90098	5.79109	0.000125014	0.0199665	NA	NA	NA	NA
1625	TR532319|c1_g1_i1	---NA---					-3.00029	-0.364029	0.000471445	0.029232	NA	NA	NA	NA	NA	NA	NA	NA	NA	NA	NA	NA
3389	TR586079|c2_g4_i2	3-hydroxybutyrate dehydrogenase type 2	EC:1.1.1.30	GO:0003858,GO:0005737,GO:0006635,GO:0016628,GO:0019290,GO:0030855,GO:0042168,GO:0042541,GO:0051287,GO:0055072,GO:0070062	3-hydroxybutyrate dehydrogenase activity,cytoplasm,fatty acid beta-oxidation,oxidoreductase activity acting on the CH-CH group of donors NAD or NADP as acceptor,siderophore biosynthetic process,epithelial cell differentiation,heme metabolic process,hemoglobin biosynthetic process,NAD binding,iron ion homeostasis,extracellular exosome	Molecular Function,Cellular Component,Biological Process,Molecular Function,Biological Process,Biological Process,Biological Process,Biological Process,Molecular Function,Biological Process,Cellular Component	-3.00004	4.0968	1.4096e-06	0.00100163	NA	NA	NA	NA	NA	NA	NA	NA	NA	NA	NA	NA
2304	TR554692|c2_g2_i3	yolk ferritin-like					-2.99907	3.00015	1.1886e-08	5.56771e-05	NA	NA	NA	NA	NA	NA	NA	NA	NA	NA	NA	NA
4172	TR608515|c1_g5_i1	PREDICTED: SCO-spondin-like					-2.99786	9.67663	4.57956e-05	0.0073708	NA	NA	NA	NA	-2.23158	9.67663	0.000385758	0.0331323	NA	NA	NA	NA
3542	TR589985|c4_g2_i1	---NA---					-2.99776	-0.517277	0.00105081	0.0454463	NA	NA	NA	NA	NA	NA	NA	NA	NA	NA	NA	NA
2468	TR558512|c2_g4_i2	---NA---					-2.99428	3.16194	8.76579e-07	0.000784312	NA	NA	NA	NA	NA	NA	NA	NA	NA	NA	NA	NA
3017	TR574840|c2_g1_i1	PREDICTED: uncharacterized protein LOC101855988 isoform X1					-2.99074	-0.000963905	0.00039262	0.0264323	NA	NA	NA	NA	-3.04931	-0.000963905	0.000360442	0.0321121	NA	NA	NA	NA
3153	TR577615|c1_g1_i1	---NA---					-2.98857	0.47723	0.000498388	0.0300735	NA	NA	NA	NA	NA	NA	NA	NA	NA	NA	NA	NA
309	TR391591|c2_g1_i2	macrophage mannose receptor 1-like					-2.98668	5.21656	1.56011e-05	0.00399171	NA	NA	NA	NA	NA	NA	NA	NA	NA	NA	NA	NA
3384	TR586015|c2_g1_i1	cathepsin L1-like		GO:0016787	hydrolase activity	Molecular Function	-2.98257	4.31704	1.97407e-07	0.000360643	NA	NA	NA	NA	NA	NA	NA	NA	NA	NA	NA	NA
1148	TR519238|c2_g1_i3	PREDICTED: sialin-like					-2.98215	0.909969	0.000422472	0.0275504	NA	NA	NA	NA	NA	NA	NA	NA	NA	NA	NA	NA
4037	TR603743|c4_g2_i4	---NA---					-2.98137	1.19337	0.00108882	0.046202	NA	NA	NA	NA	NA	NA	NA	NA	NA	NA	NA	NA
3422	TR586899|c0_g1_i13	---NA---					-2.979	1.55096	1.3978e-06	0.00100163	NA	NA	NA	NA	NA	NA	NA	NA	NA	NA	NA	NA
239	TR387274|c4_g1_i3	---NA---					-2.97626	4.09138	0.0011547	0.0481864	NA	NA	NA	NA	NA	NA	NA	NA	NA	NA	NA	NA
676	TR419266|c18_g1_i3	---NA---					-2.97324	0.497554	0.00116539	0.0483566	NA	NA	NA	NA	NA	NA	NA	NA	NA	NA	NA	NA
2016	TR544030|c5_g3_i1	---NA---					-2.97303	0.379642	0.000119705	0.0130547	NA	NA	NA	NA	NA	NA	NA	NA	NA	NA	NA	NA
1521	TR529491|c4_g1_i2	---NA---					-2.9722	1.93021	0.000182662	0.0167028	NA	NA	NA	NA	NA	NA	NA	NA	NA	NA	NA	NA
2815	TR568433|c2_g6_i4	---NA---					-2.97121	1.93208	0.000642006	0.0343533	NA	NA	NA	NA	NA	NA	NA	NA	NA	NA	NA	NA
4270	TR612025|c3_g3_i1	phosphate carrier mitochondrial-like		GO:0006810,GO:0016021	transport,integral component of membrane	Biological Process,Cellular Component	-2.96625	1.73491	0.00102048	0.0445749	NA	NA	NA	NA	-2.99312	1.73491	0.000496637	0.0369309	-3.88511	1.73491	1.49403e-05	0.00644146
3921	TR601137|c3_g5_i4	chitinase 3	EC:3.2.1.14	GO:0004568,GO:0005576,GO:0005975,GO:0006032,GO:0008061	chitinase activity,extracellular region,carbohydrate metabolic process,chitin catabolic process,chitin binding	Molecular Function,Cellular Component,Biological Process,Biological Process,Molecular Function	-2.96464	1.41748	0.000298086	0.0225902	NA	NA	NA	NA	NA	NA	NA	NA	NA	NA	NA	NA
352	TR394903|c0_g2_i1	microsomal triglyceride transfer large subunit-like isoform X1					-2.96333	0.119543	0.000279207	0.0218151	NA	NA	NA	NA	NA	NA	NA	NA	NA	NA	NA	NA
2056	TR545034|c2_g2_i8	---NA---					-2.96201	-0.346037	0.000177565	0.0164943	NA	NA	NA	NA	NA	NA	NA	NA	NA	NA	NA	NA
2566	TR560729|c1_g5_i4	---NA---					-2.96056	-0.186497	0.00117471	0.0484972	NA	NA	NA	NA	NA	NA	NA	NA	NA	NA	NA	NA
480	TR403953|c2_g2_i1	---NA---					-2.95831	-0.101996	0.000120989	0.0131248	NA	NA	NA	NA	NA	NA	NA	NA	NA	NA	NA	NA
1842	TR539369|c0_g2_i1	myosin heavy striated muscle-like	EC:3.6.1,EC:3.6.1.15	GO:0003774,GO:0003779,GO:0005516,GO:0005524,GO:0030016,GO:0032982	motor activity,actin binding,calmodulin binding,ATP binding,myofibril,myosin filament	Molecular Function,Molecular Function,Molecular Function,Molecular Function,Cellular Component,Cellular Component	-2.95789	0.919968	0.000715674	0.0363787	NA	NA	NA	NA	NA	NA	NA	NA	NA	NA	NA	NA
3419	TR586780|c1_g2_i4	PREDICTED: uncharacterized protein LOC101853991					-2.95761	0.908281	7.37569e-05	0.00974188	NA	NA	NA	NA	-3.09177	0.908281	2.2499e-05	0.00895772	NA	NA	NA	NA
2267	TR553011|c0_g4_i5	sphingosine-1-phosphate lyase-like		GO:0016829	lyase activity	Molecular Function	-2.95757	0.245194	0.00064175	0.0343533	NA	NA	NA	NA	NA	NA	NA	NA	NA	NA	NA	NA
410	TR401322|c3_g2_i3	---NA---					-2.95478	0.888124	0.000165478	0.0158089	NA	NA	NA	NA	NA	NA	NA	NA	NA	NA	NA	NA
850	TR436115|c2_g4_i1	PREDICTED: uncharacterized protein LOC101854551					-2.95459	3.06619	3.26632e-05	0.00602647	NA	NA	NA	NA	NA	NA	NA	NA	-3.81494	3.06619	5.61372e-07	0.000791735
1510	TR529351|c0_g1_i1	---NA---					-2.95255	2.70361	2.91591e-05	0.0055523	NA	NA	NA	NA	NA	NA	NA	NA	NA	NA	NA	NA
700	TR420312|c4_g1_i2	von Willebrand factor D and EGF domain-containing -like					-2.95154	1.67593	1.08455e-05	0.00322309	NA	NA	NA	NA	NA	NA	NA	NA	NA	NA	NA	NA
3225	TR580463|c3_g2_i1	---NA---					-2.95058	0.287538	0.000908773	0.041752	NA	NA	NA	NA	NA	NA	NA	NA	NA	NA	NA	NA
1593	TR531199|c1_g5_i1	---NA---					-2.94324	0.50864	0.000830967	0.0395772	NA	NA	NA	NA	NA	NA	NA	NA	NA	NA	NA	NA
1855	TR539501|c0_g1_i4	PREDICTED: neuroligin-2-like					-2.94127	-0.39635	0.000426178	0.0276273	NA	NA	NA	NA	NA	NA	NA	NA	NA	NA	NA	NA
1254	TR521730|c8_g4_i3	FRIY_LYMST ame: Full=Yolk ferritin Flags: Precursor		GO:0005623,GO:0016491,GO:0044699,GO:0046872	cell,oxidoreductase activity,single-organism process,metal ion binding	Cellular Component,Molecular Function,Biological Process,Molecular Function	-2.93951	4.14443	1.26332e-07	0.000262805	NA	NA	NA	NA	NA	NA	NA	NA	NA	NA	NA	NA
490	TR405680|c2_g10_i3	---NA---					-2.93636	-0.179899	0.000428398	0.0277196	NA	NA	NA	NA	NA	NA	NA	NA	NA	NA	NA	NA
1945	TR542228|c0_g2_i1	---NA---					-2.93634	0.434819	0.000156671	0.0152686	NA	NA	NA	NA	NA	NA	NA	NA	NA	NA	NA	NA
3647	TR592244|c0_g1_i1	---NA---					-2.93104	0.0507933	0.00117868	0.0485782	NA	NA	NA	NA	NA	NA	NA	NA	NA	NA	NA	NA
3087	TR576613|c4_g4_i1	---NA---					-2.92871	0.286372	0.000192842	0.0173102	NA	NA	NA	NA	NA	NA	NA	NA	NA	NA	NA	NA
3993	TR602861|c0_g1_i1	---NA---					-2.9274	0.550111	0.00018692	0.0169173	NA	NA	NA	NA	NA	NA	NA	NA	NA	NA	NA	NA
3499	TR589011|c1_g6_i2	xylose isomerase-like	EC:5.3.1.5	GO:0005737,GO:0006098,GO:0009045,GO:0016021,GO:0042732,GO:0046872	cytoplasm,pentose-phosphate shunt,xylose isomerase activity,integral component of membrane,D-xylose metabolic process,metal ion binding	Cellular Component,Biological Process,Molecular Function,Cellular Component,Biological Process,Molecular Function	-2.92126	4.01209	7.54767e-07	0.000721896	NA	NA	NA	NA	NA	NA	NA	NA	NA	NA	NA	NA
3296	TR582583|c2_g3_i2	3-oxoacyl-[acyl-carrier- ] chloroplastic-like					-2.92039	-0.37653	0.00067796	0.0354328	NA	NA	NA	NA	NA	NA	NA	NA	NA	NA	NA	NA
2176	TR549649|c1_g1_i3	sorting nexin-2-like		GO:0005102,GO:0012505,GO:0016043,GO:0035091,GO:0042147,GO:0043227,GO:0043234,GO:0044425,GO:0044444	receptor binding,endomembrane system,cellular component organization,phosphatidylinositol binding,retrograde transport endosome to Golgi,membrane-bounded organelle,protein complex,membrane part,cytoplasmic part	Molecular Function,Cellular Component,Biological Process,Molecular Function,Biological Process,Cellular Component,Cellular Component,Cellular Component,Cellular Component	-2.91529	4.1548	1.72575e-06	0.00110462	NA	NA	NA	NA	NA	NA	NA	NA	NA	NA	NA	NA
2029	TR544232|c1_g2_i1	---NA---					-2.90875	1.72107	0.00100324	0.0440764	NA	NA	NA	NA	NA	NA	NA	NA	NA	NA	NA	NA
1025	TR453520|c3_g1_i1	retinol retinaldehyde reductase					-2.90759	0.213718	0.000307048	0.0228694	NA	NA	NA	NA	NA	NA	NA	NA	NA	NA	NA	NA
3828	TR598206|c1_g3_i6	bifunctional biotin--[acetyl- -carboxylase] synthetase biotin operon repressor					-2.90689	1.04318	2.80003e-05	0.00547697	NA	NA	NA	NA	NA	NA	NA	NA	NA	NA	NA	NA
3255	TR581202|c1_g2_i1	acidic mammalian chitinase-like	EC:3.2.1.14	GO:0005615,GO:0005975,GO:0006032,GO:0006955,GO:0008061,GO:0008843,GO:0009617	extracellular space,carbohydrate metabolic process,chitin catabolic process,immune response,chitin binding,endochitinase activity,response to bacterium	Cellular Component,Biological Process,Biological Process,Biological Process,Molecular Function,Molecular Function,Biological Process	-2.90218	2.67348	1.02782e-07	0.000237571	NA	NA	NA	NA	NA	NA	NA	NA	NA	NA	NA	NA
970	TR445194|c11_g1_i1	---NA---					-2.90051	1.11115	0.000880932	0.0408775	NA	NA	NA	NA	NA	NA	NA	NA	NA	NA	NA	NA
2137	TR548375|c2_g1_i3	---NA---					-2.8967	-0.492124	0.00122062	0.0494069	NA	NA	NA	NA	NA	NA	NA	NA	NA	NA	NA	NA
7	TR155842|c0_g1_i1	---NA---					-2.89497	0.290969	0.000480998	0.0294988	NA	NA	NA	NA	NA	NA	NA	NA	NA	NA	NA	NA
3082	TR576361|c2_g3_i2	DD3-3-like					-2.89357	2.3353	0.00028057	0.02186	NA	NA	NA	NA	NA	NA	NA	NA	NA	NA	NA	NA
542	TR410752|c0_g5_i10	---NA---					-2.89262	1.52101	0.000261903	0.0209523	NA	NA	NA	NA	NA	NA	NA	NA	NA	NA	NA	NA
3265	TR581459|c1_g1_i1	---NA---					-2.88993	1.05049	1.12756e-05	0.0032921	NA	NA	NA	NA	NA	NA	NA	NA	NA	NA	NA	NA
2402	TR557238|c0_g1_i1	---NA---					-2.88972	2.20781	2.06413e-05	0.00468172	NA	NA	NA	NA	NA	NA	NA	NA	NA	NA	NA	NA
4112	TR606697|c5_g3_i1	innexin unc-9-like isoform X1		GO:0005886,GO:0005921,GO:0006811,GO:0016021	plasma membrane,gap junction,ion transport,integral component of membrane	Cellular Component,Cellular Component,Biological Process,Cellular Component	-2.88771	0.790936	0.000413417	0.0272537	NA	NA	NA	NA	NA	NA	NA	NA	NA	NA	NA	NA
2345	TR555371|c4_g3_i4	aminopeptidase N-like isoform X2					-2.88675	2.73477	0.000690743	0.0358115	NA	NA	NA	NA	NA	NA	NA	NA	NA	NA	NA	NA
3401	TR586436|c1_g1_i1	receptor-transporting 3-like		GO:0005622,GO:0006612,GO:0007606,GO:0031849,GO:0051205	intracellular,protein targeting to membrane,sensory perception of chemical stimulus,olfactory receptor binding,protein insertion into membrane	Cellular Component,Biological Process,Biological Process,Molecular Function,Biological Process	-2.88401	1.62377	0.000400848	0.0266913	NA	NA	NA	NA	NA	NA	NA	NA	NA	NA	NA	NA
1807	TR538140|c1_g11_i1	---NA---					-2.88152	1.77203	2.12431e-05	0.00470123	NA	NA	NA	NA	NA	NA	NA	NA	NA	NA	NA	NA
3147	TR577437|c0_g4_i2	deoxyribonuclease-1-like 2	EC:3.1	GO:0004518	nuclease activity	Molecular Function	-2.88111	1.37191	0.000172058	0.0161775	NA	NA	NA	NA	NA	NA	NA	NA	NA	NA	NA	NA
49	TR206240|c0_g1_i1	---NA---					-2.88038	1.28576	0.000474097	0.0293091	NA	NA	NA	NA	NA	NA	NA	NA	NA	NA	NA	NA
78	TR379352|c1_g3_i1	zinc-binding alcohol dehydrogenase domain-containing 2-like		GO:0008270,GO:0016491,GO:0055114	zinc ion binding,oxidoreductase activity,oxidation-reduction process	Molecular Function,Molecular Function,Biological Process	-2.87827	0.60178	0.000137264	0.0140027	NA	NA	NA	NA	NA	NA	NA	NA	NA	NA	NA	NA
335	TR392855|c4_g3_i4	calponin					-2.87709	2.31827	0.000784349	0.038392	NA	NA	NA	NA	NA	NA	NA	NA	NA	NA	NA	NA
3129	TR577125|c0_g1_i2	Isocitrate dehydrogenase [NADP] cytoplasmic	EC:1.1.1.42,EC:1.1.1	GO:0000287,GO:0004450,GO:0006099,GO:0006102,GO:0030097,GO:0051287	magnesium ion binding,isocitrate dehydrogenase (NADP+) activity,tricarboxylic acid cycle,isocitrate metabolic process,hemopoiesis,NAD binding	Molecular Function,Molecular Function,Biological Process,Biological Process,Biological Process,Molecular Function	-2.87524	2.81798	0.000639239	0.0343394	NA	NA	NA	NA	NA	NA	NA	NA	NA	NA	NA	NA
2244	TR551876|c6_g4_i2	PREDICTED: uncharacterized protein LOC101854007					-2.87484	-0.0849274	0.00092061	0.0419983	NA	NA	NA	NA	NA	NA	NA	NA	-4.02663	-0.0849274	0.000496912	0.0425752
3741	TR594756|c1_g1_i1	---NA---					-2.87428	3.69562	1.09312e-08	5.56771e-05	NA	NA	NA	NA	NA	NA	NA	NA	NA	NA	NA	NA
1689	TR533341|c3_g1_i1	---NA---					-2.86229	-0.347188	0.000923351	0.0420098	NA	NA	NA	NA	NA	NA	NA	NA	NA	NA	NA	NA
461	TR401950|c5_g3_i14	---NA---					-2.86112	1.04211	3.80757e-05	0.00670068	NA	NA	NA	NA	NA	NA	NA	NA	NA	NA	NA	NA
4298	TR612761|c0_g1_i1	PREDICTED: cubilin-like					-2.86065	0.487655	0.000114853	0.0128671	NA	NA	NA	NA	NA	NA	NA	NA	NA	NA	NA	NA
3173	TR578901|c4_g2_i2	---NA---					-2.86011	4.95281	6.83166e-07	0.000684903	NA	NA	NA	NA	NA	NA	NA	NA	NA	NA	NA	NA
3067	TR576060|c3_g7_i2	---NA---					-2.86007	1.66922	1.28478e-05	0.00355176	NA	NA	NA	NA	NA	NA	NA	NA	NA	NA	NA	NA
447	TR401904|c2_g1_i6	leucine-rich repeat-containing 29 isoform X2					-2.85732	2.73132	0.000300339	0.0226641	NA	NA	NA	NA	NA	NA	NA	NA	NA	NA	NA	NA
3625	TR591779|c4_g3_i2	von Willebrand factor A domain-containing partial					-2.84889	-0.0913879	0.000467189	0.0290114	NA	NA	NA	NA	NA	NA	NA	NA	NA	NA	NA	NA
1100	TR517793|c2_g4_i4	cytochrome P450 4V2		GO:0005488,GO:0016491	binding,oxidoreductase activity	Molecular Function,Molecular Function	-2.84865	0.925736	0.000743042	0.0372017	NA	NA	NA	NA	NA	NA	NA	NA	NA	NA	NA	NA
294	TR390805|c1_g1_i1	---NA---					-2.846	-0.108566	2.42244e-05	0.00503934	NA	NA	NA	NA	NA	NA	NA	NA	NA	NA	NA	NA
1655	TR532987|c2_g3_i1	PREDICTED: uncharacterized protein LOC101851700					-2.84124	2.79966	0.0002045	0.0180261	NA	NA	NA	NA	-3.40879	2.79966	4.18627e-05	0.0118312	-3.30905	2.79966	1.52324e-05	0.00650002
4392	TR615687|c5_g3_i4	tryptophan 2,3-dioxygenase	EC:1.13.11,EC:1.13.11.11	GO:0004833,GO:0019441,GO:0019442,GO:0020037,GO:0046872,GO:0055114	tryptophan 23-dioxygenase activity,tryptophan catabolic process to kynurenine,tryptophan catabolic process to acetyl-CoA,heme binding,metal ion binding,oxidation-reduction process	Molecular Function,Biological Process,Biological Process,Molecular Function,Molecular Function,Biological Process	-2.83873	0.547634	0.000940075	0.0423752	NA	NA	NA	NA	NA	NA	NA	NA	NA	NA	NA	NA
3220	TR580256|c2_g4_i1	PREDICTED: uncharacterized protein LOC101853328					-2.83812	1.52839	0.00115528	0.0481864	NA	NA	NA	NA	NA	NA	NA	NA	NA	NA	NA	NA
3445	TR587489|c1_g2_i4	PREDICTED: SCO-spondin-like					-2.83702	8.01886	0.000689878	0.0357889	NA	NA	NA	NA	-3.92759	8.01886	4.18569e-07	0.00105526	-4.39294	8.01886	3.59337e-08	0.000130003
2489	TR559242|c1_g1_i2	PREDICTED: uncharacterized protein LOC101861012					-2.83665	3.41765	9.6071e-05	0.0114859	NA	NA	NA	NA	NA	NA	NA	NA	-3.05493	3.41765	3.03879e-05	0.0100741
3698	TR593920|c3_g1_i4	fatty acid desaturase 6-like					-2.8346	4.07235	5.21788e-06	0.00219039	NA	NA	NA	NA	NA	NA	NA	NA	NA	NA	NA	NA
2997	TR574121|c2_g1_i8	meiotically up-regulated gene 158 -like					-2.83368	3.71551	0.000120585	0.0131149	NA	NA	NA	NA	NA	NA	NA	NA	NA	NA	NA	NA
3057	TR575851|c1_g3_i1	---NA---					-2.82632	5.3072	4.69333e-05	0.0075248	NA	NA	NA	NA	-2.23385	5.3072	0.000975527	0.0497714	NA	NA	NA	NA
2177	TR549662|c3_g2_i2	---NA---					-2.82506	0.606767	8.43472e-05	0.0106521	NA	NA	NA	NA	NA	NA	NA	NA	NA	NA	NA	NA
3502	TR589057|c0_g1_i12	norsolorinic acid reductase-like isoform X1		GO:0016491,GO:0055114	oxidoreductase activity,oxidation-reduction process	Molecular Function,Biological Process	-2.82412	1.91552	0.000125259	0.0132946	NA	NA	NA	NA	NA	NA	NA	NA	NA	NA	NA	NA
2150	TR549188|c0_g1_i3	---NA---					-2.8232	3.17175	1.20622e-08	5.56771e-05	NA	NA	NA	NA	NA	NA	NA	NA	NA	NA	NA	NA
131	TR381269|c1_g7_i1	PREDICTED: uncharacterized protein LOC101855431					-2.82234	2.17893	1.4013e-06	0.00100163	NA	NA	NA	NA	NA	NA	NA	NA	NA	NA	NA	NA
1572	TR530532|c2_g2_i2	---NA---					-2.8207	0.881175	0.000405067	0.0268574	NA	NA	NA	NA	NA	NA	NA	NA	NA	NA	NA	NA
888	TR439671|c4_g1_i2	---NA---					-2.81873	2.3681	0.000213267	0.0184305	NA	NA	NA	NA	-3.31987	2.3681	0.000142595	0.0211883	-2.7866	2.3681	0.000377547	0.0372916
3079	TR576217|c0_g1_i2	hypothetical protein LOTGIDRAFT_155606					-2.81708	0.179057	0.000122465	0.0131829	NA	NA	NA	NA	NA	NA	NA	NA	NA	NA	NA	NA
2011	TR544003|c3_g4_i11	---NA---					-2.81632	1.84676	7.14537e-05	0.00952993	NA	NA	NA	NA	NA	NA	NA	NA	NA	NA	NA	NA
2480	TR558816|c2_g1_i4	---NA---					-2.81503	1.1413	0.000182549	0.0167028	NA	NA	NA	NA	NA	NA	NA	NA	NA	NA	NA	NA
2506	TR559636|c1_g4_i1	alpha-N-acetylgalactosaminidase-like isoform X3	EC:3.2.1.22,EC:3.2.1	GO:0004557,GO:0005737,GO:0016020,GO:0016139	alpha-galactosidase activity,cytoplasm,membrane,glycoside catabolic process	Molecular Function,Cellular Component,Cellular Component,Biological Process	-2.81349	1.84837	1.00726e-05	0.00314017	NA	NA	NA	NA	-2.53387	1.84837	0.000302404	0.0299721	NA	NA	NA	NA
2239	TR551412|c2_g1_i1	PREDICTED: pituitary tumor-transforming gene 1 protein-interacting protein-like		GO:0044424	intracellular part	Cellular Component	-2.81337	3.74262	1.23597e-08	5.56771e-05	NA	NA	NA	NA	NA	NA	NA	NA	NA	NA	NA	NA
4175	TR608515|c1_g5_i4	PREDICTED: SCO-spondin-like					-2.81112	5.63552	5.2897e-06	0.00219039	NA	NA	NA	NA	-2.07961	5.63552	0.000344098	0.0315339	-2.30557	5.63552	8.8708e-05	0.0181841
1811	TR538140|c1_g9_i2	---NA---					-2.8062	0.387075	0.000588524	0.033171	NA	NA	NA	NA	NA	NA	NA	NA	NA	NA	NA	NA
617	TR413157|c1_g1_i4	---NA---					-2.80475	-0.426164	0.000587285	0.0331537	NA	NA	NA	NA	NA	NA	NA	NA	NA	NA	NA	NA
3288	TR582364|c0_g1_i2	---NA---					-2.80174	-0.216541	0.00084331	0.0399162	NA	NA	NA	NA	NA	NA	NA	NA	NA	NA	NA	NA
3546	TR590033|c2_g6_i1	---NA---					-2.79817	2.14272	0.00103333	0.0449944	NA	NA	NA	NA	-3.17443	2.14272	0.000211741	0.0253666	-2.94668	2.14272	0.000263002	0.0308235
1914	TR540897|c2_g3_i5	beta-galactosidase-like isoform X2		GO:0016798	hydrolase activity acting on glycosyl bonds	Molecular Function	-2.79394	2.10313	0.000210102	0.0182792	NA	NA	NA	NA	NA	NA	NA	NA	-3.65732	2.10313	7.77122e-05	0.0171111
3008	TR574326|c2_g3_i5	---NA---					-2.7933	2.4831	0.00122828	0.0496389	NA	NA	NA	NA	NA	NA	NA	NA	NA	NA	NA	NA
122	TR381201|c1_g5_i1	PREDICTED: uncharacterized protein LOC101859099					-2.78928	3.96265	1.2713e-08	5.56771e-05	NA	NA	NA	NA	NA	NA	NA	NA	NA	NA	NA	NA
900	TR440079|c1_g4_i2	---NA---					-2.7868	2.01111	0.000787573	0.0384969	NA	NA	NA	NA	-2.78977	2.01111	0.000810652	0.0460445	-3.79061	2.01111	0.000106288	0.0198304
2328	TR555288|c0_g3_i1	---NA---					-2.78644	1.19937	0.000684796	0.0355918	NA	NA	NA	NA	NA	NA	NA	NA	NA	NA	NA	NA
1666	TR533133|c3_g2_i3	---NA---					-2.78506	0.836412	0.000683398	0.0355641	NA	NA	NA	NA	NA	NA	NA	NA	NA	NA	NA	NA
645	TR418045|c4_g1_i2	nose resistant to fluoxetine 6-like					-2.78496	4.14633	3.40933e-07	0.00045669	NA	NA	NA	NA	NA	NA	NA	NA	NA	NA	NA	NA
3228	TR580540|c1_g3_i1	GCC2 and GCC3 domain containing					-2.78405	1.3014	6.91303e-05	0.00941039	NA	NA	NA	NA	NA	NA	NA	NA	NA	NA	NA	NA
1686	TR533326|c2_g3_i7	mucin-2 isoform X12					-2.78292	1.41083	9.57071e-06	0.00310088	NA	NA	NA	NA	-3.67958	1.41083	1.55225e-08	0.000135624	NA	NA	NA	NA
3270	TR581621|c0_g4_i4	WD repeat and FYVE domain-containing 2-like		GO:0016021,GO:0046872	integral component of membrane,metal ion binding	Cellular Component,Molecular Function	-2.7825	1.28766	0.000572902	0.0327102	NA	NA	NA	NA	NA	NA	NA	NA	NA	NA	NA	NA
400	TR398706|c2_g3_i1	tropomyosin-2-like isoform X2					-2.77861	0.46399	0.000797193	0.0386346	NA	NA	NA	NA	-3.20688	0.46399	0.000450778	0.0357287	NA	NA	NA	NA
4358	TR614429|c0_g8_i3	chondroitin proteoglycan 1-like					-2.77642	3.2617	1.5473e-05	0.00399171	NA	NA	NA	NA	NA	NA	NA	NA	NA	NA	NA	NA
610	TR413097|c0_g2_i2	---NA---					-2.77618	1.36281	0.0002016	0.017811	NA	NA	NA	NA	-2.08415	1.36281	0.000884295	0.0477812	NA	NA	NA	NA
2117	TR547242|c4_g4_i4	cAMP responsive element binding		GO:0003700,GO:0005634,GO:0006355,GO:0043565	transcription factor activity sequence-specific DNA binding,nucleus,regulation of transcription DNA-templated,sequence-specific DNA binding	Molecular Function,Cellular Component,Biological Process,Molecular Function	-2.77513	2.24544	0.000924155	0.0420098	NA	NA	NA	NA	NA	NA	NA	NA	NA	NA	NA	NA
3337	TR584574|c2_g1_i1	---NA---					-2.77233	0.143599	0.000125168	0.0132946	NA	NA	NA	NA	NA	NA	NA	NA	NA	NA	NA	NA
2138	TR548383|c0_g1_i1	---NA---					-2.77224	3.89163	0.0010789	0.0459865	NA	NA	NA	NA	NA	NA	NA	NA	NA	NA	NA	NA
2719	TR565460|c0_g1_i2	---NA---					-2.76237	2.32736	1.6209e-05	0.00407319	NA	NA	NA	NA	NA	NA	NA	NA	NA	NA	NA	NA
3050	TR575837|c0_g5_i1	---NA---					-2.76076	1.22693	0.000178453	0.0164997	NA	NA	NA	NA	NA	NA	NA	NA	NA	NA	NA	NA
2606	TR562155|c1_g2_i2	---NA---					-2.75906	-0.328675	0.000550582	0.0320157	NA	NA	NA	NA	NA	NA	NA	NA	NA	NA	NA	NA
1391	TR525929|c2_g1_i1	---NA---					-2.7561	-0.428792	0.000796313	0.0386346	NA	NA	NA	NA	NA	NA	NA	NA	NA	NA	NA	NA
3550	TR590033|c2_g9_i2	probable DNA repair RAD50-like isoform X1					-2.75607	3.79354	4.75205e-06	0.00211456	NA	NA	NA	NA	-2.21772	3.79354	3.87991e-05	0.0114772	-1.96717	3.79354	0.000354846	0.0363202
2816	TR568433|c2_g7_i1	---NA---					-2.75348	6.40356	1.00028e-06	0.000835712	NA	NA	NA	NA	NA	NA	NA	NA	NA	NA	NA	NA
1916	TR540914|c1_g1_i2	B-cell receptor-associated 31-like isoform X1					-2.75331	0.653915	0.000269886	0.0212867	NA	NA	NA	NA	NA	NA	NA	NA	NA	NA	NA	NA
702	TR420316|c7_g6_i1	PREDICTED: uncharacterized protein LOC101863352					-2.75319	0.523389	0.000279775	0.0218326	NA	NA	NA	NA	NA	NA	NA	NA	NA	NA	NA	NA
1022	TR453505|c4_g3_i5	---NA---					-2.75215	3.55859	4.01387e-05	0.00694595	NA	NA	NA	NA	NA	NA	NA	NA	NA	NA	NA	NA
464	TR403648|c2_g3_i1	catalase	EC:1.11.1.7,EC:1.11.1.6	GO:0004096,GO:0006979,GO:0020037,GO:0042744,GO:0046872,GO:0055114,GO:0098869	catalase activity,response to oxidative stress,heme binding,hydrogen peroxide catabolic process,metal ion binding,oxidation-reduction process,cellular oxidant detoxification	Molecular Function,Biological Process,Molecular Function,Biological Process,Molecular Function,Biological Process,Biological Process	-2.75202	3.58135	1.98348e-06	0.00121358	NA	NA	NA	NA	NA	NA	NA	NA	NA	NA	NA	NA
928	TR442254|c2_g1_i3	Endo-1,3(4)-beta-glucanase 1					-2.75163	3.26526	0.00109577	0.0464731	NA	NA	NA	NA	NA	NA	NA	NA	NA	NA	NA	NA
1160	TR519483|c5_g2_i5	NOTCH2 protein		GO:0005509,GO:0016020	calcium ion binding,membrane	Molecular Function,Cellular Component	-2.75041	-0.46362	0.000313523	0.0231282	NA	NA	NA	NA	NA	NA	NA	NA	NA	NA	NA	NA
507	TR405811|c1_g2_i2	calponin-2-like isoform X2					-2.74468	2.08524	0.000604624	0.0335938	NA	NA	NA	NA	NA	NA	NA	NA	NA	NA	NA	NA
710	TR422537|c4_g3_i2	uncharacterized transporter -like					-2.74463	0.905196	0.000334431	0.0240977	NA	NA	NA	NA	NA	NA	NA	NA	NA	NA	NA	NA
3794	TR597047|c4_g2_i1	---NA---					-2.74406	4.97369	9.59456e-07	0.000823065	NA	NA	NA	NA	NA	NA	NA	NA	NA	NA	NA	NA
3381	TR586009|c1_g4_i2	---NA---					-2.74271	5.1181	0.001035	0.0450199	NA	NA	NA	NA	NA	NA	NA	NA	-2.65499	5.1181	0.000617126	0.0468965
1175	TR519623|c2_g1_i1	iron zinc purple acid phosphatase isoform X1					-2.74262	2.10058	0.000404053	0.0268329	NA	NA	NA	NA	NA	NA	NA	NA	NA	NA	NA	NA
2504	TR559636|c1_g2_i1	alpha-N-acetylgalactosaminidase-like isoform X4		GO:0008152,GO:0016020,GO:0016798	metabolic process,membrane,hydrolase activity acting on glycosyl bonds	Biological Process,Cellular Component,Molecular Function	-2.74232	0.707223	2.75512e-05	0.00540698	NA	NA	NA	NA	NA	NA	NA	NA	NA	NA	NA	NA
8	TR155842|c0_g2_i2	---NA---					-2.74186	1.31155	4.35107e-05	0.00715514	NA	NA	NA	NA	NA	NA	NA	NA	NA	NA	NA	NA
140	TR382325|c3_g1_i1	---NA---					-2.73962	0.648875	0.000142561	0.0143269	NA	NA	NA	NA	NA	NA	NA	NA	NA	NA	NA	NA
218	TR387056|c6_g1_i1	pol					-2.73954	2.08163	4.3701e-05	0.00715828	NA	NA	NA	NA	NA	NA	NA	NA	NA	NA	NA	NA
2799	TR567933|c1_g2_i1	cyclophilin B		GO:0009987,GO:0016853	cellular process,isomerase activity	Biological Process,Molecular Function	-2.73903	7.1037	1.00779e-05	0.00314017	NA	NA	NA	NA	NA	NA	NA	NA	NA	NA	NA	NA
2030	TR544232|c1_g2_i2	---NA---					-2.73835	2.54391	1.23863e-05	0.00347028	NA	NA	NA	NA	-2.12738	2.54391	0.000453801	0.0358266	NA	NA	NA	NA
1950	TR542525|c1_g4_i1	---NA---					-2.73472	0.687601	0.000796264	0.0386346	NA	NA	NA	NA	NA	NA	NA	NA	NA	NA	NA	NA
1579	TR530573|c1_g6_i2	---NA---					-2.73441	1.18492	0.000685347	0.0355983	NA	NA	NA	NA	NA	NA	NA	NA	NA	NA	NA	NA
2199	TR550296|c1_g2_i6	PREDICTED: protein yellow-like					-2.73393	0.226642	0.000678712	0.0354328	NA	NA	NA	NA	NA	NA	NA	NA	NA	NA	NA	NA
300	TR391571|c5_g1_i4	---NA---					-2.73373	1.02363	0.000263102	0.0209904	NA	NA	NA	NA	NA	NA	NA	NA	NA	NA	NA	NA
1730	TR534547|c1_g2_i10	Bifunctional hldE					-2.72889	2.03875	0.00102035	0.0445749	NA	NA	NA	NA	NA	NA	NA	NA	NA	NA	NA	NA
1528	TR529672|c1_g3_i1	---NA---					-2.72413	2.35341	1.54486e-05	0.00399171	NA	NA	NA	NA	NA	NA	NA	NA	-2.07924	2.35341	0.000293015	0.0325963
2173	TR549631|c0_g2_i1	PREDICTED: uncharacterized protein LOC101848876					-2.72293	5.60293	3.82257e-06	0.00187106	NA	NA	NA	NA	NA	NA	NA	NA	NA	NA	NA	NA
981	TR448884|c1_g4_i1	---NA---					-2.72133	1.4329	0.000163267	0.0156516	NA	NA	NA	NA	NA	NA	NA	NA	NA	NA	NA	NA
2533	TR560140|c1_g3_i1	ATP-binding cassette sub-family A member 3-like					-2.72035	3.41651	9.27251e-05	0.0112474	NA	NA	NA	NA	-2.61108	3.41651	0.000298869	0.0298375	-2.42332	3.41651	0.000500555	0.0426322
2460	TR558388|c0_g1_i1	---NA---					-2.71298	3.12775	0.000256443	0.0207982	NA	NA	NA	NA	-3.3303	3.12775	7.50433e-05	0.0153762	NA	NA	NA	NA
978	TR445237|c0_g2_i1	sushi domain-containing 2-like isoform X2					-2.71283	2.31384	1.54661e-05	0.00399171	NA	NA	NA	NA	NA	NA	NA	NA	NA	NA	NA	NA
558	TR410845|c3_g6_i3	protocadherin Fat 4 isoform X1		GO:0048513	animal organ development	Biological Process	-2.71255	1.69746	0.000352345	0.0248256	NA	NA	NA	NA	NA	NA	NA	NA	NA	NA	NA	NA
3158	TR578217|c3_g2_i1	---NA---					-2.71174	3.73622	2.1862e-06	0.00130875	NA	NA	NA	NA	NA	NA	NA	NA	NA	NA	NA	NA
72	TR379324|c2_g3_i7	---NA---					-2.71102	0.674212	0.000358679	0.0250679	NA	NA	NA	NA	NA	NA	NA	NA	NA	NA	NA	NA
821	TR432556|c4_g1_i5	cytochrome P450 3A41-like					-2.70706	2.62252	3.31423e-05	0.00608787	NA	NA	NA	NA	NA	NA	NA	NA	NA	NA	NA	NA
247	TR389961|c8_g1_i6	---NA---					-2.70573	2.21617	0.000656218	0.0348465	NA	NA	NA	NA	-7.05478	2.21617	1.7772e-08	0.000135624	-3.49446	2.21617	2.96039e-05	0.00989306
1216	TR520946|c1_g3_i3	---NA---					-2.70505	0.986359	0.00081131	0.0390742	NA	NA	NA	NA	NA	NA	NA	NA	NA	NA	NA	NA
3378	TR585985|c3_g3_i1	---NA---					-2.70379	0.692449	0.000131896	0.0136848	NA	NA	NA	NA	NA	NA	NA	NA	NA	NA	NA	NA
3633	TR591832|c3_g1_i2	MAM and LDL-receptor class A domain-containing 2-like					-2.70316	3.4154	6.63596e-05	0.00917774	NA	NA	NA	NA	NA	NA	NA	NA	NA	NA	NA	NA
1779	TR536670|c3_g3_i2	---NA---					-2.70125	0.491267	0.000425533	0.0276273	NA	NA	NA	NA	NA	NA	NA	NA	NA	NA	NA	NA
2471	TR558542|c0_g2_i4	Williams-Beuren syndrome chromosomal region 27 -like					-2.70041	2.18668	3.21537e-06	0.00167221	NA	NA	NA	NA	NA	NA	NA	NA	NA	NA	NA	NA
2517	TR559932|c2_g1_i3	ras-related Rab-32-like		GO:0005525,GO:0005739,GO:0005802,GO:0007264,GO:0032438,GO:0042470	GTP binding,mitochondrion,trans-Golgi network,small GTPase mediated signal transduction,melanosome organization,melanosome	Molecular Function,Cellular Component,Cellular Component,Biological Process,Biological Process,Cellular Component	-2.69908	1.92244	1.15992e-05	0.00334381	NA	NA	NA	NA	-2.65834	1.92244	9.85336e-05	0.0179804	NA	NA	NA	NA
3768	TR595935|c2_g1_i2	ectonucleotide pyrophosphatase phosphodiesterase family member 6					-2.69752	1.92127	7.52035e-05	0.00988159	NA	NA	NA	NA	NA	NA	NA	NA	NA	NA	NA	NA
3322	TR583697|c0_g1_i1	---NA---					-2.69367	4.74769	8.04183e-05	0.0103426	NA	NA	NA	NA	NA	NA	NA	NA	-8.94657	4.74769	7.032e-14	5.85139e-09
22	TR183697|c0_g1_i4	---NA---					-2.68722	2.04767	0.00059977	0.0334184	NA	NA	NA	NA	NA	NA	NA	NA	NA	NA	NA	NA
3037	TR575736|c1_g4_i7	collagen alpha-1(XII) chain-like					-2.68671	0.3159	8.24712e-05	0.0105092	NA	NA	NA	NA	NA	NA	NA	NA	NA	NA	NA	NA
4147	TR607858|c4_g2_i2	---NA---					-2.68566	-0.244312	0.000608713	0.0336779	NA	NA	NA	NA	NA	NA	NA	NA	NA	NA	NA	NA
3387	TR586029|c1_g1_i2	ras-related Rab-7L1-like isoform X1	EC:3.6.1,EC:3.6.1.15	GO:0003924,GO:0005525,GO:0005739,GO:0005802,GO:0005829,GO:0006895,GO:0007264,GO:0032438,GO:0035526,GO:0042470,GO:0051223	GTPase activity,GTP binding,mitochondrion,trans-Golgi network,cytosol,Golgi to endosome transport,small GTPase mediated signal transduction,melanosome organization,retrograde transport plasma membrane to Golgi,melanosome,regulation of protein transport	Molecular Function,Molecular Function,Cellular Component,Cellular Component,Cellular Component,Biological Process,Biological Process,Biological Process,Biological Process,Cellular Component,Biological Process	-2.6802	1.2673	0.000128743	0.0135092	NA	NA	NA	NA	NA	NA	NA	NA	NA	NA	NA	NA
1511	TR529353|c1_g4_i1	---NA---					-2.67963	-0.469539	0.000724494	0.0366034	NA	NA	NA	NA	NA	NA	NA	NA	NA	NA	NA	NA
1799	TR537896|c3_g3_i7	gamma-aminobutyric acid receptor subunit gamma-2-like isoform X2		GO:0006811,GO:0016020	ion transport,membrane	Biological Process,Cellular Component	-2.67844	0.534813	0.000260637	0.0209342	NA	NA	NA	NA	NA	NA	NA	NA	NA	NA	NA	NA
2481	TR558847|c0_g1_i2	---NA---					-2.67834	1.61223	0.00085171	0.0401767	NA	NA	NA	NA	NA	NA	NA	NA	NA	NA	NA	NA
468	TR403648|c2_g5_i3	catalase-like isoform X1	EC:1.11.1.7,EC:1.11.1.6	GO:0004096,GO:0006979,GO:0020037,GO:0042744,GO:0046872,GO:0055114,GO:0098869	catalase activity,response to oxidative stress,heme binding,hydrogen peroxide catabolic process,metal ion binding,oxidation-reduction process,cellular oxidant detoxification	Molecular Function,Biological Process,Molecular Function,Biological Process,Molecular Function,Biological Process,Biological Process	-2.67825	1.37534	0.000266428	0.0211738	NA	NA	NA	NA	NA	NA	NA	NA	NA	NA	NA	NA
4020	TR603251|c4_g2_i1	---NA---					-2.67575	1.45669	2.00995e-05	0.00465126	NA	NA	NA	NA	NA	NA	NA	NA	NA	NA	NA	NA
4116	TR606709|c3_g5_i1	peroxisomal acyl-coenzyme A oxidase 1-like		GO:0006631,GO:0016627,GO:0055114	fatty acid metabolic process,oxidoreductase activity acting on the CH-CH group of donors,oxidation-reduction process	Biological Process,Molecular Function,Biological Process	-2.67471	1.77171	9.34949e-05	0.0112999	NA	NA	NA	NA	NA	NA	NA	NA	NA	NA	NA	NA
3393	TR586194|c1_g1_i1	---NA---					-2.67441	0.524822	1.58448e-05	0.00401574	NA	NA	NA	NA	NA	NA	NA	NA	NA	NA	NA	NA
3096	TR576678|c1_g1_i1	---NA---					-2.67413	1.65062	6.57348e-06	0.0024863	NA	NA	NA	NA	NA	NA	NA	NA	NA	NA	NA	NA
1612	TR531918|c2_g1_i1	---NA---					-2.6715	3.49122	1.03023e-05	0.00314017	NA	NA	NA	NA	-2.69844	3.49122	2.45966e-06	0.00270243	-2.09275	3.49122	0.000266178	0.0309399
1183	TR519713|c0_g4_i1	---NA---					-2.6704	0.354021	0.000754996	0.0375068	NA	NA	NA	NA	NA	NA	NA	NA	-2.40565	0.354021	0.000300439	0.0328772
2959	TR573098|c1_g3_i1	---NA---					-2.6702	1.16636	0.000281883	0.0218804	NA	NA	NA	NA	NA	NA	NA	NA	NA	NA	NA	NA
854	TR436170|c5_g3_i5	PREDICTED: uncharacterized protein LOC101862063					-2.66971	2.214	0.000889269	0.0410866	NA	NA	NA	NA	NA	NA	NA	NA	NA	NA	NA	NA
2653	TR563532|c1_g4_i3	transcription factor 15-like		GO:0005488	binding	Molecular Function	-2.66664	0.625896	0.00100618	0.044159	NA	NA	NA	NA	-4.68817	0.625896	2.19825e-05	0.00895452	NA	NA	NA	NA
3055	TR575851|c1_g1_i1	---NA---					-2.66311	1.92212	7.52897e-05	0.00988159	NA	NA	NA	NA	NA	NA	NA	NA	NA	NA	NA	NA
1263	TR521813|c2_g5_i4	soluble epoxide		GO:0003824	catalytic activity	Molecular Function	-2.66219	1.79243	7.25037e-05	0.00962218	NA	NA	NA	NA	NA	NA	NA	NA	NA	NA	NA	NA
2194	TR550088|c2_g4_i1	---NA---					-2.6609	1.01973	0.00102003	0.0445749	NA	NA	NA	NA	NA	NA	NA	NA	NA	NA	NA	NA
2973	TR573611|c1_g1_i2	---NA---					-2.66011	1.681	0.000417837	0.0274778	NA	NA	NA	NA	NA	NA	NA	NA	NA	NA	NA	NA
189	TR385152|c2_g4_i2	phospholipase membrane-associated-like					-2.65767	2.63623	4.7025e-05	0.007525	NA	NA	NA	NA	NA	NA	NA	NA	NA	NA	NA	NA
3295	TR582583|c2_g3_i1	3-oxoacyl-[acyl-carrier- ] chloroplastic-like					-2.65613	-0.0226605	0.000251361	0.0205233	NA	NA	NA	NA	NA	NA	NA	NA	NA	NA	NA	NA
3071	TR576126|c3_g7_i2	phytanoyl- dioxygenase domain-containing 1 homolog		GO:0016020	membrane	Cellular Component	-2.65356	2.10947	1.70285e-05	0.00419217	NA	NA	NA	NA	NA	NA	NA	NA	NA	NA	NA	NA
1038	TR453761|c1_g2_i2	---NA---					-2.65081	2.0442	0.000670694	0.0352869	NA	NA	NA	NA	-2.60949	2.0442	0.000783582	0.0453924	NA	NA	NA	NA
2611	TR562626|c1_g2_i1	---NA---					-2.65003	-0.552612	0.00121342	0.0492786	NA	NA	NA	NA	NA	NA	NA	NA	NA	NA	NA	NA
2577	TR561078|c2_g3_i1	---NA---					-2.65	1.33909	0.000293867	0.0225165	NA	NA	NA	NA	NA	NA	NA	NA	NA	NA	NA	NA
1405	TR526412|c2_g2_i2	PREDICTED: uncharacterized protein LOC101855125					-2.64457	5.31503	1.03531e-06	0.000839951	NA	NA	NA	NA	NA	NA	NA	NA	NA	NA	NA	NA
2483	TR559078|c0_g2_i1	---NA---					-2.6389	0.0707965	0.000297656	0.0225782	NA	NA	NA	NA	NA	NA	NA	NA	NA	NA	NA	NA
3258	TR581422|c0_g1_i2	collagen alpha-1(XII) chain-like					-2.63874	3.35085	7.9512e-07	0.00075185	NA	NA	NA	NA	-1.97696	3.35085	0.000415507	0.0343399	NA	NA	NA	NA
427	TR401409|c5_g1_i2	---NA---					-2.63636	0.657868	1.68441e-05	0.00418168	NA	NA	NA	NA	NA	NA	NA	NA	NA	NA	NA	NA
1629	TR532391|c3_g8_i1	---NA---					-2.63622	0.812089	0.000414547	0.0272903	NA	NA	NA	NA	NA	NA	NA	NA	NA	NA	NA	NA
334	TR392842|c1_g1_i1	endo-1,4-beta-xylanase A-like isoform X2					-2.63449	1.28064	6.60486e-05	0.00917197	NA	NA	NA	NA	NA	NA	NA	NA	NA	NA	NA	NA
3127	TR577106|c0_g3_i4	---NA---					-2.63175	0.504917	0.000487015	0.0296638	NA	NA	NA	NA	NA	NA	NA	NA	NA	NA	NA	NA
1524	TR529659|c6_g1_i1	---NA---					-2.62969	2.14121	6.71291e-05	0.00920244	NA	NA	NA	NA	NA	NA	NA	NA	NA	NA	NA	NA
1839	TR539183|c1_g1_i1	---NA---					-2.62787	0.378191	0.000906097	0.0417251	NA	NA	NA	NA	NA	NA	NA	NA	NA	NA	NA	NA
980	TR448884|c1_g3_i1	---NA---					-2.62636	0.924395	0.000556087	0.0321784	NA	NA	NA	NA	NA	NA	NA	NA	NA	NA	NA	NA
3254	TR581202|c1_g1_i3	acidic mammalian chitinase-like					-2.62602	3.77407	1.26127e-05	0.00351009	NA	NA	NA	NA	NA	NA	NA	NA	-2.06254	3.77407	0.000486085	0.042265
838	TR432618|c2_g1_i3	medium-chain specific acyl- mitochondrial	EC:1.3.99,EC:1.3.99.3	GO:0000062,GO:0005739,GO:0005777,GO:0009055,GO:0033539,GO:0050660,GO:0052890,GO:0055088,GO:0070991	fatty-acyl-CoA binding,mitochondrion,peroxisome,electron carrier activity,fatty acid beta-oxidation using acyl-CoA dehydrogenase,flavin adenine dinucleotide binding,oxidoreductase activity acting on the CH-CH group of donors with a flavin as acceptor,lipid homeostasis,medium-chain-acyl-CoA dehydrogenase activity	Molecular Function,Cellular Component,Cellular Component,Molecular Function,Biological Process,Molecular Function,Molecular Function,Biological Process,Molecular Function	-2.62592	2.4691	0.000530764	0.031281	NA	NA	NA	NA	NA	NA	NA	NA	NA	NA	NA	NA
1229	TR521075|c5_g5_i4	PREDICTED: uncharacterized protein LOC101859815					-2.6253	2.79374	5.05894e-05	0.00781114	NA	NA	NA	NA	NA	NA	NA	NA	NA	NA	NA	NA
2820	TR568530|c0_g7_i1	suppressor of tumorigenicity 14 -like		GO:0016020	membrane	Cellular Component	-2.62515	1.45881	5.34328e-06	0.00219039	NA	NA	NA	NA	NA	NA	NA	NA	NA	NA	NA	NA
1535	TR529841|c1_g1_i1	---NA---					-2.62419	1.02769	1.23653e-05	0.00347028	NA	NA	NA	NA	NA	NA	NA	NA	NA	NA	NA	NA
3533	TR589693|c1_g1_i1	---NA---					-2.62343	2.67767	0.00101555	0.0444584	NA	NA	NA	NA	NA	NA	NA	NA	NA	NA	NA	NA
444	TR401895|c0_g1_i1	---NA---					-2.62323	3.00354	0.000540503	0.0316285	NA	NA	NA	NA	-3.36331	3.00354	5.00304e-05	0.0127311	NA	NA	NA	NA
2975	TR573668|c1_g4_i1	---NA---					-2.62192	0.455463	0.000296115	0.0225641	NA	NA	NA	NA	NA	NA	NA	NA	NA	NA	NA	NA
2041	TR544507|c1_g3_i1	---NA---					-2.62123	3.3134	0.000240013	0.0199319	NA	NA	NA	NA	NA	NA	NA	NA	NA	NA	NA	NA
641	TR417629|c2_g1_i1	---NA---					-2.61925	5.24107	1.15155e-05	0.00333874	NA	NA	NA	NA	NA	NA	NA	NA	NA	NA	NA	NA
4204	TR609525|c1_g2_i1	---NA---					-2.61815	5.43987	0.000140625	0.0142216	NA	NA	NA	NA	NA	NA	NA	NA	NA	NA	NA	NA
500	TR405788|c4_g2_i2	collagen alpha-1(XII) chain-like					-2.61799	1.55433	0.00120912	0.0491751	NA	NA	NA	NA	-2.5368	1.55433	0.000572679	0.0393178	NA	NA	NA	NA
3763	TR595647|c2_g2_i5	---NA---					-2.61734	1.65218	0.000197384	0.0176229	NA	NA	NA	NA	NA	NA	NA	NA	NA	NA	NA	NA
18	TR180171|c3_g1_i1	---NA---					-2.61648	1.40781	2.48149e-05	0.00512374	NA	NA	NA	NA	NA	NA	NA	NA	NA	NA	NA	NA
2789	TR567792|c3_g4_i1	proton myo-inositol cotransporter-like		GO:0016021,GO:0022891,GO:0055085	integral component of membrane,substrate-specific transmembrane transporter activity,transmembrane transport	Cellular Component,Molecular Function,Biological Process	-2.60918	0.276448	0.000572405	0.0327102	NA	NA	NA	NA	NA	NA	NA	NA	NA	NA	NA	NA
2553	TR560362|c2_g1_i3	---NA---					-2.6084	0.0351376	0.000297502	0.0225782	NA	NA	NA	NA	NA	NA	NA	NA	NA	NA	NA	NA
1614	TR531918|c2_g3_i2	---NA---					-2.60815	4.04037	1.13086e-06	0.000863304	NA	NA	NA	NA	-2.23924	4.04037	1.11215e-05	0.00612149	-2.11911	4.04037	3.95058e-05	0.0118571
1496	TR529069|c2_g1_i1	---NA---					-2.60631	2.03564	5.61857e-06	0.00227168	NA	NA	NA	NA	NA	NA	NA	NA	NA	NA	NA	NA
214	TR386648|c2_g1_i2	gamma-interferon-inducible lysosomal thiol reductase-like					-2.6034	1.89454	0.000450922	0.0284686	NA	NA	NA	NA	NA	NA	NA	NA	NA	NA	NA	NA
3239	TR580882|c2_g1_i1	---NA---					-2.60331	1.59425	0.000914268	0.041796	NA	NA	NA	NA	-2.6347	1.59425	0.000771122	0.0450543	NA	NA	NA	NA
2162	TR549493|c0_g1_i1	---NA---					-2.60327	2.58306	1.30042e-05	0.00356213	NA	NA	NA	NA	NA	NA	NA	NA	NA	NA	NA	NA
2339	TR555339|c1_g3_i2	---NA---					-2.60247	1.60602	0.000664036	0.0350826	NA	NA	NA	NA	NA	NA	NA	NA	NA	NA	NA	NA
3528	TR589605|c0_g1_i1	Collagen alpha-6(VI) chain					-2.60138	2.64729	8.22004e-06	0.00281481	NA	NA	NA	NA	-2.59005	2.64729	0.000409262	0.0341225	NA	NA	NA	NA
3496	TR588968|c9_g3_i1	PREDICTED: mucin-5AC-like					-2.59864	2.7435	4.56013e-05	0.00736802	NA	NA	NA	NA	NA	NA	NA	NA	NA	NA	NA	NA
2166	TR549595|c3_g4_i3	serum paraoxonase arylesterase 2-like					-2.59793	2.77549	2.03977e-05	0.0046758	NA	NA	NA	NA	NA	NA	NA	NA	NA	NA	NA	NA
3950	TR602147|c2_g2_i2	---NA---					-2.5975	1.86442	0.000246924	0.0203232	NA	NA	NA	NA	-2.66635	1.86442	0.000974503	0.0497714	NA	NA	NA	NA
3413	TR586724|c3_g2_i2	flocculation FLO10-like					-2.597	1.43731	0.000143619	0.0143638	NA	NA	NA	NA	NA	NA	NA	NA	NA	NA	NA	NA
3453	TR587677|c3_g3_i3	beta-hexosaminidase subunit beta isoform X1		GO:0016798	hydrolase activity acting on glycosyl bonds	Molecular Function	-2.59647	2.47592	2.49022e-05	0.00512906	NA	NA	NA	NA	NA	NA	NA	NA	NA	NA	NA	NA
1744	TR535234|c0_g1_i7	---NA---					-2.59516	2.65003	1.61312e-06	0.0010714	NA	NA	NA	NA	NA	NA	NA	NA	NA	NA	NA	NA
2965	TR573248|c3_g6_i4	malate dehydrogenase					-2.59356	1.19839	0.000128012	0.0134665	NA	NA	NA	NA	NA	NA	NA	NA	NA	NA	NA	NA
2871	TR570176|c5_g2_i2	---NA---					-2.59154	0.687451	0.000252068	0.0205233	NA	NA	NA	NA	NA	NA	NA	NA	NA	NA	NA	NA
1660	TR533052|c1_g13_i1	---NA---					-2.58817	2.41248	0.000308573	0.0228993	NA	NA	NA	NA	NA	NA	NA	NA	NA	NA	NA	NA
3914	TR601017|c1_g1_i1	hepatopancreas kazal-type ase inhibitor 1A1					-2.58545	2.55483	4.09225e-06	0.00193477	NA	NA	NA	NA	NA	NA	NA	NA	NA	NA	NA	NA
2783	TR567747|c3_g4_i1	---NA---					-2.5854	9.96006	3.90395e-05	0.00680276	NA	NA	NA	NA	NA	NA	NA	NA	NA	NA	NA	NA
2547	TR560321|c1_g1_i1	kazal-type serine protease inhibitor domain-containing 1-like					-2.58498	2.88024	0.000156519	0.0152686	NA	NA	NA	NA	NA	NA	NA	NA	NA	NA	NA	NA
1393	TR525953|c0_g1_i1	zinc metallo ase nas-13-like		GO:0016787	hydrolase activity	Molecular Function	-2.58402	2.35578	5.75899e-05	0.00846663	NA	NA	NA	NA	NA	NA	NA	NA	NA	NA	NA	NA
3627	TR591784|c1_g2_i4	---NA---					-2.58226	1.02357	3.43108e-06	0.00175155	NA	NA	NA	NA	NA	NA	NA	NA	NA	NA	NA	NA
3731	TR594493|c1_g5_i1	---NA---					-2.58196	2.88672	3.70717e-05	0.00657735	NA	NA	NA	NA	NA	NA	NA	NA	NA	NA	NA	NA
2516	TR559909|c1_g1_i3	PREDICTED: plectin-like					-2.58074	2.33871	1.83755e-05	0.004432	NA	NA	NA	NA	NA	NA	NA	NA	NA	NA	NA	NA
2593	TR561741|c2_g1_i1	hypothetical protein LOTGIDRAFT_236330, partial					-2.5777	1.78456	1.96528e-05	0.00459361	NA	NA	NA	NA	NA	NA	NA	NA	NA	NA	NA	NA
319	TR391631|c3_g1_i1	---NA---		GO:0005887,GO:0007213,GO:0016907	integral component of plasma membrane,G-protein coupled acetylcholine receptor signaling pathway,G-protein coupled acetylcholine receptor activity	Cellular Component,Biological Process,Molecular Function	-2.57655	-0.0909758	0.000614763	0.0337657	NA	NA	NA	NA	NA	NA	NA	NA	NA	NA	NA	NA
2427	TR557710|c1_g1_i1	arylsulfatase B-like	EC:3.1.6.1,EC:3.1.6.12	GO:0003943,GO:0004065,GO:0005739,GO:0005764,GO:0005791,GO:0005794,GO:0006914,GO:0007417,GO:0007584,GO:0009268,GO:0009986,GO:0010632,GO:0010976,GO:0043627,GO:0051597,GO:0061580,GO:0070062	N-acetylgalactosamine-4-sulfatase activity,arylsulfatase activity,mitochondrion,lysosome,rough endoplasmic reticulum,Golgi apparatus,autophagy,central nervous system development,response to nutrient,response to pH,cell surface,regulation of epithelial cell migration,positive regulation of neuron projection development,response to estrogen,response to methylmercury,colon epithelial cell migration,…	Molecular Function,Molecular Function,Cellular Component,Cellular Component,Cellular Component,Cellular Component,Biological Process,Biological Process,Biological Process,Biological Process,Cellular Component,Biological Process,Biological Process,Biological Process,Biological Process,Biological Process,Cellular Component	-2.57325	0.475652	2.87498e-05	0.00551221	NA	NA	NA	NA	NA	NA	NA	NA	NA	NA	NA	NA
279	TR390379|c0_g3_i1	multiple EGF and TSP domain-containing					-2.57178	9.85994	0.00101384	0.0444412	NA	NA	NA	NA	-2.5565	9.85994	0.000193423	0.0243586	NA	NA	NA	NA
1455	TR527679|c0_g1_i6	---NA---					-2.56878	3.30631	0.000637328	0.0342992	NA	NA	NA	NA	-3.13311	3.30631	4.3555e-05	0.0119612	NA	NA	NA	NA
3452	TR587677|c3_g1_i1	beta-hexosaminidase subunit beta isoform X1		GO:0001525,GO:0004553,GO:0005764,GO:0005975,GO:0006687,GO:0007338,GO:0007399,GO:0007610,GO:0030141,GO:0030154,GO:0031323,GO:0043170,GO:0044712,GO:0046983,GO:0048609,GO:0050905,GO:0051179,GO:0065008,GO:1901575	angiogenesis,hydrolase activity hydrolyzing O-glycosyl compounds,lysosome,carbohydrate metabolic process,glycosphingolipid metabolic process,single fertilization,nervous system development,behavior,secretory granule,cell differentiation,regulation of cellular metabolic process,macromolecule metabolic process,single-organism catabolic process,protein dimerization activity,multicellular organismal …	Biological Process,Molecular Function,Cellular Component,Biological Process,Biological Process,Biological Process,Biological Process,Biological Process,Cellular Component,Biological Process,Biological Process,Biological Process,Biological Process,Molecular Function,Biological Process,Biological Process,Biological Process,Biological Process,Biological Process	-2.56877	1.61575	1.62233e-06	0.0010714	NA	NA	NA	NA	NA	NA	NA	NA	NA	NA	NA	NA
3472	TR588462|c0_g2_i1	---NA---					-2.5676	0.144765	0.000372616	0.0255823	NA	NA	NA	NA	NA	NA	NA	NA	NA	NA	NA	NA
3313	TR583149|c0_g1_i1	---NA---					-2.56588	0.943774	0.000425788	0.0276273	NA	NA	NA	NA	NA	NA	NA	NA	NA	NA	NA	NA
2428	TR557716|c0_g2_i1	clionin precursor					-2.56557	3.1876	6.10351e-05	0.00877265	NA	NA	NA	NA	NA	NA	NA	NA	NA	NA	NA	NA
4063	TR604206|c1_g1_i1	---NA---					-2.5647	1.73717	8.66594e-05	0.0108436	NA	NA	NA	NA	NA	NA	NA	NA	NA	NA	NA	NA
4002	TR602995|c1_g4_i2	---NA---					-2.5627	-0.0467509	0.00120672	0.0491596	NA	NA	NA	NA	NA	NA	NA	NA	NA	NA	NA	NA
3376	TR585980|c2_g2_i2	---NA---					-2.56265	-0.313692	0.000629305	0.034111	NA	NA	NA	NA	NA	NA	NA	NA	NA	NA	NA	NA
1037	TR453761|c1_g2_i1	PREDICTED: troponin T-like isoform X1		GO:0005861,GO:0006937	troponin complex,regulation of muscle contraction	Cellular Component,Biological Process	-2.56118	4.7108	5.62684e-05	0.00834608	NA	NA	NA	NA	NA	NA	NA	NA	NA	NA	NA	NA
401	TR398706|c2_g3_i5	tropomyosin-2-like isoform X2					-2.56049	3.09774	0.000410432	0.0271051	NA	NA	NA	NA	-2.84961	3.09774	0.000101619	0.0184009	NA	NA	NA	NA
805	TR429505|c2_g3_i1	---NA---					-2.55826	1.00028	0.000457169	0.0286457	NA	NA	NA	NA	NA	NA	NA	NA	NA	NA	NA	NA
1505	TR529293|c0_g1_i1	---NA---					-2.55532	6.54846	3.16368e-05	0.00587619	NA	NA	NA	NA	NA	NA	NA	NA	NA	NA	NA	NA
3753	TR595528|c2_g5_i1	papain family cysteine protease					-2.55504	3.42883	1.42264e-05	0.00377003	NA	NA	NA	NA	NA	NA	NA	NA	NA	NA	NA	NA
3498	TR589011|c1_g6_i1	xylose isomerase-like	EC:5.3.1.5	GO:0005737,GO:0006098,GO:0009045,GO:0016021,GO:0042732,GO:0046872	cytoplasm,pentose-phosphate shunt,xylose isomerase activity,integral component of membrane,D-xylose metabolic process,metal ion binding	Cellular Component,Biological Process,Molecular Function,Cellular Component,Biological Process,Molecular Function	-2.54905	3.50344	5.65116e-06	0.00227168	NA	NA	NA	NA	NA	NA	NA	NA	NA	NA	NA	NA
1400	TR526344|c1_g4_i1	monocarboxylate transporter 14-like					-2.5478	0.0595558	0.000215895	0.0186164	NA	NA	NA	NA	NA	NA	NA	NA	NA	NA	NA	NA
1111	TR518112|c1_g2_i2	---NA---					-2.54615	2.84303	9.88165e-06	0.00314017	NA	NA	NA	NA	NA	NA	NA	NA	NA	NA	NA	NA
2830	TR568833|c3_g6_i9	---NA---					-2.54258	0.639283	0.000449693	0.0284627	NA	NA	NA	NA	NA	NA	NA	NA	NA	NA	NA	NA
4031	TR603701|c0_g3_i1	---NA---					-2.54095	1.07025	0.000176555	0.0164516	NA	NA	NA	NA	NA	NA	NA	NA	NA	NA	NA	NA
3060	TR575879|c3_g1_i1	formin 5-like		GO:0016021,GO:0030246	integral component of membrane,carbohydrate binding	Cellular Component,Molecular Function	-2.53931	0.871806	0.000562838	0.0324774	NA	NA	NA	NA	NA	NA	NA	NA	NA	NA	NA	NA
1065	TR502742|c0_g1_i1	glycine-rich cell wall structural 1-like					-2.53907	3.10081	0.000161819	0.0155971	NA	NA	NA	NA	-2.89221	3.10081	3.11267e-05	0.010951	NA	NA	NA	NA
608	TR412463|c1_g1_i2	dachshund homolog 1-like		GO:0001075,GO:0005634,GO:0005667,GO:0006355,GO:0007275,GO:0051123	transcription factor activity RNA polymerase II core promoter sequence-specific binding involved in preinitiation complex assembly,nucleus,transcription factor complex,regulation of transcription DNA-templated,multicellular organism development,RNA polymerase II transcriptional preinitiation complex assembly	Molecular Function,Cellular Component,Cellular Component,Biological Process,Biological Process,Biological Process	-2.53629	0.147057	0.000914668	0.041796	NA	NA	NA	NA	NA	NA	NA	NA	NA	NA	NA	NA
232	TR387241|c1_g3_i1	PREDICTED: uncharacterized protein LOC101852515					-2.53525	2.62282	1.56451e-05	0.00399171	NA	NA	NA	NA	NA	NA	NA	NA	NA	NA	NA	NA
967	TR444805|c0_g1_i3	neuroendocrine convertase 2-like	EC:3.4.21	GO:0004252,GO:0006508	serine-type endopeptidase activity,proteolysis	Molecular Function,Biological Process	-2.53136	3.08106	2.11131e-05	0.00470123	NA	NA	NA	NA	-1.9222	3.08106	0.00084013	0.0468256	-2.11599	3.08106	0.000528005	0.0435871
128	TR381269|c1_g10_i1	---NA---					-2.53102	2.85187	1.02755e-05	0.00314017	NA	NA	NA	NA	NA	NA	NA	NA	NA	NA	NA	NA
3284	TR582285|c0_g1_i2	---NA---					-2.52704	0.853755	0.000960475	0.042992	NA	NA	NA	NA	NA	NA	NA	NA	NA	NA	NA	NA
1789	TR536924|c1_g1_i1	blastula protease 10-like					-2.52524	2.83143	0.000273922	0.0215642	NA	NA	NA	NA	-3.14274	2.83143	6.06631e-05	0.0139845	NA	NA	NA	NA
1888	TR539985|c0_g1_i2	---NA---					-2.52379	0.659528	0.000320201	0.0234174	NA	NA	NA	NA	NA	NA	NA	NA	NA	NA	NA	NA
2212	TR550434|c0_g2_i1	nose resistant to fluoxetine 6-like					-2.52337	1.69011	0.00101325	0.0444412	NA	NA	NA	NA	NA	NA	NA	NA	NA	NA	NA	NA
4155	TR607980|c1_g5_i1	---NA---					-2.52219	0.181889	0.000984034	0.0435545	NA	NA	NA	NA	NA	NA	NA	NA	NA	NA	NA	NA
2581	TR561387|c1_g1_i2	PREDICTED: SCO-spondin-like					-2.51915	4.98154	4.08126e-05	0.00695038	NA	NA	NA	NA	-2.46995	4.98154	5.78602e-05	0.0135623	-2.81973	4.98154	7.16255e-06	0.00426206
988	TR448934|c0_g3_i2	palmitoyl- thioesterase 1	EC:3.1.2.22	GO:0002084,GO:0005764,GO:0006898,GO:0008474	protein depalmitoylation,lysosome,receptor-mediated endocytosis,palmitoyl-(protein) hydrolase activity	Biological Process,Cellular Component,Biological Process,Molecular Function	-2.51496	4.88358	3.22958e-05	0.00597192	NA	NA	NA	NA	NA	NA	NA	NA	NA	NA	NA	NA
408	TR401274|c0_g1_i1	gastric triacylglycerol lipase-like					-2.51426	1.4821	0.00030932	0.0228993	NA	NA	NA	NA	NA	NA	NA	NA	NA	NA	NA	NA
2757	TR566787|c1_g2_i5	---NA---					-2.51354	5.92578	1.82289e-05	0.00440943	NA	NA	NA	NA	NA	NA	NA	NA	NA	NA	NA	NA
1785	TR536709|c2_g4_i1	aldose 1-epimerase-like		GO:0003824	catalytic activity	Molecular Function	-2.51319	1.31289	0.000132711	0.0137264	NA	NA	NA	NA	NA	NA	NA	NA	NA	NA	NA	NA
3443	TR587489|c1_g2_i1	---NA---					-2.51311	7.51353	2.55987e-06	0.00142006	NA	NA	NA	NA	NA	NA	NA	NA	NA	NA	NA	NA
2798	TR567927|c6_g3_i1	DBH-like monooxygenase 1		GO:0003824,GO:0008152	catalytic activity,metabolic process	Molecular Function,Biological Process	-2.5111	0.959102	0.000133167	0.0137481	NA	NA	NA	NA	NA	NA	NA	NA	NA	NA	NA	NA
2774	TR567685|c1_g1_i1	tricarboxylate transport mitochondrial precursor		GO:0005371,GO:0005811,GO:0006843,GO:0016006,GO:0016021,GO:0031966,GO:0055085	tricarboxylate secondary active transmembrane transporter activity,lipid particle,mitochondrial citrate transport,Nebenkern,integral component of membrane,mitochondrial membrane,transmembrane transport	Molecular Function,Cellular Component,Biological Process,Cellular Component,Cellular Component,Cellular Component,Biological Process	-2.50664	3.02965	0.000120729	0.0131149	NA	NA	NA	NA	NA	NA	NA	NA	NA	NA	NA	NA
1126	TR518409|c2_g6_i1	myosin essential light striated adductor muscle-like					-2.50126	3.31451	0.000424018	0.0275864	NA	NA	NA	NA	-2.73947	3.31451	0.000121835	0.0196093	NA	NA	NA	NA
3333	TR584352|c0_g2_i1	---NA---					-2.49615	-0.237754	0.000544242	0.0317358	NA	NA	NA	NA	NA	NA	NA	NA	NA	NA	NA	NA
1404	TR526412|c2_g2_i1	PREDICTED: uncharacterized protein LOC101855125					-2.49438	6.85313	5.31035e-08	0.000156809	NA	NA	NA	NA	NA	NA	NA	NA	NA	NA	NA	NA
1171	TR519600|c3_g3_i1	trans-1,2-dihydrobenzene-1,2-diol dehydrogenase-like					-2.49437	2.41305	0.000450291	0.0284627	NA	NA	NA	NA	NA	NA	NA	NA	NA	NA	NA	NA
849	TR436115|c2_g3_i1	PREDICTED: uncharacterized protein LOC101854311					-2.49415	4.38614	3.17367e-06	0.00166091	NA	NA	NA	NA	NA	NA	NA	NA	-2.3846	4.38614	5.25272e-06	0.00344388
2365	TR556101|c10_g1_i2	---NA---					-2.49279	-0.336308	0.00103942	0.0451179	NA	NA	NA	NA	NA	NA	NA	NA	NA	NA	NA	NA
1997	TR543627|c0_g2_i1	Sodium- and chloride-dependent glycine transporter 2		GO:0006810,GO:0015293,GO:0016020	transport,symporter activity,membrane	Biological Process,Molecular Function,Cellular Component	-2.4926	2.13006	0.000181893	0.0167019	NA	NA	NA	NA	NA	NA	NA	NA	NA	NA	NA	NA
2028	TR544207|c3_g1_i1	carbonic anhydrase 7	EC:4.2.1.1	GO:0002009,GO:0002682,GO:0004089,GO:0005829,GO:0005886,GO:0006950,GO:0015670,GO:0016236,GO:0032230,GO:0032849,GO:0042995,GO:0043209,GO:0044421,GO:0046872,GO:0046903,GO:0051240,GO:0051716,GO:2001150,GO:2001225	morphogenesis of an epithelium,regulation of immune system process,carbonate dehydratase activity,cytosol,plasma membrane,response to stress,carbon dioxide transport,macroautophagy,positive regulation of synaptic transmission GABAergic,positive regulation of cellular pH reduction,cell projection,myelin sheath,extracellular region part,metal ion binding,secretion,positive regulation of multicellul…	Biological Process,Biological Process,Molecular Function,Cellular Component,Cellular Component,Biological Process,Biological Process,Biological Process,Biological Process,Biological Process,Cellular Component,Cellular Component,Cellular Component,Molecular Function,Biological Process,Biological Process,Biological Process,Biological Process,Biological Process	-2.49237	2.55562	1.88226e-05	0.004475	NA	NA	NA	NA	NA	NA	NA	NA	NA	NA	NA	NA
3721	TR594297|c2_g1_i3	ATP-binding cassette sub-family A member 3-like					-2.49196	2.73956	5.62967e-06	0.00227168	NA	NA	NA	NA	NA	NA	NA	NA	NA	NA	NA	NA
1699	TR533513|c8_g2_i5	---NA---					-2.49193	2.3949	0.000152442	0.0149586	NA	NA	NA	NA	NA	NA	NA	NA	NA	NA	NA	NA
2819	TR568530|c0_g6_i1	---NA---					-2.49085	0.875795	7.16205e-05	0.00953539	NA	NA	NA	NA	NA	NA	NA	NA	NA	NA	NA	NA
3455	TR587789|c1_g2_i1	---NA---					-2.48913	0.620751	0.00046606	0.0289733	NA	NA	NA	NA	NA	NA	NA	NA	NA	NA	NA	NA
123	TR381201|c1_g5_i2	---NA---					-2.48658	4.27289	1.15366e-09	1.43375e-05	NA	NA	NA	NA	NA	NA	NA	NA	NA	NA	NA	NA
2033	TR544286|c1_g1_i2	---NA---					-2.48553	1.20185	2.63725e-05	0.00528791	NA	NA	NA	NA	NA	NA	NA	NA	NA	NA	NA	NA
4278	TR612232|c3_g1_i1	---NA---					-2.48326	1.39776	0.000246129	0.0202779	NA	NA	NA	NA	NA	NA	NA	NA	NA	NA	NA	NA
348	TR393653|c8_g3_i1	C1q domain containing 1q79					-2.48314	1.47849	0.000308423	0.0228993	NA	NA	NA	NA	NA	NA	NA	NA	NA	NA	NA	NA
2190	TR549857|c0_g1_i7	PREDICTED: mucin-5AC-like					-2.48002	1.8003	0.000196355	0.0175655	NA	NA	NA	NA	NA	NA	NA	NA	NA	NA	NA	NA
1041	TR453799|c1_g3_i2	---NA---					-2.4796	1.42814	0.000747784	0.0373561	NA	NA	NA	NA	NA	NA	NA	NA	NA	NA	NA	NA
3494	TR588923|c0_g2_i1	PREDICTED: uncharacterized protein LOC101855237					-2.47839	0.207294	0.000293327	0.0224959	NA	NA	NA	NA	NA	NA	NA	NA	NA	NA	NA	NA
2788	TR567755|c2_g1_i1	---NA---					-2.47733	0.597848	0.000526732	0.0311292	NA	NA	NA	NA	NA	NA	NA	NA	NA	NA	NA	NA
4129	TR607177|c1_g1_i1	PREDICTED: uncharacterized protein LOC101857982					-2.47726	3.38995	9.78369e-06	0.00314017	NA	NA	NA	NA	NA	NA	NA	NA	NA	NA	NA	NA
1592	TR531191|c1_g3_i6	---NA---					-2.47562	1.46879	0.000910864	0.0417597	NA	NA	NA	NA	NA	NA	NA	NA	-2.81394	1.46879	0.000141482	0.0235457
3412	TR586724|c3_g2_i1	flocculation FLO10-like					-2.47262	2.11426	0.000551155	0.0320267	NA	NA	NA	NA	-1.98531	2.11426	0.000539651	0.0383148	-2.49031	2.11426	2.53744e-05	0.00910099
3385	TR586015|c2_g1_i2	cathepsin L1-like		GO:0008233	peptidase activity	Molecular Function	-2.46795	5.15315	4.1046e-07	0.000509773	NA	NA	NA	NA	NA	NA	NA	NA	NA	NA	NA	NA
4246	TR611036|c1_g1_i2	---NA---					-2.46756	2.99201	0.000287754	0.0222118	NA	NA	NA	NA	NA	NA	NA	NA	NA	NA	NA	NA
133	TR381269|c1_g9_i1	---NA---					-2.46622	3.32429	1.8204e-05	0.00440943	NA	NA	NA	NA	NA	NA	NA	NA	NA	NA	NA	NA
2812	TR568433|c2_g5_i1	---NA---					-2.46523	6.20272	2.28611e-05	0.0048528	NA	NA	NA	NA	NA	NA	NA	NA	NA	NA	NA	NA
1453	TR527679|c0_g1_i1	---NA---					-2.46436	5.7329	0.000382436	0.0259589	NA	NA	NA	NA	-2.35283	5.7329	0.000646604	0.0418062	NA	NA	NA	NA
4323	TR613692|c2_g4_i2	---NA---					-2.46013	1.33125	0.00116719	0.0483681	NA	NA	NA	NA	NA	NA	NA	NA	NA	NA	NA	NA
1332	TR524095|c7_g2_i1	---NA---					-2.45672	0.958629	0.000186888	0.0169173	NA	NA	NA	NA	NA	NA	NA	NA	NA	NA	NA	NA
2850	TR569434|c2_g1_i1	PREDICTED: uncharacterized protein LOC105343036 isoform X1					-2.4535	2.07532	0.000827916	0.0395475	NA	NA	NA	NA	NA	NA	NA	NA	NA	NA	NA	NA
3581	TR590547|c2_g5_i3	---NA---					-2.44752	0.604476	0.000751648	0.0374075	NA	NA	NA	NA	NA	NA	NA	NA	NA	NA	NA	NA
3975	TR602576|c1_g1_i1	carbohydrate sulfotransferase 11-like isoform X2					-2.44743	2.821	0.000547489	0.0318804	NA	NA	NA	NA	NA	NA	NA	NA	NA	NA	NA	NA
1989	TR543310|c4_g4_i5	---NA---					-2.44465	0.230461	0.000537319	0.0315836	NA	NA	NA	NA	NA	NA	NA	NA	NA	NA	NA	NA
478	TR403921|c3_g2_i3	selenium-binding 1 isoform X1		GO:0005634,GO:0005829,GO:0008430,GO:0015031,GO:0016020	nucleus,cytosol,selenium binding,protein transport,membrane	Cellular Component,Cellular Component,Molecular Function,Biological Process,Cellular Component	-2.43945	4.61243	1.61314e-06	0.0010714	NA	NA	NA	NA	NA	NA	NA	NA	NA	NA	NA	NA
13	TR159949|c1_g1_i1	---NA---					-2.43864	2.03664	0.001067	0.0457659	NA	NA	NA	NA	-2.54477	2.03664	0.000358005	0.0320322	-3.03228	2.03664	7.85184e-05	0.017239
2700	TR564890|c3_g1_i1	---NA---					-2.43202	4.28113	0.000229666	0.0193652	NA	NA	NA	NA	-2.51615	4.28113	0.000121179	0.0195781	NA	NA	NA	NA
3149	TR577452|c1_g2_i1	---NA---					-2.43195	0.792956	1.024e-05	0.00314017	NA	NA	NA	NA	NA	NA	NA	NA	NA	NA	NA	NA
2058	TR545044|c0_g3_i1	PREDICTED: uncharacterized protein LOC105348741					-2.43017	1.10387	0.000224524	0.0190924	NA	NA	NA	NA	NA	NA	NA	NA	NA	NA	NA	NA
3659	TR592783|c3_g3_i4	tryptophan 2,3-dioxygenase	EC:1.13.11,EC:1.13.11.11	GO:0004833,GO:0019442,GO:0020037	tryptophan 23-dioxygenase activity,tryptophan catabolic process to acetyl-CoA,heme binding	Molecular Function,Biological Process,Molecular Function	-2.42943	2.79828	1.86255e-05	0.00446642	NA	NA	NA	NA	NA	NA	NA	NA	NA	NA	NA	NA
3382	TR586009|c1_g5_i1	---NA---					-2.42642	5.2808	1.2599e-05	0.00351009	NA	NA	NA	NA	NA	NA	NA	NA	NA	NA	NA	NA
1739	TR535028|c3_g1_i1	PREDICTED: uncharacterized protein LOC101851700					-2.42631	4.09923	1.04273e-06	0.000839951	NA	NA	NA	NA	-2.13256	4.09923	7.57543e-05	0.0153762	NA	NA	NA	NA
1153	TR519316|c3_g1_i4	---NA---					-2.42575	-0.028374	0.000806525	0.0388979	NA	NA	NA	NA	NA	NA	NA	NA	NA	NA	NA	NA
2109	TR546796|c2_g8_i3	---NA---					-2.42552	2.54857	0.000555361	0.0321587	NA	NA	NA	NA	-2.63774	2.54857	0.000724562	0.0440924	NA	NA	NA	NA
432	TR401443|c0_g1_i1	zinc metallo ase nas-6-like					-2.42504	4.75302	0.000173629	0.0162701	NA	NA	NA	NA	-3.37008	4.75302	7.40592e-07	0.00149954	-2.96541	4.75302	5.3981e-06	0.00350923
3105	TR576903|c0_g2_i3	---NA---					-2.42344	2.3691	0.000943955	0.042504	NA	NA	NA	NA	NA	NA	NA	NA	NA	NA	NA	NA
3133	TR577158|c1_g1_i6	---NA---					-2.42263	1.3213	0.000708539	0.0362007	NA	NA	NA	NA	NA	NA	NA	NA	NA	NA	NA	NA
2499	TR559528|c2_g3_i2	chitinase-like lectin		GO:0004553,GO:0071704	hydrolase activity hydrolyzing O-glycosyl compounds,organic substance metabolic process	Molecular Function,Biological Process	-2.4224	4.51009	1.00433e-06	0.000835712	NA	NA	NA	NA	NA	NA	NA	NA	NA	NA	NA	NA
474	TR403883|c13_g4_i1	PREDICTED: uncharacterized protein LOC101858857					-2.42157	1.60723	3.69545e-05	0.00657057	NA	NA	NA	NA	NA	NA	NA	NA	NA	NA	NA	NA
1260	TR521781|c1_g1_i3	CLN8 isoform X1		GO:0044237,GO:0044238,GO:0044707,GO:0044763,GO:0044767,GO:0071704	cellular metabolic process,primary metabolic process,single-multicellular organism process,single-organism cellular process,single-organism developmental process,organic substance metabolic process	Biological Process,Biological Process,Biological Process,Biological Process,Biological Process,Biological Process	-2.41893	4.46183	3.75403e-06	0.00184838	NA	NA	NA	NA	NA	NA	NA	NA	NA	NA	NA	NA
4218	TR609897|c1_g1_i9	PREDICTED: uncharacterized protein LOC101854471					-2.4168	7.28163	2.82155e-06	0.00149801	NA	NA	NA	NA	NA	NA	NA	NA	NA	NA	NA	NA
2498	TR559480|c1_g1_i9	fumarylacetoacetate hydrolase domain-containing 2-like		GO:0003824	catalytic activity	Molecular Function	-2.41559	4.49508	1.11157e-05	0.00326837	NA	NA	NA	NA	NA	NA	NA	NA	NA	NA	NA	NA
965	TR444799|c1_g3_i1	PREDICTED: uncharacterized protein LOC101856202		GO:0005737,GO:0008757,GO:0016020,GO:0032259	cytoplasm,S-adenosylmethionine-dependent methyltransferase activity,membrane,methylation	Cellular Component,Molecular Function,Cellular Component,Biological Process	-2.41311	1.12142	0.00039416	0.0264572	NA	NA	NA	NA	NA	NA	NA	NA	NA	NA	NA	NA
4230	TR610548|c2_g1_i3	---NA---					-2.4129	0.970884	0.000212719	0.0184189	NA	NA	NA	NA	NA	NA	NA	NA	NA	NA	NA	NA
4018	TR603205|c3_g1_i6	---NA---					-2.40999	1.33705	0.000854854	0.0402043	NA	NA	NA	NA	NA	NA	NA	NA	NA	NA	NA	NA
2318	TR554963|c2_g3_i6	---NA---					-2.40727	3.90181	0.000591859	0.033254	NA	NA	NA	NA	NA	NA	NA	NA	NA	NA	NA	NA
3399	TR586344|c0_g1_i1	apolipo D-like					-2.40614	1.88434	9.01868e-05	0.0111094	NA	NA	NA	NA	NA	NA	NA	NA	NA	NA	NA	NA
3982	TR602769|c3_g2_i1	disrupted in renal carcinoma 2 homolog		GO:0006810	transport	Biological Process	-2.4025	1.15693	0.000657472	0.0348495	NA	NA	NA	NA	NA	NA	NA	NA	NA	NA	NA	NA
188	TR385152|c2_g2_i4	Phospholipase membrane-associated		GO:0016787,GO:0044238,GO:0071704	hydrolase activity,primary metabolic process,organic substance metabolic process	Molecular Function,Biological Process,Biological Process	-2.40095	2.89552	2.20666e-05	0.00479812	NA	NA	NA	NA	NA	NA	NA	NA	NA	NA	NA	NA
3848	TR598476|c1_g1_i3	---NA---					-2.40041	9.06921	0.000387352	0.0261624	NA	NA	NA	NA	NA	NA	NA	NA	NA	NA	NA	NA
1250	TR521678|c3_g3_i3	carbonyl reductase [NADPH] 1-like					-2.39792	2.85711	0.000124115	0.0132407	NA	NA	NA	NA	-2.42492	2.85711	6.56994e-05	0.0145784	NA	NA	NA	NA
1740	TR535028|c3_g1_i4	---NA---					-2.39754	4.86565	5.34364e-06	0.00219039	NA	NA	NA	NA	NA	NA	NA	NA	NA	NA	NA	NA
329	TR391772|c2_g9_i1	---NA---					-2.39482	1.30761	0.000295315	0.0225445	NA	NA	NA	NA	NA	NA	NA	NA	NA	NA	NA	NA
112	TR379801|c0_g2_i5	3-ketoacyl- thiolase peroxisomal-like		GO:0006631,GO:0016747,GO:0043231	fatty acid metabolic process,transferase activity transferring acyl groups other than amino-acyl groups,intracellular membrane-bounded organelle	Biological Process,Molecular Function,Cellular Component	-2.39389	3.70323	5.82529e-06	0.00232271	NA	NA	NA	NA	NA	NA	NA	NA	NA	NA	NA	NA
2155	TR549288|c3_g2_i1	PREDICTED: uncharacterized protein LOC101845861					-2.39383	0.366146	0.000143229	0.0143448	NA	NA	NA	NA	NA	NA	NA	NA	NA	NA	NA	NA
896	TR440068|c0_g4_i1	ATP-binding cassette sub-family A member 3-like	EC:3.6.1,EC:3.6.1.3,EC:3.6.1.15	GO:0005524,GO:0006869,GO:0016021,GO:0042626,GO:0043231	ATP binding,lipid transport,integral component of membrane,ATPase activity coupled to transmembrane movement of substances,intracellular membrane-bounded organelle	Molecular Function,Biological Process,Cellular Component,Molecular Function,Cellular Component	-2.39351	2.69583	3.74373e-06	0.00184838	NA	NA	NA	NA	NA	NA	NA	NA	NA	NA	NA	NA
569	TR410897|c3_g1_i1	monocarboxylate transporter isoform A		GO:0016020	membrane	Cellular Component	-2.3917	2.22838	0.00010521	0.0121438	NA	NA	NA	NA	NA	NA	NA	NA	NA	NA	NA	NA
4276	TR612215|c3_g1_i3	CD209 antigen-like					-2.39151	1.1769	0.00108226	0.0460644	NA	NA	NA	NA	NA	NA	NA	NA	NA	NA	NA	NA
4343	TR613992|c1_g12_i2	---NA---					-2.38498	1.02653	0.000245098	0.0202531	NA	NA	NA	NA	NA	NA	NA	NA	NA	NA	NA	NA
2548	TR560321|c1_g1_i3	insulin-like growth factor-binding -related 1		GO:0050794	regulation of cellular process	Biological Process	-2.38443	2.69079	0.000152884	0.0149843	NA	NA	NA	NA	NA	NA	NA	NA	NA	NA	NA	NA
486	TR405665|c0_g1_i2	hypothetical protein LOTGIDRAFT_229082		GO:0016021	integral component of membrane	Cellular Component	-2.38433	2.35905	0.000169675	0.0160259	NA	NA	NA	NA	NA	NA	NA	NA	NA	NA	NA	NA
3556	TR590146|c2_g1_i1	---NA---					-2.38034	0.616998	0.000100937	0.0118772	NA	NA	NA	NA	NA	NA	NA	NA	NA	NA	NA	NA
2240	TR551532|c0_g2_i1	---NA---					-2.37789	1.88339	0.000105223	0.0121438	NA	NA	NA	NA	NA	NA	NA	NA	NA	NA	NA	NA
3219	TR580249|c0_g4_i5	PREDICTED: uncharacterized protein LOC101849697					-2.37646	2.44576	4.14133e-05	0.00698994	NA	NA	NA	NA	NA	NA	NA	NA	NA	NA	NA	NA
2619	TR562672|c2_g4_i3	---NA---					-2.37548	1.95038	0.000257217	0.0208203	NA	NA	NA	NA	NA	NA	NA	NA	NA	NA	NA	NA
2247	TR551954|c0_g4_i1	actin- partial					-2.37508	2.04902	0.000612429	0.0337497	NA	NA	NA	NA	NA	NA	NA	NA	NA	NA	NA	NA
2265	TR553011|c0_g2_i1	sphingosine-1-phosphate lyase-like		GO:0016021,GO:0016831,GO:0019752,GO:0030170	integral component of membrane,carboxy-lyase activity,carboxylic acid metabolic process,pyridoxal phosphate binding	Cellular Component,Molecular Function,Biological Process,Molecular Function	-2.37482	1.66786	2.70551e-05	0.00533479	NA	NA	NA	NA	NA	NA	NA	NA	NA	NA	NA	NA
3003	TR574197|c0_g1_i2	integrin beta-PS-like					-2.37481	3.51127	0.000764631	0.037805	NA	NA	NA	NA	NA	NA	NA	NA	NA	NA	NA	NA
1958	TR542842|c1_g1_i1	act- partial		GO:0005524	ATP binding	Molecular Function	-2.37329	4.44688	2.33232e-06	0.00134526	NA	NA	NA	NA	NA	NA	NA	NA	NA	NA	NA	NA
4283	TR612348|c2_g1_i1	---NA---					-2.37197	1.51785	1.87458e-05	0.004475	NA	NA	NA	NA	NA	NA	NA	NA	NA	NA	NA	NA
430	TR401441|c7_g2_i2	---NA---					-2.37145	2.42381	0.000103005	0.0120213	NA	NA	NA	NA	NA	NA	NA	NA	NA	NA	NA	NA
2851	TR569449|c4_g5_i1	epoxide hydrolase 4-like					-2.3703	1.47571	7.22113e-06	0.00262392	NA	NA	NA	NA	NA	NA	NA	NA	NA	NA	NA	NA
1596	TR531205|c3_g1_i6	---NA---					-2.37023	1.3622	0.000563596	0.0324774	NA	NA	NA	NA	NA	NA	NA	NA	NA	NA	NA	NA
2554	TR560368|c2_g4_i1	---NA---					-2.36556	3.02043	3.81695e-05	0.00670068	NA	NA	NA	NA	NA	NA	NA	NA	NA	NA	NA	NA
2608	TR562408|c0_g1_i3	---NA---					-2.36543	8.4374	0.000279955	0.0218326	NA	NA	NA	NA	NA	NA	NA	NA	NA	NA	NA	NA
39	TR196109|c1_g1_i1	nose resistant to fluoxetine 6-like					-2.36242	0.64581	0.000458622	0.0286935	NA	NA	NA	NA	NA	NA	NA	NA	NA	NA	NA	NA
3918	TR601137|c3_g1_i1	acidic mammalian chitinase-like	EC:3.2.1.14	GO:0004568,GO:0005576,GO:0005975,GO:0006032,GO:0008061	chitinase activity,extracellular region,carbohydrate metabolic process,chitin catabolic process,chitin binding	Molecular Function,Cellular Component,Biological Process,Biological Process,Molecular Function	-2.36193	3.81222	1.335e-06	0.000983068	NA	NA	NA	NA	NA	NA	NA	NA	-1.75411	3.81222	0.000335568	0.0352541
65	TR379282|c3_g1_i3	---NA---					-2.35915	1.65245	0.000269072	0.0212427	NA	NA	NA	NA	NA	NA	NA	NA	NA	NA	NA	NA
3919	TR601137|c3_g5_i1	chitinase-like lectin	EC:3.2.1.14	GO:0004568,GO:0005576,GO:0006032,GO:0008061	chitinase activity,extracellular region,chitin catabolic process,chitin binding	Molecular Function,Cellular Component,Biological Process,Molecular Function	-2.35811	2.44794	3.2629e-06	0.00168639	NA	NA	NA	NA	NA	NA	NA	NA	NA	NA	NA	NA
4393	TR615712|c3_g1_i2	zinc-binding alcohol dehydrogenase domain-containing 2-like					-2.35688	2.62995	0.000315497	0.0232059	NA	NA	NA	NA	NA	NA	NA	NA	NA	NA	NA	NA
1821	TR538431|c2_g2_i2	myosin regulatory light chain smooth adductor muscle-like isoform X1		GO:0005509,GO:0005623,GO:0045454,GO:0055114	calcium ion binding,cell,cell redox homeostasis,oxidation-reduction process	Molecular Function,Cellular Component,Biological Process,Biological Process	-2.35683	6.96241	4.31543e-08	0.000132997	NA	NA	NA	NA	NA	NA	NA	NA	NA	NA	NA	NA
4056	TR603946|c0_g3_i2	peptidase inhibitor 16-like					-2.35547	3.62641	0.000312385	0.0230647	NA	NA	NA	NA	NA	NA	NA	NA	NA	NA	NA	NA
1443	TR527219|c0_g1_i2	PREDICTED: uncharacterized protein LOC101848001 isoform X1					-2.35202	1.30493	0.000316407	0.0232174	NA	NA	NA	NA	NA	NA	NA	NA	NA	NA	NA	NA
694	TR420268|c0_g8_i2	---NA---					-2.35086	0.932267	0.000394677	0.0264572	NA	NA	NA	NA	NA	NA	NA	NA	NA	NA	NA	NA
766	TR426065|c3_g9_i1	---NA---					-2.34794	-0.0706909	0.000836291	0.0397422	NA	NA	NA	NA	NA	NA	NA	NA	NA	NA	NA	NA
4245	TR611024|c1_g3_i1	15-hydroxyprostaglandin dehydrogenase [NAD(+)]-like		GO:0003824	catalytic activity	Molecular Function	-2.34551	1.93904	7.83202e-05	0.0101512	NA	NA	NA	NA	NA	NA	NA	NA	NA	NA	NA	NA
1687	TR533330|c4_g1_i4	Cyclin-dependent kinase-like 1					-2.34516	2.97357	1.04942e-05	0.00315611	NA	NA	NA	NA	NA	NA	NA	NA	NA	NA	NA	NA
2910	TR570704|c0_g1_i1	---NA---					-2.3438	1.4975	0.000782984	0.0383478	NA	NA	NA	NA	NA	NA	NA	NA	NA	NA	NA	NA
4242	TR610985|c5_g1_i1	---NA---					-2.34332	-0.253249	0.00108859	0.046202	NA	NA	NA	NA	NA	NA	NA	NA	NA	NA	NA	NA
3260	TR581422|c0_g5_i1	---NA---					-2.343	3.97972	4.3537e-07	0.000525038	NA	NA	NA	NA	NA	NA	NA	NA	NA	NA	NA	NA
114	TR379813|c4_g2_i1	PREDICTED: uncharacterized protein LOC101851743					-2.33927	2.47099	1.50724e-05	0.00394399	NA	NA	NA	NA	NA	NA	NA	NA	NA	NA	NA	NA
2927	TR571327|c0_g3_i1	---NA---					-2.33617	4.6788	5.58307e-05	0.00830222	NA	NA	NA	NA	NA	NA	NA	NA	NA	NA	NA	NA
1832	TR538909|c6_g3_i1	---NA---					-2.33498	0.923037	0.000170806	0.0161145	NA	NA	NA	NA	NA	NA	NA	NA	NA	NA	NA	NA
572	TR410914|c0_g1_i1	PREDICTED: uncharacterized protein LOC101858200					-2.33484	7.08599	2.45276e-08	8.50403e-05	NA	NA	NA	NA	NA	NA	NA	NA	NA	NA	NA	NA
3416	TR586769|c2_g1_i1	ferric-chelate reductase 1 isoform X1					-2.33248	2.88208	0.00030743	0.0228694	NA	NA	NA	NA	NA	NA	NA	NA	NA	NA	NA	NA
418	TR401367|c3_g3_i3	Collagen alpha-6(VI) chain					-2.33234	1.45351	0.000116972	0.012948	NA	NA	NA	NA	NA	NA	NA	NA	NA	NA	NA	NA
3943	TR602070|c1_g1_i1	PREDICTED: uncharacterized protein LOC101851179					-2.33034	0.414698	0.000542718	0.0316691	NA	NA	NA	NA	NA	NA	NA	NA	NA	NA	NA	NA
75	TR379345|c4_g1_i1	---NA---					-2.33003	2.2966	0.000514836	0.0306657	NA	NA	NA	NA	-2.58778	2.2966	8.87121e-05	0.0170875	NA	NA	NA	NA
223	TR387102|c1_g1_i3	---NA---					-2.32959	3.1345	2.25372e-07	0.000360643	NA	NA	NA	NA	NA	NA	NA	NA	NA	NA	NA	NA
473	TR403883|c13_g1_i1	---NA---					-2.3278	1.07199	0.000160487	0.0155271	NA	NA	NA	NA	NA	NA	NA	NA	NA	NA	NA	NA
485	TR405655|c6_g1_i1	chitotriosidase-1 isoform X1	EC:3.2.1.14	GO:0005615,GO:0005975,GO:0006032,GO:0008061,GO:0008843,GO:0009617	extracellular space,carbohydrate metabolic process,chitin catabolic process,chitin binding,endochitinase activity,response to bacterium	Cellular Component,Biological Process,Biological Process,Molecular Function,Molecular Function,Biological Process	-2.32746	1.548	0.000318081	0.0232992	NA	NA	NA	NA	-2.24979	1.548	0.000450844	0.0357287	NA	NA	NA	NA
2976	TR573678|c3_g1_i2	PREDICTED: alpha-N-acetylglucosaminidase-like					-2.32726	1.48394	2.79524e-06	0.00149801	NA	NA	NA	NA	NA	NA	NA	NA	NA	NA	NA	NA
2087	TR546171|c1_g5_i1	---NA---					-2.32442	3.14802	4.81551e-05	0.00758907	NA	NA	NA	NA	NA	NA	NA	NA	NA	NA	NA	NA
1982	TR543183|c3_g2_i1	chitinase-like lectin	EC:3.2.1.14	GO:0004568,GO:0005576,GO:0006032,GO:0008061	chitinase activity,extracellular region,chitin catabolic process,chitin binding	Molecular Function,Cellular Component,Biological Process,Molecular Function	-2.32438	2.82169	0.000114989	0.0128671	NA	NA	NA	NA	NA	NA	NA	NA	NA	NA	NA	NA
2250	TR552571|c0_g1_i1	---NA---					-2.3202	4.45996	8.09854e-06	0.00280637	NA	NA	NA	NA	NA	NA	NA	NA	NA	NA	NA	NA
2829	TR568807|c0_g7_i1	---NA---					-2.31836	0.380791	0.000186992	0.0169173	NA	NA	NA	NA	NA	NA	NA	NA	NA	NA	NA	NA
2022	TR544068|c4_g5_i2	---NA---					-2.31735	1.64933	0.0008551	0.0402043	NA	NA	NA	NA	NA	NA	NA	NA	NA	NA	NA	NA
3172	TR578901|c4_g2_i1	---NA---					-2.31565	4.09505	0.000101057	0.0118772	NA	NA	NA	NA	NA	NA	NA	NA	NA	NA	NA	NA
2	TR143356|c0_g1_i1	---NA---					-2.31427	1.88341	9.88587e-06	0.00314017	NA	NA	NA	NA	NA	NA	NA	NA	NA	NA	NA	NA
3028	TR575115|c2_g3_i1	---NA---					-2.31396	0.997006	0.000746554	0.0373326	NA	NA	NA	NA	NA	NA	NA	NA	NA	NA	NA	NA
559	TR410856|c4_g2_i1	---NA---					-2.31168	3.4126	3.00644e-06	0.00158335	NA	NA	NA	NA	-1.90954	3.4126	0.000353735	0.0317868	NA	NA	NA	NA
2409	TR557274|c2_g1_i4	---NA---		GO:0016614,GO:0050660,GO:0055114	oxidoreductase activity acting on CH-OH group of donors,flavin adenine dinucleotide binding,oxidation-reduction process	Molecular Function,Molecular Function,Biological Process	-2.31122	4.042	0.000200432	0.0177616	NA	NA	NA	NA	NA	NA	NA	NA	NA	NA	NA	NA
2347	TR555405|c1_g3_i4	hypothetical protein LOTGIDRAFT_231209					-2.30322	1.66035	0.00010594	0.012183	NA	NA	NA	NA	NA	NA	NA	NA	NA	NA	NA	NA
4151	TR607940|c0_g1_i1	---NA---					-2.30131	4.60673	9.57717e-06	0.00310088	NA	NA	NA	NA	NA	NA	NA	NA	NA	NA	NA	NA
52	TR209468|c1_g2_i1	---NA---					-2.29965	0.44306	0.00110946	0.0467854	NA	NA	NA	NA	NA	NA	NA	NA	NA	NA	NA	NA
1083	TR517666|c0_g8_i4	ganglioside GM2 activator					-2.29896	5.41347	2.36972e-06	0.00134526	NA	NA	NA	NA	NA	NA	NA	NA	NA	NA	NA	NA
4215	TR609828|c3_g5_i1	---NA---					-2.29707	2.59349	0.00116166	0.0483528	NA	NA	NA	NA	NA	NA	NA	NA	NA	NA	NA	NA
2642	TR563461|c1_g1_i2	---NA---					-2.29673	6.867	0.000127897	0.0134665	NA	NA	NA	NA	NA	NA	NA	NA	NA	NA	NA	NA
2692	TR564629|c0_g1_i1	flocculation FLO10-like					-2.29412	4.43385	0.000117846	0.0129639	NA	NA	NA	NA	NA	NA	NA	NA	NA	NA	NA	NA
3364	TR585377|c1_g3_i1	---NA---					-2.29051	1.37357	0.000589752	0.0331805	NA	NA	NA	NA	NA	NA	NA	NA	NA	NA	NA	NA
3615	TR591141|c1_g3_i5	---NA---					-2.29034	1.00083	0.000141363	0.014253	NA	NA	NA	NA	NA	NA	NA	NA	NA	NA	NA	NA
3349	TR584880|c0_g2_i1	---NA---					-2.28443	4.19147	0.000206377	0.0181339	NA	NA	NA	NA	NA	NA	NA	NA	NA	NA	NA	NA
1648	TR532674|c0_g1_i1	retinal-specific ATP-binding cassette transporter		GO:0006810,GO:0016020	transport,membrane	Biological Process,Cellular Component	-2.27909	0.768383	0.000589552	0.0331805	NA	NA	NA	NA	NA	NA	NA	NA	NA	NA	NA	NA
1641	TR532481|c5_g1_i2	---NA---					-2.27711	1.33169	0.00010214	0.0119538	NA	NA	NA	NA	NA	NA	NA	NA	NA	NA	NA	NA
2618	TR562672|c2_g2_i1	---NA---					-2.27639	2.85126	0.000268638	0.0212285	NA	NA	NA	NA	NA	NA	NA	NA	NA	NA	NA	NA
3815	TR597769|c4_g2_i1	---NA---					-2.27304	1.03401	0.000103166	0.0120232	NA	NA	NA	NA	NA	NA	NA	NA	NA	NA	NA	NA
958	TR444754|c1_g3_i1	---NA---					-2.27258	1.10056	0.00111396	0.0468622	NA	NA	NA	NA	NA	NA	NA	NA	NA	NA	NA	NA
2899	TR570602|c8_g3_i1	---NA---					-2.27215	0.955806	0.000118996	0.0130019	NA	NA	NA	NA	NA	NA	NA	NA	NA	NA	NA	NA
2497	TR559391|c0_g2_i1	---NA---					-2.27131	0.780625	0.000361952	0.0252036	NA	NA	NA	NA	NA	NA	NA	NA	NA	NA	NA	NA
3212	TR580209|c3_g1_i1	PREDICTED: uncharacterized protein LOC101858845					-2.26983	3.06722	9.45666e-08	0.000224828	NA	NA	NA	NA	NA	NA	NA	NA	NA	NA	NA	NA
2931	TR571527|c2_g3_i1	alpha-N-acetylgalactosaminidase-like isoform X1					-2.26911	0.411343	0.00119554	0.0488866	NA	NA	NA	NA	NA	NA	NA	NA	NA	NA	NA	NA
1847	TR539394|c0_g1_i1	---NA---					-2.26816	1.95705	0.000247471	0.0203482	NA	NA	NA	NA	NA	NA	NA	NA	NA	NA	NA	NA
2859	TR569994|c1_g6_i2	---NA---					-2.26815	1.34413	0.000108932	0.0124339	NA	NA	NA	NA	NA	NA	NA	NA	NA	NA	NA	NA
1489	TR528940|c1_g1_i5	---NA---					-2.26661	1.79374	1.55222e-05	0.00399171	NA	NA	NA	NA	NA	NA	NA	NA	NA	NA	NA	NA
1141	TR518945|c3_g1_i3	collagen alpha-1(IV) chain		GO:0005576,GO:0007275,GO:0044763	extracellular region,multicellular organism development,single-organism cellular process	Cellular Component,Biological Process,Biological Process	-2.26571	2.74257	0.000266674	0.0211738	NA	NA	NA	NA	-2.077	2.74257	0.000766713	0.0449605	-2.29628	2.74257	0.000291331	0.0324524
624	TR415601|c4_g1_i1	---NA---					-2.26558	2.64629	0.00012359	0.0132053	NA	NA	NA	NA	NA	NA	NA	NA	NA	NA	NA	NA
373	TR395844|c3_g1_i2	---NA---					-2.26363	1.81886	3.74079e-05	0.00662287	NA	NA	NA	NA	NA	NA	NA	NA	NA	NA	NA	NA
1850	TR539432|c1_g1_i2	PREDICTED: uncharacterized protein LOC101856258 isoform X1					-2.2633	3.95636	0.000209646	0.0182669	NA	NA	NA	NA	NA	NA	NA	NA	NA	NA	NA	NA
529	TR410672|c2_g2_i6	Batten s disease Cln3 family					-2.26172	1.7114	0.000114556	0.0128654	NA	NA	NA	NA	NA	NA	NA	NA	NA	NA	NA	NA
3798	TR597047|c4_g5_i1	---NA---					-2.25965	2.93969	0.000171277	0.0161223	NA	NA	NA	NA	NA	NA	NA	NA	NA	NA	NA	NA
2614	TR562659|c3_g1_i1	---NA---					-2.2557	2.54667	2.24625e-05	0.0048423	NA	NA	NA	NA	NA	NA	NA	NA	NA	NA	NA	NA
2142	TR548464|c1_g2_i2	---NA---					-2.25474	4.08671	1.95085e-06	0.00121143	NA	NA	NA	NA	NA	NA	NA	NA	NA	NA	NA	NA
2186	TR549792|c2_g1_i1	non-alpha nicotinic acetylcholine receptor subunit precursor		GO:0004889,GO:0016021,GO:0030054,GO:0045211,GO:0098655	acetylcholine-gated cation-selective channel activity,integral component of membrane,cell junction,postsynaptic membrane,cation transmembrane transport	Molecular Function,Cellular Component,Cellular Component,Cellular Component,Biological Process	-2.25448	1.62433	4.83365e-05	0.00760327	NA	NA	NA	NA	NA	NA	NA	NA	NA	NA	NA	NA
129	TR381269|c1_g11_i1	PREDICTED: uncharacterized protein LOC101855431					-2.25422	5.49747	6.42691e-08	0.000168584	NA	NA	NA	NA	NA	NA	NA	NA	NA	NA	NA	NA
811	TR429523|c1_g1_i2	---NA---					-2.25262	0.714895	0.000400958	0.0266913	NA	NA	NA	NA	NA	NA	NA	NA	NA	NA	NA	NA
3268	TR581515|c0_g1_i4	---NA---					-2.25156	0.243318	0.000426796	0.0276375	NA	NA	NA	NA	NA	NA	NA	NA	NA	NA	NA	NA
971	TR445194|c11_g1_i5	beta- partial		GO:0005524,GO:0005856,GO:0005886,GO:0005925,GO:0097433	ATP binding,cytoskeleton,plasma membrane,focal adhesion,dense body	Molecular Function,Cellular Component,Cellular Component,Cellular Component,Cellular Component	-2.25066	6.0732	2.45083e-07	0.000384785	NA	NA	NA	NA	NA	NA	NA	NA	NA	NA	NA	NA
1150	TR519260|c1_g7_i3	proton-coupled amino acid transporter 1 isoform X1		GO:0044765	single-organism transport	Biological Process	-2.25057	1.98273	0.000437243	0.0280737	NA	NA	NA	NA	NA	NA	NA	NA	NA	NA	NA	NA
3341	TR584701|c1_g1_i3	---NA---					-2.25015	1.6567	7.02716e-05	0.00946764	NA	NA	NA	NA	NA	NA	NA	NA	NA	NA	NA	NA
2579	TR561340|c0_g1_i2	tyrosinase -like					-2.24983	1.60055	0.000726586	0.0366646	NA	NA	NA	NA	NA	NA	NA	NA	NA	NA	NA	NA
3638	TR592006|c3_g4_i5	alpha-N-acetylglucosaminidase- partial					-2.24891	4.23306	1.02025e-05	0.00314017	NA	NA	NA	NA	NA	NA	NA	NA	NA	NA	NA	NA
4353	TR614338|c0_g1_i4	Cathepsin L		GO:0008233	peptidase activity	Molecular Function	-2.24693	6.71771	3.69485e-08	0.000122981	NA	NA	NA	NA	NA	NA	NA	NA	NA	NA	NA	NA
1806	TR538140|c1_g10_i1	---NA---					-2.24678	1.6609	0.000608463	0.0336779	NA	NA	NA	NA	NA	NA	NA	NA	NA	NA	NA	NA
333	TR392838|c2_g5_i1	phytanoyl- dioxygenase					-2.24226	1.40705	0.000334615	0.0240977	NA	NA	NA	NA	NA	NA	NA	NA	NA	NA	NA	NA
1993	TR543583|c1_g5_i5	---NA---					-2.24061	1.78676	0.000692642	0.0358207	NA	NA	NA	NA	NA	NA	NA	NA	NA	NA	NA	NA
1446	TR527286|c1_g1_i1	PREDICTED: protein DD3-3-like		GO:0016020	membrane	Cellular Component	-2.23766	2.81881	9.96534e-05	0.0117931	NA	NA	NA	NA	NA	NA	NA	NA	NA	NA	NA	NA
466	TR403648|c2_g3_i4	catalase	EC:1.11.1.7,EC:1.11.1.6	GO:0004096,GO:0006979,GO:0020037,GO:0042744,GO:0046872,GO:0055114,GO:0098869	catalase activity,response to oxidative stress,heme binding,hydrogen peroxide catabolic process,metal ion binding,oxidation-reduction process,cellular oxidant detoxification	Molecular Function,Biological Process,Molecular Function,Biological Process,Molecular Function,Biological Process,Biological Process	-2.23546	3.97032	3.9861e-05	0.00692459	NA	NA	NA	NA	NA	NA	NA	NA	NA	NA	NA	NA
4156	TR607988|c2_g3_i3	---NA---					-2.23401	2.68796	0.000366004	0.0253567	NA	NA	NA	NA	NA	NA	NA	NA	NA	NA	NA	NA
4055	TR603946|c0_g3_i1	peptidase inhibitor 16-like					-2.23267	4.57643	2.87343e-05	0.00551221	NA	NA	NA	NA	NA	NA	NA	NA	NA	NA	NA	NA
2443	TR557864|c0_g1_i3	---NA---					-2.23206	5.00708	0.000231389	0.0194879	NA	NA	NA	NA	NA	NA	NA	NA	NA	NA	NA	NA
2513	TR559897|c1_g3_i4	---NA---					-2.22956	5.72509	1.89395e-05	0.00448996	NA	NA	NA	NA	NA	NA	NA	NA	NA	NA	NA	NA
631	TR417547|c3_g1_i1	---NA---					-2.22936	1.31965	9.35651e-05	0.0112999	NA	NA	NA	NA	NA	NA	NA	NA	NA	NA	NA	NA
1463	TR527864|c1_g2_i1	---NA---					-2.22858	2.74085	2.8264e-06	0.00149801	NA	NA	NA	NA	NA	NA	NA	NA	NA	NA	NA	NA
1087	TR517699|c3_g5_i2	peroxisomal acyl-coenzyme A oxidase 1-like isoform X5	EC:1.3.99.3,EC:1.3.3.6	GO:0000062,GO:0003995,GO:0003997,GO:0005777,GO:0009055,GO:0016021,GO:0033539,GO:0050660,GO:0052890,GO:0055088	fatty-acyl-CoA binding,acyl-CoA dehydrogenase activity,acyl-CoA oxidase activity,peroxisome,electron carrier activity,integral component of membrane,fatty acid beta-oxidation using acyl-CoA dehydrogenase,flavin adenine dinucleotide binding,oxidoreductase activity acting on the CH-CH group of donors with a flavin as acceptor,lipid homeostasis	Molecular Function,Molecular Function,Molecular Function,Cellular Component,Molecular Function,Cellular Component,Biological Process,Molecular Function,Molecular Function,Biological Process	-2.22713	1.99057	0.000240421	0.0199458	NA	NA	NA	NA	NA	NA	NA	NA	NA	NA	NA	NA
3238	TR580874|c9_g1_i3	arginine kinase		GO:0005524,GO:0016301,GO:0016310	ATP binding,kinase activity,phosphorylation	Molecular Function,Molecular Function,Biological Process	-2.22596	2.22638	6.65077e-05	0.00917774	NA	NA	NA	NA	NA	NA	NA	NA	NA	NA	NA	NA
4076	TR605030|c3_g1_i2	V-type proton ATPase subunit S1-like					-2.22429	1.8533	4.10872e-05	0.00697275	NA	NA	NA	NA	NA	NA	NA	NA	NA	NA	NA	NA
3590	TR590628|c4_g1_i1	PREDICTED: uncharacterized protein LOC101854700					-2.22117	1.6979	0.000754003	0.0374799	NA	NA	NA	NA	NA	NA	NA	NA	NA	NA	NA	NA
4149	TR607890|c1_g3_i1	SH3 domain-binding 5 isoform X2					-2.21408	2.42364	0.00108736	0.046202	NA	NA	NA	NA	NA	NA	NA	NA	NA	NA	NA	NA
382	TR395862|c9_g4_i3	---NA---					-2.21268	-0.0164331	0.00115643	0.0482103	NA	NA	NA	NA	NA	NA	NA	NA	NA	NA	NA	NA
789	TR428025|c3_g4_i2	---NA---					-2.21208	1.99488	8.24354e-05	0.0105092	NA	NA	NA	NA	NA	NA	NA	NA	NA	NA	NA	NA
1222	TR521009|c1_g1_i2	spondin-2		GO:0001819,GO:0002252,GO:0009617,GO:0044421,GO:0098542	positive regulation of cytokine production,immune effector process,response to bacterium,extracellular region part,defense response to other organism	Biological Process,Biological Process,Biological Process,Cellular Component,Biological Process	-2.21058	2.53312	8.92828e-06	0.00299569	NA	NA	NA	NA	NA	NA	NA	NA	NA	NA	NA	NA
336	TR392855|c4_g4_i1	---NA---					-2.2104	1.42183	0.000209248	0.0182669	NA	NA	NA	NA	NA	NA	NA	NA	NA	NA	NA	NA
3301	TR582633|c0_g3_i1	macrophage mannose receptor 1-like					-2.20817	1.67543	0.000224378	0.0190924	NA	NA	NA	NA	NA	NA	NA	NA	NA	NA	NA	NA
4394	TR615712|c3_g1_i5	zinc-binding alcohol dehydrogenase domain-containing 2-like					-2.20723	4.19055	6.42265e-07	0.000668044	NA	NA	NA	NA	NA	NA	NA	NA	NA	NA	NA	NA
4202	TR609508|c5_g2_i3	---NA---					-2.20722	1.052	0.000719807	0.0364774	NA	NA	NA	NA	NA	NA	NA	NA	NA	NA	NA	NA
3910	TR600824|c5_g1_i1	---NA---					-2.20658	0.823845	0.00093891	0.0423674	NA	NA	NA	NA	NA	NA	NA	NA	NA	NA	NA	NA
501	TR405789|c0_g1_i1	PREDICTED: apolipophorins-like					-2.20503	5.2153	0.00013725	0.0140027	NA	NA	NA	NA	NA	NA	NA	NA	NA	NA	NA	NA
2998	TR574121|c2_g3_i3	meiotically up-regulated gene 158 -like					-2.20493	3.33328	6.52364e-05	0.00915327	NA	NA	NA	NA	-2.0662	3.33328	0.000140953	0.0210572	NA	NA	NA	NA
4224	TR610066|c3_g3_i3	nose resistant to fluoxetine 6-like					-2.20294	1.75179	0.000843443	0.0399162	NA	NA	NA	NA	NA	NA	NA	NA	NA	NA	NA	NA
3863	TR598774|c1_g2_i2	chondroitin proteoglycan 2-like					-2.20188	3.96229	4.07564e-05	0.00695038	NA	NA	NA	NA	NA	NA	NA	NA	NA	NA	NA	NA
1328	TR523902|c1_g4_i2	---NA---					-2.20121	2.13051	1.68853e-05	0.00418168	NA	NA	NA	NA	NA	NA	NA	NA	NA	NA	NA	NA
202	TR385601|c6_g1_i1	prolyl 4-hydroxylase subunit alpha-2 isoform X1					-2.20088	4.26418	0.00120697	0.0491596	NA	NA	NA	NA	NA	NA	NA	NA	NA	NA	NA	NA
356	TR394945|c0_g3_i1	tripartite motif-containing 2-like					-2.20034	0.526291	0.00113754	0.0476614	NA	NA	NA	NA	NA	NA	NA	NA	NA	NA	NA	NA
1320	TR523662|c0_g1_i1	macrophage-expressed gene 1 -like					-2.19968	3.07782	4.95605e-05	0.00769258	NA	NA	NA	NA	NA	NA	NA	NA	NA	NA	NA	NA
1123	TR518409|c2_g1_i4	myosin essential light chain		GO:0005509	calcium ion binding	Molecular Function	-2.19874	5.17209	0.00118725	0.0487938	NA	NA	NA	NA	NA	NA	NA	NA	NA	NA	NA	NA
1725	TR534493|c0_g1_i1	---NA---					-2.19672	1.59988	0.000472073	0.0292492	NA	NA	NA	NA	NA	NA	NA	NA	NA	NA	NA	NA
2620	TR562680|c1_g1_i1	---NA---					-2.19407	2.21721	0.000383959	0.026028	NA	NA	NA	NA	NA	NA	NA	NA	NA	NA	NA	NA
2906	TR570683|c6_g1_i2	---NA---					-2.19109	0.7105	0.000380823	0.0258894	NA	NA	NA	NA	NA	NA	NA	NA	NA	NA	NA	NA
1445	TR527277|c1_g1_i2	tenascin-R-like					-2.19086	1.6718	0.000165851	0.0158264	NA	NA	NA	NA	NA	NA	NA	NA	NA	NA	NA	NA
3941	TR602063|c5_g3_i2	---NA---					-2.18909	1.53959	0.000712227	0.0362795	NA	NA	NA	NA	NA	NA	NA	NA	NA	NA	NA	NA
290	TR390779|c1_g2_i1	---NA---					-2.18762	0.488711	0.000622459	0.0339197	NA	NA	NA	NA	NA	NA	NA	NA	NA	NA	NA	NA
4319	TR613659|c3_g1_i2	hypothetical protein DAPPUDRAFT_300286					-2.18634	4.213	6.34103e-06	0.00244686	NA	NA	NA	NA	NA	NA	NA	NA	NA	NA	NA	NA
2714	TR565198|c1_g1_i4	PREDICTED: fatty acid hydroxylase domain-containing protein 2-like isoform X1					-2.18554	2.56695	0.00026062	0.0209342	NA	NA	NA	NA	NA	NA	NA	NA	NA	NA	NA	NA
3466	TR588411|c1_g4_i2	membrane metallo-endopeptidase-like 1-like					-2.1836	2.80643	0.000295056	0.0225445	NA	NA	NA	NA	NA	NA	NA	NA	NA	NA	NA	NA
2024	TR544070|c4_g5_i1	hypothetical protein LOTGIDRAFT_169532					-2.18158	1.43826	0.000574238	0.032728	NA	NA	NA	NA	NA	NA	NA	NA	NA	NA	NA	NA
2092	TR546286|c5_g1_i1	---NA---					-2.18105	1.65586	0.000761839	0.0376893	NA	NA	NA	NA	NA	NA	NA	NA	NA	NA	NA	NA
1501	TR529167|c1_g1_i6	Suppressor of tumorigenicity 14					-2.17795	1.56034	2.80819e-05	0.00547697	NA	NA	NA	NA	NA	NA	NA	NA	NA	NA	NA	NA
513	TR405824|c10_g2_i1	---NA---					-2.17642	4.0087	0.000177861	0.0164995	NA	NA	NA	NA	NA	NA	NA	NA	NA	NA	NA	NA
3294	TR582567|c1_g1_i3	---NA---					-2.17558	1.60747	0.000122345	0.0131829	NA	NA	NA	NA	NA	NA	NA	NA	NA	NA	NA	NA
2098	TR546383|c0_g1_i1	---NA---					-2.17259	0.446847	0.000489263	0.0296638	NA	NA	NA	NA	NA	NA	NA	NA	NA	NA	NA	NA
898	TR440079|c1_g2_i1	---NA---					-2.17177	1.26502	0.000929207	0.0421593	NA	NA	NA	NA	NA	NA	NA	NA	NA	NA	NA	NA
2951	TR572944|c3_g1_i7	shTK domain partial					-2.1715	1.02887	0.000791218	0.0385694	NA	NA	NA	NA	NA	NA	NA	NA	NA	NA	NA	NA
2508	TR559636|c2_g3_i1	alpha-N-acetylgalactosaminidase-like isoform X1					-2.16897	1.9107	2.28467e-05	0.0048528	NA	NA	NA	NA	NA	NA	NA	NA	NA	NA	NA	NA
868	TR437314|c10_g2_i1	carboxylesterase 1C-like					-2.16577	1.91634	8.86554e-05	0.0110342	NA	NA	NA	NA	NA	NA	NA	NA	NA	NA	NA	NA
4324	TR613699|c2_g1_i1	PREDICTED: uncharacterized protein LOC101860676					-2.16427	1.96657	0.000789374	0.0385416	NA	NA	NA	NA	NA	NA	NA	NA	NA	NA	NA	NA
2962	TR573180|c0_g2_i2	pyruvate dehydrogenase phosphatase regulatory mitochondrial					-2.16366	5.03465	0.000197715	0.0176335	NA	NA	NA	NA	NA	NA	NA	NA	NA	NA	NA	NA
1296	TR522643|c2_g1_i1	PREDICTED: uncharacterized protein LOC101852715					-2.16053	1.9694	0.000993858	0.0437615	NA	NA	NA	NA	NA	NA	NA	NA	NA	NA	NA	NA
2570	TR560752|c3_g8_i1	---NA---					-2.15286	1.13584	0.00106796	0.0457838	NA	NA	NA	NA	NA	NA	NA	NA	NA	NA	NA	NA
2576	TR561063|c4_g3_i1	---NA---					-2.15227	2.15111	0.000632225	0.0341833	NA	NA	NA	NA	NA	NA	NA	NA	NA	NA	NA	NA
4386	TR615631|c5_g2_i1	---NA---					-2.15165	3.69895	0.000394403	0.0264572	NA	NA	NA	NA	NA	NA	NA	NA	NA	NA	NA	NA
2352	TR555482|c1_g1_i2	---NA---					-2.15123	2.49205	0.000779237	0.0382769	NA	NA	NA	NA	NA	NA	NA	NA	NA	NA	NA	NA
636	TR417604|c4_g1_i1	sodium hydrogen exchanger 5-like isoform X2					-2.15107	1.28165	0.000605474	0.0336033	NA	NA	NA	NA	NA	NA	NA	NA	-2.27847	1.28165	0.000261805	0.0307699
3054	TR575848|c2_g6_i2	---NA---					-2.15003	1.78402	8.03393e-05	0.0103426	NA	NA	NA	NA	NA	NA	NA	NA	NA	NA	NA	NA
2085	TR546171|c1_g3_i2	---NA---					-2.14841	5.85456	0.000845802	0.0399432	NA	NA	NA	NA	-2.60598	5.85456	7.03874e-05	0.0150317	NA	NA	NA	NA
2305	TR554692|c2_g2_i6	yolk ferritin-like					-2.14811	4.5616	4.0151e-05	0.00694595	NA	NA	NA	NA	NA	NA	NA	NA	NA	NA	NA	NA
2170	TR549625|c2_g1_i2	glucose dehydrogenase [ quinone]-like					-2.14805	0.585155	0.000139097	0.0141324	NA	NA	NA	NA	NA	NA	NA	NA	NA	NA	NA	NA
340	TR392879|c1_g2_i1	CD109 antigen-like isoform X3		GO:0005576	extracellular region	Cellular Component	-2.14788	2.89965	0.000387287	0.0261624	NA	NA	NA	NA	-2.15379	2.89965	0.000349732	0.0317011	NA	NA	NA	NA
893	TR440031|c1_g2_i1	galectin 2					-2.14775	4.53681	4.41606e-05	0.00717795	NA	NA	NA	NA	-1.72276	4.53681	0.000862758	0.0473629	NA	NA	NA	NA
2198	TR550296|c1_g2_i2	PREDICTED: protein yellow-like					-2.14754	2.26754	5.16472e-05	0.00787109	NA	NA	NA	NA	NA	NA	NA	NA	NA	NA	NA	NA
2255	TR552764|c0_g1_i1	---NA---					-2.14583	1.16235	0.000138189	0.0140572	NA	NA	NA	NA	NA	NA	NA	NA	NA	NA	NA	NA
2612	TR562626|c2_g1_i1	---NA---					-2.14443	1.51881	0.000491277	0.0297256	NA	NA	NA	NA	NA	NA	NA	NA	NA	NA	NA	NA
3664	TR592818|c1_g1_i3	extracellular superoxide dismutase [Cu-Zn]					-2.14003	4.42036	1.447e-06	0.00101182	NA	NA	NA	NA	NA	NA	NA	NA	NA	NA	NA	NA
3325	TR583724|c0_g3_i8	monocarboxylate transporter 14 isoform X2					-2.13867	2.47952	3.1778e-05	0.00588925	NA	NA	NA	NA	NA	NA	NA	NA	NA	NA	NA	NA
2556	TR560409|c2_g4_i2	neurocan core -like					-2.13672	2.6601	0.00122907	0.0496467	NA	NA	NA	NA	NA	NA	NA	NA	NA	NA	NA	NA
3939	TR602021|c0_g1_i3	---NA---					-2.1366	1.38915	0.000281099	0.0218731	NA	NA	NA	NA	NA	NA	NA	NA	NA	NA	NA	NA
2823	TR568588|c0_g4_i3	---NA---					-2.13505	1.47869	0.000620546	0.0338821	NA	NA	NA	NA	NA	NA	NA	NA	NA	NA	NA	NA
316	TR391619|c19_g3_i2	---NA---					-2.1348	1.21089	0.00088524	0.0409687	NA	NA	NA	NA	NA	NA	NA	NA	NA	NA	NA	NA
3908	TR600699|c1_g3_i2	PREDICTED: aquaporin-12-like					-2.13399	1.07219	0.000166978	0.0158956	NA	NA	NA	NA	NA	NA	NA	NA	NA	NA	NA	NA
246	TR389954|c17_g2_i1	collagen alpha-1					-2.1317	3.96182	0.000864203	0.0403316	NA	NA	NA	NA	-2.97794	3.96182	6.58957e-06	0.00476447	NA	NA	NA	NA
2617	TR562672|c2_g1_i1	---NA---					-2.12964	3.10039	0.00011549	0.0128671	NA	NA	NA	NA	NA	NA	NA	NA	NA	NA	NA	NA
1977	TR543098|c1_g1_i4	adenosine kinase 1-like isoform X2	EC:2.7.1.20	GO:0004001,GO:0006166,GO:0006167	adenosine kinase activity,purine ribonucleoside salvage,AMP biosynthetic process	Molecular Function,Biological Process,Biological Process	-2.12793	2.94854	4.17698e-06	0.0019361	NA	NA	NA	NA	NA	NA	NA	NA	NA	NA	NA	NA
1434	TR527145|c0_g3_i1	---NA---					-2.12672	2.20079	8.02615e-06	0.00280615	NA	NA	NA	NA	NA	NA	NA	NA	NA	NA	NA	NA
4381	TR615427|c0_g1_i4	probable phytanoyl- dioxygenase					-2.12219	2.60906	1.05063e-05	0.00315611	NA	NA	NA	NA	NA	NA	NA	NA	NA	NA	NA	NA
777	TR426133|c4_g1_i1	---NA---					-2.12063	0.36476	0.00107933	0.0459865	NA	NA	NA	NA	NA	NA	NA	NA	NA	NA	NA	NA
992	TR448943|c5_g4_i2	gamma-glutamyltranspeptidase 1		GO:0044237,GO:1901564	cellular metabolic process,organonitrogen compound metabolic process	Biological Process,Biological Process	-2.12039	1.65709	0.000499825	0.0300947	NA	NA	NA	NA	NA	NA	NA	NA	NA	NA	NA	NA
3250	TR581026|c0_g1_i1	glycine-rich cell wall structural 1-like					-2.11977	2.18392	0.000876373	0.0407624	NA	NA	NA	NA	NA	NA	NA	NA	NA	NA	NA	NA
2510	TR559636|c2_g3_i4	alpha-N-acetylgalactosaminidase isoform X1		GO:0008152,GO:0016798	metabolic process,hydrolase activity acting on glycosyl bonds	Biological Process,Molecular Function	-2.11944	1.20103	0.000376757	0.0257065	NA	NA	NA	NA	NA	NA	NA	NA	NA	NA	NA	NA
204	TR385604|c5_g2_i4	probable phytanoyl- dioxygenase					-2.11934	1.93685	2.43697e-05	0.00504964	NA	NA	NA	NA	NA	NA	NA	NA	NA	NA	NA	NA
1008	TR450639|c4_g2_i2	selenium-dependent glutathione peroxidase		GO:0016491	oxidoreductase activity	Molecular Function	-2.11896	6.20818	1.96882e-06	0.00121354	NA	NA	NA	NA	NA	NA	NA	NA	NA	NA	NA	NA
92	TR379526|c4_g1_i1	sterile alpha and TIR motif-containing 1-like isoform X1		GO:0007165	signal transduction	Biological Process	-2.11762	2.92733	2.2098e-05	0.00479812	NA	NA	NA	NA	NA	NA	NA	NA	NA	NA	NA	NA
2404	TR557243|c2_g3_i1	---NA---					-2.11701	2.20518	0.000188733	0.0170239	NA	NA	NA	NA	NA	NA	NA	NA	NA	NA	NA	NA
3718	TR594264|c2_g3_i6	glycine dehydrogenase [decarboxylating] mitochondrial-like	EC:1.4.4.2	GO:0004375,GO:0006546,GO:0055114	glycine dehydrogenase (decarboxylating) activity,glycine catabolic process,oxidation-reduction process	Molecular Function,Biological Process,Biological Process	-2.11385	4.35055	3.35948e-07	0.00045669	NA	NA	NA	NA	NA	NA	NA	NA	NA	NA	NA	NA
1938	TR542118|c1_g1_i3	---NA---					-2.11269	3.19129	9.59174e-05	0.011484	NA	NA	NA	NA	NA	NA	NA	NA	NA	NA	NA	NA
1361	TR525100|c1_g2_i1	---NA---					-2.11142	2.57909	4.8806e-06	0.00214878	NA	NA	NA	NA	NA	NA	NA	NA	NA	NA	NA	NA
4339	TR613978|c3_g4_i1	tweety homolog 2-like					-2.11012	3.71918	2.26436e-05	0.0048469	NA	NA	NA	NA	NA	NA	NA	NA	NA	NA	NA	NA
4287	TR612481|c0_g2_i1	cathepsin L1-like	EC:3.4.22,EC:3.4	GO:0004197,GO:0005615,GO:0005764,GO:0051603	cysteine-type endopeptidase activity,extracellular space,lysosome,proteolysis involved in cellular protein catabolic process	Molecular Function,Cellular Component,Cellular Component,Biological Process	-2.10765	5.12341	1.09476e-06	0.000859401	NA	NA	NA	NA	NA	NA	NA	NA	NA	NA	NA	NA
4052	TR603876|c0_g2_i6	peptidyl-prolyl cis-trans		GO:0016853	isomerase activity	Molecular Function	-2.10566	7.70159	0.000237084	0.0197819	NA	NA	NA	NA	NA	NA	NA	NA	NA	NA	NA	NA
3350	TR584880|c0_g4_i1	---NA---					-2.10142	3.70223	0.000592681	0.0332777	NA	NA	NA	NA	NA	NA	NA	NA	NA	NA	NA	NA
2436	TR557774|c4_g2_i10	transmembrane 144-like isoform X5					-2.10037	3.53854	9.8363e-05	0.011676	NA	NA	NA	NA	NA	NA	NA	NA	NA	NA	NA	NA
281	TR390736|c0_g1_i1	isoform b		GO:0016021	integral component of membrane	Cellular Component	-2.09975	2.55254	2.41596e-05	0.00503847	NA	NA	NA	NA	NA	NA	NA	NA	NA	NA	NA	NA
4174	TR608515|c1_g5_i3	PREDICTED: SCO-spondin-like					-2.09776	8.93702	0.000663548	0.0350791	NA	NA	NA	NA	NA	NA	NA	NA	NA	NA	NA	NA
3866	TR598774|c1_g4_i1	chondroitin proteoglycan 2-like					-2.09642	2.46583	0.000338738	0.024278	NA	NA	NA	NA	NA	NA	NA	NA	NA	NA	NA	NA
3952	TR602161|c3_g1_i3	F107B_MOUSE ame: Full= FAM107B		GO:0007605	sensory perception of sound	Biological Process	-2.09525	2.16375	0.0006198	0.0338821	NA	NA	NA	NA	NA	NA	NA	NA	NA	NA	NA	NA
1388	TR525646|c3_g1_i2	PDZ domain-containing GIPC1-like					-2.09488	1.21459	0.000650751	0.034595	NA	NA	NA	NA	NA	NA	NA	NA	NA	NA	NA	NA
2697	TR564860|c7_g1_i1	---NA---					-2.09477	0.403682	0.00115256	0.0481213	NA	NA	NA	NA	NA	NA	NA	NA	NA	NA	NA	NA
2349	TR555429|c0_g4_i1	---NA---					-2.09454	4.43797	0.000101492	0.0119115	NA	NA	NA	NA	NA	NA	NA	NA	NA	NA	NA	NA
1802	TR537966|c2_g2_i3	glutathione S-transferase theta-1-like		GO:0016740	transferase activity	Molecular Function	-2.09382	1.19557	0.000914491	0.041796	NA	NA	NA	NA	NA	NA	NA	NA	NA	NA	NA	NA
3009	TR574332|c1_g1_i1	PREDICTED: uncharacterized protein LOC101859741					-2.09224	3.05667	0.000667577	0.0351803	NA	NA	NA	NA	NA	NA	NA	NA	NA	NA	NA	NA
3911	TR600851|c4_g1_i1	---NA---					-2.09169	1.12183	0.000195469	0.0175083	NA	NA	NA	NA	NA	NA	NA	NA	NA	NA	NA	NA
3501	TR589029|c0_g2_i1	telomerase component 1-like		GO:0097159,GO:1901363	organic cyclic compound binding,heterocyclic compound binding	Molecular Function,Molecular Function	-2.09007	2.14983	0.000831403	0.0395772	NA	NA	NA	NA	NA	NA	NA	NA	NA	NA	NA	NA
3775	TR596321|c6_g4_i1	---NA---					-2.08953	1.12297	0.000935809	0.0423205	NA	NA	NA	NA	NA	NA	NA	NA	NA	NA	NA	NA
3051	TR575837|c0_g6_i3	N-acetylneuraminate lyase-like					-2.08528	3.77749	9.13144e-06	0.00301522	NA	NA	NA	NA	NA	NA	NA	NA	NA	NA	NA	NA
3229	TR580748|c4_g3_i4	PREDICTED: SCO-spondin-like					-2.08472	8.98528	7.17638e-07	0.000694365	NA	NA	NA	NA	NA	NA	NA	NA	NA	NA	NA	NA
4088	TR605903|c1_g3_i1	component of the counting factor complex					-2.0846	5.42027	1.56531e-06	0.00106721	NA	NA	NA	NA	NA	NA	NA	NA	NA	NA	NA	NA
1422	TR526920|c2_g1_i1	---NA---					-2.08431	4.32994	0.000109533	0.0124854	NA	NA	NA	NA	NA	NA	NA	NA	NA	NA	NA	NA
1155	TR519430|c1_g1_i2	tenascin- partial					-2.08284	3.61229	0.000825191	0.0394626	NA	NA	NA	NA	NA	NA	NA	NA	NA	NA	NA	NA
524	TR406868|c5_g1_i10	PREDICTED: uncharacterized protein LOC101864638					-2.08233	0.00461155	0.000609928	0.0337004	NA	NA	NA	NA	NA	NA	NA	NA	NA	NA	NA	NA
3865	TR598774|c1_g2_i4	---NA---					-2.08062	3.56051	0.00122254	0.0494381	NA	NA	NA	NA	NA	NA	NA	NA	NA	NA	NA	NA
3266	TR581459|c1_g1_i2	---NA---					-2.08033	1.14534	0.000736191	0.0369923	NA	NA	NA	NA	NA	NA	NA	NA	NA	NA	NA	NA
3432	TR587031|c3_g1_i2	---NA---					-2.07754	7.30691	0.000631454	0.0341638	NA	NA	NA	NA	NA	NA	NA	NA	NA	NA	NA	NA
2908	TR570698|c1_g1_i2	troponin I-like		GO:0005861	troponin complex	Cellular Component	-2.0755	6.4536	6.22663e-06	0.00242837	NA	NA	NA	NA	NA	NA	NA	NA	NA	NA	NA	NA
3514	TR589140|c3_g2_i1	PREDICTED: uncharacterized protein LOC101855988 isoform X1					-2.07505	2.65279	5.29815e-05	0.00801572	NA	NA	NA	NA	NA	NA	NA	NA	NA	NA	NA	NA
899	TR440079|c1_g4_i1	---NA---					-2.07135	3.89061	0.000552472	0.0320808	NA	NA	NA	NA	NA	NA	NA	NA	NA	NA	NA	NA
4355	TR614354|c1_g1_i2	---NA---					-2.06972	1.68365	0.000473745	0.0293091	NA	NA	NA	NA	NA	NA	NA	NA	NA	NA	NA	NA
2346	TR555403|c1_g1_i1	---NA---					-2.06972	0.853629	0.000442207	0.0281965	NA	NA	NA	NA	NA	NA	NA	NA	NA	NA	NA	NA
1488	TR528929|c1_g1_i1	---NA---					-2.06911	1.84709	0.000192552	0.0173029	NA	NA	NA	NA	NA	NA	NA	NA	NA	NA	NA	NA
3613	TR591105|c1_g1_i1	---NA---					-2.06865	4.13125	5.05967e-05	0.00781114	NA	NA	NA	NA	NA	NA	NA	NA	NA	NA	NA	NA
550	TR410798|c2_g4_i1	---NA---					-2.06737	0.768237	0.000387354	0.0261624	NA	NA	NA	NA	NA	NA	NA	NA	NA	NA	NA	NA
1327	TR523902|c1_g1_i1	PREDICTED: uncharacterized protein LOC101863352					-2.06249	1.74042	0.000112785	0.012781	NA	NA	NA	NA	NA	NA	NA	NA	NA	NA	NA	NA
4315	TR613584|c2_g2_i1	retinitis pigmentosa 1-like 1 -like					-2.06245	2.40562	0.000854088	0.0402043	NA	NA	NA	NA	-2.11662	2.40562	0.000447851	0.0356956	NA	NA	NA	NA
251	TR390006|c1_g1_i2	PREDICTED: uncharacterized protein LOC101850683					-2.06213	9.85711	6.87746e-09	4.6301e-05	NA	NA	NA	NA	NA	NA	NA	NA	NA	NA	NA	NA
1643	TR532520|c2_g1_i2	---NA---					-2.06152	0.62972	0.000476967	0.0293992	NA	NA	NA	NA	NA	NA	NA	NA	NA	NA	NA	NA
3687	TR593608|c2_g2_i4	---NA---					-2.05817	1.61447	0.000692548	0.0358207	NA	NA	NA	NA	NA	NA	NA	NA	NA	NA	NA	NA
63	TR379270|c0_g1_i1	PREDICTED: uncharacterized protein LOC101858449					-2.05481	0.589121	0.00119229	0.0488866	NA	NA	NA	NA	NA	NA	NA	NA	NA	NA	NA	NA
506	TR405806|c1_g1_i4	paramyosin	EC:3.6.1,EC:3.6.1.15	GO:0003774,GO:0016459	motor activity,myosin complex	Molecular Function,Cellular Component	-2.05288	4.99865	1.10582e-05	0.00326299	NA	NA	NA	NA	NA	NA	NA	NA	NA	NA	NA	NA
2323	TR555197|c3_g1_i2	lysosomal acid phosphatase					-2.05182	1.93154	0.000758585	0.0376207	NA	NA	NA	NA	NA	NA	NA	NA	NA	NA	NA	NA
1348	TR524612|c0_g5_i1	all-trans retinoic acid-induced differentiation factor					-2.05102	2.4575	0.000198008	0.0176407	NA	NA	NA	NA	NA	NA	NA	NA	NA	NA	NA	NA
1627	TR532361|c3_g2_i3	EF-hand domain-containing D1					-2.04512	4.98179	2.59723e-06	0.00143125	NA	NA	NA	NA	NA	NA	NA	NA	NA	NA	NA	NA
1823	TR538485|c0_g1_i2	---NA---					-2.04466	4.40714	2.9939e-05	0.0056491	NA	NA	NA	NA	NA	NA	NA	NA	NA	NA	NA	NA
4210	TR609813|c0_g1_i1	---NA---					-2.04444	0.638236	0.000679617	0.0354556	NA	NA	NA	NA	NA	NA	NA	NA	NA	NA	NA	NA
1108	TR518045|c1_g1_i1	lactase-phlorizin hydrolase					-2.04322	2.07538	0.000717814	0.0364405	NA	NA	NA	NA	NA	NA	NA	NA	NA	NA	NA	NA
3420	TR586786|c1_g3_i2	4-hydroxy-2-oxoglutarate mitochondrial isoform X1	EC:4.1.3.16	GO:0008700,GO:0009436,GO:0016020	4-hydroxy-2-oxoglutarate aldolase activity,glyoxylate catabolic process,membrane	Molecular Function,Biological Process,Cellular Component	-2.04034	1.31236	0.000468098	0.0290462	NA	NA	NA	NA	NA	NA	NA	NA	NA	NA	NA	NA
166	TR384042|c0_g1_i1	---NA---					-2.04014	2.12259	2.69017e-05	0.00532249	NA	NA	NA	NA	NA	NA	NA	NA	NA	NA	NA	NA
2160	TR549340|c5_g1_i1	---NA---					-2.03995	1.62342	0.00111352	0.0468622	NA	NA	NA	NA	NA	NA	NA	NA	NA	NA	NA	NA
3324	TR583714|c1_g2_i2	COMM domain-containing 7					-2.037	3.50187	1.99306e-05	0.00463253	NA	NA	NA	NA	NA	NA	NA	NA	NA	NA	NA	NA
2435	TR557769|c2_g1_i2	---NA---					-2.0367	3.19518	2.21932e-05	0.00479812	NA	NA	NA	NA	NA	NA	NA	NA	NA	NA	NA	NA
4152	TR607940|c5_g1_i3	---NA---					-2.03287	4.52747	0.000438544	0.0280922	NA	NA	NA	NA	NA	NA	NA	NA	NA	NA	NA	NA
2403	TR557243|c2_g2_i1	---NA---					-2.03115	2.88626	2.10942e-05	0.00470123	NA	NA	NA	NA	NA	NA	NA	NA	NA	NA	NA	NA
3056	TR575851|c1_g2_i2	---NA---					-2.03081	2.82545	3.72958e-06	0.00184838	NA	NA	NA	NA	NA	NA	NA	NA	NA	NA	NA	NA
3864	TR598774|c1_g2_i3	chondroitin proteoglycan 2-like					-2.02978	4.58736	0.000812197	0.0390742	NA	NA	NA	NA	NA	NA	NA	NA	NA	NA	NA	NA
3004	TR574241|c1_g2_i2	monocarboxylate transporter 9-like		GO:0016020,GO:0055085	membrane,transmembrane transport	Cellular Component,Biological Process	-2.02637	1.75112	0.00087585	0.0407608	NA	NA	NA	NA	NA	NA	NA	NA	NA	NA	NA	NA
2183	TR549743|c3_g2_i2	trithorax group osa-like					-2.02375	4.52151	2.06026e-05	0.00468172	NA	NA	NA	NA	NA	NA	NA	NA	NA	NA	NA	NA
2694	TR564636|c3_g2_i1	PREDICTED: uncharacterized protein LOC101861674					-2.02126	3.66091	0.000413665	0.0272537	NA	NA	NA	NA	NA	NA	NA	NA	NA	NA	NA	NA
2792	TR567912|c1_g16_i2	---NA---					-2.021	4.11576	6.48312e-08	0.000168584	NA	NA	NA	NA	-1.25379	4.11576	0.000966888	0.0497561	NA	NA	NA	NA
291	TR390793|c0_g5_i1	---NA---					-2.01736	0.477884	0.000628169	0.0340969	NA	NA	NA	NA	NA	NA	NA	NA	NA	NA	NA	NA
638	TR417611|c0_g1_i4	PREDICTED: uncharacterized protein LOC101853874					-2.0126	1.61613	0.000975672	0.0433458	NA	NA	NA	NA	NA	NA	NA	NA	NA	NA	NA	NA
3983	TR602782|c0_g1_i1	multidrug resistance-associated 1-like					-2.0074	1.4177	0.000542301	0.0316691	NA	NA	NA	NA	NA	NA	NA	NA	NA	NA	NA	NA
3566	TR590352|c1_g1_i1	PREDICTED: uncharacterized protein LOC101854700					-2.00582	4.51954	4.48619e-06	0.00201784	NA	NA	NA	NA	NA	NA	NA	NA	NA	NA	NA	NA
245	TR389954|c17_g1_i1	collagen alpha-1(XI) chain-like					-2.00516	3.78943	0.000647507	0.0345162	NA	NA	NA	NA	-2.26247	3.78943	0.000141659	0.021087	NA	NA	NA	NA
1720	TR534089|c1_g1_i5	pannexin 3		GO:0005886,GO:0005921,GO:0006811,GO:0016021	plasma membrane,gap junction,ion transport,integral component of membrane	Cellular Component,Cellular Component,Biological Process,Cellular Component	-2.00332	2.79006	0.000163079	0.0156516	NA	NA	NA	NA	NA	NA	NA	NA	NA	NA	NA	NA
4271	TR612120|c1_g1_i2	---NA---					-2.00304	1.29273	0.00117541	0.0484972	NA	NA	NA	NA	NA	NA	NA	NA	NA	NA	NA	NA
266	TR390320|c4_g2_i1	CD63 antigen		GO:0016021	integral component of membrane	Cellular Component	-2.00119	6.65587	5.96453e-06	0.0023634	NA	NA	NA	NA	NA	NA	NA	NA	NA	NA	NA	NA
3377	TR585980|c2_g4_i1	---NA---					-1.99971	1.99364	8.78199e-05	0.0109559	NA	NA	NA	NA	NA	NA	NA	NA	NA	NA	NA	NA
3463	TR588394|c0_g1_i2	---NA---					-1.99942	0.992715	0.00122272	0.0494381	NA	NA	NA	NA	NA	NA	NA	NA	NA	NA	NA	NA
883	TR439646|c3_g10_i1	---NA---					-1.99586	3.97094	0.000110259	0.0125509	NA	NA	NA	NA	NA	NA	NA	NA	NA	NA	NA	NA
3012	TR574757|c2_g1_i2	Rab5-like GTPase		GO:0005768,GO:0007034,GO:0009987,GO:0015031,GO:0051641	endosome,vacuolar transport,cellular process,protein transport,cellular localization	Cellular Component,Biological Process,Biological Process,Biological Process,Biological Process	-1.99338	1.79658	0.000267183	0.0211756	NA	NA	NA	NA	NA	NA	NA	NA	NA	NA	NA	NA
3010	TR574332|c1_g1_i2	PREDICTED: uncharacterized protein LOC101859741					-1.99335	2.14458	8.97086e-05	0.0110753	NA	NA	NA	NA	NA	NA	NA	NA	NA	NA	NA	NA
1322	TR523668|c2_g1_i1	---NA---					-1.99274	4.15303	0.000453778	0.0285286	NA	NA	NA	NA	NA	NA	NA	NA	NA	NA	NA	NA
2185	TR549776|c0_g1_i2	c-terminal tandem repeated domain in type 4 procollagen					-1.99177	6.61889	4.98401e-06	0.00215405	NA	NA	NA	NA	NA	NA	NA	NA	NA	NA	NA	NA
1650	TR532800|c0_g4_i1	leucine-rich repeat-containing 69-like					-1.98927	1.87923	3.79053e-05	0.00669668	NA	NA	NA	NA	NA	NA	NA	NA	NA	NA	NA	NA
2509	TR559636|c2_g3_i3	alpha-N-acetylgalactosaminidase-like isoform X1		GO:0003824	catalytic activity	Molecular Function	-1.98672	2.78154	0.000261142	0.0209523	NA	NA	NA	NA	NA	NA	NA	NA	NA	NA	NA	NA
1091	TR517720|c2_g1_i6	coiled-coil domain-containing 93-like					-1.98415	2.03929	0.000641124	0.0343519	NA	NA	NA	NA	NA	NA	NA	NA	-2.53342	2.03929	0.000437041	0.0399634
3668	TR593041|c3_g3_i4	---NA---					-1.98345	6.16405	3.59103e-06	0.00181099	NA	NA	NA	NA	NA	NA	NA	NA	NA	NA	NA	NA
920	TR440651|c5_g1_i1	protocadherin Fat 4-like					-1.98301	3.48085	2.54485e-05	0.00519018	NA	NA	NA	NA	NA	NA	NA	NA	NA	NA	NA	NA
4167	TR608132|c1_g1_i1	---NA---					-1.98231	1.77293	0.000934752	0.0423186	NA	NA	NA	NA	NA	NA	NA	NA	NA	NA	NA	NA
1520	TR529418|c0_g1_i1	---NA---					-1.97944	2.73369	0.000206918	0.0181623	NA	NA	NA	NA	NA	NA	NA	NA	NA	NA	NA	NA
697	TR420299|c1_g2_i1	---NA---					-1.97886	0.927523	0.000867512	0.040418	NA	NA	NA	NA	NA	NA	NA	NA	NA	NA	NA	NA
3362	TR585331|c2_g1_i1	PREDICTED: uncharacterized protein LOC101852094					-1.97731	2.45448	4.7385e-05	0.00755355	NA	NA	NA	NA	NA	NA	NA	NA	NA	NA	NA	NA
760	TR426031|c3_g5_i5	---NA---					-1.97385	0.705557	0.00048272	0.0295258	NA	NA	NA	NA	NA	NA	NA	NA	NA	NA	NA	NA
4095	TR606263|c1_g2_i4	PREDICTED: SCO-spondin-like					-1.97328	7.04129	0.00026212	0.0209523	NA	NA	NA	NA	NA	NA	NA	NA	NA	NA	NA	NA
1542	TR530053|c7_g1_i5	---NA---					-1.96902	1.43347	0.000334775	0.0240977	NA	NA	NA	NA	NA	NA	NA	NA	NA	NA	NA	NA
3368	TR585509|c1_g1_i2	buccalin precursor		GO:0005576,GO:0007218	extracellular region,neuropeptide signaling pathway	Cellular Component,Biological Process	-1.96878	2.33319	3.14411e-05	0.0058529	NA	NA	NA	NA	-1.94791	2.33319	5.04449e-05	0.0127975	NA	NA	NA	NA
3205	TR580028|c0_g3_i4	---NA---					-1.96489	5.89169	4.12277e-05	0.00697275	NA	NA	NA	NA	NA	NA	NA	NA	NA	NA	NA	NA
2742	TR566324|c2_g3_i1	---NA---					-1.96437	2.56875	0.000143872	0.0143718	NA	NA	NA	NA	NA	NA	NA	NA	NA	NA	NA	NA
177	TR385126|c8_g2_i3	PREDICTED: uncharacterized protein LOC101858613					-1.96377	4.2489	6.00284e-06	0.00236731	NA	NA	NA	NA	NA	NA	NA	NA	NA	NA	NA	NA
3686	TR593608|c2_g2_i2	---NA---					-1.95945	4.4373	0.000593758	0.0333098	NA	NA	NA	NA	NA	NA	NA	NA	NA	NA	NA	NA
1364	TR525104|c4_g1_i4	---NA---					-1.95623	1.36154	0.000239131	0.0199163	NA	NA	NA	NA	NA	NA	NA	NA	NA	NA	NA	NA
3808	TR597333|c2_g2_i1	Angiotensin-converting enzyme		GO:0001756,GO:0003208,GO:0005102,GO:0005615,GO:0005764,GO:0007368,GO:0007422,GO:0008238,GO:0009880,GO:0010002,GO:0014709,GO:0016020,GO:0021555,GO:0021571,GO:0021572,GO:0021588,GO:0021703,GO:0030177,GO:0030335,GO:0030878,GO:0030901,GO:0030903,GO:0031076,GO:0035050,GO:0042664,GO:0043049,GO:0046850,GO:0048263,GO:0048339,GO:0048665,GO:0048705,GO:0048709,GO:0051216,GO:0055011,GO:0055012,GO:0060037,GO:…	somitogenesis,cardiac ventricle morphogenesis,receptor binding,extracellular space,lysosome,determination of left/right symmetry,peripheral nervous system development,exopeptidase activity,embryonic pattern specification,cardioblast differentiation,positive regulation of somitomeric trunk muscle development,membrane,midbrain-hindbrain boundary morphogenesis,rhombomere 5 development,rhombomere 6 d…	Biological Process,Biological Process,Molecular Function,Cellular Component,Cellular Component,Biological Process,Biological Process,Molecular Function,Biological Process,Biological Process,Biological Process,Cellular Component,Biological Process,Biological Process,Biological Process,Biological Process,Biological Process,Biological Process,Biological Process,Biological Process,Biological Process,…	-1.95557	3.42548	2.21999e-05	0.00479812	NA	NA	NA	NA	NA	NA	NA	NA	NA	NA	NA	NA
3317	TR583411|c2_g1_i1	peptidase inhibitor partial					-1.95526	3.95278	0.000147827	0.0145917	NA	NA	NA	NA	NA	NA	NA	NA	NA	NA	NA	NA
3134	TR577169|c0_g2_i6	whitnin precursor					-1.95486	2.39234	4.11545e-05	0.00697275	NA	NA	NA	NA	NA	NA	NA	NA	NA	NA	NA	NA
3457	TR587890|c1_g1_i1	epoxide hydrolase 4-like					-1.95236	1.09194	9.77341e-05	0.0116346	NA	NA	NA	NA	NA	NA	NA	NA	NA	NA	NA	NA
113	TR379805|c0_g1_i3	cathepsin L1-like isoform X1		GO:0016787	hydrolase activity	Molecular Function	-1.952	5.6993	1.41559e-05	0.00377003	NA	NA	NA	NA	-1.46724	5.6993	0.000484345	0.0365799	NA	NA	NA	NA
1080	TR517660|c6_g1_i1	---NA---					-1.95112	3.29347	6.69644e-05	0.00919501	NA	NA	NA	NA	NA	NA	NA	NA	NA	NA	NA	NA
2987	TR573997|c3_g3_i1	inverted formin-2-like		GO:0005515,GO:0016043	protein binding,cellular component organization	Molecular Function,Biological Process	-1.95044	1.37963	0.000642541	0.0343533	NA	NA	NA	NA	NA	NA	NA	NA	NA	NA	NA	NA
871	TR437328|c9_g3_i5	pancreatic triacylglycerol lipase-like					-1.94877	2.33499	1.35489e-05	0.00364861	NA	NA	NA	NA	NA	NA	NA	NA	NA	NA	NA	NA
2865	TR570025|c0_g2_i1	---NA---					-1.94815	3.79003	0.000141483	0.014253	NA	NA	NA	NA	NA	NA	NA	NA	NA	NA	NA	NA
3655	TR592769|c2_g2_i2	neuroendocrine convertase 1	EC:3.4.21	GO:0004252,GO:0006508	serine-type endopeptidase activity,proteolysis	Molecular Function,Biological Process	-1.94769	5.57581	5.30419e-06	0.00219039	NA	NA	NA	NA	NA	NA	NA	NA	NA	NA	NA	NA
238	TR387274|c4_g1_i2	complement C1q 3					-1.94728	6.77989	0.000357723	0.0250349	NA	NA	NA	NA	NA	NA	NA	NA	NA	NA	NA	NA
3103	TR576903|c0_g1_i3	f box only 32					-1.94646	3.9786	0.000307245	0.0228694	NA	NA	NA	NA	-1.8107	3.9786	0.000809366	0.046006	NA	NA	NA	NA
1151	TR519263|c0_g1_i1	---NA---					-1.94559	1.18082	0.00048033	0.0294988	NA	NA	NA	NA	NA	NA	NA	NA	NA	NA	NA	NA
2093	TR546286|c5_g1_i2	---NA---					-1.94521	3.4095	1.51248e-05	0.0039453	NA	NA	NA	NA	NA	NA	NA	NA	NA	NA	NA	NA
2088	TR546204|c1_g6_i1	Ubiquitin carboxyl-terminal hydrolase 15	EC:3.4,EC:3.4.19.12	GO:0004843,GO:0006508,GO:0051260	thiol-dependent ubiquitin-specific protease activity,proteolysis,protein homooligomerization	Molecular Function,Biological Process,Biological Process	-1.94448	5.56239	0.000559728	0.0323441	NA	NA	NA	NA	-2.33554	5.56239	4.10248e-05	0.0117714	NA	NA	NA	NA
2897	TR570599|c3_g1_i1	pannexin 3		GO:0005886,GO:0005921,GO:0006811,GO:0016021	plasma membrane,gap junction,ion transport,integral component of membrane	Cellular Component,Cellular Component,Biological Process,Cellular Component	-1.94196	2.85228	0.000258521	0.020865	NA	NA	NA	NA	NA	NA	NA	NA	NA	NA	NA	NA
3394	TR586199|c2_g3_i4	solute carrier family 46 member 3-like					-1.94022	1.34862	0.000617354	0.033841	NA	NA	NA	NA	NA	NA	NA	NA	NA	NA	NA	NA
1952	TR542553|c5_g1_i1	actin isoform zwei					-1.93754	4.44973	1.74591e-05	0.00426094	NA	NA	NA	NA	NA	NA	NA	NA	NA	NA	NA	NA
3643	TR592116|c4_g2_i1	---NA---					-1.93743	1.89235	0.000175509	0.0163909	NA	NA	NA	NA	NA	NA	NA	NA	NA	NA	NA	NA
3568	TR590352|c1_g1_i3	PREDICTED: uncharacterized protein LOC101854700					-1.93335	3.64405	2.21423e-05	0.00479812	NA	NA	NA	NA	NA	NA	NA	NA	NA	NA	NA	NA
654	TR418064|c4_g1_i3	PREDICTED: uncharacterized protein LOC101852094					-1.9316	2.73427	0.000121585	0.0131563	NA	NA	NA	NA	NA	NA	NA	NA	NA	NA	NA	NA
1033	TR453740|c2_g3_i2	---NA---					-1.92994	1.40508	9.87795e-05	0.0117087	NA	NA	NA	NA	NA	NA	NA	NA	NA	NA	NA	NA
2371	TR556414|c1_g1_i5	---NA---					-1.92844	0.607919	0.000393071	0.0264413	NA	NA	NA	NA	NA	NA	NA	NA	NA	NA	NA	NA
4179	TR608696|c5_g1_i2	versicolorin reductase-like					-1.92735	2.93212	7.09109e-05	0.00950172	NA	NA	NA	NA	NA	NA	NA	NA	NA	NA	NA	NA
359	TR394955|c2_g2_i1	tick legumain		GO:0006508	proteolysis	Biological Process	-1.92523	1.86747	0.000239348	0.0199163	NA	NA	NA	NA	-2.01029	1.86747	0.000202751	0.024774	NA	NA	NA	NA
1409	TR526424|c3_g1_i3	peptidase inhibitor 16-like					-1.9223	2.44813	0.000430182	0.0277817	NA	NA	NA	NA	NA	NA	NA	NA	NA	NA	NA	NA
3495	TR588930|c2_g1_i2	Myosin alkali light chain 1		GO:0005509	calcium ion binding	Molecular Function	-1.92112	3.28371	0.000125841	0.0133393	NA	NA	NA	NA	NA	NA	NA	NA	NA	NA	NA	NA
62	TR379269|c6_g4_i2	PREDICTED: uncharacterized protein LOC101863352					-1.91847	1.03874	0.00122076	0.0494069	NA	NA	NA	NA	NA	NA	NA	NA	NA	NA	NA	NA
187	TR385152|c2_g2_i3	phospholipase membrane-associated-like					-1.91771	4.31366	0.000106486	0.0122218	NA	NA	NA	NA	NA	NA	NA	NA	NA	NA	NA	NA
1611	TR531843|c1_g1_i1	hypothetical protein CGI_10024292					-1.91677	1.35935	5.28284e-05	0.00800711	NA	NA	NA	NA	NA	NA	NA	NA	NA	NA	NA	NA
1313	TR523591|c2_g7_i2	Pyruvate dehydrogenase phosphatase regulatory mitochondrial		GO:0016491,GO:0055114	oxidoreductase activity,oxidation-reduction process	Molecular Function,Biological Process	-1.91462	4.77764	8.4361e-05	0.0106521	NA	NA	NA	NA	NA	NA	NA	NA	NA	NA	NA	NA
2791	TR567912|c1_g16_i1	---NA---					-1.91427	4.27753	3.38378e-07	0.00045669	NA	NA	NA	NA	NA	NA	NA	NA	NA	NA	NA	NA
848	TR436115|c2_g2_i1	hypothetical protein BRAFLDRAFT_84962					-1.91283	4.06039	1.42184e-05	0.00377003	NA	NA	NA	NA	NA	NA	NA	NA	NA	NA	NA	NA
3599	TR590761|c1_g1_i4	---NA---					-1.90975	2.37911	0.000184336	0.0168004	NA	NA	NA	NA	NA	NA	NA	NA	NA	NA	NA	NA
2854	TR569463|c2_g4_i2	fructose-1,6-bisphosphatase 1-like					-1.9091	3.98464	2.56372e-05	0.00520535	NA	NA	NA	NA	NA	NA	NA	NA	NA	NA	NA	NA
2713	TR565198|c1_g1_i1	fatty acid hydroxylase domain-containing 2-like		GO:0016020,GO:0044710	membrane,single-organism metabolic process	Cellular Component,Biological Process	-1.90887	4.39022	4.05597e-05	0.00695038	NA	NA	NA	NA	NA	NA	NA	NA	NA	NA	NA	NA
1673	TR533190|c4_g4_i2	---NA---					-1.90864	2.92549	0.00121404	0.0492786	NA	NA	NA	NA	NA	NA	NA	NA	NA	NA	NA	NA
1680	TR533261|c0_g4_i1	hypothetical protein LOTGIDRAFT_121646, partial		GO:0016020	membrane	Cellular Component	-1.90644	4.15117	0.00072145	0.036533	NA	NA	NA	NA	NA	NA	NA	NA	NA	NA	NA	NA
1915	TR540897|c2_g3_i6	beta-galactosidase-like isoform X1		GO:0016798	hydrolase activity acting on glycosyl bonds	Molecular Function	-1.90589	4.88873	9.76836e-07	0.000829423	NA	NA	NA	NA	NA	NA	NA	NA	NA	NA	NA	NA
3470	TR588427|c1_g1_i1	aquaporin -like		GO:0005215,GO:0006810,GO:0016021	transporter activity,transport,integral component of membrane	Molecular Function,Biological Process,Cellular Component	-1.90571	4.17233	1.56547e-05	0.00399171	NA	NA	NA	NA	NA	NA	NA	NA	NA	NA	NA	NA
1397	TR526177|c2_g2_i7	---NA---					-1.90556	3.96087	0.000144795	0.0144294	NA	NA	NA	NA	NA	NA	NA	NA	NA	NA	NA	NA
1343	TR524423|c2_g1_i1	hypothetical protein LOAG_10682					-1.90428	0.824088	0.000403458	0.0268148	NA	NA	NA	NA	NA	NA	NA	NA	NA	NA	NA	NA
4103	TR606511|c2_g1_i1	---NA---					-1.89982	1.73468	0.000302436	0.0227248	NA	NA	NA	NA	NA	NA	NA	NA	NA	NA	NA	NA
1815	TR538246|c2_g1_i1	---NA---					-1.89808	1.11417	0.000857104	0.0402211	NA	NA	NA	NA	NA	NA	NA	NA	NA	NA	NA	NA
2723	TR565636|c1_g2_i3	aquaporin isoform X2					-1.89477	2.22106	0.0011464	0.0479299	NA	NA	NA	NA	NA	NA	NA	NA	NA	NA	NA	NA
918	TR440637|c3_g1_i1	macrophage mannose receptor 1 isoform X2					-1.89414	3.13564	1.0625e-05	0.0031772	NA	NA	NA	NA	NA	NA	NA	NA	NA	NA	NA	NA
2712	TR565142|c2_g1_i6	plasminogen receptor (KT)-like		GO:0016020	membrane	Cellular Component	-1.89392	2.34081	0.000824908	0.0394626	NA	NA	NA	NA	NA	NA	NA	NA	NA	NA	NA	NA
1827	TR538729|c0_g1_i1	---NA---					-1.89283	2.69328	4.78056e-05	0.00757704	NA	NA	NA	NA	NA	NA	NA	NA	NA	NA	NA	NA
2852	TR569449|c4_g7_i1	epoxide hydrolase 4-like		GO:0003824	catalytic activity	Molecular Function	-1.8926	3.44663	1.69669e-05	0.00418941	NA	NA	NA	NA	NA	NA	NA	NA	NA	NA	NA	NA
137	TR382282|c1_g1_i1	PREDICTED: uncharacterized protein LOC101857428					-1.89219	3.83275	0.000263551	0.021005	NA	NA	NA	NA	NA	NA	NA	NA	NA	NA	NA	NA
1285	TR522396|c1_g1_i7	---NA---					-1.88907	1.55148	0.00119968	0.0489824	NA	NA	NA	NA	NA	NA	NA	NA	NA	NA	NA	NA
4239	TR610809|c1_g2_i4	---NA---					-1.88396	2.85226	0.000113242	0.012803	NA	NA	NA	NA	NA	NA	NA	NA	NA	NA	NA	NA
3697	TR593904|c3_g1_i16	CUGBP Elav-like family member 4- partial		GO:0097159,GO:1901363	organic cyclic compound binding,heterocyclic compound binding	Molecular Function,Molecular Function	-1.87979	2.57437	0.000537728	0.0315836	NA	NA	NA	NA	-1.99712	2.57437	0.000194276	0.0243586	NA	NA	NA	NA
1039	TR453761|c1_g3_i3	---NA---					-1.87832	4.24424	1.10081e-05	0.00325978	NA	NA	NA	NA	NA	NA	NA	NA	NA	NA	NA	NA
50	TR208236|c0_g1_i2	---NA---					-1.87466	1.76278	0.000257755	0.0208233	NA	NA	NA	NA	NA	NA	NA	NA	NA	NA	NA	NA
3555	TR590062|c4_g1_i1	PREDICTED: uncharacterized protein LOC101863352					-1.87449	3.21052	1.1253e-06	0.000863304	NA	NA	NA	NA	NA	NA	NA	NA	NA	NA	NA	NA
587	TR411374|c2_g3_i1	nose resistant to fluoxetine 6-like					-1.87292	2.83576	0.000251502	0.0205233	NA	NA	NA	NA	NA	NA	NA	NA	NA	NA	NA	NA
1113	TR518112|c1_g9_i1	---NA---					-1.8725	3.17392	0.000220909	0.0189311	NA	NA	NA	NA	NA	NA	NA	NA	NA	NA	NA	NA
4336	TR613849|c2_g2_i2	---NA---					-1.8704	3.62335	0.000108542	0.0124205	NA	NA	NA	NA	NA	NA	NA	NA	NA	NA	NA	NA
1368	TR525157|c5_g2_i4	PREDICTED: uncharacterized protein LOC101852805					-1.86973	2.10817	0.000481419	0.0294988	NA	NA	NA	NA	NA	NA	NA	NA	NA	NA	NA	NA
3959	TR602298|c1_g2_i1	PREDICTED: uncharacterized protein LOC101858857					-1.86955	2.07662	9.18163e-06	0.00301981	NA	NA	NA	NA	NA	NA	NA	NA	NA	NA	NA	NA
1804	TR537996|c2_g4_i2	crystallin J1C-like					-1.8681	2.69239	0.000342262	0.0243835	NA	NA	NA	NA	NA	NA	NA	NA	NA	NA	NA	NA
877	TR437357|c11_g1_i1	galactocerebrosidase-like isoform X2					-1.86282	3.2244	0.000117026	0.012948	NA	NA	NA	NA	NA	NA	NA	NA	NA	NA	NA	NA
1358	TR524927|c0_g2_i2	universal stress A					-1.86221	4.49184	7.26344e-06	0.00262782	NA	NA	NA	NA	NA	NA	NA	NA	NA	NA	NA	NA
788	TR428019|c0_g2_i3	---NA---					-1.85778	1.30605	0.00116502	0.0483566	NA	NA	NA	NA	NA	NA	NA	NA	NA	NA	NA	NA
639	TR417624|c1_g2_i2	---NA---					-1.85542	1.2164	0.0005977	0.0333552	NA	NA	NA	NA	NA	NA	NA	NA	NA	NA	NA	NA
3232	TR580782|c2_g3_i2	osteopetrosis-associated transmembrane 1-like					-1.85112	2.05858	0.00083782	0.0397844	NA	NA	NA	NA	NA	NA	NA	NA	NA	NA	NA	NA
1576	TR530551|c1_g2_i1	---NA---					-1.84985	3.1342	0.000334623	0.0240977	NA	NA	NA	NA	NA	NA	NA	NA	NA	NA	NA	NA
2703	TR564920|c2_g1_i1	---NA---					-1.84845	0.292758	0.000939203	0.0423674	NA	NA	NA	NA	NA	NA	NA	NA	NA	NA	NA	NA
1012	TR450663|c1_g1_i2	vacuolar H[+] ATPase 44kD isoform A	EC:3.6.1,EC:3.6.1.3,EC:3.6.1.15	GO:0000221,GO:0007557,GO:0015991,GO:0019233,GO:0033181,GO:0046961	vacuolar proton-transporting V-type ATPase V1 domain,regulation of juvenile hormone biosynthetic process,ATP hydrolysis coupled proton transport,sensory perception of pain,plasma membrane proton-transporting V-type ATPase complex,proton-transporting ATPase activity rotational mechanism	Cellular Component,Biological Process,Biological Process,Biological Process,Cellular Component,Molecular Function	-1.84488	3.29243	0.000705999	0.0361297	NA	NA	NA	NA	NA	NA	NA	NA	NA	NA	NA	NA
3383	TR586009|c1_g5_i2	---NA---					-1.84391	5.91803	0.000196531	0.0175655	NA	NA	NA	NA	NA	NA	NA	NA	NA	NA	NA	NA
395	TR396012|c0_g1_i3	leucine-rich repeat and immunoglobulin-like domain-containing nogo receptor-interacting 2					-1.84365	2.82835	0.000330528	0.0239578	NA	NA	NA	NA	NA	NA	NA	NA	NA	NA	NA	NA
3366	TR585404|c2_g4_i3	ester hydrolase C11orf54 homolog					-1.84139	2.62567	0.000491552	0.0297256	NA	NA	NA	NA	NA	NA	NA	NA	NA	NA	NA	NA
73	TR379335|c3_g3_i2	V-type proton ATPase 116 kDa subunit a isoform 1-like isoform X1		GO:0015992,GO:0033179	proton transport,proton-transporting V-type ATPase V0 domain	Biological Process,Cellular Component	-1.84056	3.58936	0.000750377	0.0373984	NA	NA	NA	NA	NA	NA	NA	NA	NA	NA	NA	NA
1985	TR543199|c0_g3_i1	---NA---					-1.83931	1.90465	0.000546857	0.0318659	NA	NA	NA	NA	NA	NA	NA	NA	NA	NA	NA	NA
989	TR448936|c2_g2_i1	---NA---					-1.83916	1.41265	0.000992187	0.0437525	NA	NA	NA	NA	NA	NA	NA	NA	NA	NA	NA	NA
3348	TR584880|c0_g1_i1	---NA---					-1.83782	2.63653	0.000632711	0.0341874	NA	NA	NA	NA	NA	NA	NA	NA	NA	NA	NA	NA
614	TR413148|c5_g5_i2	---NA---					-1.83276	3.1573	0.000642801	0.0343533	NA	NA	NA	NA	NA	NA	NA	NA	NA	NA	NA	NA
3994	TR602861|c0_g4_i3	---NA---					-1.83241	3.86953	8.90516e-05	0.0110342	NA	NA	NA	NA	NA	NA	NA	NA	NA	NA	NA	NA
4294	TR612572|c1_g1_i1	cysteine-rich motor neuron 1 precursor					-1.83061	2.57191	0.000821302	0.0393218	NA	NA	NA	NA	NA	NA	NA	NA	NA	NA	NA	NA
793	TR428075|c2_g6_i1	arylsulfatase B-like					-1.82961	2.88923	0.00106397	0.0456709	NA	NA	NA	NA	NA	NA	NA	NA	NA	NA	NA	NA
653	TR418064|c4_g1_i1	PREDICTED: uncharacterized protein LOC101852094					-1.82879	3.00421	0.000683835	0.0355641	NA	NA	NA	NA	NA	NA	NA	NA	NA	NA	NA	NA
713	TR422556|c1_g2_i1	phosphoenolpyruvate carboxykinase [GTP] mitochondrial-like	EC:4.1.1,EC:4.1.1.32	GO:0004613,GO:0005525,GO:0005739,GO:0006094,GO:0016301,GO:0016310,GO:0070062	phosphoenolpyruvate carboxykinase (GTP) activity,GTP binding,mitochondrion,gluconeogenesis,kinase activity,phosphorylation,extracellular exosome	Molecular Function,Molecular Function,Cellular Component,Biological Process,Molecular Function,Biological Process,Cellular Component	-1.82867	6.94076	7.1465e-05	0.00952993	NA	NA	NA	NA	NA	NA	NA	NA	NA	NA	NA	NA
195	TR385213|c5_g3_i1	PREDICTED: glutathione S-transferase kappa 1-like isoform X2					-1.82338	3.64016	2.11483e-05	0.00470123	NA	NA	NA	NA	NA	NA	NA	NA	NA	NA	NA	NA
198	TR385560|c1_g2_i1	PREDICTED: uncharacterized protein LOC101845516					-1.82329	2.98989	0.000371526	0.0255705	NA	NA	NA	NA	NA	NA	NA	NA	NA	NA	NA	NA
3920	TR601137|c3_g5_i11	acidic mammalian chitinase- partial		GO:0071704	organic substance metabolic process	Biological Process	-1.82228	1.4892	0.0011735	0.0484972	NA	NA	NA	NA	NA	NA	NA	NA	NA	NA	NA	NA
3180	TR579018|c1_g1_i2	---NA---					-1.82013	2.32412	0.000835789	0.0397411	NA	NA	NA	NA	NA	NA	NA	NA	NA	NA	NA	NA
1883	TR539937|c1_g3_i1	nose resistant to fluoxetine 6-like					-1.81917	3.62268	2.01748e-05	0.00465126	NA	NA	NA	NA	NA	NA	NA	NA	NA	NA	NA	NA
4159	TR607988|c2_g6_i5	---NA---					-1.8172	3.66446	0.000101684	0.0119172	NA	NA	NA	NA	NA	NA	NA	NA	NA	NA	NA	NA
2655	TR563542|c3_g2_i1	---NA---					-1.81644	1.52542	0.00077431	0.0381249	NA	NA	NA	NA	NA	NA	NA	NA	NA	NA	NA	NA
775	TR426127|c3_g1_i2	---NA---					-1.81083	2.82156	0.000296459	0.0225696	NA	NA	NA	NA	NA	NA	NA	NA	NA	NA	NA	NA
1697	TR533508|c4_g3_i3	---NA---					-1.80982	4.80287	7.06272e-06	0.00261198	NA	NA	NA	NA	NA	NA	NA	NA	NA	NA	NA	NA
1097	TR517732|c2_g1_i3	PREDICTED: SCO-spondin-like					-1.80957	6.55062	3.35255e-06	0.00172203	NA	NA	NA	NA	NA	NA	NA	NA	NA	NA	NA	NA
3104	TR576903|c0_g2_i1	---NA---					-1.80741	3.6351	0.000385739	0.026117	NA	NA	NA	NA	NA	NA	NA	NA	NA	NA	NA	NA
2878	TR570341|c5_g3_i1	---NA---					-1.80566	2.87042	0.000608309	0.0336779	NA	NA	NA	NA	NA	NA	NA	NA	NA	NA	NA	NA
557	TR410845|c3_g6_i1	protocadherin Fat 4 isoform X1		GO:0048513	animal organ development	Biological Process	-1.80333	2.21164	0.00119813	0.0489432	NA	NA	NA	NA	NA	NA	NA	NA	NA	NA	NA	NA
186	TR385152|c2_g2_i2	phospholipase membrane-associated-like					-1.79821	3.18916	0.000909682	0.041752	NA	NA	NA	NA	NA	NA	NA	NA	NA	NA	NA	NA
2279	TR553100|c2_g8_i1	---NA---					-1.79724	3.9252	0.00119557	0.0488866	NA	NA	NA	NA	NA	NA	NA	NA	NA	NA	NA	NA
4163	TR608039|c0_g1_i1	2,4-dienoyl- mitochondrial-like					-1.79694	4.27615	3.6824e-05	0.00656137	NA	NA	NA	NA	NA	NA	NA	NA	NA	NA	NA	NA
761	TR426033|c4_g1_i2	RNA-directed DNA polymerase from transposon X-element					-1.79555	1.11405	0.000781502	0.0383203	NA	NA	NA	NA	NA	NA	NA	NA	NA	NA	NA	NA
2487	TR559209|c1_g1_i7	very long-chain specific acyl- mitochondrial	EC:1.3.99,EC:1.3.99.13,EC:1.3.99.3	GO:0000062,GO:0005739,GO:0009055,GO:0017099,GO:0033539,GO:0042760,GO:0050660,GO:0052890,GO:0055088,GO:0060322	fatty-acyl-CoA binding,mitochondrion,electron carrier activity,very-long-chain-acyl-CoA dehydrogenase activity,fatty acid beta-oxidation using acyl-CoA dehydrogenase,very long-chain fatty acid catabolic process,flavin adenine dinucleotide binding,oxidoreductase activity acting on the CH-CH group of donors with a flavin as acceptor,lipid homeostasis,head development	Molecular Function,Cellular Component,Molecular Function,Molecular Function,Biological Process,Biological Process,Molecular Function,Molecular Function,Biological Process,Biological Process	-1.79114	6.65945	2.43279e-06	0.0013678	NA	NA	NA	NA	NA	NA	NA	NA	NA	NA	NA	NA
1067	TR506156|c1_g1_i1	pathogenesis-related PRB1-3-like					-1.79106	2.75997	0.000749047	0.0373899	NA	NA	NA	NA	NA	NA	NA	NA	NA	NA	NA	NA
196	TR385536|c5_g1_i5	PREDICTED: uncharacterized protein LOC101851420					-1.79043	2.23781	0.000362599	0.0252207	NA	NA	NA	NA	NA	NA	NA	NA	NA	NA	NA	NA
1742	TR535232|c4_g2_i4	---NA---					-1.77817	3.2763	0.000489354	0.0296638	NA	NA	NA	NA	NA	NA	NA	NA	NA	NA	NA	NA
2790	TR567806|c4_g3_i3	complement C1q 4					-1.77806	2.86111	7.7633e-05	0.0100936	NA	NA	NA	NA	NA	NA	NA	NA	NA	NA	NA	NA
962	TR444782|c3_g1_i1	plexin-B		GO:0007165,GO:0007411,GO:0016020,GO:0016787	signal transduction,axon guidance,membrane,hydrolase activity	Biological Process,Biological Process,Cellular Component,Molecular Function	-1.77515	2.28293	0.000830288	0.0395737	NA	NA	NA	NA	NA	NA	NA	NA	NA	NA	NA	NA
1241	TR521410|c1_g3_i5	pancreatic lipase-related 2-like					-1.77485	2.43589	9.73627e-05	0.0116069	NA	NA	NA	NA	NA	NA	NA	NA	NA	NA	NA	NA
1513	TR529374|c2_g1_i2	---NA---					-1.7723	3.41072	0.000344945	0.0244499	NA	NA	NA	NA	NA	NA	NA	NA	NA	NA	NA	NA
4225	TR610069|c4_g1_i5	acetyl- mitochondrial		GO:0008152,GO:0016747	metabolic process,transferase activity transferring acyl groups other than amino-acyl groups	Biological Process,Molecular Function	-1.7683	3.59102	0.000100001	0.0117931	NA	NA	NA	NA	NA	NA	NA	NA	NA	NA	NA	NA
3342	TR584711|c3_g2_i2	---NA---					-1.76605	1.02968	0.000723177	0.0365813	NA	NA	NA	NA	NA	NA	NA	NA	NA	NA	NA	NA
179	TR385130|c2_g1_i2	band 7 AAEL010189-like isoform X5		GO:0016021	integral component of membrane	Cellular Component	-1.76374	2.0617	0.00110665	0.046767	NA	NA	NA	NA	NA	NA	NA	NA	NA	NA	NA	NA
3736	TR594528|c1_g1_i7	---NA---					-1.76314	2.45057	0.00116376	0.0483566	NA	NA	NA	NA	NA	NA	NA	NA	-1.93062	2.45057	0.000543729	0.0442459
3899	TR600373|c0_g5_i1	---NA---					-1.75762	3.66663	0.000200207	0.0177616	NA	NA	NA	NA	NA	NA	NA	NA	NA	NA	NA	NA
1649	TR532752|c0_g1_i1	innexin unc-9-like isoform X1		GO:0005921,GO:0006811,GO:0016021	gap junction,ion transport,integral component of membrane	Cellular Component,Biological Process,Cellular Component	-1.75546	2.57672	0.000118743	0.013001	NA	NA	NA	NA	NA	NA	NA	NA	NA	NA	NA	NA
640	TR417624|c1_g6_i2	peroxisomal 2,4-dienoyl- reductase isoform X2		GO:0016628,GO:0044710	oxidoreductase activity acting on the CH-CH group of donors NAD or NADP as acceptor,single-organism metabolic process	Molecular Function,Biological Process	-1.75467	4.63254	0.000132792	0.0137264	NA	NA	NA	NA	NA	NA	NA	NA	NA	NA	NA	NA
2408	TR557274|c2_g1_i1	---NA---					-1.75246	4.43777	0.000575585	0.0327824	NA	NA	NA	NA	NA	NA	NA	NA	NA	NA	NA	NA
1419	TR526876|c2_g2_i1	zinc-binding alcohol dehydrogenase domain-containing 2-like		GO:0008270,GO:0016491,GO:0055114	zinc ion binding,oxidoreductase activity,oxidation-reduction process	Molecular Function,Molecular Function,Biological Process	-1.75146	3.84602	5.87374e-05	0.00855616	NA	NA	NA	NA	NA	NA	NA	NA	NA	NA	NA	NA
1406	TR526417|c2_g1_i2	4-aminobutyrate aminotransferase, mitochondrial	EC:2.6.1.19	GO:0003867,GO:0009448,GO:0016021,GO:0030170	4-aminobutyrate transaminase activity,gamma-aminobutyric acid metabolic process,integral component of membrane,pyridoxal phosphate binding	Molecular Function,Biological Process,Cellular Component,Molecular Function	-1.75042	5.11533	0.00106342	0.0456709	NA	NA	NA	NA	NA	NA	NA	NA	NA	NA	NA	NA
3099	TR576690|c4_g1_i3	---NA---					-1.74945	4.9834	1.58774e-05	0.00401574	NA	NA	NA	NA	NA	NA	NA	NA	NA	NA	NA	NA
3138	TR577236|c2_g1_i3	---NA---					-1.74761	6.19932	6.49402e-06	0.00246746	NA	NA	NA	NA	NA	NA	NA	NA	NA	NA	NA	NA
1051	TR454881|c10_g1_i1	---NA---					-1.74633	1.0378	0.00105743	0.0455915	NA	NA	NA	NA	NA	NA	NA	NA	NA	NA	NA	NA
477	TR403898|c0_g1_i1	multidrug resistance-associated 1-like isoform X1	EC:3.6.1,EC:3.6.1.3,EC:3.6.1.15	GO:0005215,GO:0006810,GO:0016887	transporter activity,transport,ATPase activity	Molecular Function,Biological Process,Molecular Function	-1.7457	3.2834	0.000233146	0.019563	NA	NA	NA	NA	NA	NA	NA	NA	NA	NA	NA	NA
822	TR432556|c4_g1_i9	cytochrome P450 3A41-like					-1.74395	3.20606	0.000530804	0.031281	NA	NA	NA	NA	NA	NA	NA	NA	-1.76748	3.20606	0.00045019	0.0404013
3332	TR584206|c5_g1_i2	---NA---					-1.74364	2.84827	0.00014556	0.0144883	NA	NA	NA	NA	NA	NA	NA	NA	NA	NA	NA	NA
1211	TR520668|c0_g2_i1	cerebral peptide 1 precursor					-1.74268	4.42642	1.27555e-05	0.003538	NA	NA	NA	NA	-1.31509	4.42642	0.000850346	0.0470898	NA	NA	NA	NA
3320	TR583517|c2_g2_i3	hypothetical protein BRAFLDRAFT_78440		GO:0044421	extracellular region part	Cellular Component	-1.74192	2.54811	0.000623234	0.0339397	NA	NA	NA	NA	NA	NA	NA	NA	NA	NA	NA	NA
358	TR394954|c0_g1_i2	Peptidylglycine alpha-hydroxylating monooxygenase		GO:0003824	catalytic activity	Molecular Function	-1.74052	3.30476	0.000853009	0.0402043	NA	NA	NA	NA	-2.10985	3.30476	5.43837e-05	0.013155	-1.9107	3.30476	0.000241544	0.0294708
3070	TR576126|c3_g7_i1	phytanoyl- dioxygenase domain-containing 1 homolog					-1.74037	2.49455	0.000483657	0.0295272	NA	NA	NA	NA	NA	NA	NA	NA	NA	NA	NA	NA
2676	TR564229|c0_g1_i1	Amiloride-sensitive amine oxidase [copper-containing]		GO:0005488	binding	Molecular Function	-1.73981	3.74128	4.44046e-05	0.00720264	NA	NA	NA	NA	NA	NA	NA	NA	NA	NA	NA	NA
428	TR401412|c4_g3_i5	C3 and PZP-like alpha-2-macroglobulin domain-containing 8-like					-1.73828	2.17984	0.000158574	0.0153968	NA	NA	NA	NA	NA	NA	NA	NA	NA	NA	NA	NA
55	TR213564|c0_g1_i1	myomodulin precursor		GO:0005576,GO:0007218	extracellular region,neuropeptide signaling pathway	Cellular Component,Biological Process	-1.73586	4.68111	0.000115824	0.0128848	NA	NA	NA	NA	NA	NA	NA	NA	NA	NA	NA	NA
181	TR385134|c2_g3_i1	---NA---					-1.73552	4.22753	0.000378494	0.0257943	NA	NA	NA	NA	NA	NA	NA	NA	NA	NA	NA	NA
2225	TR550957|c2_g4_i1	glutathione S-transferase 3-like					-1.72788	3.61662	0.000399061	0.0266347	NA	NA	NA	NA	NA	NA	NA	NA	NA	NA	NA	NA
4030	TR603701|c0_g2_i1	calmodulin 3					-1.72612	1.66464	0.000923846	0.0420098	NA	NA	NA	NA	NA	NA	NA	NA	NA	NA	NA	NA
1273	TR522142|c4_g5_i1	---NA---					-1.72525	0.663991	0.00118743	0.0487938	NA	NA	NA	NA	NA	NA	NA	NA	NA	NA	NA	NA
3699	TR593920|c3_g1_i5	fatty acid desaturase 6-like					-1.72505	2.86155	4.9103e-05	0.00767435	NA	NA	NA	NA	NA	NA	NA	NA	NA	NA	NA	NA
337	TR392871|c0_g2_i3	4-aminobutyrate mitochondrial-like		GO:0008483	transaminase activity	Molecular Function	-1.72428	5.0223	4.75167e-05	0.00756007	NA	NA	NA	NA	NA	NA	NA	NA	NA	NA	NA	NA
2103	TR546528|c5_g1_i1	---NA---					-1.72257	2.50922	0.000898679	0.0414293	NA	NA	NA	NA	NA	NA	NA	NA	NA	NA	NA	NA
772	TR426121|c0_g1_i1	---NA---					-1.72205	2.30489	0.000966167	0.0431539	NA	NA	NA	NA	NA	NA	NA	NA	NA	NA	NA	NA
3807	TR597316|c0_g2_i2	---NA---					-1.72189	2.43117	0.000950968	0.0426352	NA	NA	NA	NA	NA	NA	NA	NA	NA	NA	NA	NA
3787	TR596963|c1_g14_i1	---NA---					-1.7202	2.95771	0.000447074	0.0283944	NA	NA	NA	NA	NA	NA	NA	NA	NA	NA	NA	NA
3107	TR576906|c2_g1_i4	L-rhamnonate dehydratase		GO:0003824,GO:0009063	catalytic activity,cellular amino acid catabolic process	Molecular Function,Biological Process	-1.71775	5.56171	2.12009e-05	0.00470123	NA	NA	NA	NA	NA	NA	NA	NA	NA	NA	NA	NA
3757	TR595565|c3_g1_i4	PREDICTED: uncharacterized protein LOC101856578					-1.71213	3.5076	0.000567086	0.0326334	NA	NA	NA	NA	NA	NA	NA	NA	NA	NA	NA	NA
1040	TR453778|c0_g2_i1	---NA---					-1.71193	2.56452	6.53405e-05	0.00915327	NA	NA	NA	NA	NA	NA	NA	NA	NA	NA	NA	NA
1349	TR524612|c0_g7_i3	---NA---					-1.70697	2.56809	0.000564587	0.032512	NA	NA	NA	NA	NA	NA	NA	NA	NA	NA	NA	NA
825	TR432564|c0_g1_i1	spinster homolog 1-like isoform X2		GO:0016020	membrane	Cellular Component	-1.7044	1.18852	0.00102383	0.0446741	NA	NA	NA	NA	NA	NA	NA	NA	NA	NA	NA	NA
1609	TR531755|c2_g2_i1	---NA---					-1.70416	1.26634	0.000177441	0.0164943	NA	NA	NA	NA	NA	NA	NA	NA	NA	NA	NA	NA
3711	TR594100|c1_g3_i1	delta C- partial					-1.70264	3.74659	0.000596709	0.033331	NA	NA	NA	NA	NA	NA	NA	NA	NA	NA	NA	NA
923	TR442222|c1_g3_i1	---NA---					-1.7017	3.21992	0.000447358	0.0283944	NA	NA	NA	NA	NA	NA	NA	NA	NA	NA	NA	NA
2596	TR561815|c1_g2_i1	inner centromere A-like					-1.6973	1.49429	0.000984906	0.0435699	NA	NA	NA	NA	NA	NA	NA	NA	NA	NA	NA	NA
3448	TR587545|c2_g2_i5	leucine-rich repeats and immunoglobulin-like domains 3-like isoform X1					-1.6972	4.90311	4.30556e-05	0.00710852	NA	NA	NA	NA	NA	NA	NA	NA	NA	NA	NA	NA
276	TR390370|c0_g1_i1	netrin receptor UNC5C					-1.69395	4.64855	0.000208063	0.0182243	NA	NA	NA	NA	NA	NA	NA	NA	NA	NA	NA	NA
4067	TR604394|c1_g1_i1	---NA---					-1.69312	3.283	0.00028986	0.0223122	NA	NA	NA	NA	NA	NA	NA	NA	NA	NA	NA	NA
1723	TR534474|c0_g1_i1	abdominal ganglion neuropeptides L5-67 precursor					-1.6899	3.38378	6.18865e-05	0.0088463	NA	NA	NA	NA	NA	NA	NA	NA	NA	NA	NA	NA
3201	TR580018|c0_g2_i1	---NA---					-1.68904	1.73263	0.000484266	0.0295427	NA	NA	NA	NA	NA	NA	NA	NA	NA	NA	NA	NA
1712	TR533881|c2_g1_i1	PREDICTED: uncharacterized protein LOC101859099					-1.68869	3.04821	0.00119772	0.0489432	NA	NA	NA	NA	NA	NA	NA	NA	NA	NA	NA	NA
4205	TR609525|c1_g2_i2	---NA---					-1.68666	5.66496	0.000553145	0.0320974	NA	NA	NA	NA	NA	NA	NA	NA	NA	NA	NA	NA
4065	TR604317|c0_g2_i6	probable U2 small nuclear ribonucleo A					-1.68499	1.92499	0.000382468	0.0259589	NA	NA	NA	NA	NA	NA	NA	NA	NA	NA	NA	NA
2057	TR545035|c1_g2_i1	peroxisomal trans-2-enoyl- reductase-like					-1.68369	1.61791	0.000572734	0.0327102	NA	NA	NA	NA	NA	NA	NA	NA	NA	NA	NA	NA
4040	TR603776|c1_g5_i4	somatomedin-B and thrombospondin type-1 domain-containing -like					-1.68302	2.9391	0.000580836	0.0329263	NA	NA	NA	NA	NA	NA	NA	NA	NA	NA	NA	NA
3101	TR576898|c0_g2_i2	---NA---					-1.68158	4.17398	0.000636037	0.034278	NA	NA	NA	NA	NA	NA	NA	NA	NA	NA	NA	NA
4108	TR606554|c2_g1_i3	---NA---					-1.6751	3.23346	0.000538326	0.0315836	NA	NA	NA	NA	NA	NA	NA	NA	NA	NA	NA	NA
3938	TR601990|c0_g2_i1	---NA---					-1.67338	2.82297	9.69086e-05	0.0115694	NA	NA	NA	NA	NA	NA	NA	NA	NA	NA	NA	NA
301	TR391571|c5_g2_i1	---NA---					-1.67338	3.30685	0.000133582	0.0137738	NA	NA	NA	NA	NA	NA	NA	NA	NA	NA	NA	NA
945	TR444670|c1_g3_i2	---NA---					-1.66954	1.98389	0.000971542	0.043273	NA	NA	NA	NA	NA	NA	NA	NA	NA	NA	NA	NA
3734	TR594498|c1_g1_i3	PREDICTED: uncharacterized protein LOC101858857					-1.66929	2.85978	2.84897e-05	0.00550037	NA	NA	NA	NA	NA	NA	NA	NA	NA	NA	NA	NA
3269	TR581582|c0_g1_i3	dehydrogenase reductase SDR family member 4-like isoform X1		GO:0016491,GO:0055114	oxidoreductase activity,oxidation-reduction process	Molecular Function,Biological Process	-1.66841	2.25121	0.0011072	0.046767	NA	NA	NA	NA	NA	NA	NA	NA	NA	NA	NA	NA
2698	TR564880|c1_g2_i1	---NA---					-1.6683	3.92987	0.000114127	0.0128654	NA	NA	NA	NA	NA	NA	NA	NA	NA	NA	NA	NA
4100	TR606385|c0_g1_i1	PREDICTED: uncharacterized protein LOC101861717					-1.66543	4.22636	9.10052e-05	0.0111526	NA	NA	NA	NA	NA	NA	NA	NA	NA	NA	NA	NA
4368	TR615146|c0_g2_i1	pathogenesis-related PR-1 type-like					-1.66481	5.08357	0.000298889	0.0226304	NA	NA	NA	NA	NA	NA	NA	NA	NA	NA	NA	NA
2420	TR557406|c7_g1_i2	PREDICTED: uncharacterized protein LOC101863664					-1.66327	3.95094	1.64051e-05	0.00409934	NA	NA	NA	NA	NA	NA	NA	NA	NA	NA	NA	NA
383	TR395868|c6_g3_i1	collagen alpha-1(XII) chain-like					-1.66276	4.07763	9.21844e-05	0.0112191	NA	NA	NA	NA	NA	NA	NA	NA	NA	NA	NA	NA
927	TR442249|c1_g2_i2	agmatinase	EC:3.5.3.11	GO:0008783,GO:0046872	agmatinase activity,metal ion binding	Molecular Function,Molecular Function	-1.66144	3.24256	0.000289233	0.0222846	NA	NA	NA	NA	NA	NA	NA	NA	NA	NA	NA	NA
682	TR419292|c5_g1_i1	hypothetical protein LOTGIDRAFT_161953		GO:0005509,GO:0005886,GO:0007156,GO:0016021	calcium ion binding,plasma membrane,homophilic cell adhesion via plasma membrane adhesion molecules,integral component of membrane	Molecular Function,Cellular Component,Biological Process,Cellular Component	-1.66053	5.94303	4.69026e-06	0.00209828	NA	NA	NA	NA	-1.19611	5.94303	0.000850266	0.0470898	NA	NA	NA	NA
1287	TR522405|c2_g4_i3	gelsolin 2					-1.65785	5.12102	3.83728e-05	0.00672218	NA	NA	NA	NA	NA	NA	NA	NA	NA	NA	NA	NA
637	TR417611|c0_g1_i1	PREDICTED: uncharacterized protein LOC101853874					-1.65494	3.29666	0.00039803	0.0266028	NA	NA	NA	NA	NA	NA	NA	NA	NA	NA	NA	NA
3984	TR602789|c2_g1_i3	---NA---					-1.65069	2.00517	0.000573531	0.0327102	NA	NA	NA	NA	NA	NA	NA	NA	NA	NA	NA	NA
2866	TR570025|c0_g6_i1	7B2 precursor		GO:0007218,GO:0030141	neuropeptide signaling pathway,secretory granule	Biological Process,Cellular Component	-1.64825	4.56787	0.000251718	0.0205233	NA	NA	NA	NA	NA	NA	NA	NA	NA	NA	NA	NA
846	TR432947|c2_g3_i1	PREDICTED: uncharacterized protein LOC101852300					-1.64633	3.40694	0.000129628	0.0135679	NA	NA	NA	NA	NA	NA	NA	NA	NA	NA	NA	NA
363	TR394969|c0_g1_i2	PREDICTED: titin-like					-1.64133	3.17006	0.000137105	0.0140027	NA	NA	NA	NA	NA	NA	NA	NA	NA	NA	NA	NA
178	TR385127|c1_g1_i2	von Willebrand factor type EGF and pentraxin domain-containing 1					-1.63993	2.73561	0.000458352	0.0286935	NA	NA	NA	NA	NA	NA	NA	NA	NA	NA	NA	NA
2557	TR560409|c2_g4_i5	neurocan core -like					-1.63876	5.86654	1.18534e-05	0.00337787	NA	NA	NA	NA	NA	NA	NA	NA	NA	NA	NA	NA
2233	TR551270|c0_g1_i2	Dual specificity phosphatase 7	EC:3.1.3.16,EC:3.1,EC:3.1.3.41,EC:3.1.3	GO:0006470,GO:0008138	protein dephosphorylation,protein tyrosine/serine/threonine phosphatase activity	Biological Process,Molecular Function	-1.63763	4.11401	0.000778532	0.0382649	NA	NA	NA	NA	NA	NA	NA	NA	NA	NA	NA	NA
3461	TR588268|c1_g1_i6	---NA---					-1.63468	2.36627	0.000459045	0.0286984	NA	NA	NA	NA	NA	NA	NA	NA	NA	NA	NA	NA
2445	TR557930|c3_g2_i3	Down syndrome critical region 3		GO:0005634,GO:0005768,GO:0006886,GO:0008565	nucleus,endosome,intracellular protein transport,protein transporter activity	Cellular Component,Cellular Component,Biological Process,Molecular Function	-1.63377	3.66223	0.000121136	0.0131248	NA	NA	NA	NA	NA	NA	NA	NA	NA	NA	NA	NA
465	TR403648|c2_g3_i3	catalase	EC:1.11.1.7,EC:1.11.1.6	GO:0004096,GO:0006979,GO:0020037,GO:0042744,GO:0046872,GO:0055114,GO:0098869	catalase activity,response to oxidative stress,heme binding,hydrogen peroxide catabolic process,metal ion binding,oxidation-reduction process,cellular oxidant detoxification	Molecular Function,Biological Process,Molecular Function,Biological Process,Molecular Function,Biological Process,Biological Process	-1.63189	3.94838	0.000695704	0.0358336	NA	NA	NA	NA	NA	NA	NA	NA	NA	NA	NA	NA
3187	TR579188|c2_g1_i3	iron zinc purple acid phosphatase -like isoform X1		GO:0016787	hydrolase activity	Molecular Function	-1.63172	4.5392	0.000114568	0.0128654	NA	NA	NA	NA	NA	NA	NA	NA	NA	NA	NA	NA
445	TR401895|c0_g2_i1	collagen alpha-1(V) chain-like					-1.62913	5.70394	0.000859214	0.0402341	NA	NA	NA	NA	NA	NA	NA	NA	NA	NA	NA	NA
886	TR439663|c2_g1_i2	nose resistant to fluoxetine 6-like					-1.6281	4.6952	2.2532e-05	0.00484474	NA	NA	NA	NA	NA	NA	NA	NA	NA	NA	NA	NA
1309	TR523356|c0_g1_i2	---NA---					-1.62587	2.59494	1.43422e-05	0.00377668	NA	NA	NA	NA	NA	NA	NA	NA	NA	NA	NA	NA
732	TR423537|c1_g4_i1	---NA---					-1.62544	3.04932	5.16337e-05	0.00787109	NA	NA	NA	NA	NA	NA	NA	NA	NA	NA	NA	NA
2861	TR570003|c3_g1_i1	---NA---					-1.62299	3.6398	0.000731433	0.0368199	NA	NA	NA	NA	NA	NA	NA	NA	NA	NA	NA	NA
646	TR418045|c4_g1_i3	nose resistant to fluoxetine 6-like					-1.62244	5.51998	8.52694e-06	0.00287804	NA	NA	NA	NA	NA	NA	NA	NA	NA	NA	NA	NA
1840	TR539294|c0_g2_i2	caveolin-1-like		GO:0005794,GO:0005886,GO:0044425	Golgi apparatus,plasma membrane,membrane part	Cellular Component,Cellular Component,Cellular Component	-1.62204	3.43531	0.000753049	0.0374549	NA	NA	NA	NA	NA	NA	NA	NA	NA	NA	NA	NA
917	TR440634|c12_g1_i1	innexin unc-9-like isoform X1		GO:0005921,GO:0006811,GO:0016021	gap junction,ion transport,integral component of membrane	Cellular Component,Biological Process,Cellular Component	-1.62204	3.97707	3.12394e-05	0.00583255	NA	NA	NA	NA	NA	NA	NA	NA	NA	NA	NA	NA
2980	TR573897|c0_g1_i1	---NA---					-1.62132	2.6625	0.000710262	0.0362364	NA	NA	NA	NA	NA	NA	NA	NA	NA	NA	NA	NA
1439	TR527197|c2_g3_i2	chitinase-3 2 isoform X2	EC:3.2.1.14	GO:0004568,GO:0005576,GO:0005975,GO:0006032,GO:0008061	chitinase activity,extracellular region,carbohydrate metabolic process,chitin catabolic process,chitin binding	Molecular Function,Cellular Component,Biological Process,Biological Process,Molecular Function	-1.61885	2.13914	0.000815794	0.0391179	NA	NA	NA	NA	NA	NA	NA	NA	NA	NA	NA	NA
248	TR389964|c6_g1_i2	---NA---					-1.61692	2.44425	7.06723e-05	0.00948503	NA	NA	NA	NA	NA	NA	NA	NA	NA	NA	NA	NA
25	TR184850|c0_g1_i1	actin partial					-1.61686	4.66379	9.23568e-05	0.0112191	NA	NA	NA	NA	NA	NA	NA	NA	NA	NA	NA	NA
2437	TR557774|c4_g2_i4	transmembrane 144					-1.61659	2.91423	0.000803582	0.0388535	NA	NA	NA	NA	NA	NA	NA	NA	NA	NA	NA	NA
1032	TR453740|c2_g1_i3	Kynurenine 3-monooxygenase	EC:1.6.3.1,EC:1.14.13.9,EC:1.14.13	GO:0001878,GO:0004502,GO:0005741,GO:0006568,GO:0009435,GO:0016174,GO:0044550,GO:0050660,GO:0070189	response to yeast,kynurenine 3-monooxygenase activity,mitochondrial outer membrane,tryptophan metabolic process,NAD biosynthetic process,NAD(P)H oxidase activity,secondary metabolite biosynthetic process,flavin adenine dinucleotide binding,kynurenine metabolic process	Biological Process,Molecular Function,Cellular Component,Biological Process,Biological Process,Molecular Function,Biological Process,Molecular Function,Biological Process	-1.61537	3.3783	5.89187e-05	0.00855616	NA	NA	NA	NA	NA	NA	NA	NA	NA	NA	NA	NA
3497	TR589011|c1_g4_i1	xylose isomerase-like	EC:5.3.1.5	GO:0005737,GO:0006098,GO:0009045,GO:0016020,GO:0042732,GO:0046872	cytoplasm,pentose-phosphate shunt,xylose isomerase activity,membrane,D-xylose metabolic process,metal ion binding	Cellular Component,Biological Process,Molecular Function,Cellular Component,Biological Process,Molecular Function	-1.61492	5.66399	1.06529e-05	0.0031772	NA	NA	NA	NA	NA	NA	NA	NA	NA	NA	NA	NA
4117	TR606717|c3_g1_i2	---NA---					-1.61174	3.43053	0.00057128	0.0327102	NA	NA	NA	NA	NA	NA	NA	NA	NA	NA	NA	NA
4196	TR609295|c1_g1_i3	CREBRF homolog isoform X2					-1.61078	5.5813	0.000805526	0.038897	NA	NA	NA	NA	NA	NA	NA	NA	NA	NA	NA	NA
462	TR401951|c5_g3_i2	organic cation transporter -like					-1.60705	3.26945	6.74006e-05	0.00922446	NA	NA	NA	NA	NA	NA	NA	NA	NA	NA	NA	NA
1595	TR531202|c2_g3_i1	deleted in malignant brain tumors 1 -like					-1.6066	2.83558	9.02521e-05	0.0111094	NA	NA	NA	NA	NA	NA	NA	NA	NA	NA	NA	NA
1122	TR518389|c0_g2_i1	---NA---					-1.60506	3.19443	6.01568e-05	0.00869047	NA	NA	NA	NA	NA	NA	NA	NA	NA	NA	NA	NA
1024	TR453506|c2_g1_i8	---NA---					-1.60494	3.25317	0.000126753	0.0133848	NA	NA	NA	NA	NA	NA	NA	NA	NA	NA	NA	NA
2876	TR570340|c1_g1_i6	glutathione S-transferase omega-1-like					-1.60409	2.2965	0.000812234	0.0390742	NA	NA	NA	NA	NA	NA	NA	NA	NA	NA	NA	NA
686	TR420226|c1_g1_i2	disabled homolog 2-like isoform X6		GO:0032502	developmental process	Biological Process	-1.60216	4.02855	0.000456348	0.0286158	NA	NA	NA	NA	NA	NA	NA	NA	NA	NA	NA	NA
2561	TR560554|c2_g1_i1	lon protease homolog peroxisomal-like	EC:3.4.21,EC:3.6.1,EC:3.6.1.3,EC:3.6.1.15	GO:0004176,GO:0004252,GO:0005524,GO:0005782,GO:0006515,GO:0016485,GO:0016558,GO:0043565	ATP-dependent peptidase activity,serine-type endopeptidase activity,ATP binding,peroxisomal matrix,misfolded or incompletely synthesized protein catabolic process,protein processing,protein import into peroxisome matrix,sequence-specific DNA binding	Molecular Function,Molecular Function,Molecular Function,Cellular Component,Biological Process,Biological Process,Biological Process,Molecular Function	-1.60212	3.90355	9.05923e-05	0.0111184	NA	NA	NA	NA	NA	NA	NA	NA	NA	NA	NA	NA
2920	TR571125|c2_g2_i10	MIF mif-2-like isoform X1					-1.60148	2.83572	0.00056762	0.0326415	NA	NA	NA	NA	NA	NA	NA	NA	NA	NA	NA	NA
2348	TR555425|c1_g2_i2	alcohol dehydrogenase class-3	EC:1.1.1.284	GO:0006069,GO:0008270,GO:0051903	ethanol oxidation,zinc ion binding,S-(hydroxymethyl)glutathione dehydrogenase activity	Biological Process,Molecular Function,Molecular Function	-1.60068	3.00319	0.000524779	0.0310929	NA	NA	NA	NA	NA	NA	NA	NA	NA	NA	NA	NA
2926	TR571327|c0_g2_i1	---NA---					-1.59963	2.72308	0.000440709	0.0281874	NA	NA	NA	NA	NA	NA	NA	NA	NA	NA	NA	NA
3785	TR596955|c3_g1_i4	Transforming growth factor-beta-induced ig-h3					-1.59468	4.0019	0.000282244	0.021888	NA	NA	NA	NA	NA	NA	NA	NA	NA	NA	NA	NA
3879	TR599405|c2_g3_i1	ring finger 13 isoform X2					-1.5918	5.70175	4.06795e-05	0.00695038	NA	NA	NA	NA	NA	NA	NA	NA	NA	NA	NA	NA
58	TR379233|c2_g2_i1	collagen alpha-6(VI) chain-like					-1.59033	5.96863	0.00036764	0.0254295	NA	NA	NA	NA	NA	NA	NA	NA	NA	NA	NA	NA
2068	TR545629|c2_g2_i2	15-hydroxyprostaglandin dehydrogenase [NAD(+)]-like					-1.59001	3.82971	6.28117e-05	0.0089344	NA	NA	NA	NA	NA	NA	NA	NA	NA	NA	NA	NA
1137	TR518784|c1_g2_i4	fatty acid-binding brain-like					-1.58974	2.56273	0.000311564	0.0230245	NA	NA	NA	NA	NA	NA	NA	NA	NA	NA	NA	NA
2475	TR558627|c1_g1_i1	---NA---					-1.58861	2.27985	0.000441479	0.0281965	NA	NA	NA	NA	NA	NA	NA	NA	NA	NA	NA	NA
3868	TR598803|c0_g2_i1	---NA---					-1.58647	3.0463	0.000435813	0.0280034	NA	NA	NA	NA	NA	NA	NA	NA	NA	NA	NA	NA
3778	TR596591|c5_g1_i3	---NA---					-1.58557	3.79456	1.02271e-05	0.00314017	NA	NA	NA	NA	NA	NA	NA	NA	NA	NA	NA	NA
2433	TR557765|c4_g2_i2	DSBAlike thioredoxin domain containing					-1.58375	2.59948	0.000538597	0.0315836	NA	NA	NA	NA	NA	NA	NA	NA	NA	NA	NA	NA
2877	TR570340|c1_g1_i8	glutathione S-transferase omega-1-like					-1.58297	2.1729	0.000479623	0.0294988	NA	NA	NA	NA	NA	NA	NA	NA	NA	NA	NA	NA
307	TR391588|c3_g1_i1	---NA---					-1.57841	3.71924	9.32199e-05	0.011291	NA	NA	NA	NA	NA	NA	NA	NA	NA	NA	NA	NA
2278	TR553092|c0_g1_i3	---NA---					-1.57824	1.97855	0.000671447	0.0352869	NA	NA	NA	NA	NA	NA	NA	NA	NA	NA	NA	NA
453	TR401922|c6_g2_i1	nose resistant to fluoxetine 6-like					-1.57773	4.89078	9.82569e-05	0.011676	NA	NA	NA	NA	NA	NA	NA	NA	NA	NA	NA	NA
1281	TR522208|c0_g1_i3	PREDICTED: uncharacterized protein LOC101859417					-1.57587	3.6036	0.00030676	0.0228694	NA	NA	NA	NA	NA	NA	NA	NA	NA	NA	NA	NA
2069	TR545656|c5_g2_i1	cation-dependent mannose-6-phosphate receptor-like					-1.5719	4.65922	5.7006e-05	0.00839562	NA	NA	NA	NA	NA	NA	NA	NA	NA	NA	NA	NA
1898	TR540385|c0_g3_i3	---NA---					-1.57077	1.74946	0.000504795	0.0303501	NA	NA	NA	NA	NA	NA	NA	NA	NA	NA	NA	NA
3159	TR578217|c3_g2_i5	---NA---					-1.56649	4.99129	0.00036882	0.02549	NA	NA	NA	NA	NA	NA	NA	NA	NA	NA	NA	NA
1209	TR520626|c3_g2_i1	---NA---					-1.56456	3.79996	0.000343088	0.0244006	NA	NA	NA	NA	NA	NA	NA	NA	NA	NA	NA	NA
240	TR387289|c2_g1_i2	Testican- partial					-1.56237	5.30525	0.000228524	0.0193446	NA	NA	NA	NA	NA	NA	NA	NA	NA	NA	NA	NA
3198	TR579908|c0_g2_i1	---NA---					-1.5622	2.80377	0.000200064	0.0177616	NA	NA	NA	NA	NA	NA	NA	NA	NA	NA	NA	NA
2587	TR561610|c4_g3_i1	---NA---					-1.56153	6.21463	8.8743e-05	0.0110342	NA	NA	NA	NA	NA	NA	NA	NA	NA	NA	NA	NA
2149	TR549188|c0_g1_i2	---NA---					-1.56079	2.90569	0.00106087	0.0456709	NA	NA	NA	NA	NA	NA	NA	NA	NA	NA	NA	NA
4275	TR612205|c2_g1_i1	---NA---					-1.5597	1.87043	0.000353511	0.0248436	NA	NA	NA	NA	NA	NA	NA	NA	NA	NA	NA	NA
1192	TR520066|c4_g7_i10	---NA---					-1.55619	3.72655	0.000605749	0.0336033	NA	NA	NA	NA	NA	NA	NA	NA	NA	NA	NA	NA
284	TR390748|c2_g1_i2	von Willebrand factor type EGF and pentraxin domain-containing 1		GO:0005509,GO:0016021	calcium ion binding,integral component of membrane	Molecular Function,Cellular Component	-1.55368	2.17083	0.000442164	0.0281965	NA	NA	NA	NA	NA	NA	NA	NA	NA	NA	NA	NA
1937	TR542118|c1_g1_i1	---NA---					-1.54715	3.96768	0.0011597	0.0483225	NA	NA	NA	NA	NA	NA	NA	NA	NA	NA	NA	NA
1226	TR521046|c0_g2_i3	---NA---					-1.54593	3.23051	0.000404422	0.026836	NA	NA	NA	NA	NA	NA	NA	NA	NA	NA	NA	NA
655	TR418086|c1_g1_i1	---NA---					-1.54512	1.88209	0.000569143	0.0326613	NA	NA	NA	NA	NA	NA	NA	NA	NA	NA	NA	NA
2256	TR552766|c2_g4_i6	mammalian ependymin-related 1-like					-1.54381	4.886	0.000799373	0.038695	NA	NA	NA	NA	NA	NA	NA	NA	NA	NA	NA	NA
103	TR379630|c0_g1_i1	chitin synthase					-1.54293	4.5608	0.000126656	0.0133848	NA	NA	NA	NA	NA	NA	NA	NA	NA	NA	NA	NA
753	TR426007|c0_g2_i5	PREDICTED: uncharacterized protein LOC101845368					-1.54238	3.32354	0.000187347	0.0169266	NA	NA	NA	NA	NA	NA	NA	NA	NA	NA	NA	NA
1147	TR518997|c4_g4_i1	V-type proton ATPase subunit d 1-like		GO:0015078,GO:0015991,GO:0033179	hydrogen ion transmembrane transporter activity,ATP hydrolysis coupled proton transport,proton-transporting V-type ATPase V0 domain	Molecular Function,Biological Process,Cellular Component	-1.54071	4.39125	0.000665582	0.0351018	NA	NA	NA	NA	NA	NA	NA	NA	NA	NA	NA	NA
1240	TR521382|c0_g10_i1	---NA---					-1.53991	5.23592	1.05051e-05	0.00315611	NA	NA	NA	NA	NA	NA	NA	NA	NA	NA	NA	NA
2319	TR554985|c1_g6_i1	GLIPR1 1-like					-1.53983	3.55222	0.000868359	0.0404348	NA	NA	NA	NA	NA	NA	NA	NA	NA	NA	NA	NA
2507	TR559636|c2_g1_i1	---NA---					-1.53967	2.32593	0.000712415	0.0362795	NA	NA	NA	NA	NA	NA	NA	NA	NA	NA	NA	NA
4302	TR612910|c0_g4_i1	cathepsin L1-like		GO:0008233	peptidase activity	Molecular Function	-1.53591	3.31051	0.000538305	0.0315836	NA	NA	NA	NA	NA	NA	NA	NA	NA	NA	NA	NA
4253	TR611082|c1_g3_i8	sterol carrier 2		GO:0006694,GO:0015248,GO:0015914,GO:0016747,GO:0032385,GO:0032934	steroid biosynthetic process,sterol transporter activity,phospholipid transport,transferase activity transferring acyl groups other than amino-acyl groups,positive regulation of intracellular cholesterol transport,sterol binding	Biological Process,Molecular Function,Biological Process,Molecular Function,Biological Process,Molecular Function	-1.53435	6.39643	0.000311186	0.023017	NA	NA	NA	NA	NA	NA	NA	NA	NA	NA	NA	NA
3826	TR598200|c0_g1_i1	c-1-tetrahydrofolate cytoplasmic	EC:1.5.1.15,EC:6.3.4.3,EC:1.5.1.5	GO:0001780,GO:0001843,GO:0004329,GO:0004487,GO:0004488,GO:0005524,GO:0005739,GO:0006164,GO:0007507,GO:0009070,GO:0009086,GO:0009257,GO:0016020,GO:0019346,GO:0035999,GO:0055114,GO:0061053,GO:0070062	neutrophil homeostasis,neural tube closure,formate-tetrahydrofolate ligase activity,methylenetetrahydrofolate dehydrogenase (NAD+) activity,methylenetetrahydrofolate dehydrogenase (NADP+) activity,ATP binding,mitochondrion,purine nucleotide biosynthetic process,heart development,serine family amino acid biosynthetic process,methionine biosynthetic process,10-formyltetrahydrofolate biosynthetic pr…	Biological Process,Biological Process,Molecular Function,Molecular Function,Molecular Function,Molecular Function,Cellular Component,Biological Process,Biological Process,Biological Process,Biological Process,Biological Process,Cellular Component,Biological Process,Biological Process,Biological Process,Biological Process,Cellular Component	-1.53018	4.36103	0.000251708	0.0205233	NA	NA	NA	NA	NA	NA	NA	NA	NA	NA	NA	NA
212	TR386646|c1_g2_i3	---NA---					-1.52927	2.53124	0.00116367	0.0483566	NA	NA	NA	NA	NA	NA	NA	NA	NA	NA	NA	NA
298	TR391571|c5_g1_i1	---NA---					-1.52786	3.93263	0.000374025	0.0256367	NA	NA	NA	NA	NA	NA	NA	NA	NA	NA	NA	NA
628	TR415620|c5_g2_i5	---NA---					-1.51885	4.95001	4.79243e-05	0.00758142	NA	NA	NA	NA	NA	NA	NA	NA	NA	NA	NA	NA
1165	TR519509|c3_g1_i1	Acyloxyacyl hydrolase		GO:0016787	hydrolase activity	Molecular Function	-1.51855	3.07315	0.000522103	0.0310098	NA	NA	NA	NA	NA	NA	NA	NA	NA	NA	NA	NA
4187	TR608841|c2_g2_i1	PREDICTED: uncharacterized protein LOC101854563 isoform X1					-1.51337	3.41248	0.000539601	0.0315996	NA	NA	NA	NA	NA	NA	NA	NA	NA	NA	NA	NA
1050	TR454874|c1_g3_i2	retinal dehydrogenase 1	EC:1.2.1.3	GO:0004029,GO:0008152	aldehyde dehydrogenase (NAD) activity,metabolic process	Molecular Function,Biological Process	-1.51295	3.88263	7.51283e-05	0.00988159	NA	NA	NA	NA	NA	NA	NA	NA	NA	NA	NA	NA
3271	TR581646|c2_g4_i2	apolipo D-like					-1.50969	2.93869	0.000389942	0.0262946	NA	NA	NA	NA	NA	NA	NA	NA	NA	NA	NA	NA
2565	TR560651|c5_g1_i1	---NA---					-1.5085	3.22426	0.000406938	0.0269385	NA	NA	NA	NA	NA	NA	NA	NA	NA	NA	NA	NA
4388	TR615640|c6_g2_i3	---NA---					-1.50846	3.69168	0.000127437	0.01344	NA	NA	NA	NA	NA	NA	NA	NA	NA	NA	NA	NA
2893	TR570576|c1_g5_i1	---NA---					-1.50701	3.96833	0.000117664	0.0129639	NA	NA	NA	NA	NA	NA	NA	NA	NA	NA	NA	NA
422	TR401375|c0_g1_i1	titin-like isoform X3		GO:0016740	transferase activity	Molecular Function	-1.50454	4.09924	0.000813628	0.0390818	NA	NA	NA	NA	NA	NA	NA	NA	NA	NA	NA	NA
389	TR395985|c1_g2_i2	calponin					-1.50394	4.80023	0.000324532	0.0236468	NA	NA	NA	NA	NA	NA	NA	NA	NA	NA	NA	NA
3303	TR582736|c5_g6_i1	transmembrane 254-like					-1.50332	3.86909	6.36281e-05	0.00900435	NA	NA	NA	NA	NA	NA	NA	NA	NA	NA	NA	NA
1758	TR535982|c2_g1_i2	C-type lectin domain family 11 member A-like					-1.50208	3.22327	0.000981571	0.0434917	NA	NA	NA	NA	NA	NA	NA	NA	NA	NA	NA	NA
2636	TR563277|c1_g2_i4	---NA---					-1.50021	4.43891	0.000612333	0.0337497	NA	NA	NA	NA	NA	NA	NA	NA	NA	NA	NA	NA
4048	TR603837|c2_g1_i2	---NA---					-1.49968	2.07207	0.000612744	0.0337497	NA	NA	NA	NA	NA	NA	NA	NA	NA	NA	NA	NA
851	TR436119|c0_g2_i3	G- coupled receptor 64-like		GO:0004888,GO:0007165,GO:0016020	transmembrane signaling receptor activity,signal transduction,membrane	Molecular Function,Biological Process,Cellular Component	-1.49683	2.68177	0.000728223	0.0367027	NA	NA	NA	NA	NA	NA	NA	NA	NA	NA	NA	NA
132	TR381269|c1_g7_i4	PREDICTED: uncharacterized protein LOC101857564					-1.49543	4.57201	0.000103811	0.0120532	NA	NA	NA	NA	NA	NA	NA	NA	NA	NA	NA	NA
553	TR410804|c2_g1_i1	PHLOEM PROTEIN 2-LIKE A3-like					-1.49272	3.50652	0.000438028	0.0280859	NA	NA	NA	NA	NA	NA	NA	NA	NA	NA	NA	NA
1440	TR527215|c4_g2_i1	universal stress A		GO:0006950	response to stress	Biological Process	-1.49128	4.91641	6.97933e-06	0.00261198	NA	NA	NA	NA	NA	NA	NA	NA	NA	NA	NA	NA
3311	TR582972|c1_g2_i1	GPI-anchored -like					-1.4887	4.90368	0.000160274	0.0155256	NA	NA	NA	NA	NA	NA	NA	NA	NA	NA	NA	NA
28	TR186820|c0_g1_i1	---NA---					-1.48553	4.25727	0.000359569	0.0250754	NA	NA	NA	NA	NA	NA	NA	NA	NA	NA	NA	NA
2588	TR561685|c1_g2_i7	PREDICTED: uncharacterized protein ZK1073.1-like isoform X3					-1.48387	4.78521	0.000353422	0.0248436	NA	NA	NA	NA	NA	NA	NA	NA	NA	NA	NA	NA
2395	TR556816|c2_g1_i1	lactase-phlorizin hydrolase		GO:0004553,GO:0008152,GO:0016020	hydrolase activity hydrolyzing O-glycosyl compounds,metabolic process,membrane	Molecular Function,Biological Process,Cellular Component	-1.4827	4.03319	0.000482933	0.0295258	NA	NA	NA	NA	NA	NA	NA	NA	NA	NA	NA	NA
3681	TR593405|c6_g1_i1	solute carrier family 46 member 3-like					-1.48109	2.34093	0.00110487	0.0467401	NA	NA	NA	NA	NA	NA	NA	NA	NA	NA	NA	NA
1486	TR528630|c4_g2_i1	---NA---					-1.47569	3.71367	0.00046617	0.0289733	NA	NA	NA	NA	NA	NA	NA	NA	NA	NA	NA	NA
1741	TR535045|c0_g2_i1	---NA---					-1.47473	2.43861	0.000359809	0.0250754	NA	NA	NA	NA	NA	NA	NA	NA	NA	NA	NA	NA
1352	TR524631|c1_g2_i2	neuroligin- X-linked-like					-1.47437	4.92267	0.000108148	0.0123954	NA	NA	NA	NA	NA	NA	NA	NA	NA	NA	NA	NA
3884	TR599470|c5_g1_i1	---NA---					-1.47321	2.53495	0.000512151	0.0305495	NA	NA	NA	NA	NA	NA	NA	NA	NA	NA	NA	NA
236	TR387266|c1_g1_i1	solute carrier family facilitated glucose transporter member 5-like		GO:0006810,GO:0016020,GO:0022857	transport,membrane,transmembrane transporter activity	Biological Process,Cellular Component,Molecular Function	-1.46906	4.50883	0.000209188	0.0182669	NA	NA	NA	NA	NA	NA	NA	NA	NA	NA	NA	NA
3702	TR594007|c0_g3_i1	---NA---					-1.46808	1.61683	0.000908662	0.041752	NA	NA	NA	NA	NA	NA	NA	NA	NA	NA	NA	NA
431	TR401441|c7_g2_i4	---NA---		GO:0005509,GO:0016021	calcium ion binding,integral component of membrane	Molecular Function,Cellular Component	-1.46733	2.53906	0.000972135	0.043273	NA	NA	NA	NA	NA	NA	NA	NA	NA	NA	NA	NA
3185	TR579046|c1_g2_i1	Neutral and basic amino acid transport rBAT					-1.46591	5.01754	2.41445e-05	0.00503847	NA	NA	NA	NA	NA	NA	NA	NA	NA	NA	NA	NA
904	TR440107|c0_g2_i1	monocarboxylate transporter 9-like					-1.46164	5.21579	0.000302198	0.0227248	NA	NA	NA	NA	NA	NA	NA	NA	NA	NA	NA	NA
221	TR387092|c4_g1_i4	hypothetical protein LOTGIDRAFT_111147					-1.45988	3.87985	0.000363174	0.0252207	NA	NA	NA	NA	NA	NA	NA	NA	NA	NA	NA	NA
1980	TR543166|c3_g6_i3	monocarboxylate transporter 9-like		GO:0016020	membrane	Cellular Component	-1.4582	5.05505	0.000226843	0.0192218	NA	NA	NA	NA	NA	NA	NA	NA	NA	NA	NA	NA
1927	TR541358|c6_g1_i2	PREDICTED: uncharacterized protein LOC101846747					-1.45677	5.68746	0.000134922	0.0138434	NA	NA	NA	NA	NA	NA	NA	NA	NA	NA	NA	NA
3725	TR594431|c3_g2_i1	calmodulin		GO:0005509	calcium ion binding	Molecular Function	-1.4528	3.28761	0.00105745	0.0455915	NA	NA	NA	NA	NA	NA	NA	NA	NA	NA	NA	NA
2270	TR553038|c1_g1_i1	plastin-2 isoform X2		GO:0005488	binding	Molecular Function	-1.45178	4.69266	0.000695638	0.0358336	NA	NA	NA	NA	NA	NA	NA	NA	NA	NA	NA	NA
3440	TR587156|c0_g1_i2	acyl- dehydrogenase family member mitochondrial	EC:1.3.99.3	GO:0000062,GO:0003995,GO:0005739,GO:0009055,GO:0033539,GO:0050660,GO:0052890,GO:0055088	fatty-acyl-CoA binding,acyl-CoA dehydrogenase activity,mitochondrion,electron carrier activity,fatty acid beta-oxidation using acyl-CoA dehydrogenase,flavin adenine dinucleotide binding,oxidoreductase activity acting on the CH-CH group of donors with a flavin as acceptor,lipid homeostasis	Molecular Function,Molecular Function,Cellular Component,Molecular Function,Biological Process,Molecular Function,Molecular Function,Biological Process	-1.44435	3.926	0.000288286	0.0222322	NA	NA	NA	NA	NA	NA	NA	NA	NA	NA	NA	NA
4301	TR612910|c0_g2_i1	cathepsin L1-like		GO:0008233	peptidase activity	Molecular Function	-1.44434	5.07076	0.00120418	0.0490939	NA	NA	NA	NA	NA	NA	NA	NA	NA	NA	NA	NA
2545	TR560265|c1_g3_i1	V-type proton ATPase 21 kDa proteolipid subunit-like	EC:3.6.1,EC:3.6.1.3,EC:3.6.1.15	GO:0000220,GO:0007035,GO:0015991,GO:0016021,GO:0046961	vacuolar proton-transporting V-type ATPase V0 domain,vacuolar acidification,ATP hydrolysis coupled proton transport,integral component of membrane,proton-transporting ATPase activity rotational mechanism	Cellular Component,Biological Process,Biological Process,Cellular Component,Molecular Function	-1.44369	3.94261	0.00097855	0.0433944	NA	NA	NA	NA	NA	NA	NA	NA	NA	NA	NA	NA
1023	TR453506|c2_g1_i12	---NA---					-1.44165	5.58589	1.01063e-05	0.00314017	NA	NA	NA	NA	NA	NA	NA	NA	NA	NA	NA	NA
2419	TR557406|c7_g1_i1	PREDICTED: uncharacterized protein LOC101863664					-1.43913	5.86918	1.93214e-05	0.00454538	NA	NA	NA	NA	NA	NA	NA	NA	NA	NA	NA	NA
1864	TR539736|c1_g1_i1	zinc-binding alcohol dehydrogenase domain-containing 2-like					-1.4357	6.65855	2.83847e-05	0.00549283	NA	NA	NA	NA	NA	NA	NA	NA	NA	NA	NA	NA
1602	TR531517|c3_g2_i3	mitochondrial pyruvate carrier 1-like		GO:0005743,GO:0006850,GO:0016021	mitochondrial inner membrane,mitochondrial pyruvate transport,integral component of membrane	Cellular Component,Biological Process,Cellular Component	-1.42971	2.69486	0.00114623	0.0479299	NA	NA	NA	NA	NA	NA	NA	NA	NA	NA	NA	NA
497	TR405765|c3_g1_i5	---NA---					-1.42952	3.87532	0.000912048	0.041768	NA	NA	NA	NA	NA	NA	NA	NA	NA	NA	NA	NA
366	TR394992|c2_g1_i1	cathepsin B	EC:3.4	GO:0008234	cysteine-type peptidase activity	Molecular Function	-1.42905	7.23539	2.3581e-06	0.00134526	NA	NA	NA	NA	NA	NA	NA	NA	NA	NA	NA	NA
1389	TR525848|c0_g3_i1	soma ferritin	EC:1.16.3.1,EC:1.16.3	GO:0004322,GO:0005623,GO:0006826,GO:0006879,GO:0008199,GO:0055114	ferroxidase activity,cell,iron ion transport,cellular iron ion homeostasis,ferric iron binding,oxidation-reduction process	Molecular Function,Cellular Component,Biological Process,Biological Process,Molecular Function,Biological Process	-1.42763	12.3264	7.60417e-06	0.00270406	NA	NA	NA	NA	NA	NA	NA	NA	NA	NA	NA	NA
3760	TR595578|c0_g5_i2	---NA---					-1.42684	3.45683	0.000884797	0.0409687	NA	NA	NA	NA	-1.92696	3.45683	8.35809e-06	0.00530905	NA	NA	NA	NA
543	TR410754|c1_g1_i1	calponin homology domain-containing DDB_G0272472-like isoform X1					-1.42453	3.95261	0.000237257	0.0197819	NA	NA	NA	NA	NA	NA	NA	NA	NA	NA	NA	NA
2359	TR555958|c1_g1_i4	phospholipase B-like 1					-1.42114	2.55871	0.00111139	0.0468014	NA	NA	NA	NA	NA	NA	NA	NA	NA	NA	NA	NA
720	TR422609|c0_g6_i1	delta(3,5)-Delta(2,4)-dienoyl- mitochondrial-like isoform X1					-1.41813	4.63777	0.000302554	0.0227248	NA	NA	NA	NA	NA	NA	NA	NA	NA	NA	NA	NA
2936	TR571602|c4_g1_i1	---NA---					-1.41393	3.14445	0.000921314	0.0420074	NA	NA	NA	NA	NA	NA	NA	NA	NA	NA	NA	NA
987	TR448934|c0_g3_i1	palmitoyl- thioesterase 1-like	EC:3.1.2.22	GO:0002084,GO:0005764,GO:0006898,GO:0008474	protein depalmitoylation,lysosome,receptor-mediated endocytosis,palmitoyl-(protein) hydrolase activity	Biological Process,Cellular Component,Biological Process,Molecular Function	-1.41235	4.31396	0.000944617	0.0425108	NA	NA	NA	NA	NA	NA	NA	NA	NA	NA	NA	NA
1428	TR527016|c1_g3_i6	transmembrane protease serine 12		GO:0016787	hydrolase activity	Molecular Function	-1.41153	5.84204	0.000114269	0.0128654	NA	NA	NA	NA	NA	NA	NA	NA	NA	NA	NA	NA
1618	TR532023|c0_g1_i2	epoxide hydrolase 4-like					-1.40819	2.86369	0.00121091	0.0492237	NA	NA	NA	NA	NA	NA	NA	NA	NA	NA	NA	NA
1145	TR518966|c2_g2_i13	---NA---					-1.40375	5.36194	0.000936512	0.0423292	NA	NA	NA	NA	NA	NA	NA	NA	NA	NA	NA	NA
2351	TR555445|c1_g1_i1	PREDICTED: protein yellow-like					-1.39948	2.91306	0.000946194	0.0425358	NA	NA	NA	NA	NA	NA	NA	NA	NA	NA	NA	NA
4019	TR603219|c5_g1_i3	cystatin B		GO:0004866,GO:0010466,GO:0043227,GO:0044424	endopeptidase inhibitor activity,negative regulation of peptidase activity,membrane-bounded organelle,intracellular part	Molecular Function,Biological Process,Cellular Component,Cellular Component	-1.39706	3.07068	0.000740855	0.0371641	NA	NA	NA	NA	NA	NA	NA	NA	NA	NA	NA	NA
3804	TR597074|c4_g1_i2	---NA---					-1.39522	2.29185	0.000278166	0.0217542	NA	NA	NA	NA	NA	NA	NA	NA	NA	NA	NA	NA
944	TR444670|c1_g2_i1	---NA---					-1.39441	4.51052	0.000335363	0.0241183	NA	NA	NA	NA	NA	NA	NA	NA	NA	NA	NA	NA
598	TR412412|c1_g9_i1	dopamine beta-hydroxylase-like					-1.39269	3.43626	0.000205945	0.0181151	NA	NA	NA	NA	NA	NA	NA	NA	NA	NA	NA	NA
3652	TR592758|c1_g2_i1	---NA---		GO:0016021	integral component of membrane	Cellular Component	-1.39058	3.56276	0.000902356	0.0415758	NA	NA	NA	NA	NA	NA	NA	NA	NA	NA	NA	NA
1413	TR526745|c2_g13_i1	---NA---					-1.38887	2.9326	0.000166065	0.0158287	NA	NA	NA	NA	NA	NA	NA	NA	NA	NA	NA	NA
870	TR437328|c9_g3_i1	pancreatic triacylglycerol lipase-like					-1.38374	5.07955	3.05449e-05	0.00573742	NA	NA	NA	NA	NA	NA	NA	NA	NA	NA	NA	NA
2095	TR546289|c2_g1_i1	---NA---					-1.38273	6.79223	0.000251641	0.0205233	NA	NA	NA	NA	NA	NA	NA	NA	NA	NA	NA	NA
3885	TR599477|c1_g2_i1	---NA---					-1.38144	3.62894	0.000257599	0.0208233	NA	NA	NA	NA	NA	NA	NA	NA	NA	NA	NA	NA
3696	TR593891|c0_g1_i2	complement C1q 4 isoform X2					-1.38043	5.05559	0.000248982	0.0204522	NA	NA	NA	NA	NA	NA	NA	NA	NA	NA	NA	NA
943	TR444670|c1_g1_i2	---NA---					-1.37535	7.74049	1.12478e-05	0.0032921	NA	NA	NA	NA	NA	NA	NA	NA	NA	NA	NA	NA
3632	TR591832|c3_g1_i1	MAM and LDL-receptor class A domain-containing 2-like					-1.37172	6.55978	0.000134145	0.0137977	NA	NA	NA	NA	NA	NA	NA	NA	NA	NA	NA	NA
3626	TR591779|c4_g3_i4	neurocan core -like					-1.36665	4.46681	3.39896e-05	0.00622975	NA	NA	NA	NA	NA	NA	NA	NA	NA	NA	NA	NA
3705	TR594020|c1_g1_i2	---NA---					-1.36616	3.60985	0.000856953	0.0402211	NA	NA	NA	NA	NA	NA	NA	NA	NA	NA	NA	NA
837	TR432618|c2_g1_i2	medium-chain specific acyl- mitochondrial	EC:1.3.99,EC:1.3.99.3	GO:0000062,GO:0005739,GO:0005777,GO:0009055,GO:0033539,GO:0050660,GO:0052890,GO:0055088,GO:0070991	fatty-acyl-CoA binding,mitochondrion,peroxisome,electron carrier activity,fatty acid beta-oxidation using acyl-CoA dehydrogenase,flavin adenine dinucleotide binding,oxidoreductase activity acting on the CH-CH group of donors with a flavin as acceptor,lipid homeostasis,medium-chain-acyl-CoA dehydrogenase activity	Molecular Function,Cellular Component,Cellular Component,Molecular Function,Biological Process,Molecular Function,Molecular Function,Biological Process,Molecular Function	-1.35781	4.79596	0.000384112	0.026028	NA	NA	NA	NA	NA	NA	NA	NA	NA	NA	NA	NA
2105	TR546541|c2_g3_i2	transgelin-3-like isoform X1					-1.35427	3.92716	0.000140812	0.0142216	NA	NA	NA	NA	NA	NA	NA	NA	NA	NA	NA	NA
1106	TR518001|c3_g1_i3	---NA---					-1.35271	3.29576	0.000475886	0.0293543	NA	NA	NA	NA	NA	NA	NA	NA	NA	NA	NA	NA
2638	TR563345|c0_g1_i2	---NA---					-1.34432	2.57257	0.00121531	0.0492821	NA	NA	NA	NA	NA	NA	NA	NA	NA	NA	NA	NA
2021	TR544068|c4_g1_i7	C-type lectin domain family 11 member A-like					-1.34383	4.83882	0.00121926	0.0493942	NA	NA	NA	NA	NA	NA	NA	NA	NA	NA	NA	NA
795	TR429467|c2_g1_i1	tensin- partial					-1.33916	4.99166	0.000126179	0.0133581	NA	NA	NA	NA	NA	NA	NA	NA	NA	NA	NA	NA
2070	TR545722|c1_g2_i1	---NA---					-1.33787	2.85266	0.000300422	0.0226641	NA	NA	NA	NA	NA	NA	NA	NA	NA	NA	NA	NA
1408	TR526417|c2_g1_i6	4-aminobutyrate mitochondrial-like		GO:0008483	transaminase activity	Molecular Function	-1.33491	5.99377	0.000887728	0.0410382	NA	NA	NA	NA	NA	NA	NA	NA	NA	NA	NA	NA
622	TR415569|c0_g1_i1	---NA---					-1.3325	5.32298	2.91361e-05	0.0055523	NA	NA	NA	NA	NA	NA	NA	NA	NA	NA	NA	NA
2616	TR562669|c2_g1_i1	---NA---					-1.33198	3.55527	0.000796231	0.0386346	NA	NA	NA	NA	NA	NA	NA	NA	NA	NA	NA	NA
1626	TR532361|c3_g2_i2	EF-hand domain-containing D1					-1.3316	5.2052	0.000450162	0.0284627	NA	NA	NA	NA	NA	NA	NA	NA	NA	NA	NA	NA
1983	TR543183|c3_g2_i3	chitinase-like lectin	EC:3.2.1.14	GO:0004568,GO:0005576,GO:0006032,GO:0008061	chitinase activity,extracellular region,chitin catabolic process,chitin binding	Molecular Function,Cellular Component,Biological Process,Molecular Function	-1.33113	3.93641	0.000342966	0.0244006	NA	NA	NA	NA	NA	NA	NA	NA	NA	NA	NA	NA
556	TR410823|c4_g1_i1	traf2 and NCK-interacting kinase-like		GO:0004672,GO:0005524,GO:0006468	protein kinase activity,ATP binding,protein phosphorylation	Molecular Function,Molecular Function,Biological Process	-1.3277	4.02024	0.000640699	0.0343513	NA	NA	NA	NA	NA	NA	NA	NA	NA	NA	NA	NA
367	TR394992|c2_g3_i1	---NA---					-1.32619	4.81457	0.000649586	0.0345826	NA	NA	NA	NA	NA	NA	NA	NA	NA	NA	NA	NA
2848	TR569408|c1_g4_i1	D-beta-hydroxybutyrate mitochondrial		GO:0016491	oxidoreductase activity	Molecular Function	-1.32114	3.3748	0.000259781	0.0209342	NA	NA	NA	NA	NA	NA	NA	NA	NA	NA	NA	NA
669	TR419229|c19_g1_i2	EF-hand domain-containing D1					-1.31865	5.75284	0.00011455	0.0128654	NA	NA	NA	NA	NA	NA	NA	NA	NA	NA	NA	NA
2550	TR560321|c1_g2_i1	---NA---					-1.31775	3.34442	0.00103489	0.0450199	NA	NA	NA	NA	NA	NA	NA	NA	NA	NA	NA	NA
4128	TR607175|c1_g1_i8	henna-like isoform X3	EC:1.14.16.1,EC:1.14.16	GO:0004505,GO:0005506,GO:0006559,GO:0016597,GO:0055114	phenylalanine 4-monooxygenase activity,iron ion binding,L-phenylalanine catabolic process,amino acid binding,oxidation-reduction process	Molecular Function,Molecular Function,Biological Process,Molecular Function,Biological Process	-1.31754	4.01941	0.000513422	0.0306034	NA	NA	NA	NA	NA	NA	NA	NA	NA	NA	NA	NA
1984	TR543199|c0_g2_i2	PREDICTED: uncharacterized protein LOC101863352					-1.31745	3.96719	0.000194678	0.0174562	NA	NA	NA	NA	NA	NA	NA	NA	NA	NA	NA	NA
4240	TR610934|c3_g4_i3	---NA---					-1.31504	4.30817	0.00046005	0.0287181	NA	NA	NA	NA	NA	NA	NA	NA	NA	NA	NA	NA
2268	TR553011|c0_g8_i2	sphingosine-1-phosphate lyase-like		GO:0016021,GO:0016831,GO:0019752,GO:0030170	integral component of membrane,carboxy-lyase activity,carboxylic acid metabolic process,pyridoxal phosphate binding	Cellular Component,Molecular Function,Biological Process,Molecular Function	-1.31347	4.33394	6.55176e-05	0.00916266	NA	NA	NA	NA	NA	NA	NA	NA	NA	NA	NA	NA
982	TR448902|c1_g2_i2	---NA---					-1.30753	4.27824	0.000366283	0.0253567	NA	NA	NA	NA	NA	NA	NA	NA	NA	NA	NA	NA
667	TR419223|c14_g1_i1	cadherin-23-like					-1.30737	2.77507	0.00095158	0.0426397	NA	NA	NA	NA	NA	NA	NA	NA	NA	NA	NA	NA
2167	TR549614|c4_g1_i1	---NA---					-1.30546	5.01642	0.00121849	0.0493872	NA	NA	NA	NA	NA	NA	NA	NA	NA	NA	NA	NA
4318	TR613659|c3_g1_i1	hypothetical protein DAPPUDRAFT_300286					-1.30304	7.4706	2.38122e-05	0.00500362	NA	NA	NA	NA	NA	NA	NA	NA	NA	NA	NA	NA
1338	TR524177|c1_g4_i1	---NA---					-1.30241	3.66702	0.000941117	0.0423992	NA	NA	NA	NA	NA	NA	NA	NA	NA	NA	NA	NA
4259	TR611696|c0_g3_i2	phytanoyl- peroxisomal	EC:1.14.11,EC:1.14.11.18	GO:0001561,GO:0016020,GO:0048244	fatty acid alpha-oxidation,membrane,phytanoyl-CoA dioxygenase activity	Biological Process,Cellular Component,Molecular Function	-1.30003	6.3998	0.000173149	0.0162617	NA	NA	NA	NA	NA	NA	NA	NA	NA	NA	NA	NA
1756	TR535944|c1_g1_i1	threonine synthase-like 2		GO:0006082	organic acid metabolic process	Biological Process	-1.29775	3.80099	0.000333759	0.0240977	NA	NA	NA	NA	NA	NA	NA	NA	NA	NA	NA	NA
4141	TR607724|c2_g3_i1	PREDICTED: uncharacterized protein LOC101862129					-1.29756	3.44816	0.000883749	0.0409452	NA	NA	NA	NA	NA	NA	NA	NA	NA	NA	NA	NA
4251	TR611082|c1_g3_i1	non-specific lipid-transfer		GO:0006694,GO:0015248,GO:0015914,GO:0016747,GO:0032385,GO:0032934	steroid biosynthetic process,sterol transporter activity,phospholipid transport,transferase activity transferring acyl groups other than amino-acyl groups,positive regulation of intracellular cholesterol transport,sterol binding	Biological Process,Molecular Function,Biological Process,Molecular Function,Biological Process,Molecular Function	-1.29714	4.95686	0.000209156	0.0182669	NA	NA	NA	NA	NA	NA	NA	NA	NA	NA	NA	NA
2874	TR570281|c1_g1_i1	---NA---					-1.29442	3.85501	0.000146397	0.0145497	NA	NA	NA	NA	NA	NA	NA	NA	NA	NA	NA	NA
3629	TR591785|c1_g1_i3	probable G- coupled receptor 157					-1.29389	3.03737	0.000939394	0.0423674	NA	NA	NA	NA	NA	NA	NA	NA	NA	NA	NA	NA
859	TR436206|c0_g1_i2	---NA---					-1.29021	5.13617	0.000294751	0.0225445	NA	NA	NA	NA	NA	NA	NA	NA	NA	NA	NA	NA
407	TR401255|c2_g6_i3	ATP-binding cassette sub-family A member 1		GO:0005488,GO:0016020,GO:0044765	binding,membrane,single-organism transport	Molecular Function,Cellular Component,Biological Process	-1.28748	5.49381	0.000124282	0.0132416	NA	NA	NA	NA	NA	NA	NA	NA	NA	NA	NA	NA
3189	TR579320|c0_g2_i1	fructose-bisphosphate aldolase-like	EC:4.1.2.13	GO:0004332,GO:0006096	fructose-bisphosphate aldolase activity,glycolytic process	Molecular Function,Biological Process	-1.28722	7.1292	5.27534e-05	0.00800711	NA	NA	NA	NA	NA	NA	NA	NA	NA	NA	NA	NA
3049	TR575824|c1_g9_i2	succinyl- ligase [GDP-forming] subunit mitochondrial-like		GO:0005524,GO:0008152,GO:0016874	ATP binding,metabolic process,ligase activity	Molecular Function,Biological Process,Molecular Function	-1.28416	5.9202	0.000971806	0.043273	NA	NA	NA	NA	NA	NA	NA	NA	NA	NA	NA	NA
3052	TR575839|c1_g2_i2	MAM and LDL-receptor class A domain-containing 2-like					-1.28276	4.45491	0.000829947	0.0395737	NA	NA	NA	NA	NA	NA	NA	NA	NA	NA	NA	NA
4380	TR615401|c0_g1_i2	apolipo D		GO:0005488,GO:0048523	binding,negative regulation of cellular process	Molecular Function,Biological Process	-1.28149	7.24539	1.97428e-05	0.00460174	NA	NA	NA	NA	NA	NA	NA	NA	NA	NA	NA	NA
339	TR392871|c0_g4_i1	4-aminobutyrate mitochondrial		GO:0016740	transferase activity	Molecular Function	-1.27936	5.22152	0.000167149	0.0158956	NA	NA	NA	NA	NA	NA	NA	NA	NA	NA	NA	NA
946	TR444670|c2_g1_i2	---NA---					-1.27884	7.42217	0.000343747	0.0244058	NA	NA	NA	NA	NA	NA	NA	NA	NA	NA	NA	NA
1947	TR542372|c0_g2_i1	Alpha-amylase 1		GO:0008152,GO:0016798	metabolic process,hydrolase activity acting on glycosyl bonds	Biological Process,Molecular Function	-1.27866	4.16545	0.000561383	0.0324172	NA	NA	NA	NA	NA	NA	NA	NA	NA	NA	NA	NA
1407	TR526417|c2_g1_i3	4-aminobutyrate mitochondrial-like		GO:0008483	transaminase activity	Molecular Function	-1.27508	5.49797	0.0010781	0.0459865	NA	NA	NA	NA	NA	NA	NA	NA	NA	NA	NA	NA
3032	TR575700|c2_g2_i1	---NA---					-1.27006	3.06129	0.00108022	0.0460012	NA	NA	NA	NA	NA	NA	NA	NA	NA	NA	NA	NA
2322	TR555197|c3_g1_i1	lysosomal acid phosphatase-like					-1.26842	3.68046	0.000604769	0.0335938	NA	NA	NA	NA	NA	NA	NA	NA	NA	NA	NA	NA
471	TR403708|c0_g4_i1	---NA---					-1.25372	3.23043	0.00106423	0.0456709	NA	NA	NA	NA	NA	NA	NA	NA	NA	NA	NA	NA
3036	TR575730|c3_g2_i1	3-ketoacyl- mitochondrial-like		GO:0005739,GO:0008152,GO:0016747,GO:0046902	mitochondrion,metabolic process,transferase activity transferring acyl groups other than amino-acyl groups,regulation of mitochondrial membrane permeability	Cellular Component,Biological Process,Molecular Function,Biological Process	-1.25085	5.64956	0.00033564	0.0241183	NA	NA	NA	NA	NA	NA	NA	NA	NA	NA	NA	NA
3304	TR582761|c0_g1_i1	PREDICTED: uncharacterized protein LOC101851895 isoform X3					-1.24673	5.16517	0.000284167	0.0220166	NA	NA	NA	NA	NA	NA	NA	NA	NA	NA	NA	NA
1246	TR521495|c0_g1_i1	---NA---					-1.24158	3.34038	0.000594965	0.033316	NA	NA	NA	NA	NA	NA	NA	NA	NA	NA	NA	NA
1335	TR524139|c1_g2_i1	peroxisomal multifunctional enzyme type 2-like		GO:0016491,GO:0043231,GO:0044237,GO:0044444,GO:0044710,GO:0044763,GO:0071704	oxidoreductase activity,intracellular membrane-bounded organelle,cellular metabolic process,cytoplasmic part,single-organism metabolic process,single-organism cellular process,organic substance metabolic process	Molecular Function,Cellular Component,Biological Process,Cellular Component,Biological Process,Biological Process,Biological Process	-1.22185	4.78741	0.000212478	0.0184172	NA	NA	NA	NA	NA	NA	NA	NA	NA	NA	NA	NA
2996	TR574121|c2_g1_i5	meiotically up-regulated gene 158 -like					-1.22181	6.22485	0.000125139	0.0132946	NA	NA	NA	NA	NA	NA	NA	NA	NA	NA	NA	NA
719	TR422589|c2_g1_i1	glutathione S-transferase omega-1-like		GO:0016740	transferase activity	Molecular Function	-1.22132	4.79275	0.000879764	0.0408775	NA	NA	NA	NA	NA	NA	NA	NA	NA	NA	NA	NA
3280	TR581775|c1_g2_i4	---NA---					-1.21939	3.06535	0.00111044	0.0467854	NA	NA	NA	NA	NA	NA	NA	NA	NA	NA	NA	NA
2470	TR558542|c0_g2_i1	PREDICTED: Williams-Beuren syndrome chromosomal region 27 protein-like					-1.21541	4.19327	0.00027536	0.0216365	NA	NA	NA	NA	NA	NA	NA	NA	NA	NA	NA	NA
2821	TR568568|c6_g1_i5	glutaryl- mitochondrial	EC:1.3.99.3,EC:1.3.99.7	GO:0000062,GO:0004361,GO:0005739,GO:0009055,GO:0033539,GO:0050660,GO:0052890,GO:0055088	fatty-acyl-CoA binding,glutaryl-CoA dehydrogenase activity,mitochondrion,electron carrier activity,fatty acid beta-oxidation using acyl-CoA dehydrogenase,flavin adenine dinucleotide binding,oxidoreductase activity acting on the CH-CH group of donors with a flavin as acceptor,lipid homeostasis	Molecular Function,Molecular Function,Cellular Component,Molecular Function,Biological Process,Molecular Function,Molecular Function,Biological Process	-1.21303	6.78144	6.59819e-05	0.00917197	NA	NA	NA	NA	NA	NA	NA	NA	NA	NA	NA	NA
1584	TR530785|c2_g5_i1	Apolipo D		GO:0005488,GO:0048523	binding,negative regulation of cellular process	Molecular Function,Biological Process	-1.20722	8.21475	2.1449e-05	0.0047342	NA	NA	NA	NA	NA	NA	NA	NA	NA	NA	NA	NA
736	TR423577|c9_g2_i1	PREDICTED: countin-3-like					-1.20449	3.97336	0.000296885	0.0225782	NA	NA	NA	NA	NA	NA	NA	NA	NA	NA	NA	NA
2211	TR550422|c4_g5_i3	beta-1,3-glucan-binding -like		GO:0016798	hydrolase activity acting on glycosyl bonds	Molecular Function	-1.20448	4.39461	0.000431985	0.0278434	NA	NA	NA	NA	NA	NA	NA	NA	NA	NA	NA	NA
124	TR381201|c1_g6_i1	---NA---					-1.20398	5.82968	2.67233e-05	0.00530871	NA	NA	NA	NA	NA	NA	NA	NA	NA	NA	NA	NA
2123	TR547325|c2_g1_i1	PREDICTED: carboxylesterase 5A-like					-1.19753	4.3838	0.000375735	0.0257065	NA	NA	NA	NA	NA	NA	NA	NA	NA	NA	NA	NA
3291	TR582528|c1_g2_i3	PREDICTED: uncharacterized protein LOC101845758					-1.19274	4.58168	0.000747922	0.0373561	NA	NA	NA	NA	NA	NA	NA	NA	NA	NA	NA	NA
2741	TR566285|c0_g1_i3	---NA---					-1.19173	6.2403	0.000322766	0.0235424	NA	NA	NA	NA	NA	NA	NA	NA	NA	NA	NA	NA
2923	TR571299|c3_g5_i2	prohormone-4-like isoform X1					-1.17887	4.80895	0.000220887	0.0189311	NA	NA	NA	NA	NA	NA	NA	NA	NA	NA	NA	NA
139	TR382317|c0_g1_i2	Coagulation factor 5 8 C terminal					-1.17488	5.06828	0.000705683	0.0361297	NA	NA	NA	NA	NA	NA	NA	NA	NA	NA	NA	NA
3805	TR597074|c4_g2_i1	---NA---					-1.16997	3.13648	0.000673722	0.0353252	NA	NA	NA	NA	NA	NA	NA	NA	NA	NA	NA	NA
3241	TR580917|c1_g2_i1	voltage-gated potassium channel subunit beta		GO:0016491,GO:0055114	oxidoreductase activity,oxidation-reduction process	Molecular Function,Biological Process	-1.16707	5.91587	0.000297619	0.0225782	NA	NA	NA	NA	NA	NA	NA	NA	NA	NA	NA	NA
1642	TR532510|c3_g1_i3	neuroplastin-like isoform X1					-1.15577	6.043	0.00117555	0.0484972	NA	NA	NA	NA	NA	NA	NA	NA	NA	NA	NA	NA
397	TR396017|c0_g1_i1	large neutral amino acids transporter small subunit 1-like		GO:0016020	membrane	Cellular Component	-1.15509	4.74805	0.00110951	0.0467854	NA	NA	NA	NA	NA	NA	NA	NA	NA	NA	NA	NA
4058	TR604005|c2_g3_i1	---NA---					-1.15074	6.10147	0.00023311	0.019563	NA	NA	NA	NA	NA	NA	NA	NA	NA	NA	NA	NA
201	TR385595|c0_g1_i1	---NA---					-1.14917	4.85936	0.000291622	0.0223858	NA	NA	NA	NA	NA	NA	NA	NA	NA	NA	NA	NA
3207	TR580125|c2_g1_i1	---NA---					-1.14909	3.39454	0.00104223	0.0451928	NA	NA	NA	NA	NA	NA	NA	NA	NA	NA	NA	NA
338	TR392871|c0_g3_i1	---NA---					-1.14446	4.51513	0.00106372	0.0456709	NA	NA	NA	NA	NA	NA	NA	NA	NA	NA	NA	NA
2222	TR550909|c3_g3_i1	---NA---					-1.13479	5.62405	0.000448629	0.0284534	NA	NA	NA	NA	NA	NA	NA	NA	NA	NA	NA	NA
968	TR444805|c0_g2_i1	---NA---					-1.13425	5.88048	0.000307541	0.0228694	NA	NA	NA	NA	NA	NA	NA	NA	NA	NA	NA	NA
1698	TR533508|c4_g3_i4	---NA---					-1.1338	7.99697	7.06703e-05	0.00948503	NA	NA	NA	NA	NA	NA	NA	NA	NA	NA	NA	NA
1047	TR454865|c0_g2_i1	mitochondrial hydroxyacyl-coenzyme a dehydrogenase	EC:1.1.1.35	GO:0003857,GO:0006631,GO:0009749,GO:0055114,GO:0070403	3-hydroxyacyl-CoA dehydrogenase activity,fatty acid metabolic process,response to glucose,oxidation-reduction process,NAD+ binding	Molecular Function,Biological Process,Biological Process,Biological Process,Molecular Function	-1.1288	6.46206	0.000340594	0.0243272	NA	NA	NA	NA	NA	NA	NA	NA	NA	NA	NA	NA
3978	TR602640|c2_g4_i5	multidrug resistance-associated 1 isoform X1	EC:3.6.1,EC:3.6.1.3,EC:3.6.1.15	GO:0000166,GO:0016020,GO:0042626,GO:0055085	nucleotide binding,membrane,ATPase activity coupled to transmembrane movement of substances,transmembrane transport	Molecular Function,Cellular Component,Molecular Function,Biological Process	-1.12248	4.29193	0.00106373	0.0456709	NA	NA	NA	NA	NA	NA	NA	NA	NA	NA	NA	NA
3386	TR586015|c2_g2_i1	cathepsin L1-like	EC:3.4.22,EC:3.4	GO:0004197,GO:0005615,GO:0005764,GO:0051603	cysteine-type endopeptidase activity,extracellular space,lysosome,proteolysis involved in cellular protein catabolic process	Molecular Function,Cellular Component,Cellular Component,Biological Process	-1.11271	8.20105	2.02737e-05	0.00466022	NA	NA	NA	NA	NA	NA	NA	NA	NA	NA	NA	NA
1046	TR454864|c0_g1_i1	S-adenosylmethionine synthase isoform type-1	EC:2.5.1.6	GO:0004478,GO:0005524,GO:0005829,GO:0006556,GO:0006730,GO:0046872	methionine adenosyltransferase activity,ATP binding,cytosol,S-adenosylmethionine biosynthetic process,one-carbon metabolic process,metal ion binding	Molecular Function,Molecular Function,Cellular Component,Biological Process,Biological Process,Molecular Function	-1.10293	8.04971	8.36665e-05	0.0106195	NA	NA	NA	NA	NA	NA	NA	NA	NA	NA	NA	NA
2968	TR573275|c1_g2_i1	laminin subunit beta-1-like		GO:0016043,GO:0022008,GO:0031012,GO:0048468	cellular component organization,neurogenesis,extracellular matrix,cell development	Biological Process,Biological Process,Cellular Component,Biological Process	-1.10276	5.20336	0.000373329	0.0256101	NA	NA	NA	NA	NA	NA	NA	NA	NA	NA	NA	NA
3780	TR596715|c1_g2_i1	ependymin related -1 precursor					-1.09232	6.62502	0.000277028	0.0217264	NA	NA	NA	NA	NA	NA	NA	NA	NA	NA	NA	NA
1624	TR532303|c0_g3_i6	sorbitol dehydrogenase-like		GO:0008270,GO:0016491,GO:0055114	zinc ion binding,oxidoreductase activity,oxidation-reduction process	Molecular Function,Molecular Function,Biological Process	-1.08076	4.71705	0.00106244	0.0456709	NA	NA	NA	NA	NA	NA	NA	NA	NA	NA	NA	NA
4032	TR603713|c4_g2_i2	---NA---					-1.07485	5.01606	0.000438109	0.0280859	NA	NA	NA	NA	NA	NA	NA	NA	NA	NA	NA	NA
1960	TR542976|c7_g1_i3	V-type proton ATPase subunit e		GO:0015078,GO:0015991,GO:0016021,GO:0033179	hydrogen ion transmembrane transporter activity,ATP hydrolysis coupled proton transport,integral component of membrane,proton-transporting V-type ATPase V0 domain	Molecular Function,Biological Process,Cellular Component,Cellular Component	-1.0594	5.04438	0.000949931	0.0426117	NA	NA	NA	NA	NA	NA	NA	NA	NA	NA	NA	NA
1943	TR542169|c1_g6_i2	PREDICTED: uncharacterized protein LOC101852710					-1.05561	7.89148	0.00123799	0.0498857	NA	NA	NA	NA	NA	NA	NA	NA	NA	NA	NA	NA
3035	TR575714|c0_g1_i5	---NA---					-1.04866	6.67303	0.000443357	0.0282266	NA	NA	NA	NA	NA	NA	NA	NA	NA	NA	NA	NA
3143	TR577312|c4_g3_i1	zinc-binding alcohol dehydrogenase domain-containing 2-like					-1.04379	6.30289	0.00108337	0.0460882	NA	NA	NA	NA	NA	NA	NA	NA	NA	NA	NA	NA
2913	TR570858|c1_g1_i3	---NA---					1.02577	5.04533	0.000656929	0.0348495	NA	NA	NA	NA	1.01475	5.04533	0.00088339	0.0477812	NA	NA	NA	NA
673	TR419255|c1_g1_i1	E3 ubiquitin- ligase UBR4					1.05286	5.67808	0.000947326	0.0425431	NA	NA	NA	NA	NA	NA	NA	NA	NA	NA	NA	NA
2461	TR558419|c4_g2_i2	FACT complex subunit spt16 isoform X2					1.07631	4.4374	0.0001601	0.0155256	NA	NA	NA	NA	1.11256	4.4374	0.000128939	0.0201833	NA	NA	NA	NA
2689	TR564478|c1_g1_i4	nuclear pore complex Nup93-like		GO:0005643,GO:0006606,GO:0016973,GO:0017056,GO:0019028,GO:0051292	nuclear pore,protein import into nucleus,poly(A)+ mRNA export from nucleus,structural constituent of nuclear pore,viral capsid,nuclear pore complex assembly	Cellular Component,Biological Process,Biological Process,Molecular Function,Cellular Component,Biological Process	1.12805	4.76226	0.000853511	0.0402043	NA	NA	NA	NA	NA	NA	NA	NA	NA	NA	NA	NA
882	TR439641|c0_g2_i2	---NA---					1.14159	6.06842	0.000965183	0.0431331	NA	NA	NA	NA	NA	NA	NA	NA	NA	NA	NA	NA
4295	TR612581|c0_g2_i2	RNA-binding Nova-2-like isoform X2					1.1448	5.40312	0.000805445	0.038897	NA	NA	NA	NA	NA	NA	NA	NA	NA	NA	NA	NA
865	TR437304|c2_g1_i1	Structural maintenance of chromosomes flexible hinge domain-containing 1					1.15035	3.6015	0.000742363	0.0372017	NA	NA	NA	NA	NA	NA	NA	NA	NA	NA	NA	NA
1278	TR522168|c0_g2_i4	Nuclear and cytoplasmic polyadenylated RNA-binding					1.16873	6.01448	0.000657529	0.0348495	NA	NA	NA	NA	NA	NA	NA	NA	NA	NA	NA	NA
2546	TR560320|c0_g3_i1	DNA polymerase epsilon catalytic subunit A	EC:3.1,EC:2.7.7.7	GO:0000166,GO:0003677,GO:0003887,GO:0006260,GO:0006281,GO:0008270,GO:0008408,GO:0008622,GO:0071897,GO:0090305	nucleotide binding,DNA binding,DNA-directed DNA polymerase activity,DNA replication,DNA repair,zinc ion binding,3'-5' exonuclease activity,epsilon DNA polymerase complex,DNA biosynthetic process,nucleic acid phosphodiester bond hydrolysis	Molecular Function,Molecular Function,Molecular Function,Biological Process,Biological Process,Molecular Function,Molecular Function,Cellular Component,Biological Process,Biological Process	1.23679	4.23298	0.000538375	0.0315836	NA	NA	NA	NA	NA	NA	NA	NA	NA	NA	NA	NA
4043	TR603806|c2_g2_i1	nuclear pore complex Nup205					1.27758	4.87192	0.000250577	0.0205233	NA	NA	NA	NA	NA	NA	NA	NA	NA	NA	NA	NA
4232	TR610585|c1_g1_i2	tonsoku -like					1.28358	2.68266	0.000970116	0.0432606	NA	NA	NA	NA	NA	NA	NA	NA	NA	NA	NA	NA
2953	TR572976|c1_g2_i1	DNA methyltransferase 1-associated 1-like		GO:0003714,GO:0006281,GO:0006338,GO:0016740,GO:0035267,GO:0043967,GO:0043968,GO:0045892,GO:0060041	transcription corepressor activity,DNA repair,chromatin remodeling,transferase activity,NuA4 histone acetyltransferase complex,histone H4 acetylation,histone H2A acetylation,negative regulation of transcription DNA-templated,retina development in camera-type eye	Molecular Function,Biological Process,Biological Process,Molecular Function,Cellular Component,Biological Process,Biological Process,Biological Process,Biological Process	1.32372	4.49051	4.64998e-05	0.00746969	NA	NA	NA	NA	NA	NA	NA	NA	NA	NA	NA	NA
678	TR419276|c4_g1_i1	nucleo TPR					1.34923	4.68696	0.000986042	0.043597	NA	NA	NA	NA	NA	NA	NA	NA	NA	NA	NA	NA
580	TR411337|c2_g1_i1	---NA---					1.37914	2.83273	0.000889771	0.041087	NA	NA	NA	NA	NA	NA	NA	NA	NA	NA	NA	NA
4347	TR614134|c1_g1_i2	PREDICTED: filaggrin-like					1.43707	3.60286	0.000765631	0.0378094	NA	NA	NA	NA	NA	NA	NA	NA	NA	NA	NA	NA
670	TR419235|c14_g2_i1	---NA---					1.44394	4.71758	0.000780308	0.0382867	NA	NA	NA	NA	NA	NA	NA	NA	NA	NA	NA	NA
76	TR379346|c2_g1_i1	microtubule-associated futsch-like		GO:0006351,GO:0008270,GO:0016817	transcription DNA-templated,zinc ion binding,hydrolase activity acting on acid anhydrides	Biological Process,Molecular Function,Molecular Function	1.46663	3.30992	0.000325525	0.0236668	NA	NA	NA	NA	NA	NA	NA	NA	NA	NA	NA	NA
3024	TR575065|c0_g2_i1	---NA---					1.46806	2.99886	0.00117789	0.0485695	NA	NA	NA	NA	NA	NA	NA	NA	NA	NA	NA	NA
4264	TR611730|c1_g5_i3	exosome complex component RRP43-like		GO:0016070	RNA metabolic process	Biological Process	1.47286	1.61494	0.000580158	0.0329263	NA	NA	NA	NA	NA	NA	NA	NA	NA	NA	NA	NA
3792	TR597043|c4_g1_i1	---NA---					1.47805	4.04148	8.90009e-05	0.0110342	NA	NA	NA	NA	NA	NA	NA	NA	NA	NA	NA	NA
4049	TR603851|c0_g1_i3	mitochondrial fission process 1-like					1.48237	3.02018	0.000488373	0.0296638	NA	NA	NA	NA	NA	NA	NA	NA	NA	NA	NA	NA
746	TR425179|c4_g1_i3	location of vulva defective 1-like					1.48446	3.04746	0.00103819	0.0450937	NA	NA	NA	NA	NA	NA	NA	NA	NA	NA	NA	NA
1969	TR543048|c2_g1_i1	regulator of G- signaling 22-like isoform X7					1.49275	5.2036	0.00042108	0.0275127	NA	NA	NA	NA	NA	NA	NA	NA	NA	NA	NA	NA
2538	TR560154|c0_g1_i1	---NA---					1.49356	5.01019	0.000418717	0.0274778	NA	NA	NA	NA	NA	NA	NA	NA	NA	NA	NA	NA
3184	TR579038|c4_g1_i1	Histone-lysine N-methyltransferase SETD2		GO:0008168,GO:0032259,GO:0043229	methyltransferase activity,methylation,intracellular organelle	Molecular Function,Biological Process,Cellular Component	1.49822	3.20988	0.00014083	0.0142216	NA	NA	NA	NA	NA	NA	NA	NA	NA	NA	NA	NA
3862	TR598774|c0_g1_i1	---NA---					1.51743	0.885866	0.00120877	0.0491751	NA	NA	NA	NA	NA	NA	NA	NA	NA	NA	NA	NA
3441	TR587300|c0_g1_i2	---NA---					1.56331	1.88255	0.00116664	0.0483681	NA	NA	NA	NA	NA	NA	NA	NA	NA	NA	NA	NA
4197	TR609451|c1_g2_i4	splicing factor 45-like isoform X1		GO:0003723,GO:0004553,GO:0005975,GO:0016021,GO:0016614,GO:0046872,GO:0050660,GO:0055114	RNA binding,hydrolase activity hydrolyzing O-glycosyl compounds,carbohydrate metabolic process,integral component of membrane,oxidoreductase activity acting on CH-OH group of donors,metal ion binding,flavin adenine dinucleotide binding,oxidation-reduction process	Molecular Function,Molecular Function,Biological Process,Cellular Component,Molecular Function,Molecular Function,Molecular Function,Biological Process	1.58877	3.5138	0.000464736	0.0289455	NA	NA	NA	NA	NA	NA	NA	NA	NA	NA	NA	NA
1448	TR527314|c6_g4_i1	---NA---					1.64072	1.52786	0.000972475	0.043273	NA	NA	NA	NA	NA	NA	NA	NA	NA	NA	NA	NA
2568	TR560738|c0_g2_i6	zinc finger CCCH domain-containing 6-like					1.66327	4.205	0.000131746	0.0136848	NA	NA	NA	NA	NA	NA	NA	NA	NA	NA	NA	NA
1536	TR529912|c1_g1_i3	---NA---					1.67331	2.9886	0.000176456	0.0164516	NA	NA	NA	NA	1.69069	2.9886	0.000207619	0.0251107	NA	NA	NA	NA
2956	TR573039|c0_g1_i5	chromodomain-helicase-DNA-binding Mi-2 homolog isoform X2					1.67403	4.03996	0.000766191	0.0378147	NA	NA	NA	NA	NA	NA	NA	NA	NA	NA	NA	NA
4292	TR612556|c2_g1_i1	epidermal cell surface receptor					1.69597	2.96023	0.000707859	0.0362007	NA	NA	NA	NA	NA	NA	NA	NA	NA	NA	NA	NA
1606	TR531613|c2_g1_i3	---NA---					1.70411	1.34192	0.000704653	0.036112	NA	NA	NA	NA	NA	NA	NA	NA	NA	NA	NA	NA
37	TR194089|c0_g1_i1	---NA---					1.71185	1.34896	0.000489678	0.0296638	NA	NA	NA	NA	NA	NA	NA	NA	NA	NA	NA	NA
3315	TR583403|c8_g1_i1	PREDICTED: uncharacterized protein LOC101855981					1.7435	2.69923	0.000800735	0.0387384	NA	NA	NA	NA	NA	NA	NA	NA	NA	NA	NA	NA
677	TR419268|c29_g3_i1	Histone-lysine N-methyltransferase MLL4		GO:0008168,GO:0009416,GO:0030097,GO:0035065,GO:0035097,GO:0042802,GO:0043565,GO:0044212,GO:0044708,GO:0045893,GO:0046872,GO:0050890,GO:0051569,GO:0065008	methyltransferase activity,response to light stimulus,hemopoiesis,regulation of histone acetylation,histone methyltransferase complex,identical protein binding,sequence-specific DNA binding,transcription regulatory region DNA binding,single-organism behavior,positive regulation of transcription DNA-templated,metal ion binding,cognition,regulation of histone H3-K4 methylation,regulation of biologi…	Molecular Function,Biological Process,Biological Process,Biological Process,Cellular Component,Molecular Function,Molecular Function,Molecular Function,Biological Process,Biological Process,Molecular Function,Biological Process,Biological Process,Biological Process	1.74505	5.30802	4.41662e-05	0.00717795	NA	NA	NA	NA	NA	NA	NA	NA	NA	NA	NA	NA
727	TR423508|c0_g2_i5	Centromere C 1					1.82928	2.20503	8.58142e-05	0.0107865	NA	NA	NA	NA	NA	NA	NA	NA	NA	NA	NA	NA
2156	TR549291|c2_g3_i5	---NA---					1.8421	3.65818	0.000454044	0.0285286	NA	NA	NA	NA	NA	NA	NA	NA	NA	NA	NA	NA
1700	TR533524|c2_g1_i6	---NA---					1.8738	2.17492	0.000322816	0.0235424	NA	NA	NA	NA	NA	NA	NA	NA	NA	NA	NA	NA
3738	TR594597|c1_g1_i10	PREDICTED: uncharacterized protein LOC101853915					1.8924	1.48291	0.000681526	0.0355329	NA	NA	NA	NA	NA	NA	NA	NA	NA	NA	NA	NA
4003	TR603006|c1_g2_i1	---NA---					1.89671	-0.279872	0.000818206	0.0391962	NA	NA	NA	NA	NA	NA	NA	NA	NA	NA	NA	NA
2935	TR571576|c0_g1_i7	---NA---					1.96955	1.77345	0.000370967	0.0255705	NA	NA	NA	NA	NA	NA	NA	NA	NA	NA	NA	NA
1325	TR523852|c1_g2_i3	---NA---					1.98418	3.19424	0.000439789	0.0281502	NA	NA	NA	NA	NA	NA	NA	NA	NA	NA	NA	NA
313	TR391607|c5_g1_i2	---NA---					1.99436	-0.224723	0.0010713	0.0458648	NA	NA	NA	NA	NA	NA	NA	NA	NA	NA	NA	NA
3940	TR602040|c1_g2_i1	---NA---					2.01539	0.41895	0.000994225	0.0437615	NA	NA	NA	NA	NA	NA	NA	NA	NA	NA	NA	NA
163	TR384032|c1_g2_i3	---NA---					2.02664	0.656204	0.000963157	0.0430888	NA	NA	NA	NA	NA	NA	NA	NA	NA	NA	NA	NA
3824	TR598160|c2_g4_i1	---NA---					2.11289	-0.0864123	0.00120198	0.0490526	NA	NA	NA	NA	NA	NA	NA	NA	NA	NA	NA	NA
1911	TR540692|c3_g1_i3	pre-mRNA-splicing factor CWC22 homolog		GO:0000398,GO:0003723,GO:0071006,GO:0071013	mRNA splicing via spliceosome,RNA binding,U2-type catalytic step 1 spliceosome,catalytic step 2 spliceosome	Biological Process,Molecular Function,Cellular Component,Cellular Component	2.11385	2.01086	2.72237e-05	0.00535534	NA	NA	NA	NA	NA	NA	NA	NA	NA	NA	NA	NA
3777	TR596451|c1_g1_i1	---NA---					2.158	-0.480251	0.0010722	0.0458648	NA	NA	NA	NA	NA	NA	NA	NA	NA	NA	NA	NA
1086	TR517698|c1_g3_i2	---NA---					2.16671	7.13142	0.00103832	0.0450937	NA	NA	NA	NA	NA	NA	NA	NA	NA	NA	NA	NA
1049	TR454868|c2_g2_i3	---NA---					2.18224	0.461609	0.000339268	0.024295	NA	NA	NA	NA	NA	NA	NA	NA	NA	NA	NA	NA
3832	TR598310|c2_g1_i3	---NA---					2.21475	2.56114	5.80746e-05	0.00850783	NA	NA	NA	NA	NA	NA	NA	NA	NA	NA	NA	NA
2151	TR549197|c12_g2_i1	---NA---					2.25686	-0.501857	0.000947379	0.0425431	NA	NA	NA	NA	NA	NA	NA	NA	NA	NA	NA	NA
1724	TR534481|c1_g3_i1	---NA---					2.2825	1.2052	0.000553989	0.032124	NA	NA	NA	NA	NA	NA	NA	NA	NA	NA	NA	NA
570	TR410907|c3_g3_i1	---NA---					2.29562	1.04981	0.00114068	0.0477689	NA	NA	NA	NA	NA	NA	NA	NA	NA	NA	NA	NA
2264	TR553007|c5_g4_i2	---NA---					2.2958	-0.0179827	0.000394899	0.0264572	NA	NA	NA	NA	NA	NA	NA	NA	NA	NA	NA	NA
1072	TR517305|c8_g3_i1	---NA---					2.29864	0.841938	0.000792792	0.0385829	NA	NA	NA	NA	NA	NA	NA	NA	NA	NA	NA	NA
85	TR379379|c7_g1_i4	---NA---					2.31039	3.44354	0.00037183	0.0255705	NA	NA	NA	NA	NA	NA	NA	NA	NA	NA	NA	NA
1525	TR529667|c4_g2_i5	monocarboxylate transporter 9-like		GO:0008028,GO:0015718,GO:0016021	monocarboxylic acid transmembrane transporter activity,monocarboxylic acid transport,integral component of membrane	Molecular Function,Biological Process,Cellular Component	2.32076	1.91959	0.000153962	0.0150545	NA	NA	NA	NA	NA	NA	NA	NA	NA	NA	NA	NA
3791	TR597041|c7_g3_i3	---NA---					2.32497	0.112028	0.000694573	0.0358314	NA	NA	NA	NA	NA	NA	NA	NA	NA	NA	NA	NA
3519	TR589247|c0_g4_i1	---NA---					2.34098	1.4423	0.000347972	0.0245761	NA	NA	NA	NA	NA	NA	NA	NA	NA	NA	NA	NA
1011	TR450646|c0_g1_i5	calcineurin-binding cabin- partial					2.36766	3.77325	3.56535e-05	0.0064358	NA	NA	NA	NA	NA	NA	NA	NA	NA	NA	NA	NA
2202	TR550351|c2_g10_i4	mitogen-activated kinase-binding 1					2.38571	5.2471	4.71471e-05	0.00753005	NA	NA	NA	NA	NA	NA	NA	NA	NA	NA	NA	NA
1077	TR517507|c2_g1_i2	---NA---					2.40541	5.6815	0.000517738	0.0307725	NA	NA	NA	NA	NA	NA	NA	NA	NA	NA	NA	NA
1433	TR527144|c1_g1_i1	---NA---					2.41435	0.106018	0.000397952	0.0266028	NA	NA	NA	NA	NA	NA	NA	NA	NA	NA	NA	NA
966	TR444801|c4_g1_i4	telomere repeats-binding bouquet formation 1					2.42334	1.40544	0.000967738	0.0431831	NA	NA	NA	NA	NA	NA	NA	NA	NA	NA	NA	NA
2288	TR554368|c0_g4_i3	---NA---					2.47326	-0.329023	0.000715286	0.0363787	NA	NA	NA	NA	NA	NA	NA	NA	NA	NA	NA	NA
3459	TR587974|c0_g1_i2	---NA---					2.4747	3.93304	4.16486e-05	0.00699919	NA	NA	NA	NA	NA	NA	NA	NA	NA	NA	NA	NA
4284	TR612367|c9_g1_i4	---NA---					2.50319	1.6002	0.000152432	0.0149586	NA	NA	NA	NA	NA	NA	NA	NA	NA	NA	NA	NA
741	TR425148|c1_g2_i1	---NA---					2.50881	0.364205	0.000974162	0.043325	NA	NA	NA	NA	NA	NA	NA	NA	NA	NA	NA	NA
2254	TR552756|c5_g1_i1	---NA---					2.52663	-0.37351	3.9078e-05	0.00680276	NA	NA	NA	NA	NA	NA	NA	NA	NA	NA	NA	NA
2396	TR556848|c4_g3_i6	#NAME?					2.61257	-0.184629	0.00120817	0.0491751	NA	NA	NA	NA	NA	NA	NA	NA	NA	NA	NA	NA
3608	TR590864|c2_g2_i3	---NA---					2.62756	0.501748	0.000624619	0.0339929	NA	NA	NA	NA	NA	NA	NA	NA	NA	NA	NA	NA
4059	TR604059|c1_g4_i2	---NA---					2.67071	1.143	0.000839977	0.0398053	NA	NA	NA	NA	NA	NA	NA	NA	NA	NA	NA	NA
759	TR426031|c2_g1_i3	---NA---					2.68201	4.54413	0.000123182	0.0132053	NA	NA	NA	NA	2.53608	4.54413	0.000480668	0.0365452	NA	NA	NA	NA
1342	TR524402|c1_g1_i2	---NA---					2.68668	1.32878	0.000419992	0.0274913	NA	NA	NA	NA	NA	NA	NA	NA	NA	NA	NA	NA
2353	TR555638|c0_g1_i2	PREDICTED: uncharacterized protein LOC101859922					2.71647	-0.335229	0.000672758	0.0353191	NA	NA	NA	NA	NA	NA	NA	NA	NA	NA	NA	NA
1647	TR532667|c4_g1_i2	---NA---					2.72425	0.785904	0.000677097	0.0354328	NA	NA	NA	NA	NA	NA	NA	NA	NA	NA	NA	NA
2762	TR567097|c2_g7_i5	zinc finger partial		GO:0003676,GO:0046872	nucleic acid binding,metal ion binding	Molecular Function,Molecular Function	2.73896	2.80654	5.14252e-05	0.00787109	NA	NA	NA	NA	NA	NA	NA	NA	NA	NA	NA	NA
2235	TR551339|c1_g2_i3	ribosomal L26 isoform 1		GO:0003735,GO:0006412,GO:0015934	structural constituent of ribosome,translation,large ribosomal subunit	Molecular Function,Biological Process,Cellular Component	2.78054	6.72884	6.68449e-05	0.00919377	NA	NA	NA	NA	NA	NA	NA	NA	NA	NA	NA	NA
3005	TR574260|c5_g1_i6	nervana isoform A		GO:0005886,GO:0006812,GO:0008324	plasma membrane,cation transport,cation transmembrane transporter activity	Cellular Component,Biological Process,Molecular Function	2.78526	3.63726	0.0011355	0.0476481	NA	NA	NA	NA	NA	NA	NA	NA	NA	NA	NA	NA
2665	TR563984|c2_g1_i8	polycystic kidney disease 1-like 2					2.78994	1.79914	0.000855195	0.0402043	NA	NA	NA	NA	NA	NA	NA	NA	NA	NA	NA	NA
1760	TR536020|c10_g6_i1	---NA---					2.80561	0.1129	0.000321722	0.0235038	NA	NA	NA	NA	NA	NA	NA	NA	NA	NA	NA	NA
629	TR415628|c0_g1_i4	---NA---					2.82901	0.564484	0.000771975	0.038055	NA	NA	NA	NA	NA	NA	NA	NA	NA	NA	NA	NA
1297	TR522660|c0_g3_i1	---NA---					2.83315	-0.259156	0.000287326	0.0221994	NA	NA	NA	NA	NA	NA	NA	NA	NA	NA	NA	NA
1717	TR533928|c7_g4_i1	---NA---					2.86555	0.967058	0.000478922	0.0294978	NA	NA	NA	NA	NA	NA	NA	NA	NA	NA	NA	NA
1308	TR523166|c1_g2_i1	---NA---					2.89621	1.40592	0.000886526	0.0410054	NA	NA	NA	NA	NA	NA	NA	NA	NA	NA	NA	NA
1301	TR522782|c4_g2_i2	---NA---					2.8991	-0.453741	0.000974686	0.0433251	NA	NA	NA	NA	NA	NA	NA	NA	NA	NA	NA	NA
3093	TR576651|c3_g4_i1	---NA---					2.90028	0.352346	4.18372e-05	0.00699919	NA	NA	NA	NA	NA	NA	NA	NA	NA	NA	NA	NA
2412	TR557297|c2_g4_i1	---NA---					2.90345	0.329684	0.000814409	0.0390818	NA	NA	NA	NA	NA	NA	NA	NA	NA	NA	NA	NA
1119	TR518182|c0_g1_i2	---NA---					2.90416	1.49786	0.000978851	0.0433944	NA	NA	NA	NA	NA	NA	NA	NA	NA	NA	NA	NA
233	TR387243|c3_g1_i3	Serine-threonine kinase receptor-associated		GO:0016301,GO:0016310	kinase activity,phosphorylation	Molecular Function,Biological Process	2.91076	-0.0124737	0.000780357	0.0382867	NA	NA	NA	NA	NA	NA	NA	NA	NA	NA	NA	NA
4104	TR606521|c0_g2_i2	---NA---					2.93515	0.124029	0.000919578	0.0419742	NA	NA	NA	NA	NA	NA	NA	NA	NA	NA	NA	NA
1340	TR524375|c2_g2_i1	---NA---					2.97283	1.10795	0.00021874	0.0188033	NA	NA	NA	NA	NA	NA	NA	NA	NA	NA	NA	NA
2124	TR547357|c3_g1_i1	lethal(3)malignant brain tumor 3					2.9783	1.52833	0.000232797	0.019563	NA	NA	NA	NA	NA	NA	NA	NA	NA	NA	NA	NA
577	TR410916|c0_g2_i2	Tetratricopeptide repeat 6					2.99586	2.64394	7.03152e-05	0.00946764	NA	NA	NA	NA	NA	NA	NA	NA	NA	NA	NA	NA
1975	TR543081|c0_g4_i1	---NA---					3.00328	0.208972	0.000224628	0.0190924	NA	NA	NA	NA	NA	NA	NA	NA	NA	NA	NA	NA
3491	TR588765|c0_g1_i1	---NA---					3.03965	0.454364	0.00052509	0.0310929	NA	NA	NA	NA	NA	NA	NA	NA	NA	NA	NA	NA
153	TR383970|c1_g1_i1	zinc finger C3H1 domain-containing					3.04332	0.744947	0.000796041	0.0386346	NA	NA	NA	NA	NA	NA	NA	NA	NA	NA	NA	NA
2331	TR555315|c7_g1_i7	---NA---					3.06708	0.370815	0.000576674	0.0328219	NA	NA	NA	NA	NA	NA	NA	NA	NA	NA	NA	NA
1554	TR530233|c1_g11_i1	---NA---					3.07668	2.52323	0.00118609	0.0487938	NA	NA	NA	NA	NA	NA	NA	NA	NA	NA	NA	NA
2887	TR570407|c7_g4_i3	---NA---					3.29334	2.21084	0.000782686	0.0383478	NA	NA	NA	NA	NA	NA	NA	NA	NA	NA	NA	NA
4016	TR603184|c2_g1_i1	---NA---					3.32854	-0.617176	0.00017877	0.0165101	NA	NA	NA	NA	NA	NA	NA	NA	NA	NA	NA	NA
4260	TR611698|c1_g2_i1	PREDICTED: uncharacterized protein LOC101860951					3.34697	2.74211	0.00106328	0.0456709	NA	NA	NA	NA	NA	NA	NA	NA	NA	NA	NA	NA
3474	TR588463|c0_g6_i3	---NA---					3.38597	0.0387508	0.00105201	0.0454513	NA	NA	NA	NA	NA	NA	NA	NA	NA	NA	NA	NA
1656	TR532987|c2_g4_i2	---NA---					3.47399	3.66196	0.000945556	0.0425301	NA	NA	NA	NA	NA	NA	NA	NA	NA	NA	NA	NA
2870	TR570065|c0_g1_i2	---NA---					3.58954	3.53747	3.99824e-06	0.00191205	NA	NA	NA	NA	NA	NA	NA	NA	NA	NA	NA	NA
1052	TR454889|c1_g1_i4	M-phase phospho 9-like					3.59451	-0.507252	0.000100047	0.0117931	NA	NA	NA	NA	NA	NA	NA	NA	NA	NA	NA	NA
2342	TR555360|c3_g1_i4	---NA---					3.67039	-0.307676	0.000345615	0.0244757	NA	NA	NA	NA	NA	NA	NA	NA	NA	NA	NA	NA
3352	TR584900|c0_g1_i2	---NA---					3.70592	-0.578444	0.000341813	0.0243724	NA	NA	NA	NA	NA	NA	NA	NA	NA	NA	NA	NA
1852	TR539468|c1_g4_i1	---NA---					3.71462	0.708074	0.000200887	0.017783	NA	NA	NA	NA	NA	NA	NA	NA	NA	NA	NA	NA
1234	TR521359|c4_g1_i14	potassium voltage-gated channel Shaw		GO:0005216	ion channel activity	Molecular Function	3.71753	0.993397	0.000474694	0.0293242	NA	NA	NA	NA	NA	NA	NA	NA	5.08022	0.993397	8.42826e-06	0.00467549
2315	TR554824|c1_g2_i5	Histone-lysine N-methyltransferase SUV39H2		GO:0008168,GO:0032259,GO:0043229,GO:0046872	methyltransferase activity,methylation,intracellular organelle,metal ion binding	Molecular Function,Biological Process,Cellular Component,Molecular Function	3.72378	0.357532	2.61591e-05	0.00525778	NA	NA	NA	NA	NA	NA	NA	NA	NA	NA	NA	NA
4160	TR607995|c0_g5_i1	leucine-rich repeat-containing 74					3.75694	0.835916	7.40641e-06	0.00265644	NA	NA	NA	NA	NA	NA	NA	NA	NA	NA	NA	NA
1207	TR520539|c0_g1_i1	pol-like protein					3.8381	0.708591	0.000621659	0.0338984	NA	NA	NA	NA	NA	NA	NA	NA	NA	NA	NA	NA
816	TR432526|c6_g1_i1	---NA---					3.86277	0.33428	5.58729e-05	0.00830222	NA	NA	NA	NA	NA	NA	NA	NA	NA	NA	NA	NA
3833	TR598314|c2_g4_i4	---NA---					3.8771	1.76077	0.000930823	0.0421867	NA	NA	NA	NA	NA	NA	NA	NA	-4.97596	1.76077	0.00020489	0.027235
4077	TR605056|c4_g2_i1	---NA---					3.91842	0.407818	0.000200349	0.0177616	NA	NA	NA	NA	NA	NA	NA	NA	NA	NA	NA	NA
3289	TR582394|c2_g1_i1	---NA---					3.92464	-0.0583536	0.000909771	0.041752	NA	NA	NA	NA	NA	NA	NA	NA	NA	NA	NA	NA
1797	TR537845|c0_g2_i5	---NA---					3.9629	1.1835	0.000110455	0.0125561	NA	NA	NA	NA	NA	NA	NA	NA	NA	NA	NA	NA
4079	TR605211|c0_g1_i1	Sodium- and chloride-dependent glycine transporter 2		GO:0006810,GO:0015293,GO:0016020	transport,symporter activity,membrane	Biological Process,Molecular Function,Cellular Component	3.98205	-0.166983	0.000629545	0.034111	NA	NA	NA	NA	NA	NA	NA	NA	NA	NA	NA	NA
2603	TR561953|c5_g6_i4	---NA---					4.10364	-0.420179	0.000295811	0.0225617	NA	NA	NA	NA	NA	NA	NA	NA	NA	NA	NA	NA
2886	TR570403|c2_g9_i1	low-density lipo receptor-related 2-like					4.13039	0.609238	0.000430693	0.0277817	NA	NA	NA	NA	NA	NA	NA	NA	NA	NA	NA	NA
2626	TR562750|c1_g1_i3	zinc finger PLAG1 isoform X1					4.20123	-0.0551489	0.000340425	0.0243272	NA	NA	NA	NA	NA	NA	NA	NA	NA	NA	NA	NA
2215	TR550784|c0_g2_i4	---NA---					4.21533	-0.660864	0.000694292	0.0358314	NA	NA	NA	NA	NA	NA	NA	NA	NA	NA	NA	NA
738	TR423606|c3_g1_i3	ankyrin repeat domain-containing 50-like					4.28026	-0.139681	0.00012316	0.0132053	NA	NA	NA	NA	NA	NA	NA	NA	NA	NA	NA	NA
47	TR204422|c0_g1_i2	---NA---					4.29521	0.312847	8.57513e-05	0.0107865	NA	NA	NA	NA	NA	NA	NA	NA	NA	NA	NA	NA
665	TR419206|c4_g1_i3	twitchin isoform X22		GO:0000166,GO:0016301,GO:0016310	nucleotide binding,kinase activity,phosphorylation	Molecular Function,Molecular Function,Biological Process	4.32154	2.22095	8.40827e-05	0.0106493	NA	NA	NA	NA	NA	NA	NA	NA	NA	NA	NA	NA
2422	TR557560|c2_g1_i2	---NA---					4.32964	0.0256488	0.000636828	0.0342985	NA	NA	NA	NA	NA	NA	NA	NA	NA	NA	NA	NA
3318	TR583438|c3_g4_i4	PREDICTED: oral cancer-overexpressed protein 1 homolog isoform X1					4.38656	-0.591323	0.00111931	0.0469924	NA	NA	NA	NA	NA	NA	NA	NA	NA	NA	NA	NA
2947	TR572899|c1_g11_i1	---NA---					4.39873	0.201023	4.22677e-05	0.00702023	NA	NA	NA	NA	NA	NA	NA	NA	NA	NA	NA	NA
2795	TR567920|c4_g2_i2	---NA---					4.39913	-0.425908	0.000459845	0.0287181	NA	NA	NA	NA	NA	NA	NA	NA	NA	NA	NA	NA
1868	TR539767|c1_g2_i9	uncharacterized threonine-rich GPI-anchored glyco -like isoform X1		GO:0007050	cell cycle arrest	Biological Process	4.40319	0.19502	0.000539628	0.0315996	NA	NA	NA	NA	NA	NA	NA	NA	NA	NA	NA	NA
1132	TR518608|c7_g1_i1	---NA---					4.41221	-0.0742699	4.28373e-05	0.00708655	NA	NA	NA	NA	NA	NA	NA	NA	NA	NA	NA	NA
818	TR432541|c5_g2_i7	---NA---					4.46611	-0.456109	0.00119031	0.0488866	NA	NA	NA	NA	NA	NA	NA	NA	NA	NA	NA	NA
2298	TR554498|c1_g1_i2	---NA---					4.47693	-0.592675	0.000735134	0.0369838	NA	NA	NA	NA	NA	NA	NA	NA	NA	NA	NA	NA
1481	TR528505|c1_g2_i3	---NA---					4.50479	-0.00456518	8.08738e-05	0.0103783	NA	NA	NA	NA	NA	NA	NA	NA	NA	NA	NA	NA
3233	TR580796|c0_g1_i7	---NA---					4.53248	-0.436678	9.42026e-05	0.0113276	NA	NA	NA	NA	NA	NA	NA	NA	NA	NA	NA	NA
1509	TR529346|c3_g1_i6	---NA---					4.53693	-0.527494	0.000661805	0.0350092	NA	NA	NA	NA	NA	NA	NA	NA	NA	NA	NA	NA
1005	TR450627|c4_g4_i3	---NA---					4.54266	1.33399	2.66958e-05	0.00530871	NA	NA	NA	NA	NA	NA	NA	NA	NA	NA	NA	NA
392	TR396003|c1_g1_i8	centrosomal of 162 kDa		GO:0005515,GO:0005654,GO:0005814,GO:0005879,GO:0042384	protein binding,nucleoplasm,centriole,axonemal microtubule,cilium assembly	Molecular Function,Cellular Component,Cellular Component,Cellular Component,Biological Process	4.56155	-0.748722	0.000542717	0.0316691	NA	NA	NA	NA	NA	NA	NA	NA	NA	NA	NA	NA
3996	TR602939|c2_g4_i4	---NA---					4.68629	2.45093	0.000149414	0.0147309	NA	NA	NA	NA	NA	NA	NA	NA	NA	NA	NA	NA
1474	TR528097|c1_g1_i1	Bromodomain adjacent to zinc finger domain 1A					4.70447	0.158684	0.000466227	0.0289733	NA	NA	NA	NA	NA	NA	NA	NA	NA	NA	NA	NA
3506	TR589071|c0_g2_i6	PREDICTED: uncharacterized protein C19orf47 homolog					4.70465	0.489951	5.55445e-05	0.00829787	NA	NA	NA	NA	NA	NA	NA	NA	NA	NA	NA	NA
3467	TR588421|c2_g3_i1	potassium voltage-gated channel Shaw-like					4.71976	0.945297	9.48597e-05	0.0113901	NA	NA	NA	NA	NA	NA	NA	NA	NA	NA	NA	NA
4310	TR613448|c0_g1_i10	metallo-beta-lactamase domain-containing 1-like					4.78715	0.257303	5.64781e-05	0.00835899	NA	NA	NA	NA	NA	NA	NA	NA	NA	NA	NA	NA
3669	TR593067|c0_g6_i1	eukaryotic translation initiation factor 3 subunit B		GO:0000166,GO:0003743,GO:0005852,GO:0006413,GO:0031369,GO:0070993	nucleotide binding,translation initiation factor activity,eukaryotic translation initiation factor 3 complex,translational initiation,translation initiation factor binding,translation preinitiation complex	Molecular Function,Molecular Function,Cellular Component,Biological Process,Molecular Function,Cellular Component	4.79761	1.5652	2.26822e-05	0.0048469	NA	NA	NA	NA	NA	NA	NA	NA	NA	NA	NA	NA
3208	TR580157|c2_g2_i1	phosphatase and actin regulator 2-like		GO:0003779,GO:0004864,GO:0008157,GO:0008599,GO:0031532,GO:0043086	actin binding,protein phosphatase inhibitor activity,protein phosphatase 1 binding,protein phosphatase regulator activity,actin cytoskeleton reorganization,negative regulation of catalytic activity	Molecular Function,Molecular Function,Molecular Function,Molecular Function,Biological Process,Biological Process	4.83682	3.42476	3.63775e-05	0.00652372	NA	NA	NA	NA	NA	NA	NA	NA	NA	NA	NA	NA
708	TR422530|c4_g2_i3	---NA---					4.86077	3.47308	0.000692124	0.0358207	NA	NA	NA	NA	NA	NA	NA	NA	NA	NA	NA	NA
2007	TR543896|c0_g2_i2	---NA---					4.88999	2.71491	0.000435144	0.0279997	NA	NA	NA	NA	NA	NA	NA	NA	NA	NA	NA	NA
315	TR391618|c9_g1_i2	---NA---					4.97442	1.79696	0.000260597	0.0209342	NA	NA	NA	NA	NA	NA	NA	NA	NA	NA	NA	NA
1307	TR523117|c0_g2_i1	---NA---					5.00187	-0.453065	9.13404e-05	0.0111608	NA	NA	NA	NA	NA	NA	NA	NA	NA	NA	NA	NA
3355	TR584992|c3_g1_i4	dentin sialophospho -like isoform X2					5.09693	1.06821	0.000426307	0.0276273	NA	NA	NA	NA	NA	NA	NA	NA	NA	NA	NA	NA
1476	TR528124|c1_g1_i3	zinc finger 474-like					5.12507	0.154018	0.000678566	0.0354328	NA	NA	NA	NA	NA	NA	NA	NA	NA	NA	NA	NA
952	TR444702|c1_g1_i2	nischarin isoform X7		GO:0005488,GO:0016020	binding,membrane	Molecular Function,Cellular Component	5.14175	1.36847	5.29723e-06	0.00219039	NA	NA	NA	NA	NA	NA	NA	NA	NA	NA	NA	NA
771	TR426101|c0_g2_i1	Zinc finger CCCH domain-containing 18					5.17641	0.86046	0.000441924	0.0281965	NA	NA	NA	NA	-7.18449	0.86046	3.16973e-05	0.010951	NA	NA	NA	NA
192	TR385183|c17_g1_i1	rhomboid-related 2-like isoform X1					5.2005	1.21851	1.21233e-05	0.00343126	NA	NA	NA	NA	NA	NA	NA	NA	NA	NA	NA	NA
4145	TR607804|c3_g1_i3	zinc finger 208-like					5.21113	0.71625	1.88132e-05	0.004475	NA	NA	NA	NA	NA	NA	NA	NA	NA	NA	NA	NA
784	TR426188|c0_g1_i6	helicase Mov10l1					5.23187	1.31713	0.000182137	0.0167019	NA	NA	NA	NA	NA	NA	NA	NA	NA	NA	NA	NA
751	TR425995|c2_g1_i1	---NA---					5.27692	1.03611	4.1556e-05	0.00699919	NA	NA	NA	NA	NA	NA	NA	NA	NA	NA	NA	NA
3658	TR592782|c2_g1_i10	gastrula zinc finger -like					5.30437	1.50831	0.00088135	0.0408775	NA	NA	NA	NA	NA	NA	NA	NA	NA	NA	NA	NA
64	TR379275|c1_g2_i8	---NA---					5.31421	-0.617003	0.00107678	0.0459724	NA	NA	NA	NA	NA	NA	NA	NA	NA	NA	NA	NA
1187	TR519917|c2_g1_i6	cell division control 45 homolog		GO:0009987	cellular process	Biological Process	5.46353	1.35214	0.00116575	0.0483566	NA	NA	NA	NA	NA	NA	NA	NA	NA	NA	NA	NA
814	TR429527|c0_g3_i1	---NA---					5.53155	-0.530142	0.000327287	0.0237436	NA	NA	NA	NA	NA	NA	NA	NA	NA	NA	NA	NA
3473	TR588463|c0_g4_i1	---NA---					5.55707	-0.834433	0.000499102	0.0300947	NA	NA	NA	NA	NA	NA	NA	NA	NA	NA	NA	NA
1390	TR525880|c4_g5_i2	---NA---					5.58793	-0.939218	0.000610516	0.0337104	NA	NA	NA	NA	NA	NA	NA	NA	NA	NA	NA	NA
3034	TR575710|c0_g1_i4	PREDICTED: uncharacterized protein LOC101851458					5.65214	-0.283621	0.000338509	0.024278	NA	NA	NA	NA	NA	NA	NA	NA	NA	NA	NA	NA
915	TR440628|c3_g1_i5	transport and Golgi organization 6 homolog					5.6525	0.805768	0.000171016	0.0161159	NA	NA	NA	NA	NA	NA	NA	NA	NA	NA	NA	NA
2129	TR547541|c2_g2_i3	---NA---					5.65917	-0.894742	0.000758644	0.0376207	NA	NA	NA	NA	NA	NA	NA	NA	NA	NA	NA	NA
1992	TR543576|c0_g4_i1	#NAME?					5.71508	-0.404945	0.000935766	0.0423205	NA	NA	NA	NA	-7.00149	-0.404945	0.000131863	0.020357	NA	NA	NA	NA
588	TR411380|c0_g2_i10	MORN repeat-containing 5					5.73098	-0.792575	0.000406322	0.0269191	NA	NA	NA	NA	NA	NA	NA	NA	NA	NA	NA	NA
1632	TR532400|c1_g1_i3	transmembrane 134-like					5.75023	-0.355319	0.000563372	0.0324774	NA	NA	NA	NA	NA	NA	NA	NA	NA	NA	NA	NA
2330	TR555315|c7_g1_i1	---NA---					5.77438	0.527008	0.000222534	0.0190503	NA	NA	NA	NA	NA	NA	NA	NA	NA	NA	NA	NA
1662	TR533087|c2_g2_i2	PREDICTED: uncharacterized protein LOC101853661 isoform X1					5.80483	-0.203117	7.00407e-05	0.00946764	NA	NA	NA	NA	NA	NA	NA	NA	NA	NA	NA	NA
1061	TR484805|c0_g1_i1	---NA---					5.81574	-0.790166	0.000616126	0.0338065	NA	NA	NA	NA	NA	NA	NA	NA	NA	NA	NA	NA
2063	TR545585|c8_g1_i5	---NA---					5.82113	-0.624276	0.000198251	0.0176435	NA	NA	NA	NA	NA	NA	NA	NA	NA	NA	NA	NA
4072	TR604994|c2_g2_i7	organic cation transporter -like					5.8927	-0.0534682	0.000178459	0.0164997	NA	NA	NA	NA	NA	NA	NA	NA	NA	NA	NA	NA
4	TR150764|c1_g1_i1	---NA---					5.93056	0.39738	1.31572e-05	0.00357786	NA	NA	NA	NA	NA	NA	NA	NA	NA	NA	NA	NA
879	TR437364|c4_g2_i2	---NA---					5.99691	-0.875557	0.00092721	0.0420917	NA	NA	NA	NA	NA	NA	NA	NA	NA	NA	NA	NA
3900	TR600379|c1_g1_i2	peptidyl-prolyl cis-trans isomerase G- partial	EC:5.2.1.8	GO:0000413,GO:0003755,GO:0005515,GO:0005737,GO:0006457,GO:0008380,GO:0016018,GO:0016363,GO:0016607,GO:0044822	protein peptidyl-prolyl isomerization,peptidyl-prolyl cis-trans isomerase activity,protein binding,cytoplasm,protein folding,RNA splicing,cyclosporin A binding,nuclear matrix,nuclear speck,RNA binding	Biological Process,Molecular Function,Molecular Function,Cellular Component,Biological Process,Biological Process,Molecular Function,Cellular Component,Cellular Component,Molecular Function	6.01651	2.73548	0.000183721	0.0167627	NA	NA	NA	NA	NA	NA	NA	NA	NA	NA	NA	NA
1470	TR527950|c2_g4_i1	---NA---					6.0274	-0.714937	1.30431e-05	0.00356213	NA	NA	NA	NA	NA	NA	NA	NA	NA	NA	NA	NA
2571	TR560811|c2_g2_i1	---NA---					6.02892	-0.480707	0.000131846	0.0136848	NA	NA	NA	NA	NA	NA	NA	NA	NA	NA	NA	NA
4280	TR612257|c1_g6_i1	---NA---					6.0332	3.8377	5.66316e-05	0.00835899	NA	NA	NA	NA	NA	NA	NA	NA	NA	NA	NA	NA
1610	TR531771|c6_g2_i1	---NA---					6.0384	-0.508422	0.000182231	0.0167019	NA	NA	NA	NA	NA	NA	NA	NA	NA	NA	NA	NA
146	TR382338|c5_g13_i1	---NA---					6.04227	-0.668982	0.000881006	0.0408775	NA	NA	NA	NA	NA	NA	NA	NA	NA	NA	NA	NA
[truncated: 2,398 more rows]
