# Supplementary material for: Transcriptomic response of the Antarctic pteropod Limacina helicina antarctica to ocean acidification
Source: BMC Genomics. 2017 Oct 23;18:812. doi: 10.1186/s12864-017-4161-0 (PMC5653985; doi:10.1186/s12864-017-4161-0)
Supplement: Supplementary file 4 — Seasonal enriched gene ontologies. This file provides the list of all gene ontologies identified as enriched in the seasonal differential gene expression analysis using the Fisher’s Exact Test. File contains: pH comparison, day, gene ontology ID, gene ontology name, FDR (false discovery rate), P-value, Gene ontology category, number of transcripts in test (i.e. those that were differentially expressed), and number of transcripts in the reference transcriptome. (XLSX 11 kb) [file 12864_2017_4161_MOESM4_ESM.xlsx]

## Sheet: Additional_file_4.txt
Comparison	Day	GO ID	GO Name	FDR	P-Value	GO Category	Transcripts in Test	Transcripts in Reference
pH 8.3 v 8.1	1	GO:0003777	microtubule motor activity	1.74e-05	2.03e-09	MOLECULAR_FUNCTION	9	233
pH 8.3 v 8.1	1	GO:0030286	dynein complex	1.74e-05	5.71e-09	CELLULAR_COMPONENT	8	180
pH 8.3 v 8.1	1	GO:0007018	microtubule-based movement	0.0012713	5.63e-07	BIOLOGICAL_PROCESS	8	334
pH 8.3 v 8.1	1	GO:0005509	calcium ion binding	0.00453143	2.41e-06	MOLECULAR_FUNCTION	12	1069
pH 8.3 v 8.1	1	GO:0005856	cytoskeleton	0.00730521	4.53e-06	CELLULAR_COMPONENT	13	1345
pH 8.3 v 8.1	1	GO:0016021	integral component of membrane	3.76e-20	1e-23	CELLULAR_COMPONENT	217	5486
pH 8.3 v 8.1	7	GO:0005509	calcium ion binding	6.27e-20	2.78e-23	MOLECULAR_FUNCTION	77	1004
pH 8.3 v 8.1	7	GO:0003779	actin binding	7.5e-15	5.98e-18	MOLECULAR_FUNCTION	37	296
pH 8.3 v 8.1	7	GO:0007218	neuropeptide signaling pathway	6.12e-11	5.42e-14	BIOLOGICAL_PROCESS	14	31
pH 8.3 v 8.1	7	GO:0005201	extracellular matrix structural constituent	6.64e-07	1.41e-09	MOLECULAR_FUNCTION	10	28
pH 8.3 v 8.1	7	GO:0003774	motor activity	1.66e-06	5e-09	MOLECULAR_FUNCTION	26	330
pH 8.3 v 8.1	7	GO:0004222	metalloendopeptidase activity	1.8e-06	5.57e-09	MOLECULAR_FUNCTION	20	196
pH 8.3 v 8.1	7	GO:0032982	myosin filament	3.49e-06	1.14e-08	CELLULAR_COMPONENT	8	17
pH 8.3 v 8.1	7	GO:0044459	plasma membrane part	3.87e-06	1.3e-08	CELLULAR_COMPONENT	28	398
pH 8.3 v 8.1	7	GO:0005861	troponin complex	1.61e-05	6.28e-08	CELLULAR_COMPONENT	6	7
pH 8.3 v 8.1	7	GO:0005516	calmodulin binding	2.53e-05	1.1e-07	MOLECULAR_FUNCTION	11	62
pH 8.3 v 8.1	7	GO:0005578	proteinaceous extracellular matrix	5.97e-05	3.12e-07	CELLULAR_COMPONENT	13	104
pH 8.3 v 8.1	7	GO:0006836	neurotransmitter transport	8.83e-05	5.09e-07	BIOLOGICAL_PROCESS	13	109
pH 8.3 v 8.1	7	GO:0006030	chitin metabolic process	0.00023	1.45e-06	BIOLOGICAL_PROCESS	15	163
pH 8.3 v 8.1	7	GO:0019740	nitrogen utilization	0.000261	1.73e-06	BIOLOGICAL_PROCESS	4	2
pH 8.3 v 8.1	7	GO:0072488	ammonium transmembrane transport	0.000261	1.73e-06	BIOLOGICAL_PROCESS	4	2
pH 8.3 v 8.1	7	GO:0008061	chitin binding	0.000264	1.78e-06	MOLECULAR_FUNCTION	14	144
pH 8.3 v 8.1	7	GO:0005581	collagen trimer	0.000349	2.44e-06	CELLULAR_COMPONENT	13	127
pH 8.3 v 8.1	7	GO:0045211	postsynaptic membrane	0.000434	3.23e-06	CELLULAR_COMPONENT	7	28
pH 8.3 v 8.1	7	GO:0005234	extracellular-glutamate-gated ion channel activity	0.00051	3.84e-06	MOLECULAR_FUNCTION	5	9
pH 8.3 v 8.1	7	GO:0015695	organic cation transport	0.000516	3.98e-06	BIOLOGICAL_PROCESS	4	3
pH 8.3 v 8.1	7	GO:0008519	ammonium transmembrane transporter activity	0.000516	3.98e-06	MOLECULAR_FUNCTION	4	3
pH 8.3 v 8.1	7	GO:0005179	hormone activity	0.000711	5.67e-06	MOLECULAR_FUNCTION	5	10
pH 8.3 v 8.1	7	GO:0035235	ionotropic glutamate receptor signaling pathway	0.000917	8.13e-06	BIOLOGICAL_PROCESS	5	11
pH 8.3 v 8.1	7	GO:0004970	ionotropic glutamate receptor activity	0.000917	8.13e-06	MOLECULAR_FUNCTION	5	11
pH 8.3 v 8.1	7	GO:0030246	carbohydrate binding	0.00152793	1.42e-05	MOLECULAR_FUNCTION	19	306
pH 8.3 v 8.1	7	GO:0015370	solute:sodium symporter activity	0.00174434	1.67e-05	MOLECULAR_FUNCTION	10	89
pH 8.3 v 8.1	7	GO:0005882	intermediate filament	0.0024402	2.49e-05	CELLULAR_COMPONENT	7	40
pH 8.3 v 8.1	7	GO:0004867	serine-type endopeptidase inhibitor activity	0.00265944	2.73e-05	MOLECULAR_FUNCTION	9	75
pH 8.3 v 8.1	7	GO:0010951	negative regulation of endopeptidase activity	0.00316805	3.43e-05	BIOLOGICAL_PROCESS	11	119
pH 8.3 v 8.1	7	GO:0016079	synaptic vesicle exocytosis	0.0039204	4.46e-05	BIOLOGICAL_PROCESS	5	17
pH 8.3 v 8.1	7	GO:0005520	insulin-like growth factor binding	0.00838993	0.000103	MOLECULAR_FUNCTION	4	10
pH 8.3 v 8.1	7	GO:0017158	regulation of calcium ion-dependent exocytosis	0.00838993	0.000103	BIOLOGICAL_PROCESS	4	10
pH 8.3 v 8.1	7	GO:0006936	muscle contraction	0.00970119	0.000121	BIOLOGICAL_PROCESS	6	36
