# Supplementary material for: Transcriptomic response of the Antarctic pteropod Limacina helicina antarctica to ocean acidification
Source: BMC Genomics. 2017 Oct 23;18:812. doi: 10.1186/s12864-017-4161-0 (PMC5653985; doi:10.1186/s12864-017-4161-0)
Supplement: Supplementary file 5 — Ocean acidification enriched gene ontologies. This file provides the list of all gene ontologies identified as enriched in the ocean acidification differential gene expression analysis using the Fisher’s Exact Test. File contains: pH comparison, day, gene ontology ID, gene ontology name, FDR (false discovery rate), P-value, Gene ontology category, number of transcripts in test (i.e. those that were differentially expressed), and number of transcripts in the reference transcriptome. (XLSX 56 kb) [file 12864_2017_4161_MOESM5_ESM.xlsx]

## Sheet: Sheet1
Comparison	Day	Regulation direction	GO ID	GO Name	FDR	P-Value	GO Category	Transcripts in Test	Transcripts in Reference
pH 7.7 v 8.1	1	Down	GO:0016021	integral component of membrane	7.09012e-13	1.56328e-16	CELLULAR_COMPONENT	220	5483
pH 7.7 v 8.1	1	Down	GO:0008061	chitin binding	3.12705e-07	3.32635e-10	MOLECULAR_FUNCTION	20	138
pH 7.7 v 8.1	1	Down	GO:0004833	tryptophan 2,3-dioxygenase activity	3.44324e-06	4.8836e-09	MOLECULAR_FUNCTION	5	1
pH 7.7 v 8.1	1	Down	GO:0005581	collagen trimer	6.99915e-06	1.30292e-08	CELLULAR_COMPONENT	17	123
pH 7.7 v 8.1	1	Down	GO:0007218	neuropeptide signaling pathway	1.76181e-05	3.7482e-08	BIOLOGICAL_PROCESS	10	35
pH 7.7 v 8.1	1	Down	GO:0042744	hydrogen peroxide catabolic process	0.000108172	2.589e-07	BIOLOGICAL_PROCESS	5	3
pH 7.7 v 8.1	1	Down	GO:0005921	gap junction	0.000260511	7.85159e-07	CELLULAR_COMPONENT	7	18
pH 7.7 v 8.1	1	Down	GO:0004096	catalase activity	0.00036206	1.12331e-06	MOLECULAR_FUNCTION	5	5
pH 7.7 v 8.1	1	Down	GO:0006032	chitin catabolic process	0.000381009	1.21588e-06	BIOLOGICAL_PROCESS	9	41
pH 7.7 v 8.1	1	Down	GO:0005509	calcium ion binding	0.000495927	1.88199e-06	MOLECULAR_FUNCTION	49	1032
pH 7.7 v 8.1	1	Down	GO:0005861	troponin complex	0.00105649	5.43183e-06	CELLULAR_COMPONENT	5	8
pH 7.7 v 8.1	1	Down	GO:0004568	chitinase activity	0.00107002	5.9019e-06	MOLECULAR_FUNCTION	9	51
pH 7.7 v 8.1	1	Down	GO:0042732	D-xylose metabolic process	0.00166417	1.03264e-05	BIOLOGICAL_PROCESS	3	1
pH 7.7 v 8.1	1	Down	GO:0005578	proteinaceous extracellular matrix	0.00166417	1.03048e-05	CELLULAR_COMPONENT	12	105
pH 7.7 v 8.1	1	Down	GO:0009045	xylose isomerase activity	0.00166417	1.03264e-05	MOLECULAR_FUNCTION	3	1
pH 7.7 v 8.1	1	Down	GO:0019442	tryptophan catabolic process to acetyl-CoA	0.00166417	1.03264e-05	BIOLOGICAL_PROCESS	3	1
pH 7.7 v 8.1	1	Down	GO:0006635	fatty acid beta-oxidation	0.00203161	1.31467e-05	BIOLOGICAL_PROCESS	9	57
pH 7.7 v 8.1	1	Down	GO:0019441	tryptophan catabolic process to kynurenine	0.00220495	1.46593e-05	BIOLOGICAL_PROCESS	4	4
pH 7.7 v 8.1	1	Down	GO:0005201	extracellular matrix structural constituent	0.00238911	1.60954e-05	MOLECULAR_FUNCTION	7	31
pH 7.7 v 8.1	1	Down	GO:0005215	transporter activity	0.00771689	5.6093e-05	MOLECULAR_FUNCTION	58	1483
pH 7.7 v 8.1	1	Down	GO:0006869	lipid transport	0.00788753	5.80325e-05	BIOLOGICAL_PROCESS	11	107
pH 7.7 v 8.3	14	Down	GO:0016021	integral component of membrane	1.65181e-16	8.78544e-20	CELLULAR_COMPONENT	171	5532
pH 7.7 v 8.3	14	Down	GO:0016459	myosin complex	1.01172e-11	6.27783e-15	CELLULAR_COMPONENT	20	112
pH 7.7 v 8.3	14	Down	GO:0003774	motor activity	5.37711e-10	6.67313e-13	MOLECULAR_FUNCTION	28	328
pH 7.7 v 8.3	14	Down	GO:0003779	actin binding	5.9078e-10	8.37912e-13	MOLECULAR_FUNCTION	27	306
pH 7.7 v 8.3	14	Down	GO:0005509	calcium ion binding	7.39454e-10	1.11433e-12	MOLECULAR_FUNCTION	50	1031
pH 7.7 v 8.3	14	Down	GO:0005581	collagen trimer	9.58222e-08	2.4633e-10	CELLULAR_COMPONENT	16	124
pH 7.7 v 8.3	14	Down	GO:0005524	ATP binding	4.87542e-07	1.81515e-09	MOLECULAR_FUNCTION	67	2023
pH 7.7 v 8.3	14	Down	GO:0005882	intermediate filament	6.13697e-05	3.42726e-07	CELLULAR_COMPONENT	8	39
pH 7.7 v 8.3	14	Down	GO:0044459	plasma membrane part	0.000232754	1.42364e-06	CELLULAR_COMPONENT	21	405
pH 7.7 v 8.3	14	Down	GO:0044763	single-organism cellular process	0.000592357	4.09572e-06	BIOLOGICAL_PROCESS	117	5202
pH 7.7 v 8.3	14	Down	GO:0005576	extracellular region	0.00164104	1.1783e-05	CELLULAR_COMPONENT	41	1324
pH 7.7 v 8.3	14	Down	GO:0034220	ion transmembrane transport	0.00237945	1.79287e-05	BIOLOGICAL_PROCESS	24	600
pH 7.7 v 8.3	14	Down	GO:0005861	troponin complex	0.00348148	2.74667e-05	CELLULAR_COMPONENT	4	9
pH 7.7 v 8.3	14	Down	GO:0007166	cell surface receptor signaling pathway	0.00407221	3.24881e-05	BIOLOGICAL_PROCESS	21	503
pH 7.7 v 8.3	14	Down	GO:0035556	intracellular signal transduction	0.00415793	3.35406e-05	BIOLOGICAL_PROCESS	31	926
pH 7.7 v 8.3	14	Down	GO:0042626	ATPase activity, coupled to transmembrane movement of substances	0.00443718	3.65799e-05	MOLECULAR_FUNCTION	12	187
pH 7.7 v 8.3	14	Down	GO:0005234	extracellular-glutamate-gated ion channel activity	0.00456211	3.80142e-05	MOLECULAR_FUNCTION	4	10
pH 7.7 v 8.3	14	Down	GO:0050790	regulation of catalytic activity	0.00547951	4.71158e-05	BIOLOGICAL_PROCESS	26	724
pH 7.7 v 8.3	14	Down	GO:0044456	synapse part	0.00719019	6.43745e-05	CELLULAR_COMPONENT	9	111
pH 7.7 v 8.3	14	Down	GO:0035235	ionotropic glutamate receptor signaling pathway	0.00732702	6.75481e-05	BIOLOGICAL_PROCESS	4	12
pH 7.7 v 8.3	14	Down	GO:0004970	ionotropic glutamate receptor activity	0.00732702	6.75481e-05	MOLECULAR_FUNCTION	4	12
pH 7.7 v 8.3	14	Down	GO:0004222	metalloendopeptidase activity	0.00826156	8.05577e-05	MOLECULAR_FUNCTION	12	204
pH 7.7 v 8.3	14	Down	GO:0004672	protein kinase activity	0.00826156	8.00399e-05	MOLECULAR_FUNCTION	26	749
pH 7.7 v 8.3	14	Down	GO:0008324	cation transmembrane transporter activity	0.00872324	8.73793e-05	MOLECULAR_FUNCTION	21	541
pH 7.7 v 8.3	14	Down	GO:0009950	dorsal/ventral axis specification	0.00967938	9.95309e-05	BIOLOGICAL_PROCESS	3	4
pH 7.7 v 8.3	14	Down	GO:0015276	ligand-gated ion channel activity	0.00991822	0.000103745	MOLECULAR_FUNCTION	8	92
pH 7.7 v 8.3	21	Up	GO:0071709	membrane assembly	0.0134624	8.35357e-06	BIOLOGICAL_PROCESS	2	1
pH 7.7 v 8.3	21	Up	GO:0001765	membrane raft assembly	0.0134624	8.35357e-06	BIOLOGICAL_PROCESS	2	1
pH 7.7 v 8.3	21	Up	GO:0044091	membrane biogenesis	0.0134624	8.35357e-06	BIOLOGICAL_PROCESS	2	1
pH 7.7 v 8.3	21	Up	GO:0031579	membrane raft organization	0.0134624	8.35357e-06	BIOLOGICAL_PROCESS	2	1
pH 7.7 v 8.3	21	Up	GO:0044857	plasma membrane raft organization	0.0134624	8.35357e-06	BIOLOGICAL_PROCESS	2	1
pH 7.7 v 8.3	21	Up	GO:0044854	plasma membrane raft assembly	0.0134624	8.35357e-06	BIOLOGICAL_PROCESS	2	1
pH 7.7 v 8.3	21	Up	GO:0070836	caveola assembly	0.0134624	8.35357e-06	BIOLOGICAL_PROCESS	2	1
pH 7.7 v 8.3	21	Down	GO:0005524	ATP binding	1.16196e-08	1.52851e-12	MOLECULAR_FUNCTION	61	2029
pH 7.7 v 8.3	21	Down	GO:0016021	integral component of membrane	6.329e-07	3.04737e-10	CELLULAR_COMPONENT	111	5592
pH 7.7 v 8.3	21	Down	GO:0005858	axonemal dynein complex	6.9938e-07	9.2538e-10	CELLULAR_COMPONENT	9	36
pH 7.7 v 8.3	21	Down	GO:0005581	collagen trimer	1.40565e-05	3.4889e-08	CELLULAR_COMPONENT	12	128
pH 7.7 v 8.3	21	Down	GO:0003777	microtubule motor activity	2.03709e-05	5.59788e-08	MOLECULAR_FUNCTION	15	227
pH 7.7 v 8.3	21	Down	GO:0016887	ATPase activity	2.15288e-05	6.10692e-08	MOLECULAR_FUNCTION	26	685
pH 7.7 v 8.3	21	Down	GO:0007018	microtubule-based movement	0.00126471	4.37228e-06	BIOLOGICAL_PROCESS	15	327
pH 7.7 v 8.3	21	Down	GO:0001539	cilium or flagellum-dependent cell motility	0.00725809	2.70224e-05	BIOLOGICAL_PROCESS	5	29
pH 7.7 v 8.3	21	Down	GO:0006810	transport	0.00988329	4.03006e-05	BIOLOGICAL_PROCESS	66	3696
