# Supplementary material for: Transcriptomic response of the Antarctic pteropod Limacina helicina antarctica to ocean acidification
Source: BMC Genomics. 2017 Oct 23;18:812. doi: 10.1186/s12864-017-4161-0 (PMC5653985; doi:10.1186/s12864-017-4161-0)
Supplement: Supplementary file 6 — Gene identifiers and calculated z-scores for shell formation analysis. This file provides the list and z-score of all genes identified in the shell formation analysis. File contains, sequence identifier, sequence description, enzyme codes, gene ontology identifiers, gene ontology names, gene ontology category, and z-scores for each sample. (XLSX 366 kb) [file 12864_2017_4161_MOESM6_ESM.xlsx]

## Sheet: Additional_file_6.txt
	Row.names	Sequence.Description	Enzyme.Code	Annotation.GO.ID	Annotation.GO.Term	Annotation.GO.Category	T0	8.13_Day_1	8.01_Day_1	7.71_Day_1	8.13_Day_7	8.01_Day_7	7.71_Day_7	8.13_Day_14	8.01_Day_14	7.71_Day_14	8.13_Day_21	8.01_Day_21	7.71_Day_21
1	TR151349|c0_g1_i1	serine threonine kinase		GO:0016740	transferase activity	Molecular Function	-0.311998	-0.279616	-0.244041	-0.293755	-0.301964	-0.311998	-0.311998	-0.218957	-0.0958132	-0.183838	0.235762	1.88679	0.462437
2	TR153912|c0_g1_i1	sarco endoplasmic reticulum calcium ATPase isoform B	EC:3.6.1,EC:3.6.1.3,EC:3.6.1.15	GO:0000166,GO:0005783,GO:0006816,GO:0015662,GO:0015672,GO:0019829,GO:0034220,GO:0044425,GO:0046873	nucleotide binding,endoplasmic reticulum,calcium ion transport,ATPase activity coupled to transmembrane movement of ions phosphorylative mechanism,monovalent inorganic cation transport,cation-transporting ATPase activity,ion transmembrane transport,membrane part,metal ion transmembrane transporter activity	Molecular Function,Cellular Component,Biological Process,Molecular Function,Biological Process,Molecular Function,Biological Process,Cellular Component,Molecular Function	-0.333769	-0.333769	-0.314441	-0.333769	-0.333769	-0.3103	-0.314441	-0.143256	-0.249556	-0.17915	0.230866	1.91373	0.76513
3	TR159101|c0_g1_i1	Aminopeptidase N					-0.723146	0.232777	-0.140059	-1.52074	-0.163893	-0.42607	0.065937	-0.169426	1.25424	0.368972	0.380038	1.10443	0.156167
4	TR159384|c1_g1_i1	PREDICTED: hornerin-like					0.550331	0.817682	0.614495	0.582413	-0.0806165	-0.497683	-0.497683	-0.44956	-0.497683	-0.00575832	0.165346	-0.187557	-0.497683
5	TR159384|c1_g1_i3	PREDICTED: hornerin-like					-0.385979	0.00948592	0.00523361	1.12997	-0.247779	-0.141471	-0.411493	-8.17752e-05	-0.411493	1.37235	-0.303059	-0.0670556	-0.411493
6	TR159384|c1_g1_i4	PREDICTED: hornerin-like					0.585884	1.71598	-0.969454	0.239283	-0.0869305	0.315011	0.457729	-0.267513	-0.124794	-1.12091	0.399477	-0.258775	-0.870425
7	TR159384|c1_g1_i6	PREDICTED: hornerin-like					1.76042	1.86788	-0.483984	0.322131	-0.223862	0.117186	0.0830288	-0.261698	-0.483196	-0.872328	-0.0746208	-0.632175	-0.84106
8	TR159384|c1_g1_i7	PREDICTED: hornerin-like					0.0605818	1.60642	0.678916	0.333951	-0.542566	-0.886446	0.809092	-0.176989	-0.268112	-0.843054	0.367579	-0.617417	-0.934177
9	TR166018|c0_g1_i1	hypothetical protein					-0.350997	-0.350997	-0.350997	-0.350997	-0.350997	-0.350997	-0.350997	-0.102794	-0.135226	-0.163025	0.440605	1.82657	0.673585
10	TR169064|c0_g1_i1	RNA-directed DNA polymerase from mobile element jockey-like					0.0315538	-0.199907	-0.0616733	1.65756	-0.828064	0.685429	-0.0121665	-0.34907	0.0823465	1.1895	-0.532952	-0.799775	-0.482803
11	TR179508|c1_g1_i1	predicted protein					1.27896	0.453545	-0.553875	-0.785811	1.49616	-0.557968	-0.633552	1.0709	-0.010054	-0.585255	-0.223162	-0.648014	-0.706407
12	TR184248|c0_g1_i2	hemagglutinin amebocyte aggregation factor-like					-0.0215763	0.705696	0.678713	-0.471494	-0.970356	-0.884388	0.226286	-0.535812	0.324803	-0.400586	0.178596	0.679968	1.15122
13	TR187379|c0_g1_i1	hypothetical protein, partial					-0.365294	-0.365294	-0.311905	-0.340004	-0.340004	-0.303475	-0.365294	-0.255706	-0.309095	-0.233226	0.657529	1.87143	0.696868
14	TR191695|c0_g2_i1	nose resistant to fluoxetine 6-like		GO:0016020	membrane	Cellular Component	-0.0250835	-0.0366703	-0.155435	-1.17011	1.19236	-0.283717	0.239344	-0.20261	0.525703	-0.933819	0.641571	0.183479	0.124303
15	TR196109|c1_g1_i1	nose resistant to fluoxetine 6-like					0.364062	-0.248612	0.378631	-1.42609	1.53378	-0.733188	0.242586	0.0765515	0.347978	-0.311999	-0.213797	0.327922	-0.0641289
16	TR203095|c1_g1_i1	neuronal acetylcholine receptor subunit alpha-6-like					1.68767	1.16778	-0.0202873	0.409441	0.659694	0.186993	0.206373	-0.21198	-0.534276	-0.716278	-0.747454	-0.626962	-1.27071
17	TR206431|c0_g1_i2	predicted protein					1.31833	-0.0205222	-0.633904	-0.690206	1.972	-0.672902	-0.61066	0.942552	-0.00244359	-0.649142	0.479481	-0.595164	-0.484884
18	TR208420|c2_g1_i2	hypothetical protein, partial					-0.472267	-0.472267	-0.472267	-0.433572	-0.472267	-0.340118	-0.457665	-0.412033	-0.0356629	-0.28755	1.18216	1.19822	1.49537
19	TR214294|c0_g1_i1	RNA-directed DNA polymerase from mobile element jockey-like					1.52008	0.524561	0.180112	-0.743727	0.482749	-0.869162	-0.0827044	0.436955	0.211968	-0.914956	0.180112	0.0925064	-0.0369107
20	TR215111|c0_g1_i1	serine threonine kinase					-0.535996	-0.548146	-0.4631	-0.366433	-0.535996	-0.36115	-0.473136	-0.332626	0.0366108	-0.111823	1.48873	1.07723	1.17232
21	TR216370|c1_g1_i2	RNA-directed DNA polymerase from mobile element jockey-like		GO:0003824,GO:0090304	catalytic activity,nucleic acid metabolic process	Molecular Function,Biological Process	0.999058	0.486595	1.44799	-0.838185	0.9872	-0.294381	-0.526472	0.401891	0.172341	-0.711128	-0.39518	-0.725528	-0.838185
22	TR247689|c0_g1_i1	hypothetical protein					0.0606066	0.449848	-1.37272	-0.131664	0.0305203	0.474764	-0.278335	0.710283	-0.316413	0.385445	0.0836414	0.848022	-0.570266
23	TR379230|c0_g2_i7	PREDICTED: uncharacterized protein DDB_G0271670-like					1.94132	0.195534	-0.523883	-0.523883	0.684737	-0.427961	-0.523883	-0.12101	0.598407	-0.523883	0.406563	-0.523883	-0.523883
24	TR379257|c1_g1_i1	hemagglutinin amebocyte aggregation factor-like					0.157489	1.04353	1.43095	-0.103287	-0.578831	-0.768551	-0.409752	-0.677685	0.655079	-0.666311	-0.363552	0.155316	0.50223
25	TR379257|c1_g1_i2	hemagglutinin amebocyte aggregation factor-like					-0.145752	-0.475023	-0.16037	-0.0170072	-0.0722555	-0.61022	0.88481	-0.440796	-0.311396	-0.174082	-0.566768	-0.17146	0.503314
26	TR379269|c6_g9_i5	complement C1q 2					-0.058542	0.0267118	-0.0543833	-0.574224	0.207616	1.02688	-0.967223	-0.219693	0.297029	-0.694827	1.4386	-0.81543	0.174346
27	TR379286|c1_g3_i2	RNA-directed DNA polymerase from mobile element jockey-like					0.374667	0.348268	-0.144519	-0.245717	1.14905	0.704659	-0.298515	0.24927	0.339468	-0.386513	-0.382113	-0.826502	-0.826502
28	TR379293|c0_g1_i1	RNA-directed DNA polymerase from mobile element jockey- partial					0.22096	2.17947	-0.5755	-0.249082	0.155676	0.325414	0.207903	-0.471046	-0.262139	-0.901918	0.704058	-0.510216	-1.01943
29	TR379306|c2_g1_i1	RNA-directed DNA polymerase from mobile element jockey- partial					-0.0449852	-0.362234	0.390754	0.264619	0.191996	0.845605	0.0811499	-0.711972	-0.35459	0.203463	-0.140542	-0.25521	-0.736817
30	TR379328|c14_g1_i1	RNA-directed DNA polymerase from mobile element jockey-like					0.106231	0.00684846	-0.00971525	0.72737	-0.264382	-0.245748	0.572085	-0.645347	-0.104957	-0.363764	0.294643	0.402307	-0.307862
31	TR379328|c14_g1_i4	RNA-directed DNA polymerase from mobile element jockey-like					-0.0487417	-0.0655939	-0.213893	0.0523714	-0.321747	0.999464	0.928685	0.835998	-0.119521	-0.628457	0.0591123	-0.207152	-0.908203
32	TR379343|c1_g1_i2	RNA-directed DNA polymerase from mobile element jockey-like					-0.459612	1.04589	-0.541945	0.598944	-0.259663	-0.541945	-0.541945	-0.541945	-0.541945	-0.165569	1.4105	0.316662	0.222568
33	TR379343|c1_g1_i3	RNA-directed DNA polymerase from mobile element jockey-like					0.430368	0.0249489	0.326118	0.465119	0.279784	1.11379	-0.426804	-0.426804	-0.426804	-0.426804	-0.0793019	-0.426804	-0.426804
34	TR379343|c1_g1_i5	RNA-directed DNA polymerase from mobile element jockey-like					0.609406	-0.0502974	-0.120354	-0.330525	-0.207926	0.0956548	0.591892	1.50555	0.486807	-0.178735	-0.0152688	-0.493992	-1.26462
35	TR379382|c0_g1_i1	PREDICTED: twitchin-like					1.01752	0.56148	-0.297403	-0.581164	1.83334	-0.249265	-0.462086	0.177643	-0.201127	-0.81172	0.439869	-0.489955	-0.943466
36	TR379385|c6_g6_i1	RNA-directed DNA polymerase from mobile element jockey-like					1.84048	-0.235404	0.347588	-0.653124	0.492882	0.0933234	-0.435183	0.999594	-0.527808	-0.515095	0.400257	-0.268095	-1.38686
37	TR379401|c1_g1_i1	RNA-directed DNA polymerase from mobile element jockey-like					-0.177009	1.34082	0.0858265	0.0370888	0.0231638	-0.100421	-0.967256	1.15806	-0.0621272	-0.411994	0.127602	0.00401684	-0.425919
38	TR379401|c1_g1_i2	RNA-directed DNA polymerase from mobile element jockey- partial					0.23663	0.91185	-1.10153	-0.620986	0.503211	0.369921	0.334844	0.249784	-0.105364	-0.612217	0.855728	0.215585	-0.926151
39	TR379529|c2_g1_i1	PREDICTED: ankyrin-2-like					-0.405776	0.631224	0.0509234	0.381925	-0.514713	-0.489574	-0.912754	-0.0946756	-0.0852483	0.947562	0.19757	0.285558	0.252039
40	TR379559|c1_g1_i1	GPI-anchored -like					0.832963	1.64023	-0.0856517	1.60683	-0.65909	-0.570012	-0.135758	-0.781572	-0.0411128	-0.497637	-0.185864	-0.55331	-0.720331
41	TR379559|c1_g1_i2	GPI-anchored -like					0.295477	1.38448	-0.961824	0.122227	0.028177	0.508328	-0.0411231	-0.305948	-0.229223	0.107377	0.740978	-0.244073	-0.996474
42	TR379630|c0_g1_i1	chitin synthase					0.054582	0.00244702	-0.30948	-1.7021	1.426	-0.140703	-0.221999	1.08094	0.656344	-0.571038	0.330279	0.615696	-0.456165
43	TR379698|c0_g3_i1	serine arginine repetitive matrix 2-like					1.87772	1.03408	-0.260134	-0.159473	0.650613	-0.262531	0.108958	-0.530962	-0.459061	-0.669971	0.164082	-0.564516	-0.868897
44	TR379698|c0_g3_i2	serine arginine repetitive matrix 2-like					2.05066	1.27867	-0.425334	-0.0987201	-0.0789253	-0.072327	0.308722	0.100052	-0.494615	-0.964741	0.120672	-0.66782	-0.890511
45	TR382329|c2_g1_i1	amiloride-sensitive amine oxidase [copper-containing]-like					0.327801	0.389028	-0.333452	-0.860006	1.9442	-0.68857	-0.725306	0.921704	0.254328	-0.431416	-0.541625	0.242083	-0.321207
46	TR382329|c2_g1_i2	amiloride-sensitive amine oxidase [copper-containing]-like					0.58366	-0.0442776	-0.0966057	-0.794314	1.3337	-0.183819	-0.166377	-0.0573596	-0.489066	-0.741986	1.58661	-0.38441	-0.7071
47	TR382351|c1_g3_i4	RNA-directed DNA polymerase from mobile element jockey-like					0.960143	0.437124	-0.363096	-0.0702053	-0.922727	1.20073	-0.418013	0.859462	0.099776	-0.661217	0.120697	-0.0257487	-0.527847
48	TR383956|c0_g1_i1	F-box WD repeat-containing 7-like		GO:0003677,GO:0006281	DNA binding,DNA repair	Molecular Function,Biological Process	0.789934	1.42319	-0.133832	0.156681	0.861747	0.440666	0.60714	-0.0424345	-0.368854	-0.943351	-0.173002	-0.835633	-1.45583
49	TR383968|c4_g2_i1	RNA-directed DNA polymerase from mobile element jockey-like					1.12298	1.39871	-0.193423	0.520813	-0.687963	-0.0991406	0.351816	-0.328621	0.429199	-0.633706	0.0138208	-0.54476	-0.925449
50	TR383968|c4_g2_i3	RNA-directed DNA polymerase from mobile element jockey-like					-0.218549	1.25766	-0.0664777	-0.455929	-0.0998592	0.245083	-0.53011	0.402718	0.641952	-0.934397	0.534389	-0.600582	-0.385457
51	TR383969|c9_g1_i10	RNA-directed DNA polymerase from mobile element jockey-like					0.532942	1.62615	-0.242702	0.0851477	0.343315	-0.406055	-0.87327	-0.290109	0.398147	-0.214143	0.63461	-0.110191	-1.46271
52	TR383969|c9_g1_i4	RNA-directed DNA polymerase from mobile element jockey-like					0.399461	0.610334	-0.109614	-0.397167	0.684885	0.474012	1.47938	-0.61869	-0.744361	-1.29391	0.985218	-0.861513	-0.818912
53	TR384002|c9_g3_i1	RNA-directed DNA polymerase from mobile element jockey-like					-0.266364	-0.165819	0.193326	0.859582	-0.56976	1.17315	-0.614555	0.166624	-0.0613622	0.824959	-0.710796	0.0458336	-0.510489
54	TR384021|c3_g1_i3	LIM class homeobox transcription factor Lmx		GO:0005488	binding	Molecular Function	0	-0.17482	0.103799	0.54085	0.142041	-0.131115	1.26198	-0.581823	-0.622797	-0.420661	1.15272	-0.475292	-0.80308
55	TR384026|c2_g1_i3	RNA-directed DNA polymerase from mobile element jockey- partial					-0.229068	1.35179	-0.535435	-0.412889	-0.241323	0.285628	0.42043	-0.449653	-0.327106	-0.400634	1.21698	-0.15554	-0.327106
56	TR384044|c5_g1_i2	RNA-directed DNA polymerase from mobile element jockey-like					0.151434	0.549139	-0.291013	-0.05239	0.320458	-0.0722752	0.489483	0.370172	-0.131931	-1.07648	0.171319	0.0520076	-0.713574
57	TR384044|c5_g1_i4	RNA-directed DNA polymerase from mobile element jockey-like					0.261179	0.938611	0.106104	-0.318311	0.452982	-0.469305	0.0367282	-0.569288	-0.208127	-0.501953	0.363201	-0.350959	0.424415
58	TR385132|c3_g3_i2	sulfite oxidase-like		GO:0005230,GO:0016021,GO:0016491,GO:0020037,GO:0030151,GO:0034220,GO:0042128,GO:0043546,GO:0055114	extracellular ligand-gated ion channel activity,integral component of membrane,oxidoreductase activity,heme binding,molybdenum ion binding,ion transmembrane transport,nitrate assimilation,molybdopterin cofactor binding,oxidation-reduction process	Molecular Function,Cellular Component,Molecular Function,Molecular Function,Molecular Function,Biological Process,Biological Process,Molecular Function,Biological Process	1.4107	1.4524	0.154042	-0.5432	0.621959	-0.374102	-0.304609	0.548412	0.00810747	-1.17095	0.044012	-0.588371	-0.984478
59	TR385134|c2_g2_i2	basement membrane-specific heparan sulfate proteoglycan core -like					1.65027	0.625786	-0.0582377	-0.697178	1.899	-0.644321	-0.645876	0.0505842	-0.342729	-0.722051	-0.0255911	-0.523063	-0.689405
60	TR385136|c7_g1_i1	RNA-directed DNA polymerase from mobile element jockey- partial					-0.0534038	1.68157	0.590426	0.0952716	-0.204665	-0.394711	0.0745864	0.385512	0.0913932	-0.177516	0.24524	-0.447717	-1.14714
61	TR385136|c7_g2_i3	RNA-directed DNA polymerase from mobile element jockey- partial					0.858031	2.2879	-0.320773	0.0426716	-0.0864469	-0.406852	-0.131877	-0.191655	0.15027	-0.720084	0.360686	-0.390114	-1.2796
62	TR385138|c14_g1_i1	RNA-directed DNA polymerase from mobile element jockey- partial					0.348254	1.01691	-0.310618	-0.405209	0.00903252	-0.274739	0.941892	0.886442	0.720093	-0.623746	-0.242122	-0.979276	-0.3889
63	TR385144|c8_g1_i3	RNA-directed DNA polymerase from mobile element jockey- partial					-0.72641	0.957216	0.197154	-0.653497	0.330828	-0.427025	-0.693268	2.03986	-0.364055	-0.175144	0.159593	-0.27899	0.528576
64	TR385150|c10_g1_i7	unnamed protein product		GO:0004930,GO:0007186,GO:0016021	G-protein coupled receptor activity,G-protein coupled receptor signaling pathway,integral component of membrane	Molecular Function,Biological Process,Cellular Component	1.53032	0.720127	-0.441687	-0.261896	-0.0821051	0.786126	-0.170863	0.824246	-0.575961	-0.640823	-0.0752776	-0.29262	-0.909371
65	TR385156|c5_g1_i1	RNA-directed DNA polymerase from mobile element jockey-like					0.0713818	1.15545	0.0106739	-0.951979	0.600407	-0.370918	0.71315	0.119081	-0.379591	0.0800543	0.0887269	-0.362246	-0.284193
66	TR385164|c2_g1_i1	reversion-inducing cysteine-rich with Kazal motifs-like		GO:0001568,GO:0002376,GO:0004866,GO:0009653,GO:0009966,GO:0010466,GO:0030334,GO:0048513	blood vessel development,immune system process,endopeptidase inhibitor activity,anatomical structure morphogenesis,regulation of signal transduction,negative regulation of peptidase activity,regulation of cell migration,animal organ development	Biological Process,Biological Process,Molecular Function,Biological Process,Biological Process,Biological Process,Biological Process,Biological Process	1.19609	0.456076	-0.478914	-0.425739	1.86521	-0.505502	-0.376996	-0.0889656	-0.363702	-0.611851	0.456076	-0.439033	-0.775807
67	TR385178|c5_g1_i5	RNA-directed DNA polymerase from mobile element jockey-like					-0.359418	0.615646	0.411246	-0.491142	0.346141	0.284064	0.508147	-0.737179	0.284064	0.311317	-0.0263216	-0.206496	-0.822725
68	TR385185|c3_g2_i3	PREDICTED: uncharacterized protein K02A2.6-like					0.0682531	-0.566278	1.46369	1.09772	-0.492557	0.505316	-0.379341	0.344709	-0.289823	-0.495189	0.192	-0.342481	-0.632101
69	TR385560|c1_g3_i2	predicted protein					-0.0533195	1.11087	0.38122	-0.773845	-0.508388	-0.650954	0.411159	-0.348145	0.710546	-0.889893	0.992255	0.13002	-0.172789
70	TR385602|c4_g1_i4	PREDICTED: uncharacterized protein LOC101846901					-0.250214	0.880994	-0.193757	-0.232683	-0.0930273	0.101599	-0.0422166	0.671214	0.406463	-1.6117	0.398143	0.95409	-0.0968901
71	TR385602|c4_g3_i1	PREDICTED: uncharacterized protein LOC101846901					-0.23956	0.249028	-0.427008	1.07305	-0.402109	-0.599423	1.01714	0.608186	-0.520027	0.272048	0.537482	-0.856871	-0.223586
72	TR385602|c4_g3_i2	PREDICTED: uncharacterized protein LOC101846901					-0.247896	0.499313	-0.273393	1.018	-0.934567	-0.0793547	-0.007352	-0.543002	0.478225	-0.207645	-0.793769	0.75934	0.824047
73	TR385608|c1_g2_i2	RNA-directed DNA polymerase from mobile element jockey-like					1.24171	0.659191	-0.987392	-0.301316	0.0326608	0.565988	-0.257303	0.865013	0.18541	-0.479954	-0.0657199	-0.145978	-1.01328
74	TR386564|c0_g1_i3	RNA-directed DNA polymerase from mobile element jockey-like					0.31389	-0.249352	-0.354959	-0.871264	0.129076	1.53131	0.451766	-0.507504	-0.325624	0.0762722	0.771523	-0.0205348	-0.492836
75	TR386566|c1_g1_i1	RNA-directed DNA polymerase from mobile element jockey-like					-0.0430263	1.34734	-0.479846	-0.0376992	-0.250782	-0.394613	-0.128259	0.558932	-0.469192	-0.538443	0.628184	-0.186857	-0.623677
76	TR386566|c1_g1_i2	RNA-directed DNA polymerase from mobile element jockey-like					-0.282511	2.6403	-0.745416	-0.190695	0.0847532	-0.232777	-0.118007	-0.475707	0.0732762	-0.205997	0.566787	-0.416409	-0.45084
77	TR386600|c1_g2_i2	predicted protein					2.01686	0.865888	-0.174077	-0.0650165	0.0927309	0.750986	0.0966259	-0.566498	-0.275346	-0.873229	-0.456464	-0.606421	-0.567471
78	TR386615|c2_g3_i3	N-acetylated-alpha-linked acidic dipeptidase		GO:0004497	monooxygenase activity	Molecular Function	-0.350778	0.535064	-1.33604	-0.716647	0.616589	-0.312666	-0.559562	1.33557	0.030999	-0.513497	1.39075	0.473091	-0.186733
79	TR386615|c2_g3_i6	N-acetylated-alpha-linked acidic dipeptidase		GO:0003824	catalytic activity	Molecular Function	-0.233031	-0.336237	-0.804891	-0.735467	0.137737	-0.472129	-0.330663	1.4505	0.237988	-0.61047	1.867	0.973104	-0.512162
80	TR386615|c2_g4_i2	N-acetylated-alpha-linked acidic dipeptidase		GO:0004497	monooxygenase activity	Molecular Function	-0.329373	0.433015	-0.633599	-0.569999	0.988805	-0.448066	-0.748241	-0.0798348	-0.0178553	-0.502348	2.18262	0.319994	-0.748241
81	TR386640|c0_g1_i2	Transposon Ty3-I Gag-Pol poly		GO:0005488	binding	Molecular Function	0.514773	0.164037	0.234184	0.0518011	1.03386	0.0377716	0.416567	-0.291921	-1.05653	-0.256847	0.0237422	0.472685	-0.94429
82	TR386647|c7_g1_i3	TGF-beta receptor type-1-like					1.3935	0.953431	0.296886	-0.634525	-0.627404	-0.467897	0.541844	-0.472169	-0.775518	-0.57471	0.7042	0.0576243	-0.472169
83	TR387075|c1_g1_i2	DNA ligase 1-like	EC:6.5.1,EC:6.5.1.1	GO:0003677,GO:0003910,GO:0005524,GO:0005634,GO:0005739,GO:0006310,GO:0046872,GO:0051103,GO:0051301,GO:0071897,GO:1903461	DNA binding,DNA ligase (ATP) activity,ATP binding,nucleus,mitochondrion,DNA recombination,metal ion binding,DNA ligation involved in DNA repair,cell division,DNA biosynthetic process,Okazaki fragment processing involved in mitotic DNA replication	Molecular Function,Molecular Function,Molecular Function,Cellular Component,Cellular Component,Biological Process,Molecular Function,Biological Process,Biological Process,Biological Process,Biological Process	-0.811927	0.754553	-0.571058	1.02698	-0.944821	-0.959771	0.191418	-0.0901503	0.198062	0.0352679	0.286104	0.825983	0.249558
84	TR387075|c1_g1_i3	DNA ligase 1-like	EC:6.5.1,EC:6.5.1.1	GO:0003677,GO:0003910,GO:0005524,GO:0005634,GO:0005739,GO:0006310,GO:0046872,GO:0051103,GO:0051301,GO:0071897,GO:1903461	DNA binding,DNA ligase (ATP) activity,ATP binding,nucleus,mitochondrion,DNA recombination,metal ion binding,DNA ligation involved in DNA repair,cell division,DNA biosynthetic process,Okazaki fragment processing involved in mitotic DNA replication	Molecular Function,Molecular Function,Molecular Function,Cellular Component,Cellular Component,Biological Process,Molecular Function,Biological Process,Biological Process,Biological Process,Biological Process	0.955967	-0.61402	0.224801	-0.452536	-0.625235	0.4603	-0.445807	-0.0342464	-0.34488	0.121631	0.276387	1.22511	-0.533278
85	TR387075|c1_g1_i4	DNA ligase 1-like	EC:6.5.1,EC:6.5.1.1	GO:0003677,GO:0003910,GO:0005524,GO:0005634,GO:0005739,GO:0006310,GO:0046872,GO:0051103,GO:0051301,GO:0071897,GO:1903461	DNA binding,DNA ligase (ATP) activity,ATP binding,nucleus,mitochondrion,DNA recombination,metal ion binding,DNA ligation involved in DNA repair,cell division,DNA biosynthetic process,Okazaki fragment processing involved in mitotic DNA replication	Molecular Function,Molecular Function,Molecular Function,Cellular Component,Cellular Component,Biological Process,Molecular Function,Biological Process,Biological Process,Biological Process,Biological Process	-0.580914	-0.206278	-0.762318	1.80493	0.49173	-0.405427	0.140754	-0.0929008	-0.0702254	-0.0820561	-0.496128	-0.529648	1.08918
86	TR387109|c4_g1_i8	RNA-directed DNA polymerase from mobile element jockey-like					0.605461	0.586831	0.19561	0.316703	0.40985	0.0465739	-0.232869	-0.917506	-0.549572	0.223555	0.596146	-0.884904	-0.912848
87	TR387243|c3_g1_i2	serine-threonine kinase receptor-associated -like		GO:0016301,GO:0016310	kinase activity,phosphorylation	Molecular Function,Biological Process	0.954833	0.327659	0.483763	1.59351	0.0797031	-0.0662797	0.201151	-0.485827	-0.243698	0.0131521	-0.994773	-0.758778	-0.965178
88	TR387243|c3_g1_i5	serine-threonine kinase receptor-associated -like		GO:0016301,GO:0016310	kinase activity,phosphorylation	Molecular Function,Biological Process	-0.105892	0.317119	-0.14988	1.22912	-0.123065	0.400878	0.606659	0.870137	-0.215561	-0.496062	-0.437612	-0.136623	-0.96035
89	TR387254|c5_g1_i1	RNA-directed DNA polymerase from mobile element jockey- partial					-0.323272	0.00133986	-0.248848	-0.179176	-0.307437	-0.240931	-0.171258	-0.0920849	0.118517	-0.0445808	-0.168091	-0.0952518	-0.269434
90	TR387254|c5_g1_i2	RNA-directed DNA polymerase from mobile element jockey- partial					-0.124683	0.0749112	-0.262864	-0.179517	-0.13565	-0.205837	-0.273831	-0.212417	-0.124683	-0.124683	-0.107136	-0.236544	-0.164163
91	TR387274|c4_g1_i2	complement C1q 3					0.353976	0.188469	0.214662	-1.02687	1.93669	-0.716459	-0.568652	0.294129	0.105481	-0.927226	1.00969	-0.127253	-0.594661
92	TR387274|c4_g1_i5	complement C1q 3					-0.596738	-0.494391	0.348075	-1.27565	0.927005	-0.556253	-0.0127568	-0.385115	0.829558	-0.616183	0.761247	0.280325	0.271115
93	TR387276|c11_g1_i1	RNA-directed DNA polymerase from mobile element jockey-like					0.564327	1.3336	-0.897829	1.70179	-0.228294	0.346807	-0.0977818	0.336196	-0.385332	-0.480829	-0.384271	-1.10368	-0.800211
94	TR387292|c3_g2_i4	RNA-directed DNA polymerase from mobile element jockey- partial					-0.0770851	0.137942	0.902031	-0.497672	-0.194741	1.12652	0.306988	-0.160256	-0.117656	-0.0148761	-0.259655	-0.532834	-0.620738
95	TR389954|c17_g1_i1	collagen alpha-1(XI) chain-like					1.232	0.587382	0.0742168	-0.757964	2.2063	-0.467136	-0.609125	0.0961475	-0.387579	-0.772321	0.124532	-0.59951	-0.76995
96	TR389954|c18_g1_i3	RNA-directed DNA polymerase from mobile element jockey-like					0.933605	1.16021	1.17787	-0.714466	0.459785	0.262605	-0.281847	0.0507099	-0.0876104	-1.03819	0.262605	-0.743896	-1.29718
97	TR389956|c5_g1_i1	RNA-directed DNA polymerase from mobile element jockey-like					0.11803	-0.215533	-0.65139	-0.6336	1.89259	-0.0598704	0.0335274	0.651732	0.264798	-0.437909	0.0602125	-0.131031	-0.371196
98	TR389956|c6_g1_i2	RNA-directed DNA polymerase from mobile element jockey-like					0.680328	1.55756	-0.898948	-0.358213	-0.105177	-0.223829	-0.327017	0.294641	0.128928	-0.534992	1.09708	-0.00865537	-1.0544
99	TR389956|c6_g2_i2	RNA-directed DNA polymerase from mobile element jockey-like					0.962585	1.6604	-0.312574	-0.267033	-0.296415	0.545367	0.100236	0.0407386	-0.171543	-0.922242	0.496887	-1.02802	-0.394843
100	TR389956|c6_g2_i3	RNA-directed DNA polymerase from mobile element jockey-like					0.73142	1.06627	-1.04284	-0.583967	0.501208	-0.430492	0.215187	0.940703	0.11442	-1.32576	0.915899	-0.519632	-0.447545
101	TR389969|c8_g1_i11	RNA-directed DNA polymerase from mobile element jockey-like					-0.428048	-0.453985	0.489172	-0.0484275	0.805129	-0.43748	0.566982	-0.60489	0.592919	-0.430406	-0.439838	-0.60489	0.864077
102	TR389969|c8_g1_i2	RNA-directed DNA polymerase from mobile element jockey-like					0.416744	-0.00391708	0.500876	-0.710185	-0.404652	0.047005	-0.68583	0.618218	0.443312	-0.358158	0.806409	0.100141	-0.27624
103	TR389969|c8_g1_i4	RNA-directed DNA polymerase from mobile element jockey-like					-0.189906	-0.120878	1.37744	-0.405112	-0.128999	0.488195	-0.202087	-0.719799	-0.0315469	0.0740258	0.679038	-0.153361	-0.600015
104	TR389969|c8_g1_i6	RNA-directed DNA polymerase from mobile element jockey-like					0.109876	0.118512	0.287778	-0.207928	0.393137	-0.489461	-0.0956602	-0.72436	0.633218	-0.912625	0.562402	-0.16993	0.655671
105	TR389979|c6_g2_i3	RNA-directed DNA polymerase from mobile element jockey-like					0.306525	0.379117	-0.800514	-0.271624	0.394673	0.135413	1.22949	0.434858	-0.0434758	-0.222365	1.04541	-1.24126	-1.06496
106	TR389992|c7_g1_i1	RNA-directed DNA polymerase from mobile element jockey- partial					0.0214914	1.22339	-1.25069	-0.0953595	0.2631	-0.259654	0.26925	-0.505216	-0.0795451	-0.686642	0.812212	0.895676	-0.267561
107	TR389993|c15_g1_i1	RNA-directed DNA polymerase from mobile element jockey-like					0.283495	1.76318	-0.657394	-0.705645	0.291537	-0.0760877	0.0181161	1.23587	-0.109404	-0.730919	1.13133	-0.709092	-0.952643
108	TR389993|c15_g1_i3	RNA-directed DNA polymerase from mobile element jockey-like					0.235855	1.10353	-0.100492	-0.57089	-0.129739	0.143238	0.252916	0.953639	0.160299	-0.0809932	-0.378343	-0.36372	-0.799995
109	TR389993|c15_g1_i4	RNA-directed DNA polymerase from mobile element jockey-like					1.62563	-0.105746	-0.334243	0.893696	-0.1429	0.678203	0.256505	-0.831178	-0.585032	-0.529301	-0.0091456	-0.0035725	-1.14048
110	TR389993|c15_g2_i1	RNA-directed DNA polymerase from mobile element jockey-like					0.684055	1.23261	-0.553845	-0.423356	0.168368	-0.325316	-0.0362081	0.231453	-0.0272953	-0.854233	0.857853	-0.733493	-1.22801
111	TR389995|c2_g2_i1	katanin p80 WD40 repeat-containing subunit B1-like isoform X2		GO:0005815,GO:0044763	microtubule organizing center,single-organism cellular process	Cellular Component,Biological Process	1.20557	0.975783	0.303721	-0.138556	0.99555	-0.598128	0.182651	-0.480764	0.108526	-0.714257	0.308662	-0.731552	-1.33196
112	TR389995|c2_g2_i4	katanin p80 WD40 repeat-containing subunit B1-like isoform X2		GO:0005815,GO:0044763	microtubule organizing center,single-organism cellular process	Cellular Component,Biological Process	0.613094	1.86503	-0.452908	-0.490094	1.08102	-0.728705	-0.387832	0.614644	-0.115134	-0.620245	-0.121332	-0.806176	-0.105837
113	TR390002|c17_g3_i1	RNA-directed DNA polymerase from mobile element jockey-like					0.791659	1.96063	-0.810907	-0.0182193	0.138408	-0.0239496	-0.073612	0.38863	0.17088	-0.973265	0.123127	-0.87394	-0.352485
114	TR390003|c27_g1_i1	predicted protein	EC:3.1.30,EC:3.1,EC:2.7.7.49,EC:3.1.26,EC:3.1.26.4	GO:0003676,GO:0003964,GO:0004523,GO:0006278,GO:0090502	nucleic acid binding,RNA-directed DNA polymerase activity,RNA-DNA hybrid ribonuclease activity,RNA-dependent DNA biosynthetic process,RNA phosphodiester bond hydrolysis endonucleolytic	Molecular Function,Molecular Function,Molecular Function,Biological Process,Biological Process	0.825701	0.270409	-0.487763	0.110374	0.503951	-0.24624	0.486729	-0.419087	0.199422	0.119614	0.574097	-0.77423	-1.0943
115	TR390003|c27_g1_i2	RNA-directed DNA polymerase from mobile element jockey-like					0.914986	1.78016	-0.289578	0.404259	0.107208	0.110652	0.535133	-0.00493981	0.00876472	-0.743334	0.0539681	-0.706741	-1.68615
116	TR390003|c27_g2_i2	RNA-directed DNA polymerase from mobile element jockey-like					-0.455734	1.10086	0.277003	0.0390851	1.21665	0.208665	-0.468389	-0.0735462	-0.407644	-0.238697	0.0713559	0.138429	-1.1948
117	TR390004|c2_g3_i2	type-2 ice-structuring -like					2.11178	0.906519	-0.322285	-0.529784	0.0529784	-0.267835	-0.0367905	0.57614	-0.285494	-0.802033	-0.116258	-0.504766	-0.609251
118	TR390008|c2_g2_i1	dynein heavy chain axonemal					2.03177	1.46168	-0.55757	-0.24859	-0.100628	0.0447234	-0.215516	0.240991	-0.428756	-0.707273	0.198778	-0.796921	-0.828254
119	TR390008|c3_g1_i1	dynein heavy chain axonemal	EC:3.6.1,EC:3.6.1.3,EC:3.6.1.15	GO:0003777,GO:0005524,GO:0007018,GO:0016887,GO:0030286	microtubule motor activity,ATP binding,microtubule-based movement,ATPase activity,dynein complex	Molecular Function,Molecular Function,Biological Process,Molecular Function,Cellular Component	0.410533	0.831515	-0.471081	-0.593411	0.88129	-0.448303	-0.367312	0.200886	-0.376593	-0.919903	0.611322	-0.0433506	-0.879408
120	TR390009|c5_g1_i3	RNA-directed DNA polymerase from mobile element jockey-like					0.738319	1.60295	-0.0939796	-0.200829	-0.0813264	-0.0166546	-0.296431	0.0093547	0.604757	-0.847547	-0.134751	-0.48904	-1.02329
121	TR390009|c5_g1_i5	RNA-directed DNA polymerase from mobile element jockey-like					-0.238278	-0.515041	-0.515041	-0.286179	1.76825	-0.515041	0.123643	-0.515041	0.0464683	-0.304808	0.693136	-0.145137	-0.515041
122	TR390009|c5_g1_i8	RNA-directed DNA polymerase from mobile element jockey-like					0.465608	2.00759	0.493295	-0.624852	-0.516232	-0.190372	0.190863	1.15992	-0.371405	-0.565217	-0.0987901	-0.739861	-0.373535
123	TR390012|c15_g3_i1	lipoxygenase homology domain-containing 1-like		GO:0007605,GO:0032420	sensory perception of sound,stereocilium	Biological Process,Cellular Component	0.172563	-0.1095	-0.486072	-0.138073	-0.576918	0.601884	-0.743225	0.533749	-0.328557	-0.193753	0.780646	1.23121	-0.506586
124	TR390023|c7_g2_i2	RNA-directed DNA polymerase from mobile element jockey- partial					1.28548	0.513113	0.22757	-1.24695	0.325872	-0.582248	-0.0720158	-0.434796	0.297785	-0.713317	0.808018	-0.338834	-0.268619
125	TR390034|c4_g2_i2	RNA-directed DNA polymerase from mobile element jockey-like					1.5543	0.487813	0.0788027	0.143786	0.537505	0.0444001	0.831839	-1.50563	0.285219	-1.1941	-0.276692	-0.720104	-0.540446
126	TR390035|c7_g1_i3	RNA-directed DNA polymerase from mobile element jockey-like					0.00300908	-0.0947862	0.250757	0.0747256	-0.459888	-0.505526	0.654977	-0.518566	0.1986	-0.577243	0.785371	-0.655479	-0.159983
127	TR390035|c7_g1_i4	RNA-directed DNA polymerase from mobile element jockey-like					1.24353	0.898991	-0.569047	-0.00230461	0.442101	-0.284427	0.00518538	-0.160843	-0.194548	-0.416751	-0.164588	0.0101787	-0.594014
128	TR390045|c9_g1_i4	RNA-directed DNA polymerase from mobile element jockey-like					0.0911821	0.359983	0.348966	-0.490485	-0.719627	0.716915	0.412862	0.253124	-0.162196	-0.699797	0.0889788	0.430488	0.082369
129	TR390327|c2_g3_i2	multiple epidermal growth factor-like domains 6- partial					1.34996	1.56474	-0.553158	-0.126317	1.05361	-0.243222	0.259744	0.258384	-0.327503	-1.10234	0.0422449	-1.10506	-0.903874
130	TR390347|c0_g1_i10	aplysia DCC		GO:0007399,GO:0016021,GO:0044459,GO:0065007	nervous system development,integral component of membrane,plasma membrane part,biological regulation	Biological Process,Cellular Component,Cellular Component,Biological Process	-0.279546	1.84285	-0.189445	0.671527	-0.53984	-0.0893316	-0.53984	-0.0592977	-0.53984	-0.53984	0.641493	-0.53984	-0.239501
131	TR390347|c0_g1_i14	aplysia DCC		GO:0007399,GO:0016021,GO:0065007	nervous system development,integral component of membrane,biological regulation	Biological Process,Cellular Component,Biological Process	0.0977449	0.437324	-0.0665677	-0.428055	1.949	-0.307559	-0.0556135	-0.62523	-0.504735	-0.460918	-0.0337051	0.130607	-0.537597
132	TR390347|c0_g1_i3	aplysia DCC		GO:0007399,GO:0016021,GO:0065007	nervous system development,integral component of membrane,biological regulation	Biological Process,Cellular Component,Biological Process	1.74912	0.928459	-0.233086	-0.61185	0.347686	-0.435094	0.038362	-0.141551	-0.0752673	-0.757043	-0.169958	-0.289901	-0.757043
133	TR390347|c0_g1_i5	aplysia DCC		GO:0007399,GO:0016021,GO:0044459,GO:0065007	nervous system development,integral component of membrane,plasma membrane part,biological regulation	Biological Process,Cellular Component,Cellular Component,Biological Process	-0.128847	0.112509	0.199398	0.575914	0.286286	0.527643	0.207443	1.58881	0.328121	-0.667877	-1.23265	-0.582598	-0.597079
134	TR390347|c0_g1_i7	aplysia DCC		GO:0007399,GO:0016021,GO:0044459,GO:0065007	nervous system development,integral component of membrane,plasma membrane part,biological regulation	Biological Process,Cellular Component,Cellular Component,Biological Process	0.413557	0.667854	0.18681	-0.501909	1.09168	0.616994	0.623352	-0.5231	-0.510385	-0.936332	-0.487075	-0.525219	-0.673559
135	TR390347|c0_g1_i8	aplysia DCC		GO:0007399,GO:0016021,GO:0044459,GO:0065007	nervous system development,integral component of membrane,plasma membrane part,biological regulation	Biological Process,Cellular Component,Cellular Component,Biological Process	0.103134	1.14365	0.31098	0.984557	-0.327955	-1.15036	0.305848	-1.20168	-0.258673	0.268641	0.0736247	0.248113	-0.309993
136	TR390347|c0_g1_i9	aplysia DCC		GO:0007399,GO:0016021,GO:0065007	nervous system development,integral component of membrane,biological regulation	Biological Process,Cellular Component,Biological Process	1.85903	0.72275	3.70074e-17	0.10804	-0.350198	-0.551376	-0.562553	0.00186276	-0.331571	-0.562553	0.5402	-0.242158	-0.443336
137	TR390757|c1_g1_i1	RNA-directed DNA polymerase from mobile element jockey-like					-0.805938	-0.0607531	-0.69311	-0.367748	-0.808561	0.0756891	0.0153397	0.794635	1.35352	-0.467456	0.731661	0.450905	0.448281
138	TR390757|c1_g2_i3	RNA-directed DNA polymerase from mobile element jockey-like					-0.26183	0.83188	-1.05503	-0.0185561	-0.476484	-0.824018	-0.141215	0.252316	1.57806	-0.850594	0.743975	0.813482	-0.400844
139	TR391550|c5_g4_i1	dual specificity tyrosine-phosphorylation-regulated kinase 1A-like isoform X3	EC:2.7.11,EC:2.7.12.1	GO:0004674,GO:0004712,GO:0005524,GO:0046777	protein serine/threonine kinase activity,protein serine/threonine/tyrosine kinase activity,ATP binding,protein autophosphorylation	Molecular Function,Molecular Function,Molecular Function,Biological Process	1.60434	1.31683	-0.0852963	0.458223	-0.128014	0.389753	-0.105898	0.328251	-0.478242	-0.609728	-0.125591	-0.784842	-1.19475
140	TR391578|c7_g1_i5	hypothetical protein CGI_10012723					0.873663	-0.189832	-0.687246	-0.415091	0.693623	-0.616904	0.116656	-0.131632	0.655102	0.466688	0.69446	-0.26101	-0.787733
141	TR391587|c1_g1_i1	laminin subunit beta-1-like					1.43508	1.59536	0.202581	1.09517	-0.117978	0.0865169	0.0782266	-0.379123	-0.532494	-0.924902	-0.52973	-1.04373	-0.988461
142	TR391589|c4_g1_i3	PREDICTED: uncharacterized protein K02A2.6-like					-0.143144	0.355051	0.0746904	0.532545	-0.174474	-0.218848	-0.301678	-0.289711	0.387995	-0.630446	1.38385	-0.252195	-0.466802
143	TR391591|c2_g1_i2	macrophage mannose receptor 1-like					0.0909948	0.328205	0.0514079	-1.25621	0.903929	-0.386542	-0.0492738	0.990428	0.44042	-0.973488	0.760232	0.131205	-0.655234
144	TR391591|c2_g1_i3	macrophage mannose receptor 1-like					1.25761	-0.089414	-0.638072	-0.768203	1.5126	-0.161513	-0.609936	0.366043	-0.048968	-0.71193	0.147986	-0.265266	-0.715447
145	TR391591|c2_g1_i4	macrophage mannose receptor 1-like					0.533712	-0.0161808	0.132887	-1.22959	0.804021	-0.259989	-1.22164	0.017939	0.13123	-0.746942	1.33801	0.275991	-0.163592
146	TR391599|c4_g2_i3	RNA-directed DNA polymerase from mobile element jockey- partial					0.199586	0.277537	0.778644	-0.724679	-0.134485	-0.769222	-0.023128	1.28532	0.86773	-0.769222	-0.0453995	0.143908	-0.401743
147	TR391600|c7_g1_i1	RNA-directed DNA polymerase from mobile element jockey-like		GO:0003824	catalytic activity	Molecular Function	0.157497	1.5001	0.238053	0.426017	-0.446673	-0.17144	-0.191579	-0.0975967	0.0903673	0.0299503	0.0903673	-0.90987	-0.963574
148	TR391601|c3_g1_i3	RNA-directed DNA polymerase from mobile element jockey-like					0.037975	1.13205	0.178092	-0.757714	0.710245	-0.446263	-0.0948818	-0.297797	-0.383827	-0.47385	-0.0905258	1.04783	-0.499986
149	TR391601|c4_g1_i10	RNA-directed DNA polymerase from mobile element jockey-like					0.386221	0.276708	1.2874	0.612771	-0.920411	-0.329375	0.452264	-1.62848	0.194783	0.468147	0.142952	-0.591872	-0.446412
150	TR391601|c4_g1_i2	RNA-directed DNA polymerase from mobile element jockey-like					0.278282	-0.313141	-0.313141	0.365332	-0.313141	-0.313141	-0.233773	-0.313141	-0.313141	0.0913822	-0.313141	-0.121121	-0.095518
151	TR391601|c4_g1_i4	RNA-directed DNA polymerase from mobile element jockey-like					-0.149757	1.65073	-0.221232	-0.375527	1.1436	-0.399352	0.0555916	1.39433	-0.0896273	-0.994977	-0.191734	0.386872	-1.22528
152	TR391601|c4_g1_i7	RNA-directed DNA polymerase from mobile element jockey-like					0.0760437	0.303938	-0.0686999	-0.499851	0.642699	-0.265798	0.0945216	-0.100266	-0.364346	-0.570683	-0.122594	1.49268	-0.429019
153	TR391604|c3_g5_i1	EF-hand calcium-binding domain-containing 1-like					0.0787262	0.258505	-0.961988	0.568741	-0.79221	0.618516	0.181684	0.550218	-0.288558	1.03467	0.0550891	0.246459	-0.927214
154	TR391604|c3_g5_i2	EF-hand calcium-binding domain-containing 1-like					-0.0068848	-0.30433	-0.444276	0.477946	-0.798807	1.69145	-0.115047	0.104361	0.0279041	0.438255	0.0625349	0.127369	-0.610472
155	TR391612|c5_g1_i1	RNA-directed DNA polymerase from mobile element jockey- partial					0.647615	1.48179	-0.209732	-0.518686	0.238251	-0.0938745	0.245975	0.388866	-1.02846	-0.819917	0.956569	-0.070703	-0.750402
156	TR391612|c5_g3_i1	RNA-directed DNA polymerase from mobile element jockey- partial					1.48097	1.50564	0.00379467	-0.0236112	-0.15516	0.952039	0.297038	-0.552545	-0.843048	-0.48129	-0.766312	-0.289449	-1.14725
157	TR391612|c5_g3_i2	hypothetical protein CGI_10026724					-0.426676	-0.140723	-0.113162	-0.49558	0.0315369	-0.66784	-0.264751	0.627558	0.148674	-0.178621	2.28815	-0.399114	0.0625437
158	TR391632|c3_g1_i5	RNA-directed DNA polymerase from mobile element jockey- partial					0.71239	0.0706528	-0.903985	0.215044	-0.863877	1.18968	0.0505985	0.47976	-0.254227	0.503825	-0.358509	0.0305442	-0.338455
159	TR391633|c23_g4_i2	RNA-directed DNA polymerase from mobile element jockey-like					1.13723	1.32496	0.0457945	0.0550742	0.519773	0.130026	-0.912869	0.187131	-0.400345	-1.01066	1.04586	-0.435322	-1.52319
160	TR391633|c23_g4_i3	RNA-directed DNA polymerase from mobile element jockey-like					0.606985	1.96301	-0.735727	-0.59594	0.113453	-0.0738799	-0.29925	0.483365	0.467199	-0.738579	0.988308	-0.612106	-0.937324
161	TR391633|c23_g4_i5	RNA-directed DNA polymerase from mobile element jockey-like					-0.056891	1.10802	-0.546581	0.201837	0.238438	0.403771	0.18543	0.0775213	-0.700556	-0.829289	-0.491049	-0.387558	-0.199507
162	TR391763|c0_g1_i1	Aminopeptidase N					0.729303	-0.114968	-0.137787	-0.879376	2.68025	-0.377377	-0.58274	0.204486	-0.434422	-0.491468	0.501122	-0.206241	-0.639786
163	TR391780|c3_g1_i2	sperm-associated antigen 16 -like		GO:0007017,GO:0044424	microtubule-based process,intracellular part	Biological Process,Cellular Component	1.78578	0.409291	0.249811	-0.711423	-0.349762	1.52085	-0.508806	0.650035	-0.282659	-0.420787	-0.185925	-0.584624	-1.30533
164	TR392827|c0_g2_i1	EF-hand calcium-binding domain-containing 1-like					-0.594616	-0.574425	-0.725948	0.60824	-1.09398	0.90791	-0.33011	0.300407	0.410014	1.3812	0.0695938	0.125318	-0.50612
165	TR392833|c1_g1_i1	tripartite motif-containing 2-like		GO:0046872	metal ion binding	Molecular Function	1.94248	0.964904	0.401737	-0.246437	0.630191	-0.304878	0.24235	-0.413793	-0.315504	-0.660843	-0.443014	-0.788352	-0.926487
166	TR392843|c0_g1_i1	RNA-directed DNA polymerase from mobile element jockey-like					-0.85139	-0.277307	1.43054	0.952136	0.0447142	0.727853	0.985058	-0.0607401	-0.363728	-0.543772	-0.298913	0.111588	-0.93061
167	TR392855|c4_g3_i1	calponin					1.30045	0.951155	-0.472891	-0.472891	-0.472891	1.40792	-0.472891	-0.472891	0.0913539	-0.472891	-0.198829	-0.472891	-0.241819
168	TR392855|c4_g3_i3	calponin					0.271782	1.09635	0.866473	-0.267938	0.266785	0.336748	-0.257943	-0.148	-0.447844	-0.447844	-0.447844	-0.447844	-0.272935
169	TR392855|c4_g3_i4	calponin					1.36895	0.243926	-0.0790991	-0.79081	2.3263	-0.704631	-0.417367	0.060136	-0.32298	-0.623728	0.00180386	-0.450783	-0.756221
170	TR392885|c0_g2_i1	titin-like isoform X6					0.6094	0.0635595	-0.286981	-0.382127	-0.0766566	-0.467258	0.359015	1.25039	0.409092	-0.958014	1.48074	-0.387135	-0.847845
171	TR392885|c0_g2_i5	titin-like isoform X6					0.721579	0.43636	0.113508	-0.977849	1.704	-0.290551	-0.647075	0.221456	-0.00137124	-0.763935	0.539356	-0.351952	-0.555963
172	TR393653|c8_g3_i1	C1q domain containing 1q79					0.895468	0.624628	0.120064	-1.31238	1.52241	-0.822858	-0.461739	0.657229	0.223385	-1.10674	0.806191	0.25749	-0.774709
173	TR393653|c8_g3_i2	sialic acid binding lectin					0.444827	0.39275	0.519064	-0.964573	-0.193392	-0.0903462	0.0636685	0.200509	0.297461	-0.700865	0.277516	-0.0626457	-0.518042
174	TR393653|c8_g3_i9	sialic acid binding lectin					0.54266	1.09664	-0.335726	-0.866332	0.728235	-0.954308	0.15914	-0.0731725	0.275983	-0.157025	-0.535047	0.560531	0.144019
175	TR394940|c2_g1_i1	cytochrome b-245 heavy chain-like					0.432667	-0.0865334	0.136632	-0.2596	1.1887	-0.318807	1.3982	-0.305144	-0.241383	-0.737811	-0.327916	-0.44633	-0.528309
176	TR394945|c0_g3_i1	tripartite motif-containing 2-like					0.831838	0.0249643	0.77229	-1.36548	0.403093	-0.323391	0.596624	0.934559	0.129173	-0.847412	0.0964218	-0.555628	-0.234069
177	TR394988|c0_g1_i1	muscle M-line assembly unc-89-like					1.59601	0.224734	-0.0244644	-0.758292	0.719001	-0.349386	-0.565542	0.34658	0.0540124	-0.700467	0.272922	-0.368661	-0.712858
178	TR394988|c0_g1_i3	muscle M-line assembly unc-89-like					0.41303	0.778842	-0.315495	-0.582105	2.29324	-0.582105	-0.44105	0.492082	-0.309295	-0.582105	0.357228	-0.582105	-0.582105
179	TR395786|c11_g1_i1	RNA-directed DNA polymerase from mobile element jockey- partial					0.947522	1.15312	-0.0109312	0.199203	-0.0230252	0.486437	0.67843	0.629297	-0.68971	0.300491	-0.468993	-0.588422	-1.86434
180	TR395786|c11_g1_i3	RNA-directed DNA polymerase from mobile element jockey- partial					1.14344	0.38183	0.279591	0.555193	-0.123439	0.445545	0.155126	-0.0130506	0.0306604	0.367013	-0.858377	-1.23326	-0.710204
181	TR395841|c4_g1_i3	RNA-directed DNA polymerase from mobile element jockey- partial					-0.385685	-0.37803	-0.423959	0.486964	-0.531126	0.586476	-0.0335634	0.169289	0.387451	-0.36272	0.303248	0.249665	0.43338
182	TR395847|c9_g1_i1	von Willebrand factor type EGF and pentraxin domain-containing 1-like					-0.159786	2.11479	-0.103503	-0.547012	-0.169541	-0.501986	0.645435	-0.0933719	-0.126016	-0.198058	-0.0787384	-0.237081	-0.38867
183	TR395867|c6_g5_i2	RNA-directed DNA polymerase from mobile element jockey-like		GO:0003824,GO:0090304	catalytic activity,nucleic acid metabolic process	Molecular Function,Biological Process	0.934566	1.17128	-0.230296	-0.774033	0.416625	-0.455377	-0.154931	-0.133687	-0.369897	0.145515	0.594162	-0.858501	-0.624315
184	TR395867|c6_g8_i1	RNA-directed DNA polymerase from mobile element jockey-like					0.312862	0.382097	-0.845784	0.372404	-0.0845465	0.587378	1.05021	-0.466377	0.418099	0.231511	-0.453222	-0.475378	-0.861708
185	TR395867|c7_g4_i4	RNA-directed DNA polymerase from mobile element jockey-like					1.06926	1.10605	-0.160584	-0.533743	-0.150072	0.16212	0.00129373	-0.594184	-0.483287	-0.247829	0.0874882	-0.0281385	-0.80494
186	TR395985|c1_g2_i10	calponin					1.82957	0.314046	0.450512	-0.555543	0.872039	-0.723851	-0.43045	-0.403915	0.106315	-0.739014	0.0812962	-0.0559276	-0.732949
187	TR395985|c1_g2_i2	calponin					0.765661	1.04331	1.80493	-0.631472	0.500416	-0.537613	-0.284773	-0.00795145	-0.279191	-0.678401	0.0422858	-0.761096	-0.749933
188	TR396018|c0_g2_i2	skeletal receptor tyrosine- kinase-like	EC:2.7.10	GO:0004713,GO:0005524,GO:0016021,GO:0018108	protein tyrosine kinase activity,ATP binding,integral component of membrane,peptidyl-tyrosine phosphorylation	Molecular Function,Molecular Function,Cellular Component,Biological Process	-0.168509	0.532995	0.173379	0.56845	-0.69527	-0.0697413	-0.895338	0.122729	0.923001	-0.517995	0.684945	0.0999366	-0.330589
189	TR396018|c0_g2_i3	skeletal receptor tyrosine- kinase-like	EC:2.7.10	GO:0004713,GO:0005524,GO:0016021,GO:0018108	protein tyrosine kinase activity,ATP binding,integral component of membrane,peptidyl-tyrosine phosphorylation	Molecular Function,Molecular Function,Cellular Component,Biological Process	1.87064	-0.648006	0.327301	-0.648006	0.359454	-0.00494661	0.777443	-0.648006	-0.144276	0.273713	-0.2193	-0.648006	-0.648006
190	TR396018|c0_g2_i4	skeletal receptor tyrosine- kinase-like	EC:2.7.10	GO:0004713,GO:0005524,GO:0016021,GO:0018108	protein tyrosine kinase activity,ATP binding,integral component of membrane,peptidyl-tyrosine phosphorylation	Molecular Function,Molecular Function,Cellular Component,Biological Process	-0.25384	0.379594	-0.284185	-0.458664	1.69198	-0.0148803	-0.242461	-0.246254	0.045808	-0.515559	0.808205	-0.0945337	-0.58004
191	TR396018|c0_g2_i7	skeletal receptor tyrosine- kinase-like	EC:2.7.10	GO:0004713,GO:0005524,GO:0016021,GO:0018108	protein tyrosine kinase activity,ATP binding,integral component of membrane,peptidyl-tyrosine phosphorylation	Molecular Function,Molecular Function,Cellular Component,Biological Process	1.17404	-0.588222	-0.765491	-0.831533	0.642232	-0.807202	0.24946	0.480604	0.305074	-0.49785	0.784742	-0.543036	0.0791426
192	TR398723|c1_g2_i1	cartilage matrix -like					1.2169	0.129765	-0.245111	-0.897394	0.482148	-0.125151	-0.694962	1.678	-0.874902	-0.170136	0.827033	-0.702459	-0.912389
193	TR398723|c1_g2_i2	cartilage matrix -like					1.11887	1.0956	-0.424872	-0.618809	1.68517	-0.432629	-0.448144	0.556451	0.0948801	-0.618809	-0.401599	-0.595537	-0.618809
194	TR398761|c10_g2_i2	RNA-directed DNA polymerase from mobile element jockey-like					-0.490579	0.729607	0.399019	-0.721492	0.73376	-0.606866	1.13246	-0.174942	-0.183248	0.845894	-0.236408	-0.6783	-0.513836
195	TR398761|c10_g3_i1	RNA-directed DNA polymerase from mobile element jockey-like					0.0507697	0.721565	0.132467	-0.674748	-0.171973	1.07585	-0.0530226	0.111401	-0.236714	-0.101579	0.422777	-0.10235	-0.956066
196	TR398786|c2_g2_i1	calcium-independent kinase C	EC:2.7.11,EC:2.7.11.13	GO:0004697,GO:0005524,GO:0005622,GO:0016020,GO:0018105,GO:0035556,GO:0046872	protein kinase C activity,ATP binding,intracellular,membrane,peptidyl-serine phosphorylation,intracellular signal transduction,metal ion binding	Molecular Function,Molecular Function,Cellular Component,Cellular Component,Biological Process,Biological Process,Molecular Function	1.61774	1.28734	0.214952	-0.541041	0.0133537	-0.756639	0.091753	-0.256844	-0.874238	-0.68104	0.301751	-0.0846454	-0.269444
197	TR398786|c2_g2_i2	calcium-independent kinase C	EC:2.7.11,EC:2.7.11.13	GO:0004697,GO:0005524,GO:0005622,GO:0016020,GO:0018105,GO:0035556,GO:0046872	protein kinase C activity,ATP binding,intracellular,membrane,peptidyl-serine phosphorylation,intracellular signal transduction,metal ion binding	Molecular Function,Molecular Function,Cellular Component,Cellular Component,Biological Process,Biological Process,Molecular Function	0.28822	0.973129	0.0641134	-0.00387392	1.81164	-0.217908	-0.0844515	0.0527822	-0.0114281	-1.01361	0.041451	-0.676193	-0.940588
198	TR401320|c1_g2_i3	PREDICTED: hornerin-like					-0.615415	0.583405	-0.890641	1.41724	-0.754754	0.0495847	0.573362	0.531152	0.524091	-0.378162	0.230663	-0.23286	-0.0191435
199	TR401320|c1_g2_i4	PREDICTED: hornerin-like					1.17193	0.96246	0.143391	-0.87103	0.0939648	-1.09933	-0.216716	0.0869038	0.190464	-0.823957	0.390524	0.202232	-0.0354857
200	TR401320|c1_g2_i8	PREDICTED: hornerin-like					0.454888	1.39035	-0.0865015	1.03556	-0.365176	-0.96672	0.302661	0.817656	-0.142973	-0.972859	-0.933574	0.0767748	-0.883241
201	TR401320|c1_g2_i9	PREDICTED: hornerin-like					-0.537382	0.555225	-0.473291	-0.479395	-0.0338065	-0.445823	0.588797	0.156942	0.900098	-0.113158	-0.0765342	0.771915	-0.570954
202	TR401338|c0_g1_i1	zinc finger GLIS2-like		GO:0003676,GO:0046872	nucleic acid binding,metal ion binding	Molecular Function,Molecular Function	0.399769	0.954156	-0.673428	-0.901704	1.59155	-0.166476	-0.430328	0.731808	-0.1309	-0.987679	1.03124	-0.299884	-0.98175
203	TR401353|c2_g1_i1	RNA-directed DNA polymerase from mobile element jockey- partial					-0.0109421	-0.0820655	-0.679503	0.00328262	0.942112	-0.494582	-0.679503	0.344675	0.543821	-0.679503	1.41153	-0.0962902	-0.679503
204	TR401353|c2_g1_i3	RNA-directed DNA polymerase from mobile element jockey- partial					0.501703	0.262823	0.0746151	-0.975008	1.2473	0.356927	0.414838	-0.526203	0.226629	-0.830232	0.414838	0.0673763	-0.851948
205	TR401353|c2_g1_i5	RNA-directed DNA polymerase from mobile element jockey- partial					-0.77841	-0.0981189	0.199508	-0.259688	-0.412753	0.369581	-0.49779	0.335567	0.310056	0.429107	-0.506293	1.1179	-0.514797
206	TR401362|c2_g3_i5	predicted protein					0.498732	0.294066	-0.18105	0.177115	0.279447	0.206353	-0.0714081	-0.674441	0.162496	-0.290693	0.38178	-0.18836	-0.378407
207	TR401371|c3_g4_i1	sodium- and chloride-dependent GABA transporter ine-like		GO:0015293,GO:0016020,GO:0044765	symporter activity,membrane,single-organism transport	Molecular Function,Cellular Component,Biological Process	-0.956282	-0.365418	0.166631	-1.10558	0.828072	-0.350941	-0.0315304	0.344885	0.371126	-0.245074	0.623577	1.18096	0.0897188
208	TR401406|c3_g5_i1	probable inactive kinase 071-like					2.07118	1.08004	-0.0774017	0.113856	0.0375413	0.336676	0.269312	0.304407	-0.219667	-0.461801	-0.817936	-0.824531	-1.35167
209	TR401410|c4_g2_i1	macrophage mannose receptor 1-like					1.35371	1.25386	-0.195159	0.0378108	0.219579	-0.0261919	0.00708953	0.804563	-0.655979	-0.538214	-0.343645	-0.517733	-1.05536
210	TR401410|c4_g2_i2	macrophage mannose receptor 1-like					1.04183	1.16639	0.10348	0.265408	-0.266046	0.473007	0.954637	-0.143563	-0.801652	-0.581597	0.0495044	-1.14627	-1.0134
211	TR401410|c4_g2_i7	macrophage mannose receptor 1-like					1.02294	1.63814	-0.57409	0.246175	0.488526	-0.928295	-0.132887	-0.518163	-0.28824	-0.661088	0.376672	-0.636231	-0.331739
212	TR401410|c4_g2_i9	macrophage mannose receptor 1-like					1.58585	-0.478224	0.135705	-0.453525	0.2098	0.926049	0.950747	-0.423535	-0.245354	-0.54879	-0.185373	-0.735791	-0.407657
213	TR401429|c4_g1_i1	Beta-1,4-N-acetylgalactosaminyltransferase bre-4		GO:0016020	membrane	Cellular Component	0.314066	0.62409	-0.300727	-0.789409	1.16006	-0.342764	-0.227162	0.73181	-0.500403	-0.384801	0.534761	-0.316491	-0.300727
214	TR401429|c4_g1_i4	Beta-1,4-N-acetylgalactosaminyltransferase bre-4		GO:0016020	membrane	Cellular Component	0.00961272	0.770272	-0.702147	-0.604348	0.297576	-0.501115	-0.495682	0.235094	0.840904	-0.419616	0.694206	0.259543	-0.0718864
215	TR401430|c1_g5_i1	cytosolic Fe-S cluster assembly factor narfl-like		GO:0016226,GO:0051536,GO:0065007,GO:0097361	iron-sulfur cluster assembly,iron-sulfur cluster binding,biological regulation,CIA complex	Biological Process,Molecular Function,Biological Process,Cellular Component	0.77422	0.701599	0.0656759	-0.530993	1.51613	0.222694	-0.682123	0.283539	0.367936	-1.22776	0.236433	-0.271913	-1.00205
216	TR401872|c3_g5_i3	phosphoglucomutase-2-like isoform X1		GO:0005975,GO:0016868,GO:0046872	carbohydrate metabolic process,intramolecular transferase activity phosphotransferases,metal ion binding	Biological Process,Molecular Function,Molecular Function	0.831062	0.393158	0.337603	-0.201607	1.00099	0.808186	0.102312	-0.320886	-0.299645	-0.325788	-0.691797	-0.570883	-1.24408
217	TR401885|c0_g1_i1	uncharacterized family 31 glucosidase KIAA1161-like isoform X1					0.241135	-0.21637	-0.487483	-0.40276	1.27476	-0.40276	0.478359	2.15588	-0.470539	-0.368871	-0.250259	-0.233314	-0.453594
218	TR401885|c0_g1_i4	uncharacterized family 31 glucosidase KIAA1161-like isoform X1					0.577395	-0.5935	0.538624	0.0113332	0.926337	0.740235	-0.624517	-0.663288	-0.48494	-0.53922	0.360275	0.197436	-0.453923
219	TR401885|c0_g1_i5	uncharacterized family 31 glucosidase KIAA1161-like isoform X1					-0.49849	0.769409	-0.269564	0.10024	0.610922	-0.269564	-0.111077	-0.287174	0.434824	-0.727417	0.787019	-0.639368	0.258727
220	TR401885|c0_g1_i6	uncharacterized family 31 glucosidase KIAA1161-like isoform X1					0.920241	2.35234	-0.123145	0.0507529	0.0712115	-0.96706	0.0149505	-0.274026	0.035409	-0.609035	-0.609035	-0.266355	-0.926143
221	TR401895|c0_g2_i1	collagen alpha-1(V) chain-like					1.1642	0.785749	0.919	-0.735273	1.4613	-0.513834	-0.473549	-0.1656	-0.358504	-0.874334	-0.0253769	-0.812874	-0.899513
222	TR401913|c2_g1_i1	PREDICTED: uncharacterized protein K02A2.6-like					0.344265	-0.555159	-0.831488	-0.652687	-0.27883	-0.165047	-0.414285	0.566412	1.5146	-0.511813	0.734377	0.170882	0.262992
223	TR401913|c2_g1_i3	PREDICTED: uncharacterized protein K02A2.6-like					0.262687	1.69194	-0.746517	-0.239188	0.56272	0.00629441	0.148128	-0.528311	0.399066	-0.85562	1.29371	-0.828344	-0.975633
224	TR401913|c2_g1_i6	PREDICTED: uncharacterized protein K02A2.6-like					-0.203392	0.417743	-0.43703	0.258185	1.01608	1.03318	0.121422	-0.382894	-0.88721	-0.123613	-0.88721	-0.24898	0.491823
225	TR401919|c2_g1_i1	hypothetical protein LOTGIDRAFT_234340		GO:0005509,GO:0016021	calcium ion binding,integral component of membrane	Molecular Function,Cellular Component	0.453649	1.10237	-0.68501	-0.952663	1.22032	-0.467258	-0.317554	0.707692	-0.154241	-0.979882	1.33373	-0.249507	-0.77574
226	TR401921|c4_g1_i1	PREDICTED: uncharacterized protein DDB_G0271670-like					0.766324	0.192534	-0.0876888	-1.02939	2.16744	-0.657666	-0.386975	0.6529	-0.0305005	-0.669104	0.341224	-0.142971	-0.447976
227	TR401922|c6_g2_i1	nose resistant to fluoxetine 6-like					-0.315318	-0.410344	0.0132338	-1.56742	1.09733	-0.345441	0.109812	1.03802	0.494883	0.373772	0.523452	-0.221846	0.02255
228	TR401922|c6_g2_i2	nose resistant to fluoxetine 6-like					-0.446835	1.27719	-0.387175	-0.299513	0.774351	-0.446835	-0.345779	-0.446835	0.383523	-0.446835	-0.383523	1.13718	-0.368912
229	TR401927|c7_g1_i5	RNA-directed DNA polymerase from mobile element jockey-like					0.879012	0.975735	-0.756071	0.0775911	1.62056	-0.0928259	-0.138885	-0.33924	0.0729853	-0.640924	0.487513	-0.746859	-0.852794
230	TR401931|c2_g1_i2	chitin synthase					0.90658	-0.712569	0.050299	0.237124	0.688617	0.797599	-0.152095	-0.0820353	-0.712569	-0.712569	0.112574	-0.712569	-0.323351
231	TR401931|c2_g1_i6	chitin synthase					-0.916237	0.111303	-0.486348	-0.601684	-1.17836	-0.842841	0.604103	0.189942	0.719439	0.614588	0.362946	0.750895	1.14933
232	TR401937|c5_g1_i3	tripartite motif-containing 2-like					-0.341378	1.07118	-0.11566	-0.53615	0.0700118	-0.614424	-0.425112	0.207445	0.0263244	-0.335917	1.68826	-0.183011	-0.365042
233	TR401941|c10_g1_i1	lipoxygenase homology domain-containing 1-like					0.584727	0.870722	1.59084	-0.160138	-0.262939	-0.87223	0.487342	-0.798024	0.220861	-0.239597	-0.532081	-0.601548	0.0253897
234	TR401943|c3_g1_i1	RNA-directed DNA polymerase from mobile element jockey- partial					0.314039	1.19969	0.291197	0.220594	0.0420103	0.420981	0.874708	-0.110097	0.46978	-0.849869	-0.585109	-1.08867	-0.968232
235	TR403914|c4_g2_i1	C-type lectin					0.0360035	0.232511	0.53025	-0.499927	0.855382	-0.707153	0.0943604	-0.257567	-0.399887	-0.0497453	0.595753	0.303969	-0.37964
236	TR403914|c4_g2_i4	macrophage mannose receptor 1-like					0.390196	1.04912	0.844453	-0.291191	-0.200506	-0.225465	1.21967	-0.486704	-0.0823654	-1.08323	-0.322806	-0.113148	-0.464241
237	TR403914|c4_g2_i5	macrophage mannose receptor 1-like					0.331214	1.30949	-0.300301	0.12224	0.338104	-0.43579	-0.550611	0.214097	-0.0545841	-0.548314	0.46211	-0.116587	-0.516164
238	TR403914|c4_g2_i7	macrophage mannose receptor 1-like					-0.57754	0.84826	0.560895	0.10745	-0.738795	-0.52999	-0.122028	-0.634737	1.14458	-0.146147	-0.811153	-0.125474	1.23141
239	TR403914|c4_g2_i8	macrophage mannose receptor 1-like					0.867651	0.992644	0.202463	-1.17963	0.650711	-0.676792	-0.54749	-0.221361	-0.189754	-0.16102	0.228324	0.438081	-0.390891
240	TR403934|c4_g1_i4	ranBP-type and C3HC4-type zinc finger-containing 1-like					1.2532	1.11022e-16	0.253147	-0.426088	1.0176	-0.165423	-0.273198	0.271945	0.185474	-1.26072	0.754427	-0.533864	-1.05018
241	TR405685|c3_g2_i1	sodium channel 1 brain-like		GO:0005244,GO:0005272,GO:0006814,GO:0016021,GO:0034220,GO:0065007	voltage-gated ion channel activity,sodium channel activity,sodium ion transport,integral component of membrane,ion transmembrane transport,biological regulation	Molecular Function,Molecular Function,Biological Process,Cellular Component,Biological Process,Biological Process	1.98366	1.33868	0.523968	0.208752	-0.0928863	-0.0521506	0.691761	-0.48133	-0.368337	-0.898871	-0.72041	-0.900811	-1.0463
242	TR405685|c3_g2_i3	sodium channel 1 brain-like		GO:0001518,GO:0005248,GO:0034765,GO:0035725,GO:0060078	voltage-gated sodium channel complex,voltage-gated sodium channel activity,regulation of ion transmembrane transport,sodium ion transmembrane transport,regulation of postsynaptic membrane potential	Cellular Component,Molecular Function,Biological Process,Biological Process,Biological Process	1.85922	1.34518	0.112053	0.171858	0.0949653	0.291468	0.196065	-0.0787544	-0.208332	-0.367813	-0.665415	-1.10968	-1.19369
243	TR405773|c5_g1_i1	RNA-directed DNA polymerase from mobile element jockey-like					0.317319	1.01939	0.0706452	-0.316444	-0.0697694	0.305934	-0.346804	-0.139977	1.14083	-0.528963	0.662663	-0.718713	-1.14375
244	TR405786|c2_g1_i1	von Willebrand factor type EGF and pentraxin domain-containing 1-like					0.460518	0.982308	-0.362537	-0.896378	0.940131	-0.61801	-0.296259	0.260478	-0.160087	-0.379408	1.1004	-0.225161	-0.948196
245	TR405786|c2_g1_i2	von Willebrand factor type EGF and pentraxin domain-containing 1-like					-0.255738	1.45493	-0.255738	-0.150195	-0.255738	-0.255738	-0.255738	-0.255738	0.9624	-0.255738	-0.255738	0.0345043	-0.255738
246	TR405786|c2_g1_i3	von Willebrand factor type EGF and pentraxin domain-containing 1-like					-0.331725	0.320355	-0.243815	-0.348147	0.752177	-0.439922	-0.502715	0.104444	-0.182954	-0.72104	1.68248	0.149365	-0.252509
247	TR405786|c2_g1_i8	von Willebrand factor type EGF and pentraxin domain-containing 1-like					1.62176	0.112263	-0.324132	-0.102357	-0.0308173	-0.324132	-0.238284	0.00852979	0.176649	0.183803	-0.324132	-0.324132	-0.324132
248	TR405787|c2_g1_i2	multiple epidermal growth factor-like domains 6- partial					0.337957	-0.11511	0.401125	-0.476692	1.68191	0.379343	-0.476692	-0.244713	-0.130357	-0.476692	-0.156496	-0.169565	-0.476692
249	TR405787|c2_g1_i3	multiple epidermal growth factor-like domains 6- partial					-0.427134	-0.304961	-0.809148	0.944592	-1.29538	0.962549	0.0263523	0.236724	0.289008	0.881921	0.0583921	0.487233	-0.511987
250	TR405787|c2_g1_i4	multiple epidermal growth factor-like domains 6- partial					0.56348	1.20011	-0.650626	-0.588969	-0.303739	0.144909	0.730408	-0.712034	0.038136	-0.212004	0.663236	-0.281682	-0.47618
251	TR405787|c2_g1_i5	multiple epidermal growth factor-like domains 6- partial					1.79229	0.776185	0.36121	-0.099012	0.207372	-0.0279103	-0.390314	1.1485	-1.13408	-0.33731	-0.646711	-0.619994	-0.751855
252	TR405796|c11_g2_i5	RNA-directed DNA polymerase from mobile element jockey-like					1.14805	1.60821	-0.57122	-0.7187	0.65678	-0.772208	0.0414427	1.0422	0.0681965	-0.829728	0.299951	-0.46387	-1.08322
253	TR405808|c1_g2_i8	RNA-directed DNA polymerase from mobile element jockey- partial					1.12884	1.42509	-0.063362	-0.460764	0.637511	-0.46799	-0.0200091	-0.272901	-0.150068	-0.554696	0.485776	-0.482441	-0.822039
254	TR405816|c0_g1_i1	dual oxidase 1-like		GO:0050896	response to stimulus	Biological Process	0.291737	0.779138	-0.713526	-0.500289	0.626825	-0.0738131	-0.0433505	1.10661	-0.51552	-0.149969	0.611594	-0.469826	-0.180432
255	TR405816|c0_g1_i3	dual oxidase 1-like		GO:0050896	response to stimulus	Biological Process	0.0681649	0.629389	-0.532444	-0.581674	1.04292	-0.552136	-0.709672	-0.517675	-0.0696797	-0.709672	1.94876	-0.148448	-0.246908
256	TR405827|c3_g1_i2	RNA-directed DNA polymerase from mobile element jockey-like					-0.914346	0.049234	0.731477	0.26727	1.33635	-0.253203	-0.351671	0.829945	-0.485307	-0.647075	0.689276	0.112535	-0.689276
257	TR405827|c3_g1_i3	RNA-directed DNA polymerase from mobile element jockey-like					0.863541	0.539367	0.15516	-0.709304	-0.58924	0.431309	-0.175017	0.689448	-0.0849688	-0.57123	-0.0309397	0.245209	-0.157007
258	TR405827|c3_g1_i5	RNA-directed DNA polymerase from mobile element jockey-like					1.33109	-0.366151	0.431984	0.14831	0.191582	-0.495968	0.340631	-0.753198	-0.327686	0.201198	-0.130557	-0.943115	-0.00554774
259	TR410696|c4_g2_i4	RNA-directed DNA polymerase from mobile element jockey-like					1.3432	0.84123	-0.0234357	-0.838775	0.585893	-0.760433	-0.119187	-0.0248865	-0.18012	0.0636112	0.130347	-0.139498	-0.505095
260	TR410734|c1_g6_i1	tRNA (guanine(37)-N1)-methyltransferase-like					-0.157027	-0.306502	-0.101341	0.306051	-0.30064	0.679738	-0.598124	0.169765	0.67241	0.253295	-0.538041	0.350014	0.103821
261	TR410734|c1_g7_i1	tRNA (guanine(37)-N1)-methyltransferase-like	EC:2.1.1	GO:0005759,GO:0008033,GO:0009019,GO:0032259	mitochondrial matrix,tRNA processing,tRNA (guanine-N1-)-methyltransferase activity,methylation	Cellular Component,Biological Process,Molecular Function,Biological Process	0.477132	0.209564	0.725936	0.929566	0.333966	0.0754324	0.223464	-0.35094	-0.873914	-0.931598	-0.205341	0.112266	-0.24843
262	TR410757|c0_g1_i1	RNA-directed DNA polymerase from mobile element jockey-like					0.651977	2.02893	-0.483078	-0.631938	0.419384	-0.464471	-0.250485	0.898526	0.233309	-0.780798	-0.306307	-0.269093	-0.501686
263	TR410783|c1_g1_i1	E3 ubiquitin- ligase HERC2-like		GO:0003824,GO:0005737,GO:0016567,GO:0043231,GO:0046872	catalytic activity,cytoplasm,protein ubiquitination,intracellular membrane-bounded organelle,metal ion binding	Molecular Function,Cellular Component,Biological Process,Cellular Component,Molecular Function	1.52613	1.50309	-0.436645	0.321282	0.457202	-0.0357964	0.392697	-0.139464	-0.413608	-0.715397	-0.812153	-0.710789	-0.710789
264	TR410783|c1_g1_i2	E3 ubiquitin- ligase HERC2-like		GO:0003824,GO:0005737,GO:0016567,GO:0043231,GO:0046872	catalytic activity,cytoplasm,protein ubiquitination,intracellular membrane-bounded organelle,metal ion binding	Molecular Function,Cellular Component,Biological Process,Cellular Component,Molecular Function	0.410601	0.235658	-0.427501	-0.175257	-0.346132	-0.407159	-0.964537	0.201076	0.239726	-0.317653	1.74506	0.146152	-0.610582
265	TR410794|c5_g1_i1	serine arginine-rich splicing factor 4-like					1.8896	1.07798	0.409648	-0.637689	0.711001	-0.69038	-0.388103	0.200736	-0.565587	-1.03425	0.441078	-0.611806	-0.626596
266	TR410835|c0_g1_i1	polycystic kidney disease 1-like 2-like					-0.0131221	-0.217119	-0.433694	-0.710407	2.38925	-0.461208	-0.699401	0.904275	0.427103	-0.283153	0.56035	-0.57716	-0.571265
267	TR410835|c0_g1_i5	multiple epidermal growth factor-like domains 11- partial					-0.200614	-0.0654232	-0.534311	-0.534311	1.10851	-0.0654232	-0.534311	0.364106	0.485606	-0.429924	1.54488	-0.305001	-0.534311
268	TR410886|c1_g6_i1	nuclease HARBI1					0.361708	1.35824	0.248746	0.397414	-0.619243	-0.299834	-0.325802	0.930089	0.309772	0.11436	0.100727	-0.944496	-0.940601
269	TR410886|c1_g6_i2	nuclease HARBI1					1.01132	0.460819	0.448402	-0.629142	0.435984	-0.516007	-0.292496	0.351133	0.0372518	-1.00718	0.568435	-0.0772631	-0.266282
270	TR410896|c0_g1_i1	voltage-dependent T-type calcium channel subunit alpha-1I- partial		GO:0005891,GO:0008332,GO:0034765,GO:0070509,GO:0070588	voltage-gated calcium channel complex,low voltage-gated calcium channel activity,regulation of ion transmembrane transport,calcium ion import,calcium ion transmembrane transport	Cellular Component,Molecular Function,Biological Process,Biological Process,Biological Process	1.1971	0.926041	0.0474524	-0.494656	-0.186215	0.140919	-0.569429	0.178306	-0.718976	-0.718976	1.25318	-0.176868	-0.578776
271	TR410896|c0_g1_i3	voltage-dependent T-type calcium channel subunit alpha-1I- partial		GO:0005891,GO:0008332,GO:0034765,GO:0070509,GO:0070588	voltage-gated calcium channel complex,low voltage-gated calcium channel activity,regulation of ion transmembrane transport,calcium ion import,calcium ion transmembrane transport	Cellular Component,Molecular Function,Biological Process,Biological Process,Biological Process	0.0296811	-0.41364	-0.0277865	-0.90622	1.58952	-0.577833	-0.372592	-0.737922	0.440164	-0.807704	2.0903	-0.487527	-0.249447
272	TR410896|c0_g1_i4	voltage-dependent T-type calcium channel subunit alpha-1I- partial		GO:0005891,GO:0008332,GO:0034765,GO:0070509,GO:0070588	voltage-gated calcium channel complex,low voltage-gated calcium channel activity,regulation of ion transmembrane transport,calcium ion import,calcium ion transmembrane transport	Cellular Component,Molecular Function,Biological Process,Biological Process,Biological Process	0.189177	0.894984	-0.46149	-0.307094	0.906013	-0.538687	-0.0975575	1.41331	0.575165	-0.108586	-0.825422	-0.185783	-0.64897
273	TR411374|c2_g1_i3	nose resistant to fluoxetine 6-like					0.126891	0.702242	-0.200841	-1.04566	1.10644	-0.630533	-0.484875	1.54888	0.0649861	-0.739777	0.345379	-0.0114846	-0.728853
274	TR411374|c2_g3_i1	nose resistant to fluoxetine 6-like					-0.752765	-0.369891	0.337211	-1.53091	1.71852	-0.224465	0.404441	0.275942	0.392044	-0.24306	0.111682	0.341502	-0.00942607
275	TR411374|c2_g3_i2	nose resistant to fluoxetine 6-like					0.213534	-0.543272	-0.594119	-1.03626	0.508297	0.898122	-0.490952	0.976235	0.933494	0.263643	0.201006	0.611465	-1.00384
276	TR412390|c3_g1_i1	electroneutral sodium bicarbonate exchanger 1-like		GO:0005452,GO:0015701,GO:0016021,GO:0044459	inorganic anion exchanger activity,bicarbonate transport,integral component of membrane,plasma membrane part	Molecular Function,Biological Process,Cellular Component,Cellular Component	0.621772	-0.0333203	-0.396964	-0.485201	1.84639	-0.383594	-0.458462	0.580328	-0.284662	-0.298031	-0.257923	-0.487874	-0.39429
277	TR412390|c3_g1_i2	electroneutral sodium bicarbonate exchanger 1-like		GO:0005452,GO:0015701,GO:0016021,GO:0044459	inorganic anion exchanger activity,bicarbonate transport,integral component of membrane,plasma membrane part	Molecular Function,Biological Process,Cellular Component,Cellular Component	1.45527	0.456719	-0.589064	-0.616052	0.598406	0.0451529	-0.555329	0.311659	-0.548582	-0.474365	1.15166	-0.562076	-0.30569
278	TR412413|c4_g1_i1	glucose dehydrogenase [acceptor]-like					2.22661	1.29481	0.641814	-0.106538	-0.514317	-0.524307	-0.632383	-0.298621	-0.632383	-0.635107	-0.165571	-0.293626	-0.681425
279	TR412444|c7_g3_i5	RNA-directed DNA polymerase from mobile element jockey-like					0.0286853	0.959073	0.107787	-0.412025	-0.174719	-0.63803	-0.148352	-0.042883	-0.675697	-0.468526	2.18327	-0.19732	-0.803767
280	TR412445|c3_g2_i10	PREDICTED: uncharacterized protein K02A2.6-like					-0.101981	-0.264504	-0.107459	0.182891	-0.352157	0.356371	0.588286	0.120804	-0.118416	1.64742	-0.9219	-0.595028	-0.16772
281	TR412445|c3_g2_i2	PREDICTED: uncharacterized protein K02A2.6-like					-0.142724	-0.391216	-0.585869	0.94236	-0.532029	-0.0764592	0.61932	-0.546524	0.495074	-0.50718	-0.436773	1.51803	-0.797087
282	TR412445|c3_g2_i3	PREDICTED: uncharacterized protein K02A2.6-like					-0.0930701	-0.337121	-0.434327	-0.0144776	-0.707333	0.322643	-0.541875	-0.190277	0.374349	1.38364	0.134435	-0.0930701	0.541875
283	TR412452|c2_g1_i5	low-density lipo receptor-related 8-like isoform X2					-0.324693	0.576702	0.0445632	-0.943812	1.30496	-0.122423	-0.237713	0.665119	-0.0317497	-0.918375	0.893032	-0.148271	-0.543375
284	TR412452|c2_g1_i6	low-density lipo receptor-related 8-like isoform X2					1.15704	1.32017	-0.181735	-0.547367	0.898288	-0.609243	-0.125483	0.00670687	-0.153609	-0.603618	-0.19861	-0.316737	-0.406739
285	TR415604|c0_g1_i3	sialic acid binding lectin					0.185159	-0.383566	-0.191321	-0.0711676	0.825976	-0.307469	-0.711984	0.589675	0.81396	0.00893446	1.04626	-0.503719	-0.968311
286	TR415613|c0_g2_i1	RNA-directed DNA polymerase from mobile element jockey-like					0.627473	-0.456876	0.288921	-0.812602	0.0509527	-0.214001	-0.120777	0.840909	0.975839	0.149084	-0.106057	0.308547	-0.783162
287	TR417560|c0_g1_i3	RNA-directed DNA polymerase from mobile element jockey- partial					0.770796	0.658161	0.503809	-0.480704	-0.668429	0.925147	-0.167829	0.178419	-0.413958	-0.109426	0.245166	-0.718489	-0.217889
288	TR417584|c0_g1_i3	neuronal calcium sensor 2-like		GO:0046872	metal ion binding	Molecular Function	0.52226	-0.228409	0.0718589	-0.0782749	0.155267	0.95598	-0.220068	-0.199216	-0.0699341	0.964321	-1.1876	0.255356	-0.537017
289	TR417797|c0_g2_i1	hypothetical protein, partial					1.25937	1.8187	0.00563011	0.0806287	0.134393	-0.0756936	0.105478	-0.28578	-0.538335	-1.00911	0.589354	-0.668905	-1.06694
290	TR418041|c0_g4_i1	von Willebrand factor type EGF and pentraxin domain-containing 1-like					1.25657	-0.0405345	-0.509576	-0.897549	1.69666	-0.619598	-0.442984	0.444431	0.22873	-0.445879	0.503785	-0.251893	-0.775945
291	TR418045|c4_g1_i1	nose resistant to fluoxetine 6-like		GO:0016020	membrane	Cellular Component	0.667827	0.461662	0.066907	-1.04848	1.18277	-0.316922	0.161914	1.16733	-0.493635	-0.863213	0.224144	-0.21859	-0.676524
292	TR418045|c4_g1_i2	nose resistant to fluoxetine 6-like					0.123356	0.242506	0.927496	-1.49571	1.01232	-0.447633	0.0265155	0.316178	0.343023	-1.16229	0.580588	0.0247994	-0.0970475
293	TR418045|c4_g1_i3	nose resistant to fluoxetine 6-like					0.207112	0.232384	0.573621	-1.58866	0.591672	-0.736371	0.153226	-0.0123788	1.09885	-0.71364	0.0572191	0.85803	-0.254066
294	TR418045|c4_g2_i1	nose resistant to fluoxetine 6-like					0.76648	0.182826	0.199055	-1.24847	1.40108	-0.660915	-0.569084	0.688926	0.826879	-0.851974	0.399564	-0.13047	-0.596613
295	TR418045|c4_g2_i2	nose resistant to fluoxetine 6-like					0.596535	0.462141	0.423798	-1.14052	0.324262	-0.10487	-0.333765	0.97919	0.103886	-1.08978	0.486541	0.287468	-0.540585
296	TR418045|c4_g2_i3	nose resistant to fluoxetine 6-like					0.140453	-0.0119572	0.321298	-1.21949	1.98454	-0.0783049	-0.651929	0.360348	0.499868	-0.826707	0.430487	0.152206	-0.794102
297	TR418126|c1_g3_i1	neuronal acetylcholine receptor subunit alpha-6-like					-0.787829	0.371811	0.987549	-0.326025	-0.397862	0.659155	-0.202878	-0.531271	0.14604	0.156303	-0.521009	0.217877	-0.284976
298	TR418134|c2_g1_i1	Beta-1,4-N-acetylgalactosaminyltransferase bre-4					-0.584005	0.328793	-0.740306	-0.588173	0.210005	-0.40478	0.0328633	0.0599555	-0.135942	-0.252647	1.10822	0.941494	0.330878
299	TR419205|c2_g1_i1	nose resistant to fluoxetine 6-like					-0.126042	0.750392	-1.1892	-0.779558	0.382671	-0.331814	-0.463279	1.39819	-0.0117249	-0.575692	1.59634	0.350281	-0.427079
300	TR419206|c3_g1_i1	PREDICTED: twitchin-like		GO:0005488,GO:0016740	binding,transferase activity	Molecular Function,Molecular Function	1.07863	1.95271	-0.52999	-0.0305112	0.0723227	-0.184762	-0.0305112	-0.339013	-0.559371	-0.676896	0.630564	-0.735658	-0.735658
301	TR419206|c3_g1_i3	PREDICTED: twitchin-like		GO:0005488,GO:0016740	binding,transferase activity	Molecular Function,Molecular Function	1.62854	1.38061	-0.589115	-0.602889	0.643682	0.00317868	-0.175887	-0.100128	-0.451372	-0.451372	-0.596002	-0.0519184	-0.644212
302	TR419206|c3_g1_i4	PREDICTED: twitchin-like					1.51117	1.04214	-0.321808	-0.246332	-0.157379	-0.594059	0.85615	-0.404022	-0.060339	-0.540148	-0.192421	-0.402674	-0.435021
303	TR419211|c24_g2_i1	neuronal acetylcholine receptor subunit alpha-6-like					0.729229	0.523723	-0.188354	0.447686	0.0931889	1.06112	0.621338	0.39631	-0.134922	-0.0927937	-0.908651	-0.506887	-1.61148
304	TR419217|c5_g2_i2	RNA-directed DNA polymerase from mobile element jockey-like					0.569831	0.0915273	-0.800125	0.262772	-0.392681	0.930035	-0.448779	-0.138767	0.0915273	-0.566879	0.0472399	-0.0265724	-0.259819
305	TR419217|c5_g2_i3	RNA-directed DNA polymerase from mobile element jockey- partial					0.555646	1.06577	-0.852304	-0.471409	0.613946	0.547872	0.427385	-0.641937	0.211675	-0.538455	0.69751	-0.814409	-1.15061
306	TR419217|c5_g2_i7	RNA-directed DNA polymerase from mobile element jockey- partial					0.843259	0.995757	-0.379623	-0.301196	-0.0847952	-1.00559	0.423529	1.01536	0.231818	-0.728188	-0.205341	0.186795	-0.299744
307	TR419217|c5_g2_i8	RNA-directed DNA polymerase from mobile element jockey- partial					-0.326544	-0.326544	-0.326544	0.595735	-0.326544	-0.326544	-0.326544	-0.326544	-0.326544	0.888796	-0.326544	-0.326544	1.78091
308	TR419217|c5_g2_i9	RNA-directed DNA polymerase from mobile element jockey- partial					0.524919	1.533	-0.341921	-0.29761	0.173198	-0.477625	-0.322535	1.515	-0.441622	-0.635484	0.968032	-0.638253	-0.790573
309	TR419229|c20_g2_i1	RNA-directed DNA polymerase from mobile element jockey-like		GO:0003824,GO:0090304	catalytic activity,nucleic acid metabolic process	Molecular Function,Biological Process	0.965594	0.313543	-0.557809	-0.671845	0.0123708	0.652726	0.0474587	-0.556347	-0.148449	-0.373597	0.942202	-0.411609	-0.133829
310	TR419229|c20_g2_i2	RNA-directed DNA polymerase from mobile element jockey-like					0.189406	0.900345	-0.0880338	0.224086	0.605566	-0.530203	0.935025	-0.239759	-0.920353	-0.573553	0.909015	-0.608233	-0.538873
311	TR419229|c20_g2_i3	RNA-directed DNA polymerase from mobile element jockey-like					0.889774	0.30112	0.580731	-0.640728	0.374701	0.00679217	-0.640728	-0.640728	-0.434699	-0.316968	-0.184521	0.242254	-0.155088
312	TR419229|c20_g2_i5	RNA-directed DNA polymerase from mobile element jockey-like		GO:0003824,GO:0090304	catalytic activity,nucleic acid metabolic process	Molecular Function,Biological Process	-0.0961581	0.41242	-0.0676397	-0.476403	0.94001	0.540752	-0.0438744	0.69998	0.322111	-0.424119	-0.552452	-0.733068	-0.894673
313	TR419229|c20_g2_i6	RNA-directed DNA polymerase from mobile element jockey-like					-0.699018	0.123033	0.105162	-0.556053	-0.189704	0.265998	-0.279057	1.82521	1.73139	-0.296928	-0.815177	0.05155	-0.305863
314	TR419230|c32_g3_i1	serine threonine- kinase MARK1-like	EC:2.7.11	GO:0004674,GO:0005524,GO:0006468	protein serine/threonine kinase activity,ATP binding,protein phosphorylation	Molecular Function,Molecular Function,Biological Process	0.291907	0.852283	0.31882	0.411095	0.0439191	0.507214	1.00607	-0.204069	0.261149	-0.355937	-1.2287	-0.737531	-1.00378
315	TR419230|c32_g3_i4	serine threonine- kinase MARK1-like	EC:2.7.11	GO:0004674,GO:0005524,GO:0006468	protein serine/threonine kinase activity,ATP binding,protein phosphorylation	Molecular Function,Molecular Function,Biological Process	0.11998	0.0840134	0.327385	0.358556	0.977175	-0.847512	-0.158159	-0.0274819	-0.188131	-1.10047	1.43874	-0.150966	-0.586157
316	TR419244|c5_g1_i2	RNA-directed DNA polymerase from mobile element jockey- partial					-0.227469	0.312187	-0.617068	-0.677642	-0.106322	1.57735	-0.661122	0.791959	-0.411943	-0.544104	0.2406	-0.235729	0.913794
317	TR419244|c5_g1_i5	RNA-directed DNA polymerase from mobile element jockey- partial					0.252518	0.581976	-0.214412	0.470576	-0.347143	-0.477504	0.481242	-0.268927	0.815441	0.57842	-0.117234	0.202743	-1.46943
318	TR419245|c0_g1_i1	PREDICTED: protein dachsous-like		GO:0048513	animal organ development	Biological Process	0.615616	0.743615	-0.579045	-0.73752	1.75542	-0.310855	-0.615616	0.341332	-0.0426664	-0.847234	0.682663	-0.371808	-0.767996
319	TR419246|c6_g1_i1	macrophage mannose receptor 1-like					0.393451	0.760178	-0.254217	-1.0756	1.12905	0.42562	-0.327134	0.325897	0.682972	-0.891163	0.311957	-0.237061	-0.700294
320	TR419273|c6_g1_i1	RNA-directed DNA polymerase from mobile element jockey- partial					0.0741062	1.29024	-1.10173	0.429421	-0.984513	0.60891	-0.292198	0.400117	-0.127361	0.953236	0.57228	-0.347144	-1.03213
321	TR419277|c15_g1_i1	RNA-directed DNA polymerase from mobile element jockey-like					0.355258	1.02698	0.0886357	-0.747402	1.52922	0.119638	-0.307164	0.391428	-0.523149	-0.705031	-0.103581	-0.25136	-0.818708
322	TR419277|c17_g1_i4	RNA-directed DNA polymerase from mobile element jockey-like		GO:0005488	binding	Molecular Function	0.769681	1.87544	-0.369332	0.613794	0.395553	0.593009	-0.0159884	-0.213445	-0.581338	-0.96378	-0.325683	-0.730989	-1.04276
323	TR419285|c8_g1_i1	basement membrane-specific heparan sulfate proteoglycan core -like		GO:0044699	single-organism process	Biological Process	-0.468244	-0.0358423	-0.882007	-1.20631	0.951972	-0.330323	-0.348961	1.58939	0.25491	-0.729176	1.83168	0.150538	-0.203584
324	TR419285|c8_g1_i2	basement membrane-specific heparan sulfate proteoglycan core -like		GO:0044699	single-organism process	Biological Process	1.19304	0.133133	-0.846274	-0.215697	0.481964	-0.323029	-0.28278	-0.430362	1.04546	-0.564527	0.616129	0.119717	-0.792608
325	TR419287|c8_g5_i1	hypothetical protein					0.0932182	0.653943	-0.896002	-0.547013	0.345126	0.339268	0.373581	1.44984	-0.2315	-0.391349	-0.308495	0.0505361	-0.192166
326	TR419290|c4_g2_i1	RNA-directed DNA polymerase from mobile element jockey-like					-0.0163841	1.11636	-0.442372	-0.316512	0.787184	-0.907086	-0.0647918	0.0901128	0.215973	-0.481098	-0.0938365	0.477374	0.274062
327	TR419296|c6_g1_i4	chitin synthase					0.582871	1.2084	0.0682519	-0.754696	1.13742	-0.52844	-0.577241	-0.0714939	0.057161	-0.927714	0.953309	-0.468549	-0.847859
328	TR419297|c19_g5_i1	RNA-directed DNA polymerase from mobile element jockey-like					1.3025	1.17945	-0.404036	-0.362266	1.07352	0.173952	-0.054274	0.109158	-0.522804	-0.50217	-0.0175365	-0.789025	-1.18886
329	TR420227|c0_g2_i2	PREDICTED: uncharacterized protein K02A2.6-like					0.824185	2.24276	-0.189086	-0.661946	0.302538	0.0360851	-0.361717	-0.217233	0.415123	-0.767026	0.283774	-0.808307	-0.928398
330	TR420227|c0_g2_i3	PREDICTED: uncharacterized protein K02A2.6-like					0.475595	0.442309	-0.564569	0.151064	1.12466	-0.57289	0.592093	-0.231716	-0.922385	-0.797565	-0.0736115	0.367418	-0.556247
331	TR420238|c5_g2_i1	RNA-directed DNA polymerase from mobile element jockey-like					0.440272	1.4718	-0.532316	-0.225804	0.340066	-0.243487	-0.0666529	0.304699	-0.249382	-0.768095	0.493322	0.00408079	-0.579472
332	TR420281|c1_g1_i1	kinesin KIF17-like isoform X2		GO:0005488	binding	Molecular Function	1.41588	1.5249	-0.219463	-0.267064	-0.0167727	0.0216155	-0.188752	0.46001	-0.451328	-0.319272	-0.0305925	-0.723117	-1.00565
333	TR420281|c1_g1_i2	kinesin KIF17-like isoform X2					1.22258	0.878779	0.118195	0.243038	-0.0565858	-0.365813	0.673268	-0.123809	-0.488736	-0.815249	-0.0642685	-0.0949991	-0.924727
334	TR420281|c1_g2_i1	kinesin KIF17-like isoform X2		GO:0005488	binding	Molecular Function	0.127713	1.31216	0.497342	0.217567	0.417698	0.513679	0.513679	-0.0775231	-0.429794	-0.450215	-0.186778	-0.419583	-1.61832
335	TR422495|c1_g1_i1	RNA-directed DNA polymerase from mobile element jockey-like					1.04049	1.25452	-0.758083	-0.775108	0.271933	-0.721601	0.169783	-0.289286	-0.0807288	-0.743491	1.78352	0.0372307	-1.02197
336	TR422495|c1_g1_i3	RNA-directed DNA polymerase from mobile element jockey-like					0.410732	0.0145744	-0.473446	-0.73181	0.528431	-0.111737	0.0490229	-0.00982666	-0.395937	-0.789224	1.60208	0.132273	-0.616982
337	TR422532|c4_g1_i1	RNA-directed DNA polymerase from mobile element jockey- partial					-0.128118	1.68883	-0.733768	-0.419296	0.745415	0.570708	0.314472	-0.693003	0.477532	-0.757062	-0.0931769	-0.698827	-0.419296
338	TR422541|c2_g1_i1	lipoxygenase homology domain-containing 1-like					-0.689531	0.769709	-1.10646	-0.0988862	0.613362	-0.116258	0.769709	0.535188	-0.272605	-0.741647	1.23875	-0.0988862	-0.203118
339	TR422541|c2_g1_i2	lipoxygenase homology domain-containing 1-like					1.30592	0.0592807	-0.326044	-0.326044	0.875263	-0.144715	-0.326044	-0.326044	-0.326044	-0.326044	-0.0540501	-0.326044	-0.326044
340	TR422575|c5_g3_i3	RNA-directed DNA polymerase from mobile element jockey-like					0.164654	0.0834427	-0.686134	0.373484	-0.589454	0.566845	-0.49664	1.50271	-0.210466	0.185924	0.11438	0.309675	-0.403827
341	TR422575|c5_g3_i4	RNA-directed DNA polymerase from mobile element jockey-like					0.0449682	-0.0497413	-0.588606	-0.484099	-0.0334121	0.64915	0.335628	-0.763329	0.0972217	0.704669	0.286641	-0.262021	-0.346933
342	TR422583|c1_g1_i1	PREDICTED: uncharacterized protein LOC101846617					0.200026	0.148534	0.972404	-0.739701	1.07539	-0.366384	0.393121	0.0712964	-0.64959	-0.199036	0.0069316	-0.0960521	-0.932795
343	TR422583|c1_g1_i2	PREDICTED: uncharacterized protein LOC101846617					-0.0951911	1.64739	-0.0825637	-0.385621	-0.19621	-0.0320541	-0.398249	-0.783384	0.637198	-0.549777	0.96551	-0.474013	-0.133073
344	TR422612|c1_g12_i2	neuronal acetylcholine receptor subunit alpha-9-like					0.381819	0.61091	-0.393876	-0.635025	1.96536	-0.3778	-0.309474	0.906317	-0.361723	-0.815887	-0.333589	-0.056268	-0.699331
345	TR423524|c1_g2_i3	RNA-directed DNA polymerase from mobile element jockey-like					0.0362835	1.12834	-0.091892	-0.614848	-0.179051	-0.153416	-0.307227	1.41802	0.374667	-1.39928	0.210602	0.364413	-0.876326
346	TR423544|c5_g2_i1	C-type lectin 2					1.83997	0.523785	-0.275263	-0.332338	1.54249	-0.711108	-0.657492	-0.174085	-0.532965	-0.619442	0.0533497	-0.508752	-0.737051
347	TR423544|c5_g2_i2	C-type lectin 2					2.11411	-0.00656404	-0.211994	-0.341573	1.02059	-0.211994	-0.572287	0.42642	-0.0381687	-0.714508	0.214668	-0.436387	-0.806161
348	TR423568|c3_g1_i1	predicted protein					0.558015	1.60606	-0.224395	0.17164	-0.581792	0.210277	-0.238884	-0.511762	-0.485198	-0.692875	-0.205076	0.432443	0.075046
349	TR423568|c3_g1_i8	predicted protein					-0.120615	1.10861	-0.198046	-0.188367	-0.633599	-0.0722198	0.518196	0.048767	-0.265799	-0.381946	-0.778783	0.837601	-0.381946
350	TR423590|c2_g1_i1	serine arginine repetitive matrix 2-like					1.56531	1.16123	-0.274185	0.021341	-0.485275	-0.201811	-0.0691262	-0.470197	-0.551618	-0.623992	0.256556	0.12387	-0.56368
351	TR425120|c7_g1_i2	polycystic kidney disease 1-like 2-like		GO:0016020	membrane	Cellular Component	1.14238	0.770265	0.169588	-0.893225	1.73705	-0.119497	-0.63915	0.455423	-0.246034	-0.892224	0.239609	-0.716673	-0.918732
352	TR425137|c10_g3_i1	RNA-directed DNA polymerase from mobile element jockey-like					-0.544533	1.04921	-0.349898	-0.978041	0.0665476	0.20115	0.646664	1.13041	-0.00675684	-0.182435	1.22046	-0.936965	-0.590665
353	TR425137|c10_g4_i2	RNA-directed DNA polymerase from mobile element jockey- partial					0.0105001	0.676755	-0.142251	-0.860506	0.715755	0.533754	0.572754	-0.0610004	-0.304752	-0.636254	0.884756	-0.958007	-0.532254
354	TR425137|c10_g4_i4	RNA-directed DNA polymerase from mobile element jockey- partial					0.767949	-0.324149	-0.326324	0.230602	-0.302394	0.887601	-0.00870197	0.852793	-0.213198	-0.456854	-0.596085	-0.171864	-0.128354
355	TR425147|c2_g1_i1	dynein heavy chain axonemal	EC:3.6.1,EC:3.6.1.3,EC:3.6.1.15	GO:0003341,GO:0003777,GO:0005524,GO:0005858,GO:0016887	cilium movement,microtubule motor activity,ATP binding,axonemal dynein complex,ATPase activity	Biological Process,Molecular Function,Molecular Function,Cellular Component,Molecular Function	1.05957	1.97896	-0.472314	-0.565004	0.234133	-0.390897	-0.418453	0.0687948	-0.377119	-0.904449	0.865427	-0.187981	-0.537447
356	TR425148|c2_g1_i1	PREDICTED: fibrocystin-L-like		GO:0016021	integral component of membrane	Cellular Component	-0.0179499	0.810996	0.397634	0.949338	-0.2563	0.681542	0.161507	0.166229	-0.614102	-0.00572689	-0.232965	-0.377419	-1.09858
357	TR425173|c0_g1_i7	RNA-directed DNA polymerase from mobile element jockey-like		GO:0003676,GO:0005622,GO:0006355,GO:0046872	nucleic acid binding,intracellular,regulation of transcription DNA-templated,metal ion binding	Molecular Function,Cellular Component,Biological Process,Molecular Function	1.10917	-1.10309	-0.0167135	0.259819	-0.253742	-0.609284	0.141305	-0.579656	-0.0562182	-0.273494	0.674619	0.437591	0.240067
358	TR425193|c1_g1_i4	RNA-directed DNA polymerase from mobile element jockey-like					-0.0702129	0.130905	0.533142	-1.01392	0.595024	0.378435	0.0535522	-0.480185	0.208258	-0.642626	0.780672	0.393906	-0.843744
359	TR425195|c3_g1_i2	RNA-directed DNA polymerase from mobile element jockey- partial					-0.00763059	-0.136588	-0.91777	0.277563	-0.977288	1.02899	0.299882	0.933508	-0.0671492	0.334602	0.099007	0.652034	-0.878091
360	TR425211|c10_g3_i1	RNA-directed DNA polymerase from mobile element jockey-like					0.14742	-0.324457	-1.02503	0.127155	-0.654481	1.647	-0.0581217	0.885632	-0.0812813	0.280587	0.260323	-0.095756	-0.367881
361	TR426015|c0_g1_i1	Hemicentin- partial					1.19038	1.14371	-0.603139	-0.603139	1.77377	-0.503128	-0.603139	0.211945	-0.253103	-0.603139	-0.163094	-0.603139	-0.603139
362	TR426026|c3_g3_i2	von Willebrand factor type EGF and pentraxin domain-containing 1-like					0.395404	0.6835	0.640538	-0.98569	-0.027896	-0.399389	0.152796	1.11817	-0.619252	-0.730447	0.404249	0.378977	-0.357691
363	TR426044|c3_g2_i4	RNA-directed DNA polymerase from mobile element jockey-like					0.297847	-0.0280538	0.615989	-0.866085	0.729278	0.906196	-0.777626	0.481749	0.412689	-0.475004	-0.305846	-0.226698	-0.262392
364	TR426044|c3_g3_i1	RNA-directed DNA polymerase from mobile element jockey-like		GO:0003824,GO:0090304	catalytic activity,nucleic acid metabolic process	Molecular Function,Biological Process	0.294588	1.40993	-0.542964	0.712109	0.10047	0.316343	-0.647553	-0.103688	-0.235889	-0.499455	-0.199911	0.499583	-0.567229
365	TR426044|c3_g3_i2	RNA-directed DNA polymerase from mobile element jockey-like		GO:0003824,GO:0090304	catalytic activity,nucleic acid metabolic process	Molecular Function,Biological Process	0.0304152	-0.431728	0.697875	-0.132822	1.31745	-0.196666	-0.230765	0.0394839	-0.227137	-0.523141	0.0275132	-1.02591	0.602109
366	TR426044|c3_g3_i3	RNA-directed DNA polymerase from mobile element jockey-like					-0.988056	-0.834971	0.00220795	-0.174796	0.222267	1.52827	1.00682	0.554746	0.260538	-0.251338	-0.653184	-0.208283	-0.5001
367	TR426052|c1_g4_i2	RNA-directed DNA polymerase from mobile element jockey-like					-0.42772	-0.757015	0.27791	1.47513	0.146192	0.193234	0.920033	-0.183102	-0.674691	0.301431	-0.481819	0.122671	-0.408904
368	TR426055|c3_g1_i2	RNA-directed DNA polymerase from mobile element jockey-like					0.15017	0.749215	-0.121737	-0.763268	0.666368	0.035459	-0.474367	0.855428	-0.230075	-0.618817	0.863926	-0.14298	-0.546592
369	TR426055|c3_g1_i9	RNA-directed DNA polymerase from mobile element jockey-like					0.377761	0.770076	-0.376263	-0.376263	-0.376263	-0.376263	0.553051	-0.376263	1.10953	-0.081331	-0.376263	-0.376263	-0.0952429
370	TR426059|c2_g1_i3	RNA-directed DNA polymerase from mobile element jockey- partial					-0.383203	-0.157393	0.280401	-0.454632	1.29654	0.976263	-0.0191424	-0.479978	-0.479978	-0.0721385	-0.16661	-0.443111	0.102979
371	TR426074|c2_g2_i3	RNA-directed DNA polymerase from mobile element jockey-like					1.45996	-0.423799	-0.526263	-0.802127	0.726946	0.427437	-0.132172	0.0451689	-0.408036	-0.691781	0.600837	0.00181888	-0.321336
372	TR426075|c0_g2_i1	tyrosinase tyr-1					-0.307767	0.435935	-0.423375	-0.970424	2.03895	-0.295849	-0.562819	0.932332	0.00687594	-0.76543	0.94127	-0.0443727	-0.63552
373	TR426099|c4_g1_i1	RNA-directed DNA polymerase from mobile element jockey-like					-0.412535	0.987998	0.221517	-0.248805	0.739193	0.938237	-0.504032	-0.427785	-0.39247	-0.154099	-0.259239	-0.409325	-0.138849
374	TR426105|c2_g3_i1	serine threonine- kinase DCLK1-like isoform X2		GO:0016740,GO:0048667,GO:0048812	transferase activity,cell morphogenesis involved in neuron differentiation,neuron projection morphogenesis	Molecular Function,Biological Process,Biological Process	0.868961	0.131171	-0.594028	1.26888	-0.686964	0.728958	-0.145838	0.806454	-0.44713	0.318242	-0.270552	-0.523277	-0.948983
375	TR426124|c4_g2_i1	chitin binding					0.726977	0.877554	0.192969	-0.994578	0.9738	-1.0101	-0.757068	0.220911	0.64315	-1.08772	0.217806	0.557771	-0.36122
376	TR426124|c4_g2_i4	chitin binding					0.661762	1.56924	-0.558798	-0.372765	0.711673	0.0537507	-0.558798	-0.123208	0.366831	-0.558798	0.0719003	-0.558798	-0.558798
377	TR426124|c4_g2_i6	chitin binding					1.29401	0.0759596	0.207543	-0.916344	1.45336	-0.860814	-0.660422	1.03567	-0.264466	-0.842706	0.552797	-0.508317	-0.373112
378	TR426124|c4_g2_i7	chitin binding					-0.761991	0.845411	-0.277627	-0.813428	1.50266	-0.440511	-0.516237	1.10688	-0.4648	-0.661975	0.759683	-0.136176	0.221025
379	TR428041|c3_g2_i1	RNA-directed DNA polymerase from mobile element jockey-like		GO:0005488	binding	Molecular Function	0.421412	1.45805	0.30623	0.483802	-0.113706	-0.248085	-0.192893	-0.41246	0.313429	-0.843193	-0.730411	0.0854638	-0.137702
380	TR428044|c1_g1_i4	RNA-directed DNA polymerase from mobile element jockey-like					0.591867	0.181694	-0.221406	0.443356	1.23541	-1.04882	0.683802	-0.755338	0.386781	-0.348701	0.351421	-0.313341	-0.985176
381	TR429496|c1_g1_i1	RNA-directed DNA polymerase from mobile element jockey-like					-0.754343	0.419302	1.06531	0.648013	-0.997097	0.310966	0.236735	-1.12449	0.595851	0.00401246	-0.206642	0.0822555	0.232723
382	TR429496|c2_g2_i2	RNA-directed DNA polymerase from mobile element jockey-like					-0.580184	-0.950369	0.469766	0.658534	-0.679933	0.754508	0.165352	1.54088	-0.296237	0.353127	-0.189731	0.462811	-0.791406
383	TR429496|c2_g2_i6	RNA-directed DNA polymerase from mobile element jockey-like					0.0488134	-0.91404	-0.805591	-0.295586	0.0663998	1.26813	-0.603347	-0.731581	0.421058	1.69753	-0.228172	-0.0904119	-0.409897
384	TR429496|c2_g2_i7	RNA-directed DNA polymerase from mobile element jockey-like					0.555311	-0.49208	0.903336	-0.432418	-0.415846	-0.258406	0.901679	0.62243	-0.301494	-0.702552	0.797271	-0.0578767	-0.586544
385	TR429536|c3_g1_i1	carbonic anhydrase 14-like isoform X3					0.916261	0.976996	0.464712	0.602553	0.00101563	-0.042819	0.921543	0.503001	-0.18647	-0.542428	-0.5926	-0.967571	-1.53478
386	TR432582|c1_g5_i4	PREDICTED: uncharacterized protein LOC101864625					1.29138	0.0401293	-0.634526	0.0832759	1.4169	-0.618837	-0.222673	0.181336	0.275474	-0.630604	-0.324655	0.142112	-0.630604
387	TR432601|c1_g4_i1	cyclin-dependent kinase-like 2-like isoform X7					-0.529673	1.39311	0.369874	-0.0841162	0.317869	-0.318842	0.534322	0.149204	-0.389119	-0.529673	-0.152988	-0.271053	-0.26262
388	TR432601|c1_g4_i2	cyclin-dependent kinase-like 2-like isoform X7					1.88334	0.37706	0.013256	0.174415	-0.735095	-0.0130719	-0.383258	1.26303	-0.172635	-0.313848	-0.00988064	-0.332996	-1.30154
389	TR432601|c1_g4_i4	cyclin-dependent kinase-like 2-like isoform X7					1.51588	1.48424	-0.407797	0.404985	-0.589197	0.745284	-0.0203899	-0.380728	0.0281239	-0.26999	-0.446468	-0.61029	-1.38299
390	TR432601|c1_g4_i6	cyclin-dependent kinase-like 2-like isoform X7					1.90914	0.884455	-0.492047	-0.383797	0.199279	-0.329672	-0.259555	0.316755	-0.457604	-0.884455	0.778665	-0.503118	-0.306299
391	TR432872|c5_g2_i7	RNA-directed DNA polymerase from mobile element jockey-like					0.600319	1.38573	0.544705	-0.85473	-0.280428	-0.0681863	-0.190764	0.291036	-0.208924	-0.761661	0.302953	0.268904	-1.08286
392	TR432886|c0_g1_i1	low-density lipo receptor-related 4-like		GO:0044763,GO:0048513,GO:0050794	single-organism cellular process,animal organ development,regulation of cellular process	Biological Process,Biological Process,Biological Process	-0.245056	0.537941	-0.0241605	-1.28248	0.123268	-0.403825	-0.402346	1.70874	0.585769	-0.91662	0.564074	0.271682	0.399388
393	TR432887|c1_g1_i1	RNA-directed DNA polymerase from mobile element jockey- partial					0.240935	-0.294898	-0.620981	0.563493	-0.353064	-0.00230495	-0.254358	-0.116875	0.63576	0.131653	-1.24671	0.388994	1.124
394	TR432887|c1_g1_i3	RNA-directed DNA polymerase from mobile element jockey- partial					-0.0823728	1.05843	0.234658	0.575009	-0.651516	0.807583	0.169109	0.286971	-0.495206	0.559252	-0.32314	-0.450456	-1.14313
395	TR432887|c1_g1_i5	RNA-directed DNA polymerase from mobile element jockey- partial					1.20628	1.1413	-0.817516	-0.0451319	-0.00428468	0.294643	1.05032	-0.568719	-0.143537	-0.342203	-0.670838	-0.516732	-0.603997
396	TR436119|c0_g2_i3	G- coupled receptor 64-like		GO:0004888,GO:0007165,GO:0016020	transmembrane signaling receptor activity,signal transduction,membrane	Molecular Function,Biological Process,Cellular Component	0.549667	1.16695	0.0237417	-1.19848	1.74967	-0.156505	-0.0281102	0.765717	-0.0157645	-0.840456	-0.0305793	-0.475024	-1.04292
397	TR436123|c6_g1_i6	serine arginine repetitive matrix 2-like					1.05433	0.578087	-0.174378	-0.80302	1.30198	-0.536324	-0.460125	0.387589	-0.183903	-0.755396	1.33055	-0.336301	-0.888744
398	TR436160|c1_g1_i1	nose resistant to fluoxetine 6-like					2.19451	0.617529	0.00996568	-0.00790382	0.470105	0.0814437	-0.673543	0.615295	-0.182131	-0.919248	-0.0749144	-1.08901	-0.450174
399	TR436160|c1_g1_i2	nose resistant to fluoxetine 6-like					1.65901	0.032179	-0.0674227	-0.525591	0.809073	-0.751355	-0.352948	0.420626	-0.0740628	-1.0236	0.782512	-0.419349	-0.877517
400	TR436161|c2_g1_i1	cyclin-dependent kinase 9-like	EC:2.7.11	GO:0004674,GO:0005524,GO:0006468,GO:0051301	protein serine/threonine kinase activity,ATP binding,protein phosphorylation,cell division	Molecular Function,Molecular Function,Biological Process,Biological Process	1.54797	1.43936	0.513948	0.448055	0.377092	-0.541075	0.61822	-0.502335	-0.504869	-1.09067	0.100484	-0.705447	-1.3499
401	TR436197|c1_g1_i3	PREDICTED: uncharacterized protein K02A2.6-like					0.64063	0.773022	-0.579526	-0.502595	1.08432	-0.214553	-0.153724	-0.0660585	0.15221	-0.783482	1.15589	-0.549111	-0.713707
402	TR436197|c2_g1_i2	PREDICTED: uncharacterized protein K02A2.6-like					0.473895	0.857855	-0.766428	-0.205587	0.724116	-0.557191	0.102876	0.0133573	-0.149502	-0.406195	1.00885	-0.451494	-0.731915
403	TR436202|c1_g1_i1	Fibroblast growth factor receptor 2		GO:0004672,GO:0006468	protein kinase activity,protein phosphorylation	Molecular Function,Biological Process	1.47258	0.461313	-0.397091	-0.561716	1.76656	-0.114876	-0.773377	-0.00904534	-0.00904534	-0.667546	0.202616	-0.526439	-0.761618
404	TR437289|c5_g3_i2	hypothetical protein, partial					0.105127	0.231076	0.0741926	0.75034	-0.141246	0.616657	1.18564	0.0244759	-0.0230312	-0.436232	-0.646147	-0.304759	-1.42504
405	TR437319|c7_g2_i1	nuclease HARBI1					0.784297	1.15231	-0.505681	-0.0950573	0.0327784	-0.68775	0.269081	-0.383656	1.40023	-0.772974	0.226469	-0.0950573	-0.989907
406	TR437319|c7_g2_i2	nuclease HARBI1					0.51842	1.57755	-0.390832	-0.15103	0.613342	-0.365853	-0.400824	0.935577	-0.830471	-0.325886	-0.77052	0.208675	-0.116058
407	TR437326|c2_g1_i2	RNA-directed DNA polymerase from mobile element jockey-like					0.955474	1.56134	-0.642791	-0.898082	0.47186	-0.355139	-0.259855	0.374777	-0.144794	-0.99876	1.23414	-0.538517	-0.862126
408	TR437326|c2_g1_i4	RNA-directed DNA polymerase from mobile element jockey-like					0.87095	-0.153182	-0.488238	0.0301501	-0.526169	-0.633639	-0.254331	2.18272	-0.368124	0.0111847	-0.380767	0.561182	0.131299
409	TR437335|c5_g2_i1	fibrinogen 1-like					-0.167234	0.337276	0.489956	-1.26808	0.954636	-0.522382	0.172425	0.205616	0.404765	-0.475914	1.44697	-0.282297	-0.819998
410	TR437359|c0_g1_i1	PREDICTED: uncharacterized protein LOC101851379					-0.0319576	0.100779	-0.306051	-0.340528	0.0938839	-0.235373	-0.281917	0.00251948	-0.166418	-0.376729	0.147323	-0.243992	-0.335356
411	TR439614|c1_g1_i1	PREDICTED: uncharacterized protein K02A2.6-like					0.367136	1.7243	-0.771399	-0.511516	0.47439	-0.701272	0.0618769	0.936404	-0.251633	-0.977655	0.940529	-0.598143	-0.614644
412	TR439663|c2_g1_i2	nose resistant to fluoxetine 6-like					-0.373542	-0.239626	0.0181848	-1.55282	1.21978	-0.417725	-0.659137	1.09019	0.501921	-0.746593	1.11639	0.921433	-0.256935
413	TR439663|c2_g1_i3	nose resistant to fluoxetine 6-like					0.827578	-0.0759633	-0.131786	-1.07781	1.98306	-0.0458288	-0.188597	0.586255	0.34098	-0.567008	-0.337788	-0.320992	-0.597636
414	TR440028|c4_g3_i2	aldose 1-epimerase-like		GO:0005975,GO:0016020,GO:0016853	carbohydrate metabolic process,membrane,isomerase activity	Biological Process,Cellular Component,Molecular Function	1.35297	0.346147	0.912339	-0.614482	1.02605	-0.581316	-0.616851	0.229474	-0.102778	-0.929559	0.0737124	-0.583685	-0.113439
415	TR440073|c3_g2_i1	predicted protein					0.674018	0.561625	-0.0994586	-0.520711	-0.916299	-0.0675992	-0.077334	0.0726708	0.477551	0.0297491	-0.126008	0.786411	-0.924264
416	TR440625|c4_g2_i2	hypothetical protein, partial					-0.323234	0.234797	-0.719908	-0.0408568	0.940741	-0.0811965	-0.155153	-0.0408568	-0.679568	-0.282895	1.20295	-0.0475801	-0.249278
417	TR440647|c2_g1_i1	PREDICTED: mucin-5AC-like					0.804151	0.99632	0.860055	0.4862	1.04174	-0.446691	-0.114764	0.0616821	-0.394281	-1.16296	0.283549	-0.743679	-1.14898
418	TR440659|c0_g3_i1	serine threonine- kinase Sgk1-like	EC:2.7.11	GO:0004674,GO:0005524,GO:0005622,GO:0018105,GO:0035091,GO:0035556	protein serine/threonine kinase activity,ATP binding,intracellular,peptidyl-serine phosphorylation,phosphatidylinositol binding,intracellular signal transduction	Molecular Function,Molecular Function,Cellular Component,Biological Process,Molecular Function,Biological Process	0.501142	0.740019	0.390148	-0.944188	1.73172	-0.0683038	-0.492975	0.1754	-0.430239	-0.956253	0.26709	-0.423001	-0.193775
419	TR440659|c0_g3_i2	serine threonine- kinase Sgk1-like	EC:2.7.11	GO:0004674,GO:0005524,GO:0005622,GO:0018105,GO:0035091,GO:0035556	protein serine/threonine kinase activity,ATP binding,intracellular,peptidyl-serine phosphorylation,phosphatidylinositol binding,intracellular signal transduction	Molecular Function,Molecular Function,Cellular Component,Biological Process,Molecular Function,Biological Process	1.30237	0.130706	0.69525	-1.00949	1.41157	-0.367202	0.0659227	0.350045	-0.0192215	-1.19458	0.226956	-0.293164	-0.987275
420	TR442273|c5_g2_i4	soluble acetylcholine binding		GO:0003009,GO:0004889,GO:0006811,GO:0007165,GO:0007274,GO:0007528,GO:0009986,GO:0016021,GO:0019228,GO:0031594,GO:0044459,GO:0046716,GO:0048630,GO:0050905,GO:0070050	skeletal muscle contraction,acetylcholine-gated cation-selective channel activity,ion transport,signal transduction,neuromuscular synaptic transmission,neuromuscular junction development,cell surface,integral component of membrane,neuronal action potential,neuromuscular junction,plasma membrane part,muscle cell cellular homeostasis,skeletal muscle tissue growth,neuromuscular process,neuron cellul…	Biological Process,Molecular Function,Biological Process,Biological Process,Biological Process,Biological Process,Cellular Component,Cellular Component,Biological Process,Cellular Component,Cellular Component,Biological Process,Biological Process,Biological Process,Biological Process	0.852487	-0.39458	-0.447431	-0.240094	1.63203	-0.832629	-0.307174	0.531319	-0.338681	-0.886496	1.23667	-0.499265	-0.366122
421	TR442273|c5_g2_i8	soluble acetylcholine binding		GO:0003009,GO:0004889,GO:0006811,GO:0007165,GO:0007274,GO:0007528,GO:0009986,GO:0016021,GO:0019228,GO:0031594,GO:0044459,GO:0046716,GO:0048630,GO:0050905,GO:0070050	skeletal muscle contraction,acetylcholine-gated cation-selective channel activity,ion transport,signal transduction,neuromuscular synaptic transmission,neuromuscular junction development,cell surface,integral component of membrane,neuronal action potential,neuromuscular junction,plasma membrane part,muscle cell cellular homeostasis,skeletal muscle tissue growth,neuromuscular process,neuron cellul…	Biological Process,Molecular Function,Biological Process,Biological Process,Biological Process,Biological Process,Cellular Component,Cellular Component,Biological Process,Cellular Component,Cellular Component,Biological Process,Biological Process,Biological Process,Biological Process	0.722231	0.346407	-0.477768	-0.67557	2.19915	-0.617878	-0.298098	0.70822	-0.246999	-0.387109	0.0628909	-0.499197	-0.744801
422	TR442280|c2_g2_i2	riboflavin biosynthesis chloroplastic-like isoform X1					0.724689	0.284694	-0.631087	-0.951084	1.49731	-0.117408	-0.203723	0.955213	-0.0289876	-0.826875	0.42364	-0.52372	-0.410036
423	TR442280|c2_g2_i3	riboflavin biosynthesis chloroplastic-like isoform X1					-0.371395	1.05378	0.181223	-0.412945	-0.554215	-0.159489	-0.496045	0.0690372	1.2823	-0.629006	1.4485	-0.865842	-0.570835
424	TR442284|c1_g3_i11	von Willebrand factor type EGF and pentraxin domain-containing 1-like					1.36193	-0.223342	-0.232008	-0.369118	2.20842	-0.377165	-0.356119	-0.376701	-0.294218	-0.370975	-0.321455	-0.362928	-0.383665
425	TR442284|c1_g3_i7	von Willebrand factor type EGF and pentraxin domain-containing 1-like					1.81271	0.733921	-0.330279	-0.111873	1.26096	-0.463065	-0.456408	-0.436118	-0.435941	-0.460657	-0.374753	-0.460161	-0.463207
426	TR442284|c1_g3_i9	von Willebrand factor type EGF and pentraxin domain-containing 1-like					1.67248	0.524615	-0.437742	0.0154532	1.0779	-0.322874	-0.425091	-0.0996673	-0.405761	-0.471342	-0.400094	-0.445535	-0.470229
427	TR442301|c1_g1_i5	glucose dehydrogenase [acceptor]-like					1.47522	0.918134	0.172424	-0.884729	0.128559	0.453162	-0.472395	0.0737274	-0.862796	-0.573286	0.334726	-0.367119	-0.367119
428	TR443864|c1_g1_i1	Transposon Ty3-I Gag-Pol poly					0.258828	1.5714	-0.38704	0.10257	-0.251616	0.112987	-0.0328543	0.430712	-0.637053	0.529675	-0.293285	-0.428708	-1.1475
429	TR443864|c1_g1_i3	Transposon Ty3-I Gag-Pol poly					1.1402	0.538334	-0.0315219	0.211787	-0.146774	-0.38368	-0.197997	-0.652601	-0.0955506	-0.652601	0.147759	-0.377277	-0.0507305
430	TR443864|c1_g1_i5	Transposon Ty3-I Gag-Pol poly					-0.218562	0.376996	0.513478	-0.0138391	1.047	0.13505	0.0544019	-0.873055	-0.404674	-0.0696726	0.159865	-0.342636	-0.255784
431	TR443881|c4_g2_i1	SSUH2 homolog					0.523371	-0.104094	-0.547886	-1.50497	0.216588	0.29105	-0.556821	1.18906	0.221552	-0.885446	1.39011	0.381397	-0.314572
432	TR443881|c4_g5_i2	SSUH2 homolog					-0.117574	0.269414	-0.565813	-0.568597	0.247142	0.531119	-0.496211	1.32598	-0.451665	-0.512915	1.28282	-0.306892	-0.813597
433	TR443881|c4_g5_i6	SSUH2 homolog					0.918327	-0.480042	-0.345416	-0.480042	0.623019	-0.0370805	-0.480042	1.87808	0.392853	-0.480042	-0.480042	-0.128278	-0.11525
434	TR443886|c1_g1_i1	Aminopeptidase N					0.250439	0.170219	0.362748	-0.962739	-0.248161	-0.760337	-0.391323	-0.00256325	-0.170409	-0.806001	1.44757	0.450373	0.619453
435	TR443889|c0_g1_i1	serine arginine repetitive matrix 2-like					0.319084	0.850842	0.15634	-0.750109	0.788394	-0.604396	-0.16158	-0.136033	0.10903	-1.13237	1.3334	0.131739	-0.326217
436	TR443889|c0_g1_i4	serine arginine repetitive matrix 2-like					0.729568	0.46778	-0.290317	-0.672092	1.06771	0.0260111	-0.410304	-0.137607	-0.415758	-0.644823	0.636852	-0.312133	-0.644823
437	TR444640|c2_g1_i1	calmodulin-A-like isoform X2		GO:0005509	calcium ion binding	Molecular Function	1.01088	0.541009	-0.0628397	-1.13376	0.264671	-0.71507	-0.547593	0.686621	0.0785854	-0.235899	1.83617	-0.490837	-0.620167
438	TR445193|c1_g2_i1	GPI-anchored -like					0.657464	1.308	-0.0898175	-0.783722	0.0035927	-0.380056	-0.506827	0.24379	0.0402896	-0.740353	0.810924	-0.166547	-0.523508
439	TR445193|c1_g2_i2	GPI-anchored -like					1.09299	-0.0536208	-0.315378	-0.389353	2.2396	-0.383663	-0.380817	-0.025169	-0.380817	-0.358056	-0.173119	-0.377972	-0.383663
440	TR445211|c1_g3_i1	C-type lectin					-0.2134	-0.278701	-0.149505	-0.81655	0.810339	0.271085	-0.244295	0.045694	0.893193	-0.77091	0.0126928	0.391855	0.524562
441	TR445211|c1_g3_i2	C-type lectin					-0.499818	-0.235755	-0.0456672	-0.773245	0.156594	-0.222646	-0.359359	1.62345	1.08081	-0.554129	-0.334076	0.932864	-0.00259309
442	TR445211|c1_g3_i3	C-type lectin					-0.915117	-0.49086	-0.393357	-0.856293	-0.266846	-0.778935	0.204551	0.105638	1.02083	-0.0774813	1.01036	1.1409	0.986585
443	TR448886|c0_g2_i2	RNA-directed DNA polymerase from mobile element jockey-like					-0.161479	1.55389	0.288355	0.108421	0.966103	-0.323418	-0.095503	0.342335	-0.527343	-0.677287	0.00645914	-0.371401	-0.281434
444	TR448886|c0_g3_i1	RNA-directed DNA polymerase from mobile element jockey-like					-0.517007	0.825	0.349398	-0.28105	0.53374	0.622224	0.069199	0.0304873	-0.358474	-0.646047	-0.0487796	0.0544517	-0.539128
445	TR448924|c1_g1_i3	piggyBac transposable element-derived 4-like					-0.0114965	0.503766	0.429751	-0.34599	0.53508	-0.66625	-0.536723	0.0070074	1.45743	-0.24066	-0.0442342	-0.652016	-0.321793
446	TR448968|c2_g2_i3	Beta-1,4-N-acetylgalactosaminyltransferase bre-4	EC:2.4.1	GO:0006486,GO:0009636,GO:0033207,GO:0045747,GO:0075015	protein glycosylation,response to toxic substance,beta-14-N-acetylgalactosaminyltransferase activity,positive regulation of Notch signaling pathway,formation of infection structure on or near host	Biological Process,Biological Process,Molecular Function,Biological Process,Biological Process	1.05451	0.688465	0.227043	0.745176	-0.373579	-0.00495726	-0.0668239	0.0904205	-0.538557	0.0981538	-0.144157	-0.762824	-0.757668
447	TR448974|c6_g1_i1	RNA-directed DNA polymerase from mobile element jockey- partial					0.662323	1.27581	0.232668	-0.547551	0.512692	-0.731384	0.416501	1.49491	-0.342343	-0.735659	0.403675	-0.671531	-0.910941
448	TR450622|c1_g1_i13	tyrosine- phosphatase Lar-like	EC:3.1.3.16,EC:3.1,EC:3.1.3.41	GO:0004721,GO:0006470,GO:0016020	phosphoprotein phosphatase activity,protein dephosphorylation,membrane	Molecular Function,Biological Process,Cellular Component	1.76378	1.32297	-0.653557	-0.241187	0.114304	-0.447372	0.107194	-0.635782	-0.0634415	-0.781534	0.611992	-0.418933	-0.809973
449	TR450622|c1_g1_i2	tyrosine- phosphatase Lar-like	EC:3.1.3.16,EC:3.1,EC:3.1.3.41	GO:0004721,GO:0006470,GO:0016020	phosphoprotein phosphatase activity,protein dephosphorylation,membrane	Molecular Function,Biological Process,Cellular Component	-0.326841	1.40108	0.212667	-0.577949	0.0585216	0.617919	-0.727122	0.353138	-0.160265	-0.3343	-0.135403	0.227584	-0.0807063
450	TR450622|c1_g1_i3	tyrosine- phosphatase Lar-like	EC:3.1.3.16,EC:3.1,EC:3.1.3.41	GO:0004721,GO:0006470,GO:0016020	phosphoprotein phosphatase activity,protein dephosphorylation,membrane	Molecular Function,Biological Process,Cellular Component	-0.685144	0.171033	0.516138	-0.545521	0.147323	-0.471759	-0.0845031	-0.606112	1.00087	-0.347942	0.979791	-0.0792344	-0.490199
451	TR450622|c1_g1_i5	tyrosine- phosphatase Lar-like	EC:3.1.3.16,EC:3.1,EC:3.1.3.41	GO:0004721,GO:0006470,GO:0016020	phosphoprotein phosphatase activity,protein dephosphorylation,membrane	Molecular Function,Biological Process,Cellular Component	-0.427906	-0.427906	-0.236499	1.34261	0.289872	-0.427906	-0.427906	-0.427906	0.277909	-0.427906	0.576983	-0.427906	0.744465
452	TR450622|c1_g1_i8	tyrosine- phosphatase Lar-like	EC:3.1.3.16,EC:3.1,EC:3.1.3.41	GO:0004721,GO:0006470,GO:0016020	phosphoprotein phosphatase activity,protein dephosphorylation,membrane	Molecular Function,Biological Process,Cellular Component	0.534037	0.436639	-0.616626	-0.247417	1.47178	-0.535083	0.0583695	0.80698	-0.711759	-0.566794	1.41969	-0.668723	-0.834074
453	TR450691|c2_g1_i1	uncharacterized family 31 glucosidase KIAA1161-like isoform X1		GO:0003824	catalytic activity	Molecular Function	1.18122	0.099045	0.149146	-0.216589	2.17321	-0.567293	-0.401961	-0.29675	-0.572303	-0.958077	-0.36689	0.0890249	-0.902967
454	TR450698|c5_g1_i4	RNA-directed DNA polymerase from mobile element jockey-like					0.482779	0.185581	0.981022	-0.445528	0.276488	-0.101128	-0.00147927	-0.479618	-0.221755	-0.823144	-0.0906387	0.367396	-0.733985
455	TR450698|c5_g1_i7	RNA-directed DNA polymerase from mobile element jockey-like					-0.0361003	0.624297	-0.692282	1.07814	0.507674	-0.688067	-0.291829	0.0524211	-0.0782533	-0.0951145	0.559662	-0.768158	-0.117596
456	TR450698|c5_g1_i8	RNA-directed DNA polymerase from mobile element jockey-like					-0.137621	0.308304	-0.282681	0.57962	-0.245073	0.0772826	0.273382	-0.351181	-0.774273	-0.774273	0.670954	0.246519	0.550071
457	TR453491|c0_g1_i3	interleukin-1-receptor-associated kinase	EC:2.7.11	GO:0000287,GO:0004674,GO:0005524,GO:0006468,GO:0007165	magnesium ion binding,protein serine/threonine kinase activity,ATP binding,protein phosphorylation,signal transduction	Molecular Function,Molecular Function,Molecular Function,Biological Process,Biological Process	1.11674	1.12803	-0.256984	-0.819695	0.502434	-0.479489	-0.54882	1.12077	-0.115097	-0.456916	0.747511	-0.606864	-0.982542
458	TR453495|c2_g1_i3	hypothetical protein					-0.408907	0.214324	0.324306	0.128782	0.275425	0.54427	-0.237824	1.47301	-0.470008	0.00658012	-0.152283	-0.702192	-0.127842
459	TR453495|c2_g1_i8	hypothetical protein					0.674937	0.155102	0.454401	-0.475001	-0.144197	0.0290817	0.107845	-0.916073	-0.506506	0.958484	0.0448343	-0.159949	-0.916073
460	TR453530|c6_g1_i1	hypothetical protein, partial					-0.891954	-0.733394	-0.176478	0.492016	-0.36538	0.596744	-0.636497	1.43505	0.48125	0.78956	-0.431935	-0.207799	0.0721273
461	TR453538|c2_g3_i2	deleted in malignant brain tumors 1 - partial					0.154128	0.866598	0.4885	-0.859278	-0.0233467	-0.301133	0.00237424	0.208142	0.0435278	-0.954445	1.82599	-0.151951	-1.0419
462	TR453555|c3_g1_i2	RNA-directed DNA polymerase from mobile element jockey-like					0.844444	0.46031	-0.21633	0.541366	-0.477118	-1.04451	0.322868	-0.626895	0.284102	-0.262144	0.446214	0.093797	0.220667
463	TR453555|c3_g1_i4	RNA-directed DNA polymerase from mobile element jockey-like					-0.40913	0.892647	0.355996	-0.40913	0.281609	0.488831	-0.40913	0.87405	-0.40913	-0.40913	-0.40913	0.398503	-0.40913
464	TR453555|c3_g1_i7	RNA-directed DNA polymerase from mobile element jockey-like					0.142931	-0.374381	0.486046	-0.37966	1.07198	-0.37966	-0.37966	-0.384939	-0.0787744	-0.37966	0.59162	-0.374381	0.443816
465	TR453560|c0_g1_i2	von Willebrand factor type EGF and pentraxin domain-containing 1-like isoform X1					-0.119566	1.51696	-0.550951	-0.270208	0.41453	-0.352377	-0.598882	-0.273632	-0.379766	-0.537256	0.914389	0.215956	-0.482477
466	TR453560|c0_g1_i5	von Willebrand factor type EGF and pentraxin domain-containing 1-like isoform X1					0.411329	-0.0111421	0.181988	0.459611	0.218199	-0.288766	-0.324978	-0.0594245	-0.397401	-0.626743	1.08728	-0.650884	0.242341
467	TR453753|c1_g1_i2	excitatory amino acid transporter-like isoform X1					0.87869	1.07449	-0.0815209	-0.571582	0.0711393	0.542395	-0.827122	1.29408	-0.267368	0.0799892	0.229331	-1.40679	-0.707649
468	TR453753|c1_g1_i4	excitatory amino acid transporter-like isoform X1					0.548357	-0.355124	-0.817494	-0.289577	-0.0964804	0.895578	0.327802	0.759613	-0.269205	-0.193029	0.949609	0.396006	-0.747518
469	TR453753|c1_g1_i6	excitatory amino acid transporter-like isoform X1					0.826016	0.957397	-0.44984	-0.0345296	0.250129	0.261078	0.38224	0.0979462	-0.712602	-0.473926	-0.00679363	-0.121387	-0.845443
470	TR453814|c1_g2_i1	RNA-directed DNA polymerase from mobile element jockey-like					1.12005	0.58682	0.594355	-0.47848	-0.182306	0.964717	-0.228673	0.238482	-0.268086	0.193273	0.288907	-1.07315	-1.2534
471	TR454901|c4_g3_i1	Beta-1,4-N-acetylgalactosaminyltransferase bre-4		GO:0016020,GO:0016740	membrane,transferase activity	Cellular Component,Molecular Function	0.699931	-0.0747604	-0.528307	1.36006	-0.0850896	0.485834	1.11686	0.187226	0.0567023	-0.701086	-0.62127	-0.608123	-1.06167
472	TR454901|c4_g3_i2	Beta-1,4-N-acetylgalactosaminyltransferase bre-4					0.509476	0.303192	-0.015443	0.701026	0.531578	0.599725	0.225836	-0.807426	0.323452	-0.223569	-0.658239	-1.15921	-0.492475
473	TR454943|c6_g5_i2	hypothetical protein					0.156609	0.623308	-0.260851	0.0345825	0.280777	1.13068	-0.226597	1.64234	-0.192344	-0.659043	-0.451383	-0.706141	-0.646198
474	TR481846|c0_g1_i1	RNA-directed DNA polymerase from mobile element jockey-like					0.58591	0.520204	0.16236	1.31272	0.324097	-0.523003	-0.588709	0.482802	-0.0933879	0.248283	-0.0489101	-1.12244	-1.03248
475	TR481846|c0_g2_i1	RNA-directed DNA polymerase from mobile element jockey-like					-0.622001	0.237452	-0.0845574	0.629496	0.597524	1.02763	1.09843	-0.691655	-0.437017	-0.758265	-0.236808	0.180358	-0.577087
476	TR484691|c0_g1_i1	hypothetical protein					-0.425452	-0.425452	-0.425452	-0.348568	-0.425452	-0.127525	-0.425452	-0.230838	-0.266878	-0.0554455	1.32847	-0.108304	2.00121
477	TR506058|c0_g1_i1	calcyphosin -like isoform X1					-0.272298	-0.259539	-0.251237	-0.265615	-0.255287	-0.266425	-0.272298	-0.176612	-0.153829	-0.143704	0.131709	1.90488	0.312145
478	TR517033|c1_g4_i3	Transposon Ty3-I Gag-Pol poly					0.0971214	-0.323154	-0.191818	0.112882	-0.475504	0.366798	-0.927301	0.0261999	0.449102	-0.54555	0.431591	0.867627	-0.0202056
479	TR517033|c1_g4_i4	Transposon Ty3-I Gag-Pol poly					-0.328415	-0.555432	0.440515	1.18422	-0.342247	-0.148591	0.527579	1.82174	0.263946	0.0686623	-0.826388	-0.0924468	-1.07456
480	TR517033|c1_g4_i6	Transposon Ty3-I Gag-Pol poly					0.155903	0.893669	0.377003	-0.141199	0.494462	-0.00915341	0.724773	0.432661	-0.188797	-0.159624	-0.323913	-1.01945	-0.752293
481	TR517494|c0_g1_i1	RNA-directed DNA polymerase from mobile element jockey-like		GO:0003676	nucleic acid binding	Molecular Function	0.894092	1.22147	0.246066	0.0454173	0.265266	-0.292517	0.250866	-0.799898	-0.186912	-0.806138	-0.296357	0.10302	-0.294437
482	TR517679|c2_g3_i11	RNA-directed DNA polymerase from mobile element jockey-like					-0.082301	-0.0494017	-0.386619	-1.25982	-0.468182	1.24669	-0.111773	0.595562	1.38652	-0.152212	-0.220752	-0.410609	0.0534086
483	TR517679|c2_g3_i12	RNA-directed DNA polymerase from mobile element jockey-like					1.25672	0.0793693	-0.615476	0.579817	0.0793693	-1.05013	-0.913552	0.605737	-1.01524	1.12712	0.0315177	0.252831	-0.0263031
484	TR517696|c1_g1_i1	C-type lectin					-0.370555	0.852469	-0.370555	-0.370555	0.453114	0.415675	-0.370555	-0.370555	-0.370555	-0.320636	1.43902	-0.245757	-0.370555
485	TR517696|c1_g1_i3	C-type lectin					1.31832	0.34203	-0.411415	-0.54937	1.60484	-0.814667	0.0024489	-0.225707	-0.167341	-0.613041	0.140404	0.11918	-0.814667
486	TR517696|c1_g1_i6	C-type lectin					0.735372	1.36346	-0.5208	-0.751714	1.2988	-0.428434	0.328964	0.116523	-0.169811	-0.78866	-0.0959181	-0.299122	-0.465381
487	TR517696|c1_g1_i8	C-type lectin					2.11444	0.192461	0.99992	-0.353428	-0.353428	-0.262446	-0.478527	0.465405	-0.0236202	-0.478527	-0.478527	-0.626372	-0.592254
488	TR517785|c1_g1_i13	transcription initiation factor TFIID subunit 5-like isoform X1					0.0193538	-0.0300832	0.521669	0.451045	-0.456478	-0.18634	0.612598	-1.02456	-0.204878	-0.526219	0.644379	0.700878	-0.502383
489	TR518004|c3_g1_i2	lissencephaly-1 homolog		GO:0000132,GO:0000776,GO:0005813,GO:0005874,GO:0005875,GO:0005938,GO:0007067,GO:0007097,GO:0007281,GO:0008017,GO:0008090,GO:0022008,GO:0031023,GO:0045502,GO:0047496,GO:0051301,GO:1904115,GO:2000574	establishment of mitotic spindle orientation,kinetochore,centrosome,microtubule,microtubule associated complex,cell cortex,mitotic nuclear division,nuclear migration,germ cell development,microtubule binding,retrograde axonal transport,neurogenesis,microtubule organizing center organization,dynein complex binding,vesicle transport along microtubule,cell division,axon cytoplasm,regulation of micro…	Biological Process,Cellular Component,Cellular Component,Cellular Component,Cellular Component,Cellular Component,Biological Process,Biological Process,Biological Process,Molecular Function,Biological Process,Biological Process,Biological Process,Molecular Function,Biological Process,Biological Process,Cellular Component,Biological Process	0.757691	0.436545	0.118556	-0.143503	1.13928	-0.315803	-0.120048	-0.275885	-0.41774	-0.83135	-0.213866	-0.816015	-0.871945
490	TR518004|c3_g1_i8	lissencephaly-1 homolog		GO:0000132,GO:0000776,GO:0005813,GO:0005874,GO:0005875,GO:0005938,GO:0007067,GO:0007097,GO:0007281,GO:0008017,GO:0008090,GO:0022008,GO:0031023,GO:0045502,GO:0047496,GO:0051301,GO:1904115,GO:2000574	establishment of mitotic spindle orientation,kinetochore,centrosome,microtubule,microtubule associated complex,cell cortex,mitotic nuclear division,nuclear migration,germ cell development,microtubule binding,retrograde axonal transport,neurogenesis,microtubule organizing center organization,dynein complex binding,vesicle transport along microtubule,cell division,axon cytoplasm,regulation of micro…	Biological Process,Cellular Component,Cellular Component,Cellular Component,Cellular Component,Cellular Component,Biological Process,Biological Process,Biological Process,Molecular Function,Biological Process,Biological Process,Biological Process,Molecular Function,Biological Process,Biological Process,Cellular Component,Biological Process	1.66824	0.643854	0.220736	-0.463252	0.328901	-0.475977	0.662942	0.193694	-0.523697	-1.09634	0.312995	-0.53006	-0.622318
491	TR518120|c1_g2_i6	complement C1q 4					-0.270171	0.751089	0.731487	-0.623754	-0.735937	-0.104608	0.624252	-0.689313	0.43766	-0.460569	-0.556767	1.06338	0.48809
492	TR518190|c1_g1_i2	serine threonine kinase					0.418079	0.247939	0.153417	0.10143	-0.574404	-0.536595	-0.115971	0.26448	-0.262481	-0.101793	0.0967035	1.127	-0.394812
493	TR518190|c1_g1_i3	serine threonine kinase					1.01146	1.08939	-0.511722	0.579298	0.125887	-0.398369	-0.476299	-0.136241	-0.0370576	-0.525891	-0.015804	0.147141	-0.844696
494	TR518382|c5_g1_i1	RNA-directed DNA polymerase from mobile element jockey-like					0.892943	1.71644	-0.627962	-0.163378	0.643216	-0.252138	0.288174	-0.296695	-0.406413	-0.461007	0.0532401	-0.152459	-1.59306
495	TR518419|c1_g1_i12	PREDICTED: uncharacterized protein DDB_G0271670-like					-0.520331	0.418328	0.27572	-1.11205	-0.935385	-0.45222	-0.464991	0.940869	0.497082	0.692902	0.912135	-0.0988924	0.258692
496	TR518419|c1_g1_i15	PREDICTED: uncharacterized protein DDB_G0271670-like					-0.438108	0.35821	-0.438108	-0.438108	-0.308274	-0.438108	0.860237	-0.438108	-0.438108	-0.438108	0.228376	0.842926	1.08528
497	TR518419|c1_g1_i2	PREDICTED: uncharacterized protein DDB_G0271670-like					-0.00172884	1.07707	0.324158	0.751181	0.166833	-0.653502	0.627569	-0.164672	-0.293903	-0.406278	-0.35009	-0.518652	-0.39504
498	TR518419|c1_g1_i3	PREDICTED: uncharacterized protein DDB_G0271670-like					-0.503997	0.063307	-0.306906	-0.149765	-0.456056	-0.115141	0.534729	-0.775664	0.619958	-0.594553	0.454827	1.23787	0.207131
499	TR518419|c1_g1_i4	PREDICTED: uncharacterized protein DDB_G0271670-like					-0.345153	-0.310235	-0.537203	0.143702	-0.921303	-0.0876312	0.628192	-0.513197	-0.166197	0.322658	0.0171233	0.392494	1.11268
500	TR518419|c1_g1_i6	PREDICTED: uncharacterized protein DDB_G0271670-like					-0.141372	-0.344485	-0.508285	-0.262584	-0.423109	-0.717949	0.0486361	-0.468973	0.0846721	0.199332	-0.2331	1.50318	1.23127
501	TR518419|c1_g1_i7	PREDICTED: uncharacterized protein DDB_G0271670-like					-0.0168019	-0.923678	-0.074864	0.760125	0.113147	-0.257345	-0.558715	-0.844879	-0.47024	0.66612	-0.677605	0.0384954	1.8716
502	TR518533|c2_g1_i1	FMRFamide receptor-like					0.853527	0.407395	-0.19	-0.599752	2.18043	-0.475294	-0.567201	0.432287	-0.312542	-0.592093	0.173798	-0.548054	-0.68017
503	TR518835|c6_g2_i1	elongation factor 1-alpha		GO:0000166	nucleotide binding	Molecular Function	-0.582101	-0.508978	-0.562456	-0.435492	-0.512616	-0.531898	-0.455137	-0.12099	0.00615655	-0.0484128	1.23033	0.594778	2.08052
504	TR518858|c2_g2_i2	hypothetical protein					-0.632803	-0.187481	-0.2984	-0.127355	-0.614717	-0.493914	0.0875485	-0.301298	-0.186814	0.255899	-0.148696	0.264829	2.62504
505	TR519243|c1_g1_i3	G- coupled receptor 64-like					-0.251791	-0.468752	-0.478185	0.672652	0.23873	0.23873	-0.166893	1.07828	0.380226	-0.544217	-0.629115	0.436825	0.050068
506	TR519243|c1_g1_i7	G- coupled receptor 64-like					0.221304	0.86914	-0.830559	-0.273281	-1.02561	-0.419566	0.590501	1.23834	-0.712138	-0.342941	0.597467	0.618365	0.325794
507	TR519266|c1_g1_i5	piggyBac transposable element-derived 4-like					0.280974	1.40749	0.179969	1.48582	-0.273522	0.0490754	0.771569	-1.06919	-0.425029	-0.578598	-0.631161	-0.304442	-0.717737
508	TR519297|c2_g1_i5	FH1 FH2 domain-containing 3-like					1.24045	1.82443	-0.462196	0.0724871	0.184353	0.199522	-0.14935	-0.366446	-0.308617	-0.89639	0.157809	-0.691617	-0.835716
509	TR519434|c2_g1_i1	PREDICTED: girdin-like					0.949779	0.611942	-1.1763	-0.142452	0.15865	1.22989	-0.181811	0.344952	-0.454705	-0.393698	-0.324162	0.3174	-0.653471
510	TR519434|c2_g1_i2	PREDICTED: girdin-like					1.04442	1.16171	-0.911316	0.41697	-0.331816	0.128086	0.0986204	0.635655	-0.0810651	-0.260173	0.309505	-0.846029	-1.08002
511	TR519451|c1_g6_i1	epididymal secretory E1-like					1.43196	1.13992	0.933776	-0.485809	-0.78097	-0.749736	-0.53266	-0.502987	-0.360873	-0.22032	0.555845	-0.351503	-0.654472
512	TR519645|c3_g2_i7	cartilage matrix -like					1.38102	0.288907	-0.0412563	-0.155039	0.256328	-0.715683	-0.617947	0.0990264	0.465415	-0.245481	-0.551331	-0.456513	0.611776
513	TR519647|c1_g2_i1	PREDICTED: uncharacterized protein LOC105335329					-0.365327	1.06787	0.349212	0.489127	-0.632064	-0.113929	1.3765	-0.735691	-0.632438	-0.763001	-0.403486	0.164779	0.205182
514	TR519663|c0_g1_i5	FMRFamide receptor-like					1.23567	-0.592443	-0.22005	-0.592443	0.177733	0.19466	0.651687	-0.249672	0.567052	-0.355466	-0.592443	0.0592443	-0.592443
515	TR519715|c3_g1_i3	Retrovirus-related Pol poly from transposon 412					-0.270397	-0.454563	-0.494599	0.490288	-0.590686	0.530324	0.0418839	0.730504	0.666446	0.490288	0.0258695	-0.622715	-0.198332
516	TR519725|c1_g1_i1	RNA-directed DNA polymerase from mobile element jockey-like					1.87237	0.401312	-0.456457	-0.547621	0.0532321	0.185834	1.11405	-0.158102	-0.841832	-0.978577	0.521483	-0.721661	-0.866695
517	TR519728|c1_g1_i3	acetylcholine receptor subunit beta-like					-0.382749	-0.0283518	0.418189	-0.31187	1.3538	-0.31187	-0.800938	0.251622	-0.800938	-0.269342	1.02066	-0.0637915	-0.333134
518	TR519728|c1_g1_i7	acetylcholine receptor subunit beta-like					1.65716	0.300155	-0.255447	-0.40907	1.95928	-0.905783	-0.122307	0.556193	-0.155592	-0.931387	-0.163273	-0.588296	-0.636943
519	TR520185|c2_g2_i2	nose resistant to fluoxetine 6-like					-0.255355	-0.8594	-0.841016	-1.30324	0.690106	-0.415558	-0.0741419	-0.155557	0.978997	0.921218	0.711116	0.561418	0.306669
520	TR520401|c5_g1_i1	balbiani ring 3-like					0.762739	-0.384281	0.355168	0.320234	-0.553131	0.914122	0.0698692	-0.14265	0.372636	-0.0291122	-0.529841	0.302767	-1.12955
521	TR520401|c5_g1_i11	balbiani ring 3-like					0.195324	0.0557339	1.45828	0.381445	0.168736	1.13257	0.295032	-0.363037	-0.130387	-0.841633	-0.702042	-0.648865	-0.841633
522	TR520401|c5_g1_i15	balbiani ring 3-like					-0.357813	1.19864	-0.878113	0.98963	-0.348919	-0.411177	1.7056	-0.131016	-0.504564	-0.0287345	-0.415624	-0.566822	-0.357813
523	TR520497|c0_g1_i1	catalytic subunit of kinase A	EC:2.7.11	GO:0004674,GO:0005524,GO:0006468	protein serine/threonine kinase activity,ATP binding,protein phosphorylation	Molecular Function,Molecular Function,Biological Process	1.79856	1.44868	0.0771802	-0.0664481	0.0544679	0.382931	-0.101057	0.515474	-0.342349	-0.781669	-0.465536	-1.12311	-1.00944
524	TR520539|c0_g1_i1	pol-like protein					0.054884	0.490867	-1.02288	0.614204	-0.729599	-0.286445	-0.741789	0.212283	0.186109	-0.219757	1.97091	0.00540566	-0.145181
525	TR520929|c1_g1_i3	transcriptional activator Pur-beta-like isoform X6					0.830691	0.179373	-0.529413	-0.926472	0.595589	0.0400543	0.0278638	0.414475	0.290829	0.337849	-0.294312	0.261223	-0.696596
526	TR521027|c2_g1_i1	RNA-directed DNA polymerase from mobile element jockey-like					0.191746	0.306118	-0.679297	0.814353	-0.603554	0.0107205	0.356108	0.364819	-0.220295	0.188716	0.128122	0.495475	-0.661876
527	TR521340|c4_g2_i5	PREDICTED: uncharacterized protein K02A2.6-like					1.00774	0.602194	-0.347496	0.422523	-0.39883	1.12067	-0.296161	0.091415	-0.588768	-0.711971	-0.414231	0.545726	-0.722238
528	TR521384|c6_g2_i1	catalytic subunit of kinase A	EC:2.7.11	GO:0004674,GO:0005524,GO:0006468	protein serine/threonine kinase activity,ATP binding,protein phosphorylation	Molecular Function,Molecular Function,Biological Process	1.81529	1.2933	0.429191	-0.00994641	0.505455	-0.190477	0.0791658	0.797252	-0.495863	-0.908975	-0.479721	-1.06002	-1.29046
529	TR521384|c6_g2_i2	catalytic subunit of kinase A	EC:2.7.11,EC:2.7.11.11	GO:0000287,GO:0001843,GO:0004691,GO:0005524,GO:0005634,GO:0005813,GO:0005829,GO:0005886,GO:0005952,GO:0006468,GO:0007188,GO:0031625,GO:0048471,GO:0051447,GO:0070062,GO:0070613,GO:0097546,GO:1901621	magnesium ion binding,neural tube closure,cAMP-dependent protein kinase activity,ATP binding,nucleus,centrosome,cytosol,plasma membrane,cAMP-dependent protein kinase complex,protein phosphorylation,adenylate cyclase-modulating G-protein coupled receptor signaling pathway,ubiquitin protein ligase binding,perinuclear region of cytoplasm,negative regulation of meiotic cell cycle,extracellular exosom…	Molecular Function,Biological Process,Molecular Function,Molecular Function,Cellular Component,Cellular Component,Cellular Component,Cellular Component,Cellular Component,Biological Process,Biological Process,Molecular Function,Cellular Component,Biological Process,Cellular Component,Biological Process,Cellular Component,Biological Process	1.97766	1.17105	0.0922307	-0.511249	0.292278	0.265571	0.190842	0.454318	-0.505086	-0.752641	-0.162001	-0.988897	-1.25982
530	TR521384|c6_g2_i3	catalytic subunit of kinase A	EC:2.7.11,EC:2.7.11.11	GO:0000287,GO:0001843,GO:0004691,GO:0005524,GO:0005634,GO:0005813,GO:0005829,GO:0005886,GO:0005952,GO:0006468,GO:0007188,GO:0031625,GO:0048471,GO:0051447,GO:0070062,GO:0070613,GO:0097546,GO:1901621	magnesium ion binding,neural tube closure,cAMP-dependent protein kinase activity,ATP binding,nucleus,centrosome,cytosol,plasma membrane,cAMP-dependent protein kinase complex,protein phosphorylation,adenylate cyclase-modulating G-protein coupled receptor signaling pathway,ubiquitin protein ligase binding,perinuclear region of cytoplasm,negative regulation of meiotic cell cycle,extracellular exosom…	Molecular Function,Biological Process,Molecular Function,Molecular Function,Cellular Component,Cellular Component,Cellular Component,Cellular Component,Cellular Component,Biological Process,Biological Process,Molecular Function,Cellular Component,Biological Process,Cellular Component,Biological Process,Cellular Component,Biological Process	1.66959	0.773687	0.155824	0.116104	-0.074551	0.0207765	-0.0189433	0.317792	-0.700358	-0.138985	-0.332288	-1.15581	-0.861003
531	TR521384|c6_g2_i4	catalytic subunit of kinase A	EC:2.7.11	GO:0004674,GO:0005524,GO:0006468	protein serine/threonine kinase activity,ATP binding,protein phosphorylation	Molecular Function,Molecular Function,Biological Process	1.14012	1.43779	-0.409204	-0.842176	1.4495	-0.515024	-0.590147	0.0671858	-0.20847	-0.592975	0.253178	-0.381739	-0.776341
532	TR521384|c6_g2_i6	catalytic subunit of kinase A	EC:2.7.11	GO:0004674,GO:0005524,GO:0006468	protein serine/threonine kinase activity,ATP binding,protein phosphorylation	Molecular Function,Molecular Function,Biological Process	1.90686	0.81669	0.428603	-0.043989	0.373617	0.259304	0.329049	0.190137	-0.346992	-0.914218	-0.348439	-1.09828	-1.27655
533	TR521399|c2_g1_i2	FMRFamide receptor-like		GO:0007154	cell communication	Biological Process	0.205024	0.631475	0.156564	0.0596434	1.087	-0.657569	-0.376499	-0.798103	0.0111831	-0.415267	-0.279578	0.0499514	0.243792
534	TR521461|c0_g1_i1	POC1 centriolar homolog A-like isoform X1					1.36067	1.33938	0.211142	0.787157	-0.440007	0.196115	0.596822	-0.560219	-0.296003	-0.700466	-0.228384	-0.626586	-1.51315
535	TR521461|c0_g1_i2	POC1 centriolar homolog A-like isoform X1					0.451671	1.14254	-0.416311	1.12902	0.703142	0.676103	0.474655	0.774122	-0.610999	-0.68671	-0.456871	-1.20047	-1.17884
536	TR521679|c0_g11_i2	RNA-directed DNA polymerase from mobile element jockey-like					1.07113	0.0355437	-0.941998	-0.287982	-0.00702539	0.395446	-0.229159	1.14892	-0.491539	-0.132411	0.163251	-0.703611	0.733677
537	TR521725|c2_g1_i1	G- coupled receptor 64-like					0.670759	0.485084	-0.154465	-0.628969	0.663882	-0.0581889	-0.718368	-0.168219	-0.0444352	-0.53957	1.60601	-0.292002	-0.642723
538	TR521736|c1_g2_i1	hypothetical protein LOTGIDRAFT_139303		GO:0005452,GO:0015698,GO:0016021,GO:0098656	inorganic anion exchanger activity,inorganic anion transport,integral component of membrane,anion transmembrane transport	Molecular Function,Biological Process,Cellular Component,Biological Process	-0.180265	0.173742	-0.54487	-1.19671	1.80175	0.268073	-0.86284	1.34546	0.292451	-0.409203	0.396321	-0.661459	0.212958
539	TR521740|c3_g6_i1	sialic acid binding lectin					0.247345	1.28638	0.928913	-0.981408	0.0541173	-0.086412	0.804193	0.0207416	0.183229	-0.86635	-0.55455	-0.304233	-0.308624
540	TR521791|c1_g1_i12	serine threonine- phosphatase PP1-alpha catalytic subunit-like	EC:3.1.3.16,EC:3.1,EC:3.1.3.41	GO:0004721,GO:0006470,GO:0046872	phosphoprotein phosphatase activity,protein dephosphorylation,metal ion binding	Molecular Function,Biological Process,Molecular Function	0.0743869	1.33935	0.221103	0.303335	0.177114	-0.529476	0.786975	-0.710309	-0.155311	-0.192552	-0.637451	-0.651448	0.290338
541	TR521799|c3_g3_i2	hypothetical protein		GO:0005840	ribosome	Cellular Component	0.444886	-0.0756306	0.249779	1.90191	-0.274221	-0.409402	0.0309812	0.317021	-0.520195	0.386354	-0.493019	-0.467934	-0.660951
542	TR521799|c3_g4_i3	hypothetical protein					1.06849	0.62144	-0.478892	0.641629	-0.0751008	0.282543	1.00504	-0.812742	0.408007	-0.578398	-0.738473	-0.566861	-0.602914
543	TR521799|c3_g4_i4	hypothetical protein					0.483573	-0.582207	0.146523	-0.244126	-0.434812	0.0620027	0.335148	0.171261	1.01543	-0.365752	0.402145	-0.604883	-0.639928
544	TR521799|c3_g4_i6	hypothetical protein					0.469728	0.499567	0.76042	-0.562615	-0.224757	1.32592	0.192512	-0.214169	0.570797	-0.522187	-0.886034	-0.502936	-0.749832
545	TR521809|c1_g1_i1	probable ATP-dependent RNA helicase DHX36-like					0.809829	0.749365	-0.335422	0.28344	-0.619957	-0.107795	-0.570163	-0.109573	-0.200269	-0.207382	0.781376	0.14473	-0.242949
546	TR521809|c1_g1_i14	probable ATP-dependent RNA helicase DHX36-like					0.783999	0.120393	0.0327469	1.60412	-0.555734	-0.718506	0.765218	-0.383572	-0.111243	-0.737287	-0.192629	-0.111243	-0.693464
547	TR521853|c1_g1_i1	RNA-directed DNA polymerase from mobile element jockey-like					1.09714	1.67627	-0.224404	-0.55864	0.69051	-0.309118	-0.210541	-0.357636	0.0728661	-0.73731	0.477954	-0.583284	-0.615629
548	TR522046|c1_g1_i2	deleted in malignant brain tumors 1 - partial		GO:0044421	extracellular region part	Cellular Component	0.261251	1.86649	-0.00628833	-0.303555	0.729446	-0.606766	-0.493805	0.0806621	-0.554745	-0.416516	0.359349	-0.437325	-0.477455
549	TR522124|c0_g1_i1	predicted protein		GO:0003677,GO:0046872	DNA binding,metal ion binding	Molecular Function,Molecular Function	-0.136074	-0.0709587	-0.685934	0.522312	-0.255451	-0.374829	0.214824	-0.22832	0.822565	0.504224	0.196737	0.0411839	0.334202
550	TR522165|c0_g1_i4	serine arginine repetitive matrix 2-like		GO:0016021	integral component of membrane	Cellular Component	0.0861837	0.438138	0.514395	-1.00487	1.09805	-1.08113	-0.0897935	0.338418	0.57892	-0.441748	0.282692	-0.218843	-0.303899
551	TR522165|c0_g1_i6	serine arginine repetitive matrix 2-like					-0.424829	0.975602	-0.0232349	-0.599883	0.584305	-0.136505	-0.404234	0.138089	-0.040397	-1.03237	0.701007	0.707872	-0.359613
552	TR522442|c1_g5_i1	von Willebrand factor type EGF and pentraxin domain-containing 1-like					-0.219812	0.976452	-0.336071	-0.268706	0.103972	-0.207861	0.991663	-0.491444	0.208279	-0.5675	0.185461	-0.0579201	-0.262187
553	TR522553|c1_g3_i12	cartilage matrix -like					1.08775	-0.550831	2.16965	-0.105884	0.160272	-0.359849	-0.275533	-0.347151	-0.379151	-0.408611	-0.334453	-0.650386	0.0952566
554	TR522673|c1_g2_i2	PREDICTED: uncharacterized protein LOC101846901					0.149408	1.28002	0.186297	1.73382	-0.790125	-0.164182	0.215276	-1.12025	-0.5496	0.222211	-0.898242	-0.204782	0.199156
555	TR522873|c0_g1_i1	GPI-anchored -like		GO:0003677,GO:0046872,GO:0050794	DNA binding,metal ion binding,regulation of cellular process	Molecular Function,Molecular Function,Biological Process	1.10533	0.902491	0.021986	-0.835469	1.19753	0.252485	0.035816	-0.0748234	-0.296102	-0.821639	0.229435	-0.581921	-1.19966
556	TR523436|c2_g1_i2	sodium-coupled monocarboxylate transporter 1-like		GO:0006810,GO:0016020	transport,membrane	Biological Process,Cellular Component	0.903649	0.412165	-0.0600456	-0.686447	1.90589	0.01705	-0.32988	0.325432	-0.908097	-0.484071	0.257974	-0.474434	-0.850275
557	TR523604|c1_g3_i1	brain-specific angiogenesis inhibitor 1-like					1.05854	0.320511	-0.0549107	0.56714	-0.533697	1.01099	0.171045	0.629159	-0.326347	0.266141	-0.300713	-0.471472	-1.50926
558	TR523629|c2_g2_i1	FMRFamide receptor-like					0.231913	-0.227982	-0.310527	-1.44258	1.45437	-0.184744	-0.113991	1.13401	-0.0196536	-0.172952	0.613193	-0.145437	-0.656431
559	TR523629|c2_g2_i2	FMRFamide receptor-like					-0.713197	-0.577489	-0.202935	-1.19089	0.660167	-0.056371	0.356181	-0.509635	1.15414	-0.745767	0.209616	-0.00751613	1.69697
560	TR523664|c2_g1_i1	PREDICTED: uncharacterized protein LOC101851575					-0.585279	0.164254	0.138107	-0.397896	0.255766	-1.28252	0.233978	-0.0122352	-0.397896	0.203473	0.84842	0.1904	0.839705
561	TR523666|c3_g7_i2	N-acetylated-alpha-linked acidic dipeptidase					-0.851452	-0.269104	-0.401354	0.0592797	0.0359678	-0.461202	-0.377369	0.915542	-0.431614	-0.362351	0.746979	0.564743	1.33224
562	TR523905|c1_g1_i1	sodium-coupled monocarboxylate transporter 1-like		GO:0006810,GO:0016020	transport,membrane	Biological Process,Cellular Component	0.83849	0.819599	0.57401	0.318975	-0.512249	-0.578369	0.451215	0.493721	-0.0777456	-0.20054	-0.701164	-0.531141	-0.20054
563	TR523957|c0_g5_i1	PREDICTED: perlucin-like					-0.6071	0.738544	-0.308507	0.40044	-0.500043	-0.627044	-0.0112311	-0.642566	0.44616	0.607404	-0.224781	0.303919	0.510884
564	TR523957|c0_g6_i1	PREDICTED: perlucin-like					-0.0584975	0.491189	0.935723	1.24218	-0.6025	0.0847858	0.326828	-0.857213	-0.107048	-0.876988	0.217412	-0.397878	-0.284198
565	TR523976|c2_g3_i7	macrophage mannose receptor 1-like					1.13314	1.30214	0.0699368	-0.235975	0.335203	0.298836	-0.118317	1.05185	-0.467013	-0.70233	0.185456	-0.849938	-1.26923
566	TR524084|c0_g4_i1	elongation factor 1-alpha	EC:3.6.1,EC:3.6.1.15	GO:0003746,GO:0003924,GO:0005525,GO:0005737,GO:0006414	translation elongation factor activity,GTPase activity,GTP binding,cytoplasm,translational elongation	Molecular Function,Molecular Function,Molecular Function,Cellular Component,Biological Process	-0.689903	-0.814852	-0.767761	0.498268	-0.875624	0.542347	-0.697082	0.450097	0.153448	1.32682	0.141162	1.23886	-0.0680171
567	TR524094|c3_g1_i1	tripartite motif-containing 2-like					0.348904	1.05375	-0.0295353	-1.01584	1.40223	-0.719399	-0.701265	0.386354	-0.251868	-0.719399	0.594102	0.361519	-0.322826
568	TR524148|c3_g4_i4	RNA-directed DNA polymerase from mobile element jockey-like					1.47296	0.900457	0.129656	-0.311716	0.417507	0.174433	0.324755	0.507061	-0.231757	-0.724302	-0.0686414	-1.19126	-0.743492
569	TR524170|c1_g1_i1	kelch 12-like					1.21943	0.797666	-0.463563	-1.057	0.332647	0.735483	0.0947299	0.287361	-0.109392	-0.705535	-0.660926	-0.377048	-0.458156
570	TR524397|c0_g1_i1	PREDICTED: uncharacterized protein K02A2.6-like					1.06333	0.540925	-0.116159	-0.205947	0.222586	-0.658968	0.0307665	0.596023	0.275643	-0.814057	0.598063	0.185855	-1.0018
571	TR524432|c1_g1_i1	Hemicentin- partial					0.838327	0.121775	-0.482673	-1.02047	2.24416	-0.520546	-0.266041	0.311896	0.0869324	-0.402383	0.170252	-0.325123	-0.768991
572	TR524432|c1_g1_i3	Hemicentin- partial					0.545776	-0.554669	-0.289192	-0.905784	2.3356	-0.194991	-0.451904	1.11098	-0.199272	-0.332011	0.383064	-0.721663	-0.370548
573	TR524435|c0_g2_i2	predicted protein					0.958972	0.561031	-0.609958	0.782834	0.140258	-0.0913306	-0.192447	-0.176138	0.169614	-0.123949	0.0750216	-0.528413	-0.978543
574	TR524451|c5_g4_i8	RNA-directed DNA polymerase from mobile element jockey-like					0.0484948	0.0121648	-0.356834	-0.871153	0.347683	0.733779	0.505826	0.0666598	-0.685942	0.116168	-0.0633447	0.916854	-0.799918
575	TR524623|c4_g1_i3	ribosome-releasing factor mitochondrial-like		GO:0005622,GO:0006412,GO:0006996,GO:0097159,GO:1901363	intracellular,translation,organelle organization,organic cyclic compound binding,heterocyclic compound binding	Cellular Component,Biological Process,Biological Process,Molecular Function,Molecular Function	-0.431516	0.112274	-0.360586	1.83822	-0.98161	0.041345	0.309299	0.180839	-0.385806	0.12646	-0.801923	0.225761	0.919289
576	TR524623|c4_g1_i5	ribosome-releasing factor mitochondrial-like					0.539389	0.664342	0.473238	-0.254429	0.365435	0.14738	0.14003	-0.0915002	-0.041274	-0.0486242	-0.342631	-0.337731	-0.570486
577	TR524641|c0_g1_i1	C-type lectin					0.860384	-0.55886	-0.395534	-0.0745146	0.96739	0.539364	-0.418062	0.629475	-0.142098	-0.508172	-0.592651	-0.102674	-0.739081
578	TR524641|c0_g1_i3	C-type lectin					-0.0306491	0.725363	-0.081731	-0.469953	1.05229	-0.469953	-0.469953	-0.469953	0.33714	-0.469953	0.909258	-0.469953	-0.0919474
579	TR524641|c0_g1_i5	C-type lectin					0.0799205	0.218449	0.0937733	-0.529606	1.88772	-0.633503	-0.141726	0.0833837	-0.287181	-0.633503	1.36824	-0.633503	-0.633503
580	TR524641|c0_g1_i8	C-type lectin					-0.0749257	1.8262	-0.051455	-0.556075	1.08687	-0.54434	0.429694	-0.250956	-0.0279843	-0.638223	-0.0045136	-0.438722	-0.591281
581	TR525011|c0_g2_i2	calmodulin- partial		GO:0005509	calcium ion binding	Molecular Function	-1.23493	-0.285763	0.13961	-1.05143	0.546633	-0.187344	0.4332	0.276396	1.29729	0.199662	0.249706	0.301418	-0.354157
582	TR525232|c1_g3_i2	RNA-directed DNA polymerase from mobile element jockey-like					0.146208	1.6675	0.871329	-0.00833862	-0.071329	-0.464653	-0.233932	0.695909	-0.46099	-0.835271	0.52708	-0.586239	-0.633115
583	TR525469|c0_g1_i4	inter-alpha-trypsin inhibitor heavy chain H4-like					-0.535056	0.653833	0.131882	-0.513308	0.613962	0.682831	-0.524182	1.34071	0.208	-0.0783485	-0.535056	-0.535056	-0.284954
584	TR525508|c0_g2_i3	hypothetical protein					1.87019	0.261189	-0.383593	-0.559577	1.62617	-0.288946	-0.50338	-0.189123	-0.456057	-0.519648	-0.104089	-0.481197	-0.445705
585	TR525571|c8_g1_i1	chitin synthase 1		GO:0016740	transferase activity	Molecular Function	0.83386	0.956916	-0.094659	-0.933682	-0.083472	0.453503	-0.654008	-0.178561	0.654868	-1.01199	-0.206529	-0.318398	-0.407894
586	TR525571|c8_g1_i2	chitin synthase	EC:3.6.1,EC:3.6.1.15	GO:0003774,GO:0005524,GO:0016021,GO:0016459,GO:0016758	motor activity,ATP binding,integral component of membrane,myosin complex,transferase activity transferring hexosyl groups	Molecular Function,Molecular Function,Cellular Component,Cellular Component,Molecular Function	0.742878	0.154277	0.12521	-0.209057	0.670211	-0.448857	-0.46339	-0.20179	-0.46339	-0.46339	1.30241	-0.46339	-0.194523
587	TR525602|c2_g1_i9	mitogen-activated kinase kinase kinase 7-like isoform X7	EC:2.7.11.25,EC:2.7.11	GO:0000186,GO:0000287,GO:0004709,GO:0005524,GO:0005622	activation of MAPKK activity,magnesium ion binding,MAP kinase kinase kinase activity,ATP binding,intracellular	Biological Process,Molecular Function,Molecular Function,Molecular Function,Cellular Component	0.985178	0.440525	-1.16158	-0.607375	0.730369	-0.362122	-0.444935	0.349749	0.577484	-1.13292	0.555188	-0.702928	0.182531
588	TR525622|c1_g2_i1	predicted protein		GO:0016021	integral component of membrane	Cellular Component	-0.266733	0.907482	0.334572	-0.697668	-0.133109	0.170884	-0.0579463	0.00635996	0.381341	-0.0495948	-0.203262	-0.119747	-0.30849
589	TR525622|c1_g2_i2	predicted protein		GO:0016021	integral component of membrane	Cellular Component	0.892172	0.794153	-0.0251605	-0.872175	-0.0517962	0.466001	-0.21161	0.390356	0.526731	-0.324546	-0.135965	-0.830623	-0.0773664
590	TR525622|c1_g2_i3	predicted protein		GO:0016021	integral component of membrane	Cellular Component	1.17018	0.331436	-0.147542	0.365497	-0.253981	0.557088	-0.0581324	1.77582	-0.732959	-0.707414	-0.364678	-0.0858067	-0.879846
591	TR525622|c1_g2_i4	predicted protein		GO:0016021	integral component of membrane	Cellular Component	-0.45489	0.576589	0.0296483	-0.00705912	-0.370463	1.24099	0.870249	-0.45489	-0.348438	-0.322743	-0.0547788	-0.249328	-0.45489
592	TR525622|c1_g2_i5	predicted protein		GO:0016021	integral component of membrane	Cellular Component	0.504121	-0.411887	-0.664046	0.568447	0.241669	0.594178	0.401199	0.899085	-0.422179	-0.293526	0.462952	-0.6589	-0.790126
593	TR525848|c0_g3_i1	soma ferritin	EC:1.16.3.1,EC:1.16.3	GO:0004322,GO:0005623,GO:0006826,GO:0006879,GO:0008199,GO:0055114	ferroxidase activity,cell,iron ion transport,cellular iron ion homeostasis,ferric iron binding,oxidation-reduction process	Molecular Function,Cellular Component,Biological Process,Biological Process,Molecular Function,Biological Process	-0.573011	-0.0959137	0.543533	-1.62652	1.4758	-0.616509	-0.00883265	0.157988	0.540632	-0.801004	0.100763	0.449201	0.0768675
594	TR525848|c0_g3_i2	soma ferritin	EC:1.16.3.1,EC:1.16.3	GO:0004322,GO:0005623,GO:0006826,GO:0006879,GO:0008199,GO:0055114	ferroxidase activity,cell,iron ion transport,cellular iron ion homeostasis,ferric iron binding,oxidation-reduction process	Molecular Function,Cellular Component,Biological Process,Biological Process,Molecular Function,Biological Process	0.0544517	1.83752	0.456217	-0.8103	-0.138778	-0.592199	0.446651	-0.0479028	-0.542456	-0.569241	0.081236	0.398822	-0.404708
595	TR526136|c1_g1_i1	complement C1q 4 isoform X2					-0.805778	-0.192737	1.05277	-0.329912	1.18873	-1.16632	0.272203	-0.715036	0.087684	0.462792	0.103465	0.169018	0.1065
596	TR526756|c1_g2_i3	26S proteasome non-ATPase regulatory subunit 10-like					-0.219555	-0.402845	-0.561141	1.828	0.462145	0.0967906	-0.0499881	0.2606	-0.581234	-0.114924	0.107572	0.564326	-1.20461
597	TR526756|c1_g2_i6	26S proteasome non-ATPase regulatory subunit 10-like					-0.277754	0.758902	0.815516	-0.336489	0.410523	-0.278814	0.0986142	0.925246	0.0127386	0.491946	0.0570547	-1.6155	-0.39904
598	TR526756|c1_g2_i8	26S proteasome non-ATPase regulatory subunit 10-like					-0.124	-1.00279	-0.0911214	0.0343112	0.464393	1.3295	-0.235749	-0.101194	0.650261	-0.160109	-0.689777	0.437026	0.014166
599	TR526780|c2_g4_i3	protease inhibitor B1-like		GO:0005488,GO:0005576	binding,extracellular region	Molecular Function,Cellular Component	1.18669	0.246129	0.830178	-0.0913551	-0.966194	0.278493	0.555201	-1.00338	-0.391286	0.486765	-0.72457	-0.275168	-0.140273
600	TR526833|c2_g5_i2	calcyphosin -like isoform X2		GO:0005509	calcium ion binding	Molecular Function	0.462052	0.033089	-0.872567	-0.796201	1.67317	-0.685827	0.271137	0.404181	0.134513	-0.661963	1.26569	-0.102938	-0.650031
601	TR527039|c2_g4_i1	RNA-directed DNA polymerase from mobile element jockey-like					1.14722	0.760898	0.140984	-0.243842	0.819296	-0.0671517	0.010712	-0.633161	-0.743967	-0.754448	0.0114607	-0.754448	0.157455
602	TR527062|c0_g1_i1	guanine nucleotide-binding G(i) alpha subunit	EC:3.6.1,EC:3.6.1.15	GO:0001664,GO:0003924,GO:0004871,GO:0005525,GO:0005834,GO:0007188,GO:0031683,GO:0046872	G-protein coupled receptor binding,GTPase activity,signal transducer activity,GTP binding,heterotrimeric G-protein complex,adenylate cyclase-modulating G-protein coupled receptor signaling pathway,G-protein beta/gamma-subunit complex binding,metal ion binding	Molecular Function,Molecular Function,Molecular Function,Molecular Function,Cellular Component,Biological Process,Molecular Function,Molecular Function	1.35282	1.11698	0.758449	0.496465	0.151512	0.165089	0.547253	-0.224367	-0.657067	-0.687238	-0.681707	-0.888377	-1.31479
603	TR527062|c0_g3_i1	guanine nucleotide-binding G(i) alpha subunit	EC:3.6.1,EC:3.6.1.15	GO:0003924,GO:0004871,GO:0005525,GO:0007188,GO:0031683,GO:0046872	GTPase activity,signal transducer activity,GTP binding,adenylate cyclase-modulating G-protein coupled receptor signaling pathway,G-protein beta/gamma-subunit complex binding,metal ion binding	Molecular Function,Molecular Function,Molecular Function,Biological Process,Molecular Function,Molecular Function	1.64566	1.05585	0.782498	0.777926	0.333117	-0.0545397	0.0858919	-0.233018	-0.543111	-0.437297	-0.94677	-0.80046	-1.41607
604	TR527185|c1_g1_i1	PREDICTED: neuroligin-2-like					-0.423493	-0.159571	-0.576567	-0.270418	0.516068	-0.539618	-0.872159	0.186166	0.283817	0.00406033	0.326045	0.61108	1.27088
605	TR527864|c1_g1_i2	RNA-directed DNA polymerase from mobile element jockey-like					0.714683	-0.00562521	0.441064	-1.22808	1.23816	-0.778342	-0.427938	1.39812	-0.281073	-0.170772	0.541005	0.177804	-0.899612
606	TR527883|c7_g1_i6	neuronal acetylcholine receptor subunit alpha-6-like					-0.388235	-0.348051	0.18505	0.447583	-0.297152	-0.554327	-0.415024	-0.585134	0.994079	-0.0828399	-0.0614087	0.391326	0.570812
607	TR527956|c2_g1_i1	hypothetical protein, partial					0.466587	-0.0608591	0.937921	-0.481693	-0.470471	0.752754	0.152364	0.542337	-0.498527	-0.335804	-0.234804	0.129919	-0.852028
608	TR527992|c0_g4_i2	RNA-directed DNA polymerase from mobile element jockey-like					-0.0445845	0.369795	0.762857	-0.367028	-0.128526	-0.0898865	0.417762	-0.197146	0.44441	-1.05588	0.143285	0.429754	-0.308402
609	TR528078|c0_g1_i2	RNA-directed DNA polymerase from mobile element jockey-like					-0.111733	1.27191	1.14313	0.522438	-0.248001	-0.163395	-0.0990045	-0.22479	0.541904	-0.780345	-0.415715	0.210219	-1.14423
610	TR528433|c3_g1_i2	bromodomain-containing 8-like isoform X3					1.04419	-0.262624	-0.708478	0.890446	-0.010486	-0.198052	0.279575	-0.206764	0.529663	-0.165254	-0.121181	-0.0566088	-0.455315
611	TR528460|c0_g2_i6	neuronal calcium sensor 2-like		GO:0005509	calcium ion binding	Molecular Function	-0.156387	0.792101	-0.94536	-0.652134	1.91887	-0.441012	-0.365164	1.31131	-0.036751	-0.584888	0.504349	-0.324503	-0.63415
612	TR528481|c1_g3_i1	serine threonine- kinase PLK4-like	EC:2.7.11	GO:0000086,GO:0001741,GO:0004674,GO:0005524,GO:0005730,GO:0005814,GO:0005829,GO:0006468,GO:0032154,GO:0042802,GO:0046601,GO:0060707,GO:0098535,GO:0098536	G2/M transition of mitotic cell cycle,XY body,protein serine/threonine kinase activity,ATP binding,nucleolus,centriole,cytosol,protein phosphorylation,cleavage furrow,identical protein binding,positive regulation of centriole replication,trophoblast giant cell differentiation,de novo centriole assembly involved in multi-ciliated epithelial cell differentiation,deuterosome	Biological Process,Cellular Component,Molecular Function,Molecular Function,Cellular Component,Cellular Component,Cellular Component,Biological Process,Cellular Component,Molecular Function,Biological Process,Biological Process,Biological Process,Cellular Component	1.22805	1.52546	0.0868972	0.760866	-0.126271	0.139232	0.757037	-0.531546	-0.158182	-1.03383	-0.407091	-0.802793	-1.0951
613	TR528528|c5_g3_i1	elongation factor 1-alpha		GO:0000166	nucleotide binding	Molecular Function	-0.289434	-0.287711	-0.209818	-0.268668	-0.191982	-0.277543	-0.291674	-0.208741	-0.273752	-0.261689	0.620983	1.81945	0.144233
614	TR528568|c2_g1_i1	EF-hand calcium-binding domain-containing 1-like					1.54197	0.298978	0.292423	0.0441518	0.880326	0.135103	1.14498	-1.22936	-0.268031	-0.188142	-0.615037	-1.12428	-1.06242
615	TR528624|c5_g1_i2	endonuclease-reverse transcriptase		GO:0003824,GO:0043170,GO:0044238	catalytic activity,macromolecule metabolic process,primary metabolic process	Molecular Function,Biological Process,Biological Process	-0.244896	-0.545077	0.315057	0.517102	-0.412305	-0.397873	0.0466257	0.273205	-0.0543967	1.03376	-0.236237	0.696056	-0.262214
616	TR528916|c1_g2_i6	PREDICTED: uncharacterized protein K02A2.6-like					-0.42252	0.933538	0.613732	0.215014	-0.239774	0.0613413	-0.121405	-0.537775	0.727949	-0.480667	0.493286	-0.420443	-0.729866
617	TR529002|c3_g3_i1	calcineurin B homologous 1		GO:0005509	calcium ion binding	Molecular Function	0.428364	0.271711	0.447728	-0.996277	1.7154	-0.734553	-0.310145	0.625014	0.039667	-0.852321	0.754051	-0.446165	-0.476162
618	TR529027|c2_g7_i1	tyramine beta-hydroxylase- partial	EC:1.14.17	GO:0005507,GO:0016715,GO:0055114	copper ion binding,oxidoreductase activity acting on paired donors with incorporation or reduction of molecular oxygen reduced ascorbate as one donor and incorporation of one atom of oxygen,oxidation-reduction process	Molecular Function,Molecular Function,Biological Process	-0.986806	0.482406	0.39947	-0.399989	0.686851	0.31557	-0.399989	0.477343	0.573538	-0.549948	-0.344538	-0.375398	0.791485
619	TR529287|c0_g1_i2	hypothetical protein LOTGIDRAFT_236474	EC:3.1,EC:3.1.3.41	GO:0016311,GO:0016791	dephosphorylation,phosphatase activity	Biological Process,Molecular Function	-0.372583	-1.33855	-0.432741	0.187746	-0.367426	0.787606	-0.298674	-0.343363	-0.736968	1.33075	-0.0185101	0.65354	1.51294
620	TR529287|c0_g1_i5	alkaline phosphatase-like		GO:0016787	hydrolase activity	Molecular Function	0.848265	0.632343	0.00881314	-0.799792	1.31756	-1.12368	-0.0815215	0.0121181	0.713864	-1.03554	0.248971	-0.152027	-0.550821
621	TR529323|c1_g2_i5	hemagglutinin amebocyte aggregation factor-like					0.336281	1.00111	1.60203	-0.423634	-0.799305	-0.256842	0.835877	-0.712402	-0.00587548	-0.280224	-1.41581	0.107138	0.203783
622	TR529369|c3_g1_i6	RNA-directed DNA polymerase from mobile element jockey-like					0.555434	0.572409	-0.461882	0.999221	1.33146	-0.0302201	-0.522509	0.591204	-1.08027	0.383254	-0.857168	-0.38428	-0.338204
623	TR529560|c1_g3_i1	dual oxidase 2-like	EC:1.11.1.7	GO:0004601,GO:0005509,GO:0006979,GO:0016021,GO:0019221,GO:0020037,GO:0042335,GO:0051591,GO:0055114,GO:0098869	peroxidase activity,calcium ion binding,response to oxidative stress,integral component of membrane,cytokine-mediated signaling pathway,heme binding,cuticle development,response to cAMP,oxidation-reduction process,cellular oxidant detoxification	Molecular Function,Molecular Function,Biological Process,Cellular Component,Biological Process,Molecular Function,Biological Process,Biological Process,Biological Process,Biological Process	0.523602	1.33063	-0.212646	-0.643282	1.45896	-0.851654	-0.663789	0.285131	-0.277473	-0.874145	0.592398	0.148532	-0.779551
624	TR529679|c1_g2_i4	RNA-directed DNA polymerase from mobile element jockey-like					-0.325333	1.88349	-0.51648	-0.345155	-0.230467	-0.472587	-0.417367	-0.51648	0.334482	1.11606	-0.435774	0.388286	-0.462676
625	TR529743|c2_g9_i1	calcineurin subunit B type 2		GO:0000796,GO:0005509,GO:0007076	condensin complex,calcium ion binding,mitotic chromosome condensation	Cellular Component,Molecular Function,Biological Process	1.43158	1.44547	0.0327749	-0.363335	1.13706	0.18698	0.0437373	-0.552254	-0.960422	-0.743366	0.0685855	-0.740443	-0.768214
626	TR529743|c2_g9_i2	calcineurin B		GO:0005509	calcium ion binding	Molecular Function	1.09688	0.707346	0.247232	-0.801937	1.8013	-0.463977	-0.018793	0.436571	0.0599286	-1.2159	0.111505	-0.626849	-1.19012
627	TR529979|c1_g1_i1	F-actin-capping subunit beta-like		GO:0000902,GO:0005737,GO:0005884,GO:0008290,GO:0010591,GO:0051015,GO:0051016,GO:0051490	cell morphogenesis,cytoplasm,actin filament,F-actin capping protein complex,regulation of lamellipodium assembly,actin filament binding,barbed-end actin filament capping,negative regulation of filopodium assembly	Biological Process,Cellular Component,Cellular Component,Cellular Component,Biological Process,Molecular Function,Biological Process,Biological Process	1.46753	0.64568	0.416008	-0.524602	1.36872	-0.477163	0.0597209	0.74972	-0.30998	-1.19792	0.0103184	-0.579894	-1.15996
628	TR530039|c1_g2_i8	tyramine beta-hydroxylase- partial		GO:0003824	catalytic activity	Molecular Function	0.152563	-0.114764	-0.455966	-0.515643	-0.928725	-0.379207	-0.16956	-0.0269119	0.602028	-0.601055	0.0482946	0.644401	1.88919
629	TR530062|c1_g2_i1	sodium channel alpha-subunit SCAP1		GO:0001518,GO:0005248,GO:0034765,GO:0035725,GO:0060078	voltage-gated sodium channel complex,voltage-gated sodium channel activity,regulation of ion transmembrane transport,sodium ion transmembrane transport,regulation of postsynaptic membrane potential	Cellular Component,Molecular Function,Biological Process,Biological Process,Biological Process	-0.476703	1.34228	-0.476703	0.231992	-0.476703	-0.476703	0.0115087	-0.476703	-0.476703	0.224117	0.0902526	0.51547	0.4446
630	TR530062|c1_g2_i2	sodium channel alpha-subunit SCAP1		GO:0001518,GO:0005248,GO:0034765,GO:0035725,GO:0060078	voltage-gated sodium channel complex,voltage-gated sodium channel activity,regulation of ion transmembrane transport,sodium ion transmembrane transport,regulation of postsynaptic membrane potential	Cellular Component,Molecular Function,Biological Process,Biological Process,Biological Process	0.945011	2.07318	-0.0955629	-0.400833	-0.480469	-0.639741	-0.358361	0.386233	-0.244216	-0.642395	0.464542	-0.374288	-0.610541
631	TR530062|c1_g2_i3	sodium channel alpha-subunit SCAP1		GO:0001518,GO:0005248,GO:0034765,GO:0035725,GO:0060078	voltage-gated sodium channel complex,voltage-gated sodium channel activity,regulation of ion transmembrane transport,sodium ion transmembrane transport,regulation of postsynaptic membrane potential	Cellular Component,Molecular Function,Biological Process,Biological Process,Biological Process	0.339869	-0.721092	-0.471873	-0.183491	1.48984	-0.0944842	-0.318781	-0.30454	0.539245	-0.596483	0.453798	0.236621	-0.229775
632	TR530062|c1_g2_i4	sodium channel alpha-subunit SCAP1		GO:0001518,GO:0005248,GO:0034765,GO:0035725,GO:0060078	voltage-gated sodium channel complex,voltage-gated sodium channel activity,regulation of ion transmembrane transport,sodium ion transmembrane transport,regulation of postsynaptic membrane potential	Cellular Component,Molecular Function,Biological Process,Biological Process,Biological Process	-0.470998	-0.470998	-0.470998	-0.00689997	1.70129	0.273899	0.156899	0.441598	-0.260399	-0.322799	0.515698	-0.311099	-0.470998
633	TR530241|c0_g1_i4	sialic acid binding lectin					-0.113045	-0.329308	-0.269189	-1.10418	0.266041	-0.350183	0.641788	0.911491	0.0639733	-0.728435	0.96493	0.098208	0.42636
634	TR530289|c1_g1_i2	unnamed protein product					0.662343	-0.24603	-0.0628286	-0.658233	0.395174	-0.123896	-0.0475619	0.826461	0.29594	-0.841434	1.53255	0.20434	-1.246
635	TR530464|c1_g1_i1	extracellular serine threonine kinase FAM20C					-0.209673	0.221519	-0.479169	-0.286672	0.675812	-0.479169	-0.355971	-0.479169	0.16762	-0.479169	0.745111	0.0290226	-0.479169
636	TR530464|c1_g1_i4	extracellular serine threonine kinase FAM20C					-0.0376676	1.27736	0.554686	-0.586582	0.408572	-0.23117	-0.47206	0.864684	-0.428621	-0.657664	0.420419	-0.0416166	-0.428621
637	TR530464|c1_g1_i5	extracellular serine threonine kinase FAM20C					0.445462	-0.223991	-0.495517	-0.373799	1.75628	-0.25208	-0.326984	-0.0601391	0.0334906	-0.242717	0.632721	-0.341028	-0.341028
638	TR530496|c4_g4_i3	PREDICTED: uncharacterized protein LOC101847645					0.927191	0.423084	-0.16709	-1.03596	0.337017	-0.339224	-0.970383	0.150539	1.20588	-0.74087	0.914896	-0.277748	-0.708083
639	TR530496|c4_g4_i6	PREDICTED: uncharacterized protein LOC101847645					0.00823807	0.137879	-0.329956	-1.16981	0.746629	-0.0143082	-0.369412	1.14683	-0.0199448	-0.577965	1.5752	0.335159	-0.758336
640	TR530496|c4_g4_i9	PREDICTED: uncharacterized protein LOC101847645					0.62386	0.165493	-0.475691	-0.740643	1.98307	-0.708849	0.0383162	0.752362	-0.0703142	-1.16987	0.279423	0.305918	-0.716798
641	TR530547|c1_g4_i1	dynein assembly factor with WDR repeat domains 1-like					1.3959	0.800557	0.67391	0.453046	0.202824	0.503909	0.533267	0.145987	-0.393543	-0.464206	-0.811034	-0.915492	-1.60096
642	TR530763|c1_g1_i2	Calcium-dependent protein kinase isoform 2		GO:0005509,GO:0016301,GO:0016310	calcium ion binding,kinase activity,phosphorylation	Molecular Function,Molecular Function,Biological Process	1.46614	0.117487	-0.316463	-0.727723	2.25604	-0.381697	-0.551874	0.26001	-0.307954	-0.644053	0.0026181	-0.561801	-0.652562
643	TR530842|c2_g1_i1	elongation factor 1-alpha	EC:3.6.1,EC:3.6.1.15	GO:0003746,GO:0003924,GO:0005525,GO:0005737,GO:0006414	translation elongation factor activity,GTPase activity,GTP binding,cytoplasm,translational elongation	Molecular Function,Molecular Function,Molecular Function,Cellular Component,Biological Process	-0.335512	-0.335512	0.240405	-0.246975	-0.299926	-0.335512	-0.335512	-0.324836	-0.117728	-0.295087	0.0214828	1.8725	0.495768
644	TR530842|c2_g1_i3	elongation factor 1-alpha	EC:3.6.1,EC:3.6.1.15	GO:0003746,GO:0003924,GO:0005525,GO:0005737,GO:0006414	translation elongation factor activity,GTPase activity,GTP binding,cytoplasm,translational elongation	Molecular Function,Molecular Function,Molecular Function,Cellular Component,Biological Process	-0.405439	-0.405439	0.3526	-0.36433	-0.35121	-0.405439	-0.405439	-0.392319	-0.0549915	-0.334591	0.2249	1.94448	0.601587
645	TR530869|c0_g1_i4	acetylcholine receptor subunit beta-like					0.639432	-0.560269	0.139083	0.485916	-0.708099	-0.560269	-0.0258047	0.3523	0.889607	-0.202064	0.679233	-0.440867	-0.298722
646	TR530883|c2_g1_i4	zinc finger 62 homolog					0.0875669	0.730579	-0.645943	1.13068	-0.479236	1.24975	0.178065	-0.731678	-0.0410355	-0.088666	-0.803124	-0.317293	-0.364923
647	TR531012|c0_g1_i1	RNA-directed DNA polymerase from mobile element jockey-like		GO:0005488	binding	Molecular Function	0.227489	-0.00418959	-0.638256	0.633941	-0.648824	-0.018009	-0.763444	0.475425	0.0811655	0.477051	0.100675	0.646135	-0.00337669
648	TR531538|c5_g2_i1	taurine transporter		GO:0005328,GO:0005622,GO:0006836,GO:0016021,GO:0055085	neurotransmitter:sodium symporter activity,intracellular,neurotransmitter transport,integral component of membrane,transmembrane transport	Molecular Function,Cellular Component,Biological Process,Cellular Component,Biological Process	1.12405	0.836836	0.353266	0.300512	0.986303	-0.147889	-0.59336	-0.388209	-0.350109	-0.783857	0.37085	-0.693005	-0.845403
649	TR531538|c5_g2_i2	taurine transporter		GO:0005328,GO:0005622,GO:0006836,GO:0016021,GO:0055085	neurotransmitter:sodium symporter activity,intracellular,neurotransmitter transport,integral component of membrane,transmembrane transport	Molecular Function,Cellular Component,Biological Process,Cellular Component,Biological Process	0.978478	1.42833	-0.157692	-0.916059	1.22977	-0.56204	-0.374516	0.577406	0.0153529	-0.798167	0.447622	-0.643392	-1.05394
650	TR531538|c5_g2_i3	taurine transporter		GO:0005328,GO:0005622,GO:0006836,GO:0016021,GO:0055085	neurotransmitter:sodium symporter activity,intracellular,neurotransmitter transport,integral component of membrane,transmembrane transport	Molecular Function,Cellular Component,Biological Process,Cellular Component,Biological Process	-0.334281	0.4886	0.383488	-0.0790077	0.16125	0.398504	-0.718693	-0.23067	-0.466423	-0.736712	1.24541	-0.295239	-0.130062
651	TR531538|c5_g2_i5	taurine transporter		GO:0005328,GO:0005622,GO:0006836,GO:0016021,GO:0055085	neurotransmitter:sodium symporter activity,intracellular,neurotransmitter transport,integral component of membrane,transmembrane transport	Molecular Function,Cellular Component,Biological Process,Cellular Component,Biological Process	-0.40461	0.206536	-0.115334	-0.147929	1.19659	-0.323124	-0.331272	-0.506467	-0.559433	-0.579805	0.719898	0.0680095	-0.237563
652	TR531549|c2_g1_i3	von Willebrand factor type EGF and pentraxin domain-containing 1-like					1.13679	-0.138387	0.544003	-0.648456	0.943786	-0.565742	-0.455456	0.843841	-0.207315	-0.565742	0.0752908	0.206254	-0.662241
653	TR531661|c5_g1_i1	PREDICTED: caltractin-like		GO:0005509	calcium ion binding	Molecular Function	1.68772	1.29695	0.684496	-0.744252	0.925908	-0.245459	-0.188159	-0.5174	-0.118647	-1.24774	0.183823	-0.648439	-1.10496
654	TR531991|c1_g1_i1	piggyBac transposable element-derived 4-like					-0.0697914	-0.39701	-0.515998	0.495404	0.0244079	-0.144159	0.996148	0.294611	0.951527	-0.198696	-0.302811	-0.203653	-0.540788
655	TR531993|c0_g1_i2	PREDICTED: uncharacterized protein DDB_G0271670-like					0.76989	0.508999	0.0239336	0.251972	-0.453401	0.787283	0.547649	-0.614767	-0.795459	-0.00312178	0.400777	-0.265946	-0.482389
656	TR532275|c1_g1_i1	predicted protein					0.144594	-0.341307	0.11888	-0.33415	-0.642973	-0.217512	-0.00332376	0.186742	0.178524	0.000122347	-0.14859	-0.246141	1.54106
657	TR532275|c1_g1_i3	predicted protein					-0.316109	1.64024	-0.241805	-0.127274	-0.450203	-0.327152	-0.425119	-0.537363	-0.260736	1.08698	-0.623262	0.869121	-0.255372
658	TR532423|c2_g1_i2	complement C1q 4-like					0.0213238	-0.174986	0.125985	-0.54441	0.462596	-0.0720223	-0.240611	0.174921	-0.179512	0.205753	0.416206	0.042256	-0.17838
659	TR532464|c0_g1_i2	serine arginine repetitive matrix 2-like					1.73782	1.28675	-0.313378	-0.161437	0.470066	-0.175681	-0.237407	-0.311004	-0.370355	-1.13006	0.327622	-0.641	-0.811933
660	TR532606|c1_g1_i1	hypothetical protein CGI_10026724					0.943182	0.215671	-0.105181	-0.388724	0.950644	-1.0696	0.0291292	0.127063	-0.496918	-0.64242	-0.19099	0.848046	0.213805
661	TR532628|c1_g3_i1	serine arginine repetitive matrix 2-like					2.27188	0.464521	0.224168	0.142054	-0.180841	-1.01823	-1.06741	-0.265307	-0.11113	-0.522981	0.695466	0.205778	-0.574302
662	TR532670|c2_g2_i3	hypothetical protein CGI_10012723					-0.377336	1.2902	0.127539	-0.244565	0.545127	0.707571	-0.290266	-0.346038	-0.228537	-0.0275404	-0.479567	-0.108112	-0.466571
663	TR533093|c1_g2_i1	guanine nucleotide-binding G(i) alpha subunit	EC:3.6.1,EC:3.6.1.15	GO:0003924,GO:0004871,GO:0005525,GO:0007188,GO:0031683,GO:0046872	GTPase activity,signal transducer activity,GTP binding,adenylate cyclase-modulating G-protein coupled receptor signaling pathway,G-protein beta/gamma-subunit complex binding,metal ion binding	Molecular Function,Molecular Function,Molecular Function,Biological Process,Molecular Function,Molecular Function	0.147835	1.04607	0.182905	1.44237	-0.263803	0.649341	0.135999	0.0568713	-0.493076	-0.134481	-1.06691	0.0193899	-1.41718
664	TR533093|c1_g4_i1	guanine nucleotide-binding G(i) alpha subunit	EC:3.6.1,EC:3.6.1.15	GO:0001664,GO:0003924,GO:0004871,GO:0005525,GO:0005834,GO:0007188,GO:0031683,GO:0046872	G-protein coupled receptor binding,GTPase activity,signal transducer activity,GTP binding,heterotrimeric G-protein complex,adenylate cyclase-modulating G-protein coupled receptor signaling pathway,G-protein beta/gamma-subunit complex binding,metal ion binding	Molecular Function,Molecular Function,Molecular Function,Molecular Function,Cellular Component,Biological Process,Molecular Function,Molecular Function	-0.0156262	-0.138117	0.754489	-0.330343	0.799362	-0.548037	0.178419	-0.144484	-0.431003	-0.346715	-0.24848	-0.537122	-0.239991
665	TR533093|c1_g4_i2	guanine nucleotide-binding G(i) alpha subunit	EC:3.6.1,EC:3.6.1.15	GO:0001664,GO:0003924,GO:0004871,GO:0005525,GO:0005834,GO:0007188,GO:0031683,GO:0046872	G-protein coupled receptor binding,GTPase activity,signal transducer activity,GTP binding,heterotrimeric G-protein complex,adenylate cyclase-modulating G-protein coupled receptor signaling pathway,G-protein beta/gamma-subunit complex binding,metal ion binding	Molecular Function,Molecular Function,Molecular Function,Molecular Function,Cellular Component,Biological Process,Molecular Function,Molecular Function	0.126325	1.50925	0.180054	-0.478705	-0.478705	-0.478705	-0.478705	0.516441	1.13315	-0.478705	-0.478705	0.21743	-0.478705
666	TR533106|c2_g1_i2	RNA-directed DNA polymerase from mobile element jockey-like					-0.533051	0.683206	0.165171	-0.548066	0.488004	0.210217	0.810838	0.322834	0.262772	-1.00604	-0.810838	-0.0900931	0.352865
667	TR533106|c2_g1_i4	RNA-directed DNA polymerase from mobile element jockey-like					-0.298748	0.131361	-0.203168	-0.298748	-0.298748	-0.298748	-0.117147	-0.126705	1.78808	-0.298748	0.373497	0.00392122	-0.298748
668	TR533117|c1_g2_i1	PREDICTED: uncharacterized protein LOC101848881					-1.24488	-0.434817	0.447682	-0.461744	-0.160624	0.073369	0.192072	-0.0328191	0.552733	0.237961	0.280436	-0.197411	-0.667293
669	TR533146|c0_g2_i1	RNA-directed DNA polymerase from mobile element jockey- partial					1.09173	0.272933	-0.191053	-0.354813	0	0.0818798	-0.191053	-0.818798	-0.409399	-0.655039	0.272933	0.545865	-0.682332
670	TR533162|c0_g1_i1	hypothetical protein LOTGIDRAFT_132084		GO:0005887,GO:0007213,GO:0016907	integral component of plasma membrane,G-protein coupled acetylcholine receptor signaling pathway,G-protein coupled acetylcholine receptor activity	Cellular Component,Biological Process,Molecular Function	0.457726	1.64235	-0.67222	-0.426183	1.36897	-0.161922	-0.198371	-0.0616844	-0.772457	-1.01849	0.184352	-0.262159	-0.380621
671	TR533315|c1_g1_i5	RNA-directed DNA polymerase from mobile element jockey-like		GO:0003824,GO:0016020,GO:0090304	catalytic activity,membrane,nucleic acid metabolic process	Molecular Function,Cellular Component,Biological Process	0.762059	0.917407	-0.40527	-0.19666	0.46024	0.10072	-0.10789	1.21923	-0.640512	-0.924577	0.438047	-0.378639	-0.711528
672	TR533372|c1_g2_i2	PREDICTED: perlucin-like					-0.0662405	-0.300481	0.641535	-0.359462	-0.602128	0.380332	-0.691442	-0.756322	-0.362832	-0.467313	0.892627	0.515147	0.815109
673	TR533372|c1_g2_i3	PREDICTED: perlucin-like					-0.516368	-0.824715	-0.253985	-0.276968	0.253543	-0.560417	-0.081617	0.951634	-0.527859	-0.301865	0.433572	0.479537	1.81826
674	TR533372|c1_g2_i4	C-type lectin					-0.450828	0.931555	-0.234487	0.0148552	-0.359158	-0.896955	-0.269933	0.266642	0.965778	-0.395826	0.309421	0.464649	0.0906357
675	TR533372|c1_g2_i5	C-type lectin					-0.251863	-1.27195	0.0675358	-0.355783	-0.850164	-0.690464	-0.552924	-0.458938	0.775868	0.574143	0.455705	1.10062	1.68975
676	TR533455|c4_g3_i2	katanin p80 WD40 repeat-containing subunit B1-like isoform X2					1.89463	1.34951	-0.445449	-0.197781	0.58097	-0.772269	0.089463	0.270108	-0.238634	-0.868017	-0.416087	-0.135226	-0.667585
677	TR533525|c1_g3_i2	muscle M-line assembly unc-89-like					1.39818	1.60934	-0.324856	-0.434658	0.494431	-0.206609	0.181919	-0.00389827	-0.164377	-0.840078	0.0805643	-0.856971	-0.628921
678	TR533595|c0_g2_i2	neurocalcin	EC:1.6.3.1	GO:0005509,GO:0016174,GO:0055114	calcium ion binding,NAD(P)H oxidase activity,oxidation-reduction process	Molecular Function,Molecular Function,Biological Process	1.76097	0.806762	0.774787	-0.500861	0.712519	-0.707859	-0.187839	-0.684298	-0.278716	-0.886247	0.0528176	-0.273667	-0.830711
679	TR533619|c4_g4_i1	PREDICTED: uncharacterized protein LOC101846901					-0.60809	-0.0516855	-0.595918	0.263004	-1.23894	-0.126372	-0.21973	-0.500032	0.69526	0.61287	0.00146715	0.772809	1.48608
680	TR533724|c0_g1_i1	sodium-coupled monocarboxylate transporter 1-like		GO:0006810,GO:0016020	transport,membrane	Biological Process,Cellular Component	1.99407	0.646576	-0.424886	-0.561416	1.31142	-0.439726	-0.472375	-0.0152968	-0.507991	-0.611873	0.0945206	-0.5258	-0.564384
681	TR533851|c1_g1_i2	von Willebrand factor type EGF and pentraxin domain-containing 1-like					0.387035	0.529849	0.197531	-0.675832	-0.744492	0.345838	0.554567	-0.377845	-0.379218	0.241474	0.205771	-0.23915	-0.423161
682	TR533853|c2_g3_i1	EF-hand calcium-binding domain-containing 1-like					1.58924	0.738337	0.502311	-0.180348	-0.122249	-0.00968311	-0.691132	-0.73168	-0.617298	-0.40427	0.886005	-0.593091	-0.659662
683	TR533853|c2_g3_i2	EF-hand calcium-binding domain-containing 1-like					0.185103	1.46921	-0.219868	0.675131	-0.369035	-0.271283	0.387589	-0.261762	0.0264154	-0.143063	-0.876201	0.326018	-0.909208
684	TR533853|c2_g3_i4	EF-hand calcium-binding domain-containing 1-like					0.0870501	0.802527	-0.622726	0.0328905	-0.317722	-0.619876	1.00776	1.49092	0.531729	-0.320572	-0.608474	-0.135289	-0.625577
685	TR533853|c2_g3_i7	EF-hand calcium-binding domain-containing 1-like					0.262528	0.100413	0.237197	0.813044	-0.490632	-0.602086	-0.287988	2.18173	0.120677	0.171338	-0.542982	-0.250837	-0.738871
686	TR533853|c2_g3_i8	EF-hand calcium-binding domain-containing 1-like					1.53264	0.459473	-0.030183	0.318169	-0.209565	0.69151	-0.311453	0.310286	-0.0373226	0.0687299	-0.445469	-0.865514	-1.04713
687	TR533884|c3_g1_i1	tribbles homolog 2-like		GO:0005634,GO:0016301,GO:0031434,GO:0032436,GO:0043405	nucleus,kinase activity,mitogen-activated protein kinase kinase binding,positive regulation of proteasomal ubiquitin-dependent protein catabolic process,regulation of MAP kinase activity	Cellular Component,Molecular Function,Molecular Function,Biological Process,Biological Process	1.70672	1.05613	0.241206	0.314068	0.514569	0.192631	-0.0719483	-0.0099376	-0.677069	-0.808841	-0.360815	-0.763884	-0.953016
688	TR533884|c3_g1_i2	tribbles homolog 2-like		GO:0005634,GO:0016301,GO:0031434,GO:0032436,GO:0043405	nucleus,kinase activity,mitogen-activated protein kinase kinase binding,positive regulation of proteasomal ubiquitin-dependent protein catabolic process,regulation of MAP kinase activity	Cellular Component,Molecular Function,Molecular Function,Biological Process,Biological Process	0.209443	1.37234	0.620425	0.256145	1.24624	-0.902077	-0.108134	-0.0637669	-0.346317	-0.495765	-0.318296	-0.350987	-0.733948
689	TR533884|c3_g1_i3	tribbles homolog 2-like		GO:0005634,GO:0016301,GO:0031434,GO:0032436,GO:0043405	nucleus,kinase activity,mitogen-activated protein kinase kinase binding,positive regulation of proteasomal ubiquitin-dependent protein catabolic process,regulation of MAP kinase activity	Cellular Component,Molecular Function,Molecular Function,Biological Process,Biological Process	-0.0520953	-0.0563122	0.18827	-0.116193	1.05864	-0.729334	0.493575	1.33823	0.237186	-0.746201	0.563576	-0.278966	-1.23958
690	TR533884|c3_g1_i4	tribbles homolog 2-like		GO:0005634,GO:0016301,GO:0031434,GO:0032436,GO:0043405	nucleus,kinase activity,mitogen-activated protein kinase kinase binding,positive regulation of proteasomal ubiquitin-dependent protein catabolic process,regulation of MAP kinase activity	Cellular Component,Molecular Function,Molecular Function,Biological Process,Biological Process	0.841515	0.410757	0.251648	-0.361502	0.208961	-0.563298	1.09376	-0.563298	0.352547	-0.563298	-0.563298	-0.563298	0.0188065
691	TR533924|c2_g1_i1	nuclease HARBI1					-0.536503	-0.191788	0.628397	0.0206875	-0.445867	0.855731	-0.536503	-0.282424	0.491699	0.717547	-0.325514	-0.536503	-0.276481
692	TR533924|c2_g1_i3	nuclease HARBI1					0.437604	0.0833925	-0.242643	-0.418408	0.221589	-0.10713	0.685821	-0.447925	0.039116	-0.60088	0.89647	0.590559	-0.472076
693	TR533924|c2_g1_i5	nuclease HARBI1					1.07426	1.12699	-0.636625	-0.67178	0.757865	-0.481356	0.312566	0.921923	-0.493074	-0.431553	-0.241129	-0.589751	-0.144452
694	TR533924|c2_g1_i7	nuclease HARBI1					-0.457646	0.54727	0.525424	0.0666583	-0.0352897	-0.231904	-0.319288	0.674705	-0.559594	-0.887284	0.175888	-0.537748	1.41383
695	TR533950|c2_g1_i1	calcium and integrin-binding 1-like		GO:0005509	calcium ion binding	Molecular Function	0.293311	0.562976	0.382937	-0.922146	1.7918	-0.363948	-0.214571	1.31104	-0.444926	-0.72088	0.143934	-0.432347	-0.93158
696	TR533950|c2_g1_i2	calcium and integrin-binding 1-like		GO:0005509	calcium ion binding	Molecular Function	1.3081	1.20447	-0.715394	1.31589	0.874884	-0.306332	-0.529174	-0.559171	-0.126345	-0.826815	-0.191016	-0.274386	-0.999011
697	TR533950|c2_g1_i4	calcium and integrin-binding 1-like		GO:0005509	calcium ion binding	Molecular Function	1.65555	0.0629485	-0.149503	-0.174682	1.73266	-0.328906	-0.240778	0.0660959	-0.686139	-0.835641	-0.0283268	-0.535062	-0.59329
698	TR533950|c2_g1_i5	calcium and integrin-binding 1-like		GO:0005509,GO:0007229	calcium ion binding,integrin-mediated signaling pathway	Molecular Function,Biological Process	-0.168223	-0.187946	-0.158781	-0.222154	-0.0659468	-0.189034	-0.189182	-0.122127	-0.175539	-0.16496	-0.0994621	-0.15018	-0.171683
699	TR533950|c2_g1_i6	calcium and integrin-binding 1-like		GO:0005509	calcium ion binding	Molecular Function	0.114256	1.47132	0.460576	-0.593776	0.281003	-0.093536	0.311787	0.304091	0.709413	-1.01193	-0.493728	-0.791307	-0.283371
700	TR534573|c2_g5_i1	thyrotropin-releasing hormone receptor-like					0.810042	0.52328	-0.496319	-0.607838	1.94913	-0.480388	-0.623769	0.0533084	-0.368869	-0.607838	0.881733	-0.392766	-0.799013
701	TR535090|c2_g2_i1	sialic acid binding lectin					0.110786	-0.494887	-0.383492	-0.514974	1.1316	-0.376187	0.339055	0.27514	-0.496713	-0.274531	1.15839	-0.469321	-0.0797419
702	TR535181|c0_g5_i1	PREDICTED: perlucin-like					-0.692444	1.34567	0.710215	-0.290459	-0.130523	-0.310681	-0.310681	-0.709908	0.474294	-0.746369	-0.432624	0.70041	0.652613
703	TR535624|c3_g1_i7	hypothetical protein LOTGIDRAFT_183655, partial		GO:0016020	membrane	Cellular Component	1.1236	0.0776354	-0.188442	-0.748123	1.61905	-0.105866	-0.289368	-0.321481	-0.362769	-0.665547	0.453814	-0.381119	-0.45452
704	TR535662|c0_g1_i1	RNA-directed DNA polymerase from mobile element jockey-like					0.386811	1.18166	0.0283792	-0.694483	0.989695	-0.667488	-0.189079	0.256336	0.0808692	-0.712479	0.679255	-0.580504	-0.375044
705	TR535875|c1_g1_i1	nose resistant to fluoxetine 6-like					0.0493165	0.241651	-0.409327	0.512892	1.53868	-0.409327	-0.409327	-0.409327	0.932082	-0.409327	-0.409327	-0.409327	-0.409327
706	TR535875|c1_g1_i2	nose resistant to fluoxetine 6-like					1.0965	0.640395	0.171762	-0.399621	1.68292	-0.454754	-0.0788446	0.374753	0.0965798	-1.16397	0.201834	-0.765506	-1.10132
707	TR535875|c1_g1_i3	nose resistant to fluoxetine 6-like					1.27157	0.439996	0.381861	-0.3107	0.270647	-0.616538	-0.00738835	-0.180528	-0.699949	-0.346086	0.295923	0.346475	-0.778304
708	TR535875|c1_g1_i4	nose resistant to fluoxetine 6-like					0.5475	1.4528	0.575595	-0.588802	0.144799	-0.31097	-0.389013	-0.197028	-0.460812	-0.479543	0.31025	-0.367161	-0.769861
709	TR535875|c1_g1_i6	nose resistant to fluoxetine 6-like					0.0218218	2.23093	-0.159253	-0.575724	-0.328255	0.426221	0.148574	-0.17736	-0.255826	-0.195467	-0.424828	-0.376542	-0.201503
710	TR535908|c0_g1_i1	mitogen-activated kinase kinase kinase kinase 3-like	EC:2.7.11	GO:0000185,GO:0005524,GO:0005737,GO:0008349	activation of MAPKKK activity,ATP binding,cytoplasm,MAP kinase kinase kinase kinase activity	Biological Process,Molecular Function,Cellular Component,Molecular Function	0.252212	1.28949	0.0654223	-0.284312	0.987449	-0.21675	-0.137265	0.264135	-0.0538053	-1.08314	0.260161	-0.514819	-1.03147
711	TR535908|c0_g1_i2	mitogen-activated kinase kinase kinase kinase 3-like	EC:2.7.11	GO:0000185,GO:0005524,GO:0005737,GO:0008349	activation of MAPKKK activity,ATP binding,cytoplasm,MAP kinase kinase kinase kinase activity	Biological Process,Molecular Function,Cellular Component,Molecular Function	1.92344	0.577576	-0.550721	-0.0396986	0.435906	0.0918516	-0.196547	-0.173779	-0.758165	-0.100414	-0.237024	-0.125712	-0.525422
712	TR536005|c5_g2_i10	RNA-directed DNA polymerase from mobile element jockey- partial					-0.0317366	-0.0458418	0.8181	0.151631	0.423155	-0.292682	-0.137525	-0.209814	0.550102	-0.186893	0.133999	-0.825152	-0.34205
713	TR536005|c5_g2_i3	endonuclease-reverse transcriptase					0.986323	1.37304	0.043692	-0.433666	1.0679	-0.119456	-0.140604	-0.719174	-0.469921	-0.889875	0.6419	-0.750897	-0.766004
714	TR536236|c3_g1_i8	EF-hand calcium-binding domain-containing 1-like					0.769908	0.666819	-0.0514139	1.1175	-1.00546	0.959711	-0.449589	0.319411	-0.147093	0.461283	-0.682932	-0.365527	-1.05165
715	TR536277|c2_g2_i1	serine threonine- kinase PLK4-like		GO:0004672,GO:0005524,GO:0006468	protein kinase activity,ATP binding,protein phosphorylation	Molecular Function,Molecular Function,Biological Process	1.28269	0.871078	-0.257833	1.62208	-0.670644	0.238021	0.834972	-0.355319	-0.166365	-0.718785	-0.410682	-0.753688	-1.23991
716	TR536299|c3_g2_i1	sodium channel 1 brain-like		GO:0005244,GO:0005272,GO:0006814,GO:0016021,GO:0034220,GO:0065007	voltage-gated ion channel activity,sodium channel activity,sodium ion transport,integral component of membrane,ion transmembrane transport,biological regulation	Molecular Function,Molecular Function,Biological Process,Cellular Component,Biological Process,Biological Process	0.370707	1.24202	0.254074	1.46255	-0.845607	-0.243821	0.48342	-0.220298	0.209969	0.000226179	-0.997524	-0.424161	-0.917155
717	TR536299|c3_g2_i3	sodium channel 1 brain-like		GO:0005244,GO:0005272,GO:0006814,GO:0016021,GO:0034220,GO:0065007	voltage-gated ion channel activity,sodium channel activity,sodium ion transport,integral component of membrane,ion transmembrane transport,biological regulation	Molecular Function,Molecular Function,Biological Process,Cellular Component,Biological Process,Biological Process	1.41771	0.751238	0.968416	-0.340395	-0.781645	0.306541	0.219211	-0.123792	-0.509311	-0.646053	0.0928109	-0.756365	-0.305923
718	TR536299|c3_g4_i3	sodium channel 1 brain-like		GO:0001518,GO:0005248,GO:0034765,GO:0035725,GO:0060078	voltage-gated sodium channel complex,voltage-gated sodium channel activity,regulation of ion transmembrane transport,sodium ion transmembrane transport,regulation of postsynaptic membrane potential	Cellular Component,Molecular Function,Biological Process,Biological Process,Biological Process	0.693625	0.327685	-0.30098	-0.709143	1.80083	-0.202458	-0.30098	0.489543	-0.127393	-0.892113	0.186939	-0.446417	-0.671611
719	TR536299|c3_g4_i6	sodium channel 1 brain-like		GO:0001518,GO:0005248,GO:0034765,GO:0035725,GO:0060078	voltage-gated sodium channel complex,voltage-gated sodium channel activity,regulation of ion transmembrane transport,sodium ion transmembrane transport,regulation of postsynaptic membrane potential	Cellular Component,Molecular Function,Biological Process,Biological Process,Biological Process	0.774457	0.712859	-0.25903	-0.430137	2.157	-0.608088	-0.608088	0.048963	-0.608088	-0.608088	0.350111	-0.245341	-0.457514
720	TR536311|c2_g2_i2	hypothetical protein					0.248484	0.0528969	0.543417	-0.0650763	-0.139586	-0.33362	0.506162	-0.942113	-1.09268	1.12863	0.166213	0.0280604	0.161556
721	TR536311|c2_g2_i5	hypothetical protein					0.780647	-0.51983	-0.353463	0.0519109	0.338563	-0.0925865	0.309663	0.697463	0.479936	0.604907	-0.728375	-0.804139	0.126112
722	TR536311|c2_g2_i6	hypothetical protein					-0.352932	-0.234955	0.093982	0.36593	-0.384926	0.462911	0.423919	0.129475	0.204961	-0.188964	-0.306941	0.474909	-0.0189964
723	TR536311|c2_g2_i7	hypothetical protein					-0.780875	-0.585858	0.55365	-0.218768	1.80214	0.617699	0.0469893	0.685094	0.233402	-0.356427	-0.426212	-0.581078	-0.453935
724	TR536463|c0_g1_i6	muscle M-line assembly unc-89-like					-0.782767	0.509984	-0.607237	0.839695	-0.751931	0.413918	0.107927	1.27793	-0.574029	0.201622	-0.383081	0.119787	0.313107
725	TR536495|c2_g1_i1	sodium channel 1 brain-like		GO:0001518,GO:0005248,GO:0034765,GO:0035725,GO:0060078	voltage-gated sodium channel complex,voltage-gated sodium channel activity,regulation of ion transmembrane transport,sodium ion transmembrane transport,regulation of postsynaptic membrane potential	Cellular Component,Molecular Function,Biological Process,Biological Process,Biological Process	0.150974	0.114289	0.116582	1.68832	-0.806282	1.24007	0.418088	-0.450607	-0.256576	0.116008	-1.20409	-0.320202	-0.506495
726	TR536495|c2_g1_i2	sodium channel 1 brain-like		GO:0001518,GO:0005248,GO:0034765,GO:0035725,GO:0060078	voltage-gated sodium channel complex,voltage-gated sodium channel activity,regulation of ion transmembrane transport,sodium ion transmembrane transport,regulation of postsynaptic membrane potential	Cellular Component,Molecular Function,Biological Process,Biological Process,Biological Process	0.27653	0.784043	-0.264818	-0.298652	-0.363501	0.0509682	-0.0702711	-0.472052	0.837614	-0.887931	0.671262	0.324461	-0.380418
727	TR536495|c2_g1_i3	sodium channel 1 brain-like		GO:0001518,GO:0005248,GO:0034765,GO:0035725,GO:0060078	voltage-gated sodium channel complex,voltage-gated sodium channel activity,regulation of ion transmembrane transport,sodium ion transmembrane transport,regulation of postsynaptic membrane potential	Cellular Component,Molecular Function,Biological Process,Biological Process,Biological Process	-0.527017	0.026654	-0.06868	2.24775	-0.565517	0.558324	0.0330707	-0.0993885	-0.161264	0.700409	-0.849685	-0.152097	-0.769935
728	TR536495|c2_g1_i4	sodium channel 1 brain-like		GO:0001518,GO:0005248,GO:0034765,GO:0035725,GO:0060078	voltage-gated sodium channel complex,voltage-gated sodium channel activity,regulation of ion transmembrane transport,sodium ion transmembrane transport,regulation of postsynaptic membrane potential	Cellular Component,Molecular Function,Biological Process,Biological Process,Biological Process	0.0173796	-0.41545	0.66599	-1.31792	1.17117	-0.495416	0.259815	0.130347	0.408323	-0.313907	0.428632	-0.21744	0.17985
729	TR536495|c2_g1_i5	sodium channel 1 brain-like		GO:0001518,GO:0005248,GO:0034765,GO:0035725,GO:0060078	voltage-gated sodium channel complex,voltage-gated sodium channel activity,regulation of ion transmembrane transport,sodium ion transmembrane transport,regulation of postsynaptic membrane potential	Cellular Component,Molecular Function,Biological Process,Biological Process,Biological Process	-0.175666	0.309049	1.00435	1.90525	-0.52546	-0.489053	0.887279	-1.2768	-0.371979	0.108453	-0.801725	-0.353418	-0.212073
730	TR536506|c3_g1_i4	FMRFamide receptor-like					0.796669	-0.284371	0.191735	-0.900508	1.99534	-0.217156	-0.0827261	-0.228358	-0.614844	-0.558832	0.869485	-0.368389	-0.486016
731	TR536506|c3_g1_i5	FMRFamide receptor-like					0.854358	-0.0723847	-0.261298	-1.05972	1.63496	-0.956355	-0.681897	0.41772	0.690396	-0.418131	0.512176	-0.0296119	-0.550014
732	TR536709|c2_g4_i1	aldose 1-epimerase-like		GO:0003824	catalytic activity	Molecular Function	0.834464	0.625085	0.934689	-1.38436	0.239073	-0.422804	-0.321588	0.322428	0.127933	-0.344411	0.176557	-0.100301	-0.186632
733	TR536940|c4_g2_i2	C-type lectin 2					0.323244	1.0137	0.789769	-0.725211	-0.452662	-0.457573	0.503961	-0.714408	0.363021	-0.688871	-0.563646	0.239269	0.470568
734	TR537640|c2_g2_i1	Hemicentin- partial					0.949843	1.54965	0.682202	0.0644179	-0.279614	0.0813139	0.0665748	-0.537099	-0.0270724	-0.72718	-0.657079	-0.317361	-0.658337
735	TR537699|c3_g1_i3	chromatin assembly factor 1 subunit B-like					-0.364786	-0.064053	-0.132143	0.602666	-0.780421	-0.310881	0.310444	-0.570476	0.161497	0.192705	0.0536867	0.228168	0.649478
736	TR537699|c3_g1_i7	chromatin assembly factor 1 subunit B-like					-0.00803935	1.29307	-0.574046	-0.453094	-0.791289	-0.282823	0.345421	0.640754	0.0565465	1.07465	0.75055	-0.315703	-0.929855
737	TR537699|c3_g1_i8	chromatin assembly factor 1 subunit B-like					0.132078	-0.623851	0.714467	0.707849	-0.392219	-0.381924	-0.109848	-0.023446	0.0306014	-1.17536	-0.284124	0.541663	1.33656
738	TR537863|c2_g2_i1	PTSP-like peptide neurotransmitter precursor					-0.0354358	0.384668	-0.438156	-0.490307	1.82751	-0.626479	-0.565636	1.6725	-0.435259	-0.533766	0.578785	-0.458437	-0.357033
739	TR537863|c2_g2_i2	PTSP-like peptide neurotransmitter precursor					0.533207	0.0458405	-0.369922	-0.660956	1.76895	0.0827972	-0.432287	0.326481	0.145162	-0.538537	0.424647	-0.50389	-0.492342
740	TR537863|c2_g2_i3	PTSP-like peptide neurotransmitter precursor					0.570077	-0.352894	-0.00791451	-0.470913	1.12386	-0.431573	-0.404338	0.526198	-0.319606	-0.567749	1.4416	-0.174352	-0.567749
741	TR537863|c2_g2_i5	PTSP-like peptide neurotransmitter precursor					1.02475	0.563952	-0.208256	-0.785114	2.24741	-0.454167	-0.629983	-0.654689	0.039954	-0.733403	0.249094	-0.48979	-0.679395
742	TR537939|c0_g4_i2	troponin C-like isoform X1	EC:4.1.1.20	GO:0008836,GO:0009089	diaminopimelate decarboxylase activity,lysine biosynthetic process via diaminopimelate	Molecular Function,Biological Process	-0.0893742	-0.125437	0.620915	-0.522917	-0.498614	-0.577012	0.271258	0.569564	0.626403	-0.341033	-0.678146	0.21246	-0.292426
743	TR537939|c0_g4_i5	troponin C-like isoform X1					1.3216	0.648831	-0.125676	-0.729189	1.99394	-0.397113	-0.603888	-0.0714322	-0.361765	-0.696858	0.253961	-0.705048	-0.646852
744	TR538134|c1_g1_i2	macrophage mannose receptor 1-like					-0.159994	-0.162729	-0.289904	-0.00957229	-0.392464	0.779458	0.720657	-0.0909367	-0.402036	0.779458	0.043759	-0.242042	-0.265289
745	TR538178|c4_g2_i1	autophagy-related 16-1-like					1.71358	1.34883	-0.323252	0.354411	-0.114002	-0.348208	-0.384683	-0.560338	-0.593933	-0.388523	0.22003	-0.273339	-0.676481
746	TR538178|c4_g2_i2	autophagy-related 16-1-like					1.63603	1.32523	0.0373459	0.981931	0.183604	0.57972	0.0759418	-0.407523	-0.698008	-0.809734	-0.200324	-1.08194	-1.48008
747	TR538195|c0_g1_i1	phosphatase 1 regulatory subunit 12B-like					0.662691	0.620056	-0.352813	1.49215	0.316438	0.720831	0.658815	0.142665	-0.272709	-0.609918	-0.485887	-0.745577	-1.59571
748	TR538195|c0_g1_i2	phosphatase 1 regulatory subunit 12B-like					1.0901	0.501361	0.0702041	0.0548837	0.713657	0.328461	0.0920902	0.610792	-0.516345	-0.36533	-0.641096	-0.680491	-0.875278
749	TR538195|c0_g1_i3	phosphatase 1 regulatory subunit 12B-like					1.03471	1.45394	-0.232791	-0.28847	0.176609	0.504129	0.458276	0.658064	-0.488257	-0.907483	0.124206	-0.724072	-1.35619
750	TR538247|c0_g10_i1	deleted in malignant brain tumors 1 - partial		GO:0044421	extracellular region part	Cellular Component	0.38819	-0.357056	0.674692	-0.162928	-0.43465	-0.598081	-0.75327	-0.75327	-0.0270673	-0.588986	1.19227	0.869388	0.550768
751	TR538538|c1_g3_i3	Calmodulin		GO:0005509	calcium ion binding	Molecular Function	-0.575392	0.511058	-0.805188	-0.858338	1.22702	-0.276813	-0.848958	1.22233	-0.16426	-0.866154	0.958144	-0.128306	0.930006
752	TR538849|c0_g1_i1	PREDICTED: hornerin-like					0.823145	1.26842	-0.865344	-0.437878	1.20074	-0.39157	-0.16715	-0.0175371	0.206882	-1.0577	0.662846	-0.420067	-0.587491
753	TR538950|c2_g2_i1	serine threonine- phosphatase 4 catalytic subunit-like	EC:3.1.3.16,EC:3.1,EC:3.1.3.41	GO:0004721,GO:0006470	phosphoprotein phosphatase activity,protein dephosphorylation	Molecular Function,Biological Process	-0.452731	-0.134657	0.94537	1.28616	0.0854043	0.89073	0.896175	-0.223845	-0.00622514	-0.0668733	-1.09526	-0.312658	-0.835585
754	TR539294|c0_g2_i1	PREDICTED: caveolin-1-like		GO:0005488,GO:0016020,GO:0044699	binding,membrane,single-organism process	Molecular Function,Cellular Component,Biological Process	0.730617	-0.0508352	-0.337368	-0.631136	1.76146	-0.354251	-0.456515	0.987483	-0.292506	-0.324826	0.230873	-0.282859	-0.592063
755	TR539451|c4_g2_i3	von Willebrand factor type EGF and pentraxin domain-containing 1-like					1.78164	1.69778	-0.784385	-0.5999	0.233079	-0.342738	0.495831	0.448312	-0.426595	-0.633443	-0.448957	-0.616671	-0.985642
756	TR539490|c4_g1_i4	RNA-directed DNA polymerase from mobile element jockey-like					0.956681	0.0183628	-0.910502	-0.752146	-0.527611	0.767599	0.127085	1.52275	0.391799	0.309076	0.552519	-1.02631	-0.945955
757	TR539501|c0_g1_i4	PREDICTED: neuroligin-2-like					1.27675	0.724874	0.681157	-1.1243	1.36717	0.116951	-0.263047	-0.171317	-0.1035	-0.419605	-0.337029	-0.441276	-1.1187
758	TR539568|c4_g1_i3	Soma ferritin		GO:0016491,GO:0044699,GO:0046872	oxidoreductase activity,single-organism process,metal ion binding	Molecular Function,Biological Process,Molecular Function	0.480669	0.373221	-0.313919	1.22923	-0.977578	0.92004	-0.281422	0.669547	-0.419676	0.216369	-0.324251	0.0999051	-0.959545
759	TR539568|c4_g1_i5	Soma ferritin		GO:0016491,GO:0044699,GO:0046872	oxidoreductase activity,single-organism process,metal ion binding	Molecular Function,Biological Process,Molecular Function	-0.480345	0.0290939	0.513171	0.796561	-0.561944	0.799869	-0.357948	0.383606	0.203318	0.362104	0.183469	-0.380001	-0.929137
760	TR539695|c3_g3_i9	S6 kinase	EC:2.7.11	GO:0004674,GO:0005524,GO:0006468,GO:0007165	protein serine/threonine kinase activity,ATP binding,protein phosphorylation,signal transduction	Molecular Function,Molecular Function,Biological Process,Biological Process	1.43335	1.18535	0.0816094	-0.307361	-0.300051	0.193863	-0.0520501	1.19761	-0.572069	-0.732356	0.167235	-0.776736	-0.976703
761	TR539732|c1_g1_i1	RNA-directed DNA polymerase from mobile element jockey- partial					-0.206592	1.00976	-0.109284	-1.11156	1.77849	-0.333092	0.172909	0.567006	0.737294	-0.809901	-0.138477	-0.663939	-0.907209
762	TR539937|c1_g1_i1	nose resistant to fluoxetine 6-like		GO:0016020	membrane	Cellular Component	-1.04501	-0.0300788	-0.00723746	-1.65512	0.360266	-0.142342	0.96357	-0.0705615	0.834394	0.831867	-0.427033	0.421694	0.735156
763	TR539937|c1_g3_i1	nose resistant to fluoxetine 6-like					0.00434871	0.359574	0.0936001	-1.58125	1.29927	0.141008	0.187971	0.303708	1.04265	-0.672048	-0.157906	0.0849198	-0.520921
764	TR539937|c1_g3_i3	nose resistant to fluoxetine 6-like					0.395095	0.400223	-0.198961	-1.25758	1.11352	-0.543855	-0.0382668	0.386975	0.697251	-0.346407	0.319022	-0.103656	-0.131435
765	TR539937|c1_g3_i5	nose resistant to fluoxetine 6-like					-0.304371	-0.2448	0.317653	-1.2052	1.82176	-0.364245	-0.425934	1.01679	0.435587	-0.746472	0.346381	0.110816	-0.277458
766	TR539959|c3_g1_i2	transaldolase-like isoform X1	EC:2.2.1.2	GO:0004801,GO:0005737,GO:0005975,GO:0006098	sedoheptulose-7-phosphate:D-glyceraldehyde-3-phosphate glyceronetransferase activity,cytoplasm,carbohydrate metabolic process,pentose-phosphate shunt	Molecular Function,Cellular Component,Biological Process,Biological Process	0.144547	-0.29621	-0.491251	0.171652	0.0826759	-0.310941	0.650121	0.82719	0.356676	0.426796	0.135119	-0.738146	-0.505393
767	TR539959|c3_g1_i3	transaldolase-like isoform X1	EC:2.2.1.2	GO:0004801,GO:0005737,GO:0005975,GO:0006098	sedoheptulose-7-phosphate:D-glyceraldehyde-3-phosphate glyceronetransferase activity,cytoplasm,carbohydrate metabolic process,pentose-phosphate shunt	Molecular Function,Cellular Component,Biological Process,Biological Process	0.131318	0.172509	1.01006	0.685108	-0.113539	0.744988	0.448641	0.204356	-0.420183	-0.806921	-0.185242	0.0374944	-1.11547
768	TR539959|c3_g1_i6	transaldolase-like isoform X1	EC:2.2.1.2	GO:0004801,GO:0005737,GO:0005975,GO:0006098	sedoheptulose-7-phosphate:D-glyceraldehyde-3-phosphate glyceronetransferase activity,cytoplasm,carbohydrate metabolic process,pentose-phosphate shunt	Molecular Function,Cellular Component,Biological Process,Biological Process	1.57739	0.864264	0.851964	-0.0363032	0.929507	-0.221337	0.291249	0.0891023	-0.862001	-0.90826	-0.958529	-0.47803	-0.752639
769	TR539959|c3_g1_i7	transaldolase-like isoform X1	EC:2.2.1.2	GO:0004801,GO:0005634,GO:0005737,GO:0005975,GO:0006098,GO:0070062	sedoheptulose-7-phosphate:D-glyceraldehyde-3-phosphate glyceronetransferase activity,nucleus,cytoplasm,carbohydrate metabolic process,pentose-phosphate shunt,extracellular exosome	Molecular Function,Cellular Component,Cellular Component,Biological Process,Biological Process,Cellular Component	-1.43747	-0.349807	0.770663	1.2779	-0.0722133	-0.188298	-0.256435	-0.735916	0.702527	-0.248864	0.321466	0.175098	0.180145
770	TR539959|c3_g1_i8	transaldolase-like isoform X1	EC:2.2.1.2	GO:0004801,GO:0005737,GO:0005975,GO:0006098	sedoheptulose-7-phosphate:D-glyceraldehyde-3-phosphate glyceronetransferase activity,cytoplasm,carbohydrate metabolic process,pentose-phosphate shunt	Molecular Function,Cellular Component,Biological Process,Biological Process	0.4608	-0.381318	-0.738751	-0.564559	-0.684457	0.695508	0.196684	-0.44664	0.0977113	0.417818	0.567126	0.529799	-0.558903
771	TR539959|c3_g1_i9	transaldolase-like isoform X1	EC:2.2.1.2	GO:0004801,GO:0005634,GO:0005737,GO:0005975,GO:0006098,GO:0070062	sedoheptulose-7-phosphate:D-glyceraldehyde-3-phosphate glyceronetransferase activity,nucleus,cytoplasm,carbohydrate metabolic process,pentose-phosphate shunt,extracellular exosome	Molecular Function,Cellular Component,Cellular Component,Biological Process,Biological Process,Cellular Component	0.0554154	1.50077	-0.423331	0.132927	-0.0175365	-0.126964	-0.373177	-0.179398	-0.409653	-0.0540124	1.0813	-0.300225	-0.655865
772	TR540029|c0_g1_i2	acyl- dehydrogenase family member 10-like isoform X1	EC:1.3.99.3	GO:0003995,GO:0016787,GO:0050660,GO:0055114	acyl-CoA dehydrogenase activity,hydrolase activity,flavin adenine dinucleotide binding,oxidation-reduction process	Molecular Function,Molecular Function,Molecular Function,Biological Process	0.967367	0.245734	0.177018	-0.0183051	0.630634	0.657812	0.0444456	0.497179	0.534078	-0.911177	-0.655755	-0.183357	-1.16351
773	TR540479|c0_g3_i2	predicted protein					0.298845	1.28928	-1.15226	-0.937285	0.202872	0.0493153	-0.000590602	-0.267395	0.0800266	-0.472777	1.40829	-0.457421	-0.253959
774	TR540651|c4_g1_i1	von Willebrand factor type EGF and pentraxin domain-containing 1-like					1.3499	-0.298074	0.520964	-1.09979	1.06534	-0.189199	-0.619751	-0.431694	-0.0184631	-0.44654	0.58035	-0.159506	-0.713779
775	TR540959|c1_g1_i1	G- coupled receptor 64-like		GO:0004888,GO:0007165,GO:0016020	transmembrane signaling receptor activity,signal transduction,membrane	Molecular Function,Biological Process,Cellular Component	0.687564	0.509943	-0.0630267	-0.985509	1.31783	-0.423998	-0.790699	0.913887	0.37816	-0.882374	0.452646	-0.704753	-0.699024
776	TR540959|c1_g1_i2	G- coupled receptor 64-like		GO:0004888,GO:0007165,GO:0016020	transmembrane signaling receptor activity,signal transduction,membrane	Molecular Function,Biological Process,Cellular Component	-0.581493	0.43759	-0.250291	-0.588772	1.31837	-0.770751	-0.202977	0.117306	-0.144743	-0.199337	0.685081	0.648685	-0.1775
777	TR540970|c1_g2_i1	lipoxygenase homology domain-containing 1-like					1.0823	1.47644	-0.775755	-0.713194	0.650633	-0.269012	-0.563048	0.381621	-0.17517	-0.944669	1.05102	-0.412902	-0.763243
778	TR540978|c2_g3_i4	predicted protein					0.182357	0.604691	0.509068	0.680392	-0.0288094	-0.303725	0.485163	0.51106	-0.0606836	0.0947033	-0.224039	-0.558719	-1.47112
779	TR541739|c3_g5_i9	hypothetical protein, partial					0.971497	0.435724	-0.592924	1.17504	0.395564	0.819984	-0.131082	0.0122166	-0.0772311	-0.623045	-0.485222	-0.696976	-0.916944
780	TR541830|c0_g2_i1	complement C1q 4-like					0.390379	0.514028	0.00557567	-1.06889	1.80488	-0.459706	-0.274233	0.524687	0.293379	-0.732586	0.197977	0.00930645	-0.730987
781	TR541885|c2_g1_i1	RNA-directed DNA polymerase from mobile element jockey-like					1.35173	1.19175	-0.0852792	-0.0824726	-0.037566	-0.517505	0.0494404	-0.0221294	-0.287359	-0.0852792	-1.23882	0.0129538	-0.354718
782	TR541999|c0_g1_i1	nuclease HARBI1					0.927856	0.664468	0.920136	1.30038	-0.273359	0.470221	1.03932	-0.690201	-0.660721	-0.344496	-1.17359	-0.82083	-1.14344
783	TR541999|c0_g1_i2	nuclease HARBI1					-0.660251	-0.635493	-0.606841	1.54127	-0.659973	0.396557	-0.247987	-0.681393	0.431608	0.867796	-0.562054	0.189869	0.626891
784	TR542097|c5_g1_i3	rhamnose-binding lectin-like					-0.867043	0.303798	-0.704397	0.142195	-0.290485	-0.763826	0.540468	-0.982251	0.888697	-0.103859	1.15769	0.0629571	0.479998
785	TR542191|c0_g2_i1	calmodulin		GO:0005509	calcium ion binding	Molecular Function	-1.22034	-0.464982	-0.219385	-0.862931	-0.485253	-0.565483	0.102815	-0.140755	0.860305	0.311925	0.0919329	1.48315	1.73814
786	TR542191|c0_g2_i2	calmodulin		GO:0005509	calcium ion binding	Molecular Function	0.410932	0.272599	-0.816743	-1.09855	0.815129	0.152539	-0.637153	0.79431	0.0580331	-0.748314	1.23279	0.267412	-0.255417
787	TR542191|c0_g2_i3	calmodulin		GO:0005509	calcium ion binding	Molecular Function	-1.08265	-0.923964	0.401862	-0.471398	-0.256797	-0.748757	0.785258	0.0639325	0.552656	0.664488	0.328438	0.286332	0.804
788	TR542579|c4_g3_i1	basic leucine zipper and W2 domain-containing 1-like					1.46364	1.06541	0.651488	0.00390321	0.542478	-0.0564135	0.0762781	-0.140143	-0.614445	-0.666211	0.322537	-0.774428	-1.44083
789	TR542592|c0_g2_i1	nose resistant to fluoxetine 6-like					0.906388	0.951971	1.34512	-0.802951	-0.369919	-0.500968	-0.609226	-0.563644	0.137185	-0.888418	0.570218	0.0973009	-0.164798
790	TR542592|c0_g2_i4	nose resistant to fluoxetine 6-like					1.24044	0.596091	0.200436	-0.692614	1.82827	-0.517395	-0.0143479	-0.285654	-0.32522	-0.438264	-0.342176	-0.421307	-0.692614
791	TR542592|c0_g2_i7	nose resistant to fluoxetine 6-like					-0.170833	0.234224	-0.429231	-0.478117	1.56812	0.33898	-0.163849	1.15258	-0.289556	-0.547954	0.0316954	0.0596303	-0.638743
792	TR542615|c8_g1_i2	chitin synthase	EC:3.6.1,EC:2.4.1.16,EC:3.6.1.15,EC:2.4.1	GO:0003774,GO:0004100,GO:0005524,GO:0016021,GO:0016459	motor activity,chitin synthase activity,ATP binding,integral component of membrane,myosin complex	Molecular Function,Molecular Function,Molecular Function,Cellular Component,Cellular Component	1.14428	0.102377	-0.817843	-0.29309	1.82874	0.444607	-0.627715	0.79064	-0.741791	-0.544058	0.31532	-0.696161	-0.574479
793	TR542615|c8_g1_i5	chitin synthase	EC:3.6.1,EC:2.4.1.16,EC:3.6.1.15,EC:2.4.1	GO:0003774,GO:0004100,GO:0005524,GO:0016021,GO:0016459	motor activity,chitin synthase activity,ATP binding,integral component of membrane,myosin complex	Molecular Function,Molecular Function,Molecular Function,Cellular Component,Cellular Component	0.805431	0.73806	-0.497079	-0.44655	1.56897	-0.654278	-0.716035	0.687532	0.300147	-0.508307	0.715603	-0.82832	-0.710421
794	TR543019|c0_g2_i1	RNA-directed DNA polymerase from mobile element jockey- partial					1.14688	0.407085	-0.144828	-0.113514	-0.810255	0.684998	-0.544084	-0.364028	1.03337	0.176142	-0.544084	-0.724141	-0.493199
795	TR543067|c2_g1_i1	nose resistant to fluoxetine 6-like					0.14642	-0.144819	-0.789706	-0.176024	0.364849	-0.113615	-0.831312	1.36338	0.437659	-0.581678	0.635286	0.687293	-0.0512069
796	TR543095|c0_g3_i2	chondroitin proteoglycan 2-like					1.8761	1.41559	1.25246	-0.2638	0.072733	-0.682334	-0.520956	-0.596397	-0.644723	-0.826219	-0.101328	-0.579122	-0.495371
797	TR543095|c0_g3_i3	chondroitin proteoglycan 2-like					2.28975	1.14304	0.262874	-0.379591	0.262115	-0.570963	-0.609693	-0.358707	-0.539068	-0.64007	-0.128224	-0.371996	-0.346176
798	TR543341|c1_g1_i1	PREDICTED: mucin-12-like					0.290106	0.31953	-0.418105	-1.21966	0.0222438	-0.26794	-0.33592	0.774084	-0.478983	-0.898025	1.65275	0.00702436	0.669577
799	TR543341|c1_g1_i3	PREDICTED: mucin-12-like					-0.703778	-0.033262	-0.515195	0.0143598	1.30396	-0.431381	-0.0942181	0.360095	0.818217	0.0524573	0.660112	0.0391232	-0.979985
800	TR543581|c2_g3_i1	inositol hexakisphosphate and diphosphoinositol-pentakisphosphate kinase 2-like isoform X3	EC:3.1,EC:3.1.3.41,EC:3.1.3.2	GO:0003993,GO:0016311	acid phosphatase activity,dephosphorylation	Molecular Function,Biological Process	0.468019	1.30172	-0.135084	-0.374552	0.538972	-0.676103	-0.551935	0.4015	-0.170561	-0.268122	0.538972	-0.676103	-0.0375234
801	TR543581|c2_g3_i4	inositol hexakisphosphate and diphosphoinositol-pentakisphosphate kinase 2-like isoform X3	EC:3.1,EC:3.1.3.41,EC:3.1.3.2	GO:0003993,GO:0016301,GO:0016310,GO:0016311	acid phosphatase activity,kinase activity,phosphorylation,dephosphorylation	Molecular Function,Molecular Function,Biological Process,Biological Process	1.06088	1.76768	-0.394514	-0.495486	0.872858	-0.237833	0.145164	-0.234351	-0.147307	-1.16399	0.601279	-0.391032	-1.16747
802	TR543581|c2_g3_i6	inositol hexakisphosphate and diphosphoinositol-pentakisphosphate kinase 2-like isoform X3	EC:3.1,EC:2.7.4.24,EC:2.7.4.21,EC:3.1.3.41,EC:3.1.3.2	GO:0000166,GO:0000827,GO:0000829,GO:0000832,GO:0003993,GO:0005829,GO:0006020,GO:0016311,GO:0033857,GO:0043647	nucleotide binding,inositol-13456-pentakisphosphate kinase activity,inositol heptakisphosphate kinase activity,inositol hexakisphosphate 5-kinase activity,acid phosphatase activity,cytosol,inositol metabolic process,dephosphorylation,diphosphoinositol-pentakisphosphate kinase activity,inositol phosphate metabolic process	Molecular Function,Molecular Function,Molecular Function,Molecular Function,Molecular Function,Cellular Component,Biological Process,Biological Process,Molecular Function,Biological Process	1.23658	1.90806	-0.0218924	0.502841	-0.288706	0.0937269	-0.0218924	-0.797876	-0.760077	-0.657799	-0.11083	-0.22645	-0.911272
803	TR543619|c0_g2_i1	probable leucine--tRNA mitochondrial	EC:6.1.1	GO:0004812,GO:0005739,GO:0006418	aminoacyl-tRNA ligase activity,mitochondrion,tRNA aminoacylation for protein translation	Molecular Function,Cellular Component,Biological Process	0.875812	0.940458	0.681872	-0.370574	0.637912	-0.590372	0.433629	-0.667948	0.397427	-0.548998	0.37674	-0.957565	-0.587786
804	TR544128|c3_g1_i3	Transposon Ty3-I Gag-Pol poly		GO:0005488	binding	Molecular Function	1.13137	-0.27965	-0.761057	-1.15946	1.26417	-0.445652	-0.462253	0.010854	0.716364	-0.0638471	0.0855551	-0.163448	0.517161
805	TR544128|c3_g1_i4	Transposon Ty3-I Gag-Pol poly		GO:0005488	binding	Molecular Function	1.20482	1.60904	-0.619847	0.385043	-0.170291	0.0148205	0.502155	-0.436625	-0.525402	-0.710514	0.0790428	-0.589625	-0.993847
806	TR544130|c3_g2_i1	phosphatase 1 regulatory subunit 12B-like					-0.484887	-0.0598917	-0.0904914	-1.27028	1.68089	0.239305	-0.21969	1.44289	0.212105	-0.726285	0.599701	0.0727069	-0.838484
807	TR544138|c0_g1_i2	PREDICTED: hornerin-like					0.353714	0.498668	-0.234157	-0.201945	0.853001	-0.0811497	0.128229	0.236945	0.0799108	-0.741498	0.458403	-0.403271	-0.548225
808	TR544138|c0_g1_i3	PREDICTED: hornerin-like					0.285285	1.32596	-0.308387	-0.301402	0.606566	-0.615699	-0.720465	0.16655	-0.350293	-0.0150433	0.431956	-0.0150433	-0.573793
809	TR544345|c1_g1_i1	78 kDa glucose-regulated precursor		GO:0005524,GO:0005788	ATP binding,endoplasmic reticulum lumen	Molecular Function,Cellular Component	0.398542	-0.163592	0.584869	-0.276965	0.984081	0.447759	0.431824	-0.668251	-0.524211	-0.382619	-0.143673	0.264752	-0.861757
810	TR544347|c2_g4_i6	neo-calmodulin-like isoform X2					-0.401411	0.166097	0.011176	0.666981	-0.362881	0.487176	-0.587637	0.536542	-0.442349	0.0633514	-0.781087	0.361153	-0.206355
811	TR544801|c0_g2_i1	eukaryotic initiation factor 4A-II-like		GO:0097159,GO:1901363	organic cyclic compound binding,heterocyclic compound binding	Molecular Function,Molecular Function	-0.616975	-0.564684	-0.579433	-0.517756	-0.584796	-0.351497	-0.517756	-0.146354	0.469075	-0.112834	1.20652	0.853885	1.61948
812	TR545054|c1_g4_i4	tRNA (guanine(37)-N1)-methyltransferase-like		GO:0016740,GO:0044424	transferase activity,intracellular part	Molecular Function,Cellular Component	0.0913609	-0.524062	-0.240743	1.24153	0.0181856	0.556681	0.421588	0.615784	-0.205093	-0.330805	-1.12072	-0.289526	-0.417114
813	TR545492|c0_g1_i1	GPI-anchored -like					-0.290358	-0.605775	-0.724703	-1.14871	0.50594	-0.192114	0.355987	1.20658	1.1678	-0.56958	0.71277	0.44389	0.00954603
814	TR545492|c0_g1_i2	GPI-anchored -like					-1.17054	-0.358721	-0.713893	-0.981426	1.37563	0.0102897	-0.534001	-0.55937	1.45404	-0.34027	0.411588	0.766761	0.499228
815	TR545526|c2_g1_i1	predicted protein		GO:0008237,GO:0046872	metallopeptidase activity,metal ion binding	Molecular Function,Molecular Function	0.638719	-0.237824	-0.347231	-0.614099	0.997832	-0.26228	-0.511556	0.949993	-0.606805	-0.35667	1.52427	-0.0503305	-0.530434
816	TR545586|c0_g1_i1	78 kDa glucose-regulated precursor		GO:0005524,GO:0005788	ATP binding,endoplasmic reticulum lumen	Molecular Function,Cellular Component	0.0778359	0.632417	0.505934	0.214049	-0.214049	0.642146	1.03133	-0.107024	0.223778	-0.038918	-0.934031	-0.457286	-1.37186
817	TR545593|c1_g2_i2	CAP-Gly domain-containing linker 3-like isoform X3					0.357834	1.44733	0.501992	0.0246091	0.407735	0.800287	-0.254834	-0.327745	-0.55701	-0.516536	-0.111786	-0.75994	-0.473843
818	TR546162|c2_g1_i1	calmodulin					0.329276	0.21133	0.250981	1.38636	-0.700766	0.796322	0.186207	0.109375	-0.162387	0.739719	-1.12301	-0.304448	-1.17195
819	TR546276|c0_g1_i1	Transposon Ty3-I Gag-Pol poly					-0.0685358	1.10215	-0.348258	-0.431138	0.770629	0.90531	-0.74194	0.0713251	0.138665	-0.482938	0.0247048	-0.00637542	-0.659059
820	TR546276|c0_g1_i2	Transposon Ty3-I Gag-Pol poly					-0.177724	-0.527786	-0.0143615	1.22252	0.499063	0.149001	-0.131049	-0.341086	0.125663	-0.784498	0.80245	-0.644473	-0.224399
821	TR546296|c1_g2_i3	PREDICTED: uncharacterized protein K02A2.6-like					-0.266739	2.2597	-0.223352	-0.203327	-0.3168	0.540922	-0.183303	-0.335156	-0.126566	-0.33015	0.0436435	-0.393561	-0.476997
822	TR546308|c2_g2_i1	ATP synthase subunit mitochondrial-like					-0.127881	0.940836	-0.77786	-0.209128	-0.759111	0.672094	1.45332	-0.646614	-0.346624	0.359604	-0.477869	-0.171629	0.00336528
823	TR546308|c2_g2_i2	ATP synthase subunit mitochondrial-like	EC:2.7.10,EC:3.6.1,EC:3.6.1.3,EC:3.6.1.15	GO:0004713,GO:0005524,GO:0015986,GO:0016020,GO:0018108,GO:0046933	protein tyrosine kinase activity,ATP binding,ATP synthesis coupled proton transport,membrane,peptidyl-tyrosine phosphorylation,proton-transporting ATP synthase activity rotational mechanism	Molecular Function,Molecular Function,Biological Process,Cellular Component,Biological Process,Molecular Function	-0.177749	-0.343954	0.596346	0.126328	0.624602	-0.37681	0.971155	0.00484523	0.750816	0.00743559	-0.725107	-0.195908	-0.0298867
824	TR546548|c1_g2_i1	RNA-directed DNA polymerase from mobile element jockey-like					-0.236827	1.58077	1.0366	0.573841	-0.464305	0.11554	0.161259	-0.181631	0.392082	-0.495528	-0.0327664	-1.18131	-0.795486
825	TR547360|c0_g1_i1	serine arginine repetitive matrix 2-like		GO:0005488,GO:0005634,GO:0005694,GO:0044446,GO:0050673	binding,nucleus,chromosome,intracellular organelle part,epithelial cell proliferation	Molecular Function,Cellular Component,Cellular Component,Cellular Component,Biological Process	1.2701	1.33244	-0.211214	-0.291176	-0.132608	0.149289	-0.278978	-0.0912725	-0.415861	-0.678784	0.456936	-0.482269	-0.550033
826	TR547360|c0_g1_i3	serine arginine repetitive matrix 2-like		GO:0005488,GO:0005634,GO:0005694,GO:0044446,GO:0050673	binding,nucleus,chromosome,intracellular organelle part,epithelial cell proliferation	Molecular Function,Cellular Component,Cellular Component,Cellular Component,Biological Process	2.2114	0.635582	-0.820826	-0.412056	0.357549	0.377595	0.134424	-0.483525	-0.556738	-0.697934	0.0202475	-0.562839	-0.685732
827	TR547360|c0_g1_i5	serine arginine repetitive matrix 2-like		GO:0005488,GO:0005634,GO:0005694,GO:0044446,GO:0050673	binding,nucleus,chromosome,intracellular organelle part,epithelial cell proliferation	Molecular Function,Cellular Component,Cellular Component,Cellular Component,Biological Process	0.214864	1.78984	0.129608	-0.469421	0.533448	-0.534484	-0.325833	1.05508	-0.0790422	-0.26077	-0.446985	-0.814928	-0.146349
828	TR548253|c2_g1_i2	tripartite motif-containing 2-like					1.43845	1.0835	0.168679	0.496186	0.482463	0.159531	-0.0380707	0.129799	-0.026178	-0.71138	-0.435104	-0.881537	-1.5521
829	TR548346|c2_g1_i1	low-density lipo receptor-related 4-like					-0.738494	-0.283171	0.377131	-1.01572	0.971906	0.309924	-0.192443	1.08952	0.546827	-0.657846	0.518264	0.464499	-0.402462
830	TR548840|c0_g1_i1	PREDICTED: mucin-5AC-like					-0.369617	0.07159	-0.895848	-1.01534	0.413985	-0.270805	0.138231	0.237043	0.14972	0.0945695	1.6319	0.023333	0.368026
831	TR548949|c3_g2_i1	nucleolar complex 3 homolog		GO:0005634,GO:0044822	nucleus,RNA binding	Cellular Component,Molecular Function	0.87536	1.10444	0.287335	0.176928	-0.305555	-0.44709	-0.427148	0.650413	0.231888	-0.683954	0.461943	0.0825713	-0.767124
832	TR548949|c3_g2_i3	nucleolar complex 3 homolog		GO:0003682,GO:0005730,GO:0016607,GO:0044822,GO:0045444	chromatin binding,nucleolus,nuclear speck,RNA binding,fat cell differentiation	Molecular Function,Cellular Component,Cellular Component,Molecular Function,Biological Process	-1.48698	-0.759526	-0.315433	0.902956	-1.09055	-0.139134	-0.0678493	-0.407133	0.587912	1.03132	-0.051189	0.985985	1.20148
833	TR548949|c3_g2_i5	nucleolar complex 3 homolog		GO:0005634	nucleus	Cellular Component	0.0857356	-0.00616004	0.0857356	-0.275283	1.16091	-0.305477	-0.600856	-0.216864	-0.600856	0.282655	-0.136127	1.15435	-0.499771
834	TR549148|c3_g2_i1	RNA-directed DNA polymerase from mobile element jockey-like					-0.0382122	-0.6912	-0.52226	-0.168492	-0.672135	1.05805	0.0158063	-0.185704	-0.436466	0.855211	0.811785	0.917174	-0.584223
835	TR549221|c2_g3_i4	mesocentin-like isoform X1		GO:0005737,GO:0005856,GO:0008092,GO:0019898	cytoplasm,cytoskeleton,cytoskeletal protein binding,extrinsic component of membrane	Cellular Component,Cellular Component,Molecular Function,Cellular Component	0.510035	1.42203	-0.401961	-0.401961	0.0170644	0.510035	-0.106178	-0.401961	-0.401961	-0.401961	0.460738	-0.401961	-0.401961
836	TR549221|c2_g3_i9	mesocentin-like isoform X1		GO:0005737,GO:0005856,GO:0008092,GO:0019898	cytoplasm,cytoskeleton,cytoskeletal protein binding,extrinsic component of membrane	Cellular Component,Cellular Component,Molecular Function,Cellular Component	0.0763674	1.21364	0.446108	-0.00353068	-0.668215	0.0797673	-0.280624	-0.696689	0.109517	-0.244925	-0.43702	-0.470169	0.38491
837	TR549254|c3_g1_i1	Chitin synthase C		GO:0016021,GO:0016758	integral component of membrane,transferase activity transferring hexosyl groups	Cellular Component,Molecular Function	0.246685	0.510584	-0.15022	-0.994698	0.668924	-0.792023	-0.773022	0.852598	0.535919	-0.897583	1.26217	-0.247335	0.00811998
838	TR549330|c1_g1_i1	PREDICTED: calmodulin-like					0.394032	1.24882	-1.17155	-0.818734	1.14785	-1.15319	0.212174	0.0113854	-0.31963	-0.699982	1.57352	0.210453	-0.406256
839	TR549350|c2_g1_i6	PREDICTED: uncharacterized protein LOC101850596	EC:3.4	GO:0006508,GO:0008234	proteolysis,cysteine-type peptidase activity	Biological Process,Molecular Function	0.136292	0.100343	0.0566896	-0.872862	0.570254	-0.467146	-0.292534	-0.0639981	-0.15644	-0.718793	1.1172	-0.300238	-0.0126416
840	TR549509|c2_g3_i2	tyrosine- phosphatase Lar-like	EC:3.1.3.16,EC:3.1,EC:3.1.3.41	GO:0004721,GO:0006470	phosphoprotein phosphatase activity,protein dephosphorylation	Molecular Function,Biological Process	0.772196	1.53584	-0.0507573	-0.617928	1.10583	-0.595686	-0.139725	-0.0674388	-0.506718	-0.806984	0.568311	-0.688361	-0.743965
841	TR549514|c1_g1_i2	calmodulin					0.793869	0.640168	-0.290496	-1.30493	1.90129	-0.718556	-0.156007	0.467253	0.145248	-1.01674	0.508753	-0.160618	-0.354282
842	TR549625|c2_g1_i4	glucose dehydrogenase [acceptor]-like					1.74064	1.05875	1.3603	0.0834517	0.0110062	-0.568558	-0.03065	-1.24457	-0.403745	-0.701677	-0.601159	-0.717977	0.144125
843	TR549647|c3_g1_i3	transmembrane C5orf28 homolog					-0.783849	-0.503518	0.183293	0.519691	0.207822	0.484649	0.421575	-0.0514839	1.41325	-0.0900294	-0.594625	-0.612146	-0.605138
844	TR549647|c3_g1_i9	transmembrane C5orf28 homolog					0.51436	0.334014	-0.616271	0.580949	-0.0669094	-1.30852	1.26488	0.233436	0.148118	-0.213961	-0.29581	0.0537837	-0.0918804
845	TR549653|c2_g1_i4	EF-hand calcium-binding domain-containing 1-like					0.403382	0.231011	-0.44952	0.964521	-0.595028	0.909452	0.0762497	0.162883	-0.143878	-0.0218004	0.211908	0.0646091	-1.21616
846	TR549712|c1_g2_i1	hypothetical protein LOTGIDRAFT_230597					-0.115424	0.235465	0.512483	1.05728	0.521716	-0.604822	-0.00923392	-0.0115424	-0.193912	-0.373974	0.36474	-0.62329	-0.198529
847	TR549712|c1_g2_i2	hypothetical protein LOTGIDRAFT_230597					0.600635	-0.178227	-0.0996863	-0.417122	1.3075	-0.760738	-0.0702335	0.976976	-0.0931413	-1.09126	-0.091505	-0.54475	0.358468
848	TR549712|c1_g2_i3	hypothetical protein LOTGIDRAFT_230597					-0.702078	1.54695	-0.0637729	-0.449	-0.0749931	-0.66343	0.295273	-0.126731	0.282807	-0.190935	0.0459357	0.345141	0.453603
849	TR549712|c1_g2_i4	hypothetical protein LOTGIDRAFT_230597					-0.287749	-0.8017	-0.538135	0.069946	0.0360591	-0.846882	0.661084	0.582014	0.459645	0.241263	-0.029832	0.401284	0.99807
850	TR549712|c1_g2_i6	hypothetical protein LOTGIDRAFT_230597					0.301995	0.58525	-0.201569	-0.147949	1.93275	-0.529119	-0.53961	0.294418	-0.167765	-0.325129	-0.48599	-0.325129	-0.430038
851	TR549733|c0_g1_i3	PREDICTED: uncharacterized protein K02A2.6-like					0.371919	1.5231	-0.4289	-0.4289	0.772328	-0.118583	-0.4289	-0.4289	-0.258726	-0.4289	0.712267	-0.4289	-0.4289
852	TR549733|c0_g1_i4	PREDICTED: uncharacterized protein K02A2.6-like					1.50659	1.32568	-0.752303	-0.452495	-0.121673	-0.0648126	0.400406	-0.372374	-0.090658	-0.617906	0.291855	-0.230224	-0.659259
853	TR549747|c1_g1_i1	RNA-directed DNA polymerase from mobile element jockey- partial					0.640488	0.837579	-0.387418	-0.514769	0.00676408	0.228113	-0.199424	1.43037	-0.957467	-0.317678	-0.029622	0.0795362	-0.0205255
854	TR549747|c1_g1_i2	RNA-directed DNA polymerase from mobile element jockey- partial					-0.3148	-0.215218	-0.218396	-0.668635	-0.192971	-0.222634	0.14921	0.105246	0.192645	-0.431333	2.10695	0.199001	-0.140002
855	TR549747|c1_g5_i1	RNA-directed DNA polymerase from mobile element jockey- partial					0.169602	-0.394889	-0.0388041	-1.1878	-0.521174	0.23378	0.727882	-0.413521	0.441496	-0.696456	1.3531	0.307619	-0.182342
856	TR549784|c1_g3_i1	DNA ligase 1-like					-0.516218	0.157148	-1.08915	-1.33795	-0.265132	-0.349588	-0.267415	0.813394	0.775731	0.444755	1.0816	0.844209	0.609102
857	TR549857|c0_g1_i5	PREDICTED: mucin-5AC-like					-0.50917	-0.205614	-0.205614	-0.50917	1.19833	0.085294	-0.50917	1.48292	0.599653	-0.50917	-0.50917	0.422579	-0.167669
858	TR549857|c0_g1_i6	PREDICTED: mucin-5AC-like					0.00940527	0.402859	0.00313509	-0.733611	-0.454588	-0.373076	-0.526695	-0.361319	1.12863	0.777502	0.130106	0.238267	0.175565
859	TR549857|c0_g1_i7	PREDICTED: mucin-5AC-like					0.0706829	0.308116	1.33028	-1.15538	0.902368	-0.563812	0.422808	0.426497	0.238361	-0.732832	-0.493387	0.07739	-0.310953
860	TR550327|c0_g4_i3	serine threonine- kinase Nek11-like		GO:0004672,GO:0005524,GO:0006468	protein kinase activity,ATP binding,protein phosphorylation	Molecular Function,Molecular Function,Biological Process	-0.090761	1.86116	-0.323826	-0.418509	0.236987	-0.163594	0.258837	0.073113	0.00392177	-0.972039	0.761384	0.149588	-0.993889
861	TR550434|c0_g2_i1	nose resistant to fluoxetine 6-like					0.316411	0.556499	0.0616647	-0.926993	1.04628	0.996239	-0.0626756	1.06675	-0.234023	-0.635854	-0.104628	-0.503932	-0.977032
862	TR550835|c1_g2_i1	kinesin KIF17-like isoform X2	EC:3.6.1,EC:3.6.1.15	GO:0003777,GO:0005524,GO:0005874,GO:0007018,GO:0008017	microtubule motor activity,ATP binding,microtubule,microtubule-based movement,microtubule binding	Molecular Function,Molecular Function,Cellular Component,Biological Process,Molecular Function	1.41666	2.11428	-0.127966	-0.335367	-0.109111	0.0460767	-0.567424	0.251302	-0.207736	-0.718261	-0.0960581	-0.744367	-0.734214
863	TR550959|c7_g2_i1	RNA-directed DNA polymerase from mobile element jockey-like					0.325633	1.02591	-0.70392	-0.779473	-0.214516	-0.168282	-0.0791964	1.26103	-0.355473	-0.369005	0.366229	-0.394941	0.923293
864	TR550959|c7_g2_i2	RNA-directed DNA polymerase from mobile element jockey-like					0.871437	1.8683	-0.54605	-0.489967	-0.129637	0.00496115	0.00776528	0.173209	-0.363782	-0.454916	-0.353967	-0.568483	0.28958
865	TR551145|c0_g1_i1	tripartite motif-containing 2-like					0.239301	0.550391	-0.536789	-0.674324	0.795989	-0.402529	-0.268268	0.1296	0.239301	-0.474571	1.40507	-0.490944	-0.549887
866	TR551164|c1_g1_i1	CDK5 regulatory subunit-associated 3-like					1.04227	-0.510597	-0.137604	0.722565	-0.510597	0.281063	-0.510597	-0.510597	-0.510597	0.958541	-0.244173	-0.30507	-0.267009
867	TR551164|c1_g1_i10	CDK5 regulatory subunit-associated 3-like		GO:0000079,GO:0005515,GO:0006469,GO:0007346,GO:0010604,GO:0031325,GO:0043229	regulation of cyclin-dependent protein serine/threonine kinase activity,protein binding,negative regulation of protein kinase activity,regulation of mitotic cell cycle,positive regulation of macromolecule metabolic process,positive regulation of cellular metabolic process,intracellular organelle	Biological Process,Molecular Function,Biological Process,Biological Process,Biological Process,Biological Process,Cellular Component	0.9842	0.657247	0.469764	-0.106405	0.42175	-0.0538179	-0.373911	-0.632273	-0.0561043	-0.0583907	-0.138414	-0.632273	-0.481371
868	TR551164|c1_g1_i11	CDK5 regulatory subunit-associated 3-like					1.14079	1.37611	0.0704396	0.221042	-0.544071	0.494008	-0.303376	-0.496335	-0.11109	-0.120502	-0.579032	-0.784765	-0.441876
869	TR551164|c1_g1_i13	CDK5 regulatory subunit-associated 3-like					-0.280388	-0.620764	0.442014	-0.675339	-0.939598	0.796752	0.562654	0.982739	0.0456266	0.0815312	-0.254537	0.36446	0.0686056
870	TR551164|c1_g1_i14	CDK5 regulatory subunit-associated 3-like					-0.320661	0.522657	-0.190393	0.954601	-0.492068	-0.577771	-0.697755	0.447238	0.587792	-0.0498397	0.546654	0.382104	-0.721752
871	TR551164|c1_g1_i15	CDK5 regulatory subunit-associated 3-like					-0.547902	-0.0673551	0.26934	-0.64276	1.36803	-0.0975847	1.07199	-0.0277439	-0.592725	-0.422814	0.519516	-0.0736095	-0.837689
872	TR551164|c1_g1_i2	CDK5 regulatory subunit-associated 3-like					1.9392	-0.381166	0.402903	-0.436887	0.14818	-0.460767	-0.377186	-0.460767	-0.309525	0.864589	-0.0627623	-0.405046	-0.460767
873	TR551164|c1_g1_i3	CDK5 regulatory subunit-associated 3-like		GO:0000079,GO:0005515,GO:0006469,GO:0007346,GO:0010604,GO:0031325,GO:0043229	regulation of cyclin-dependent protein serine/threonine kinase activity,protein binding,negative regulation of protein kinase activity,regulation of mitotic cell cycle,positive regulation of macromolecule metabolic process,positive regulation of cellular metabolic process,intracellular organelle	Biological Process,Molecular Function,Biological Process,Biological Process,Biological Process,Biological Process,Cellular Component	1.6184	-0.624141	-0.0621671	0.515864	-0.634846	-0.313718	-0.82217	0.51854	0.75671	0.15727	-0.206675	-0.426112	-0.249492
874	TR551164|c1_g1_i4	CDK5 regulatory subunit-associated 3-like		GO:0000079,GO:0005515,GO:0006469,GO:0007346,GO:0010604,GO:0031325,GO:0043229	regulation of cyclin-dependent protein serine/threonine kinase activity,protein binding,negative regulation of protein kinase activity,regulation of mitotic cell cycle,positive regulation of macromolecule metabolic process,positive regulation of cellular metabolic process,intracellular organelle	Biological Process,Molecular Function,Biological Process,Biological Process,Biological Process,Biological Process,Cellular Component	0.0244029	-0.115555	0.00574186	0.373364	-0.531696	0.29872	-0.134216	0.554376	0.313649	-0.511169	-0.809745	0.444276	0.291256
875	TR551164|c1_g1_i7	CDK5 regulatory subunit-associated 3-like					-0.402088	0.0321671	0.104543	0.41013	-0.402088	-0.402088	-0.402088	-0.402088	-0.402088	-0.402088	0.659425	-0.402088	2.01044
876	TR551164|c1_g1_i8	CDK5 regulatory subunit-associated 3-like		GO:0000079,GO:0005515,GO:0006469,GO:0007346,GO:0010604,GO:0031325,GO:0043229	regulation of cyclin-dependent protein serine/threonine kinase activity,protein binding,negative regulation of protein kinase activity,regulation of mitotic cell cycle,positive regulation of macromolecule metabolic process,positive regulation of cellular metabolic process,intracellular organelle	Biological Process,Molecular Function,Biological Process,Biological Process,Biological Process,Biological Process,Cellular Component	-0.46501	0.0354583	-0.204898	0.0321657	0.70714	-0.652686	1.09237	-0.652686	0.0354583	-0.514398	0.26923	0.0585062	0.229719
877	TR551164|c1_g1_i9	CDK5 regulatory subunit-associated 3-like		GO:0000079,GO:0005515,GO:0006469,GO:0007346,GO:0010604,GO:0031325,GO:0043229	regulation of cyclin-dependent protein serine/threonine kinase activity,protein binding,negative regulation of protein kinase activity,regulation of mitotic cell cycle,positive regulation of macromolecule metabolic process,positive regulation of cellular metabolic process,intracellular organelle	Biological Process,Molecular Function,Biological Process,Biological Process,Biological Process,Biological Process,Cellular Component	0.172498	0.101025	-0.661358	1.90275	0.818736	-0.390354	-0.36653	0.519442	-0.0865927	-0.292079	-0.315903	-0.178912	-0.747721
878	TR551395|c1_g1_i1	RNA-directed DNA polymerase from mobile element jockey-like					-0.536112	-0.426937	0.26677	-0.201273	-0.267614	-0.195527	-0.469249	-0.655996	0.0525986	-0.409176	0.800632	1.46352	0.642877
879	TR551529|c3_g6_i3	von Willebrand factor type EGF and pentraxin domain-containing 1-like					1.28928	0.845063	1.06119	-0.106145	-0.054429	-0.79728	-0.461278	-0.271305	-0.41016	-0.286701	-0.25591	-0.0870127	-0.289989
880	TR551533|c1_g5_i3	complement C1q 3					-0.191581	0.43077	-0.173751	0.147203	0.586646	-0.298566	0.790837	-0.696595	-0.306619	-0.219765	-0.0103976	-0.158796	-0.0575629
881	TR551725|c1_g1_i1	sodium-coupled monocarboxylate transporter 1-like					0.657359	0.631658	-0.192618	-0.836985	1.89653	-0.534078	-0.691957	0.535278	0.0845882	-0.820463	0.670209	-0.638718	-0.803941
882	TR551730|c3_g6_i1	RNA-directed DNA polymerase from mobile element jockey-like					0.972982	1.73108	-0.135012	-0.0496721	-0.782171	-0.214662	0.0427792	-0.120077	-0.0724293	-0.816307	-0.0141139	-0.0567837	-0.106565
883	TR551885|c2_g2_i1	U3 small nucleolar RNA-associated 15 homolog					-0.812799	-0.460743	-0.169873	0.757333	-0.795855	-0.112452	-0.275302	-0.583586	0.170887	1.21199	0.0833436	0.515412	1.19317
884	TR553043|c3_g3_i1	Beta-1,4-N-acetylgalactosaminyltransferase bre-4					0.321954	0.3769	0.140267	1.89926	-0.387213	0.665548	0.313163	0.0567491	-0.368897	-0.301497	-0.88319	-0.230434	-1.07001
885	TR553114|c1_g3_i5	dynein heavy chain axonemal	EC:3.6.1,EC:3.6.1.15	GO:0000166,GO:0017111	nucleotide binding,nucleoside-triphosphatase activity	Molecular Function,Molecular Function	-0.154268	0.145458	0.302814	0.902267	-0.874147	0.623414	0.439297	-0.295033	-0.475404	0.376675	0.234841	-0.277906	-0.425628
886	TR553657|c1_g1_i2	RNA-directed DNA polymerase from mobile element jockey-like					0.853123	0.685003	0.0187178	-0.241426	-0.306019	-0.734282	-0.210456	0.360267	0.344339	-0.900632	0.390351	-0.516611	0.767294
887	TR553657|c1_g1_i4	RNA-directed DNA polymerase from mobile element jockey-like					1.63285	0.357171	-0.268576	0.73806	0.787939	-1.06965	0.370774	-0.403096	-0.123475	-0.264041	-0.681206	0.165215	-0.926063
888	TR554381|c0_g1_i4	cytochrome P450 1A1-like isoform X1					-0.105853	-0.84914	-0.542068	-0.374183	1.2975	-0.484671	0.254312	1.02199	0.301664	-0.913712	0.531251	0.185436	-0.336875
889	TR554437|c1_g2_i1	predicted protein					0.248886	-0.29064	1.04791	0.0559045	1.43059	0.253813	0.91077	-0.909412	0.634027	-0.284071	-0.890114	-1.16193	-0.954167
890	TR554437|c1_g4_i2	predicted protein					-0.0736522	0.987446	-0.858878	0.404078	0.369089	0.889882	0.96726	-0.167852	-0.515047	0.225097	-0.766697	-0.702102	-0.560802
891	TR554437|c1_g5_i1	predicted protein					-0.16551	0.622712	-0.11115	-0.394705	-0.121435	-0.645202	-0.231624	0.505544	-0.0384251	0.78212	-0.442453	0.574229	0.412617
892	TR554437|c1_g5_i2	predicted protein					0.0591064	-0.45942	1.44761	0.551293	0.741695	-0.284822	0.387231	-0.657349	0.421849	-0.876349	-0.284822	-0.475977	-0.345028
893	TR554508|c4_g1_i1	dnaJ homolog subfamily C member 7-like					1.531	1.24159	0.0700022	-0.187942	0.803596	0.267072	0.440926	-0.174013	-0.154925	-0.989118	-0.440728	-0.929275	-1.24294
894	TR554508|c4_g1_i6	dnaJ homolog subfamily C member 7-like					0.647643	0.701559	0.145376	-0.421212	1.29558	-0.221629	0.380902	-0.0613009	-0.593364	-0.565933	0.46887	-0.624578	-0.91402
895	TR554512|c4_g1_i1	PREDICTED: uncharacterized protein DDB_G0271670-like					-0.0952964	-0.193828	0.813746	0.267496	-0.580119	-0.519928	-0.323278	-0.618666	-0.406144	-0.265149	0.206481	-0.438712	0.306249
896	TR554512|c4_g1_i2	PREDICTED: uncharacterized protein DDB_G0271670-like					1.39308	1.6304	1.1413	-0.02473	0.121927	-0.700944	-0.149353	-0.694261	-0.362114	-0.663376	0.143601	-0.968611	-0.66446
897	TR554512|c4_g1_i3	PREDICTED: uncharacterized protein DDB_G0271670-like					1.81581	1.72118	0.303822	-0.469659	0.0795951	-0.990112	-0.40383	-0.350345	-0.0273756	-0.780285	0.0363954	-0.395602	-0.767942
898	TR554512|c4_g1_i4	PREDICTED: uncharacterized protein DDB_G0271670-like					0.460165	0.570669	0.997752	-0.340242	0.53483	0.170466	-0.656821	-0.821084	-0.385041	-0.71058	-0.208832	-0.0893681	-0.821084
899	TR554512|c4_g1_i5	PREDICTED: uncharacterized protein DDB_G0271670-like					0.357174	1.25001	0.37764	0.0143657	-0.00865876	-0.159597	-0.515196	-0.421819	-0.49473	-0.599619	0.853478	-0.00865876	-0.451239
900	TR554512|c4_g1_i6	PREDICTED: uncharacterized protein DDB_G0271670-like					1.7355	1.45801	0.317033	0.302972	0.728927	-1.10309	-0.0013997	-0.229472	-0.119261	-0.928576	-0.516268	-0.560104	-1.03238
901	TR554602|c0_g3_i2	PREDICTED: perlucin-like					-0.0822013	-0.00419711	0.63735	1.23269	-0.387212	-0.618396	-0.719437	-0.361413	0.20085	-0.666357	0.0703043	-0.199275	1.32416
902	TR554602|c0_g4_i1	PREDICTED: perlucin-like					0.413326	-0.73148	0.500139	0.108595	-0.276452	-0.763371	-0.493779	0.0851206	-0.13826	0.744041	0.407125	0.374053	0.00967615
903	TR554718|c2_g1_i4	low affinity immunoglobulin epsilon Fc receptor-like					-0.816669	-1.00537	0.207134	-0.630523	-0.270981	0.0796368	-0.625423	0.0872866	0.279808	-0.153683	2.24199	-0.0389357	1.12001
904	TR554759|c0_g3_i1	von Willebrand factor type EGF and pentraxin domain-containing 1-like					-0.319905	1.34498	-0.292329	0.455663	-0.828333	-0.447443	0.46428	0.0627083	-0.0527651	0.107519	-0.10964	0.257462	-0.34231
905	TR554985|c1_g6_i1	GLIPR1 1-like					-0.363033	-0.0519599	-0.13067	-1.30953	1.28591	-0.516686	-0.388014	-0.382958	0.566419	-0.536115	1.47565	-0.0400641	0.237701
906	TR555334|c1_g1_i1	RNA-directed DNA polymerase from mobile element jockey-like					0.366299	1.67564	-0.134384	-0.572031	0.515784	-0.503592	0.486968	0.24383	-0.361312	-0.914224	0.600432	-0.851189	-0.863796
907	TR555334|c1_g1_i2	RNA-directed DNA polymerase from mobile element jockey-like					0.426246	1.78395	-0.464172	0.117175	-0.0962307	0.142931	0.348978	-0.167979	-0.581913	-0.916739	0.77579	-0.567195	-0.504645
908	TR555371|c4_g2_i3	Aminopeptidase N	EC:3.4.11	GO:0005737,GO:0005886,GO:0006508,GO:0008270,GO:0042277,GO:0043171,GO:0070006	cytoplasm,plasma membrane,proteolysis,zinc ion binding,peptide binding,peptide catabolic process,metalloaminopeptidase activity	Cellular Component,Cellular Component,Biological Process,Molecular Function,Molecular Function,Biological Process,Molecular Function	0.469028	0.415412	1.10498	-0.93691	-0.0164973	-0.613723	-0.172878	1.11689	0.71328	-0.933932	0.275414	0.500304	-1.05159
909	TR555371|c4_g5_i1	Aminopeptidase N		GO:0070011	peptidase activity acting on L-amino acid peptides	Molecular Function	-0.65832	0.303548	-0.754763	-1.28438	0.646209	0.0436181	0.14924	0.467152	1.00258	-0.795083	1.27099	0.522809	-0.258375
910	TR555371|c4_g5_i2	Aminopeptidase N		GO:0016020,GO:0070011	membrane,peptidase activity acting on L-amino acid peptides	Cellular Component,Molecular Function	-0.342527	-0.151626	-0.697315	-0.872908	0.33283	-0.116508	0.0194641	2.15089	0.281503	-0.851297	1.18648	0.37155	-0.178641
911	TR555429|c0_g4_i2	PREDICTED: uncharacterized protein LOC101859634					-0.554361	-0.255217	-0.495283	-0.815711	2.3485	-0.206546	-0.305061	0.395772	0.248156	-0.481512	0.779464	-0.373763	-0.229238
912	TR555429|c0_g4_i3	PREDICTED: uncharacterized protein LOC101859634					-0.83704	0.336673	-0.0283498	-0.675126	1.38526	0.0152679	-0.410776	0.467306	0.0242998	-0.887266	1.42646	-0.582163	0.0699002
913	TR555429|c0_g4_i4	PREDICTED: uncharacterized protein LOC101859634					-0.535881	0.0363282	-0.439913	-0.986001	2.07266	-0.258767	-0.374231	0.616866	0.514462	-0.601184	1.09822	-0.477959	-0.554998
914	TR555450|c0_g1_i1	soma ferritin	EC:1.16.3.1,EC:1.16.3	GO:0004322,GO:0005737,GO:0006826,GO:0006879,GO:0008199,GO:0055114	ferroxidase activity,cytoplasm,iron ion transport,cellular iron ion homeostasis,ferric iron binding,oxidation-reduction process	Molecular Function,Cellular Component,Biological Process,Biological Process,Molecular Function,Biological Process	0.195402	0.0439319	1.10174	-0.989041	1.13153	-0.149751	0.339422	0.215266	-0.221761	-0.713416	-0.457656	0.0364826	-0.216795
915	TR555537|c1_g2_i1	hypothetical protein, partial					-0.128436	0.438026	0.347021	-0.169296	0.568034	0.415739	-0.0987201	0.425954	-0.902911	-0.798904	0.510459	-0.0857194	-0.293732
916	TR555965|c5_g1_i1	RNA-directed DNA polymerase from mobile element jockey-like					0.100856	0.760705	0.503621	1.72905	-0.567562	-0.516146	-0.0962417	-0.100526	-0.593271	-0.396173	0.272245	-0.327617	-1.06459
917	TR555989|c3_g1_i2	sodium-coupled monocarboxylate transporter 1-like		GO:0005215,GO:0015718,GO:0016021,GO:0051180,GO:0051181,GO:0055085	transporter activity,monocarboxylic acid transport,integral component of membrane,vitamin transport,cofactor transport,transmembrane transport	Molecular Function,Biological Process,Cellular Component,Biological Process,Biological Process,Biological Process	0.274989	1.41398	0.50617	0.263712	0.376483	0.241157	-0.102796	0.906509	-0.542604	-0.486218	-0.931666	-0.266314	-0.99369
918	TR555989|c3_g1_i3	sodium-coupled monocarboxylate transporter 1-like		GO:0005887,GO:0008523,GO:0015878,GO:0015887	integral component of plasma membrane,sodium-dependent multivitamin transmembrane transporter activity,biotin transport,pantothenate transmembrane transport	Cellular Component,Molecular Function,Biological Process,Biological Process	0.537445	0.143644	-0.320024	0.766104	-0.447057	0.804214	-0.447057	-0.170761	0.391358	-0.523276	0.175403	0.423116	-1.14574
919	TR556547|c0_g1_i1	taurine transporter		GO:0005622,GO:0006810,GO:0015293,GO:0016020	intracellular,transport,symporter activity,membrane	Cellular Component,Biological Process,Molecular Function,Cellular Component	0.793865	0.588021	-0.237692	-0.649378	0.202065	-0.392074	-0.307865	1.50145	-0.647039	-0.649378	1.59619	-0.649378	-0.611952
920	TR556547|c0_g1_i3	taurine transporter		GO:0005622,GO:0006810,GO:0015293,GO:0016020	intracellular,transport,symporter activity,membrane	Cellular Component,Biological Process,Molecular Function,Cellular Component	0.535032	1.72124	-0.435856	-0.538947	1.11835	-0.173559	-0.512848	-0.717726	0.114836	-0.617245	0.29231	-0.491969	-0.764705
921	TR556547|c0_g1_i5	taurine transporter		GO:0005622,GO:0006810,GO:0015293,GO:0016020	intracellular,transport,symporter activity,membrane	Cellular Component,Biological Process,Molecular Function,Cellular Component	1.02421	0.851946	0.231009	-0.364216	1.36489	-0.433637	-0.359073	0.121735	-0.495345	-0.530056	-0.424638	-0.206089	-0.52877
922	TR556741|c0_g2_i6	hypothetical protein LOTGIDRAFT_124263	EC:3.2.1.14	GO:0004568,GO:0005507,GO:0005576,GO:0005975,GO:0006032,GO:0008061,GO:0016491,GO:0055114	chitinase activity,copper ion binding,extracellular region,carbohydrate metabolic process,chitin catabolic process,chitin binding,oxidoreductase activity,oxidation-reduction process	Molecular Function,Molecular Function,Cellular Component,Biological Process,Biological Process,Molecular Function,Molecular Function,Biological Process	-0.566901	0.672709	-0.665783	-0.807753	0.0512468	-0.842555	-0.303401	1.15386	0.396504	-0.632086	1.38974	0.474394	0.486547
923	TR556741|c0_g2_i7	hypothetical protein LOTGIDRAFT_124263		GO:0005507,GO:0016491,GO:0055114	copper ion binding,oxidoreductase activity,oxidation-reduction process	Molecular Function,Molecular Function,Biological Process	0.0641565	1.36297	-0.352148	-0.633011	0.290843	0.0826906	-0.513252	-0.323634	-0.18249	-0.0655822	0.0384939	0.692891	-0.239518
924	TR556792|c1_g4_i2	serine threonine- kinase MRCK alpha-like isoform X4					0.974172	0.512987	-0.446116	-0.446116	0.610938	1.03539	-0.180832	-0.280824	-0.164507	-0.221645	-0.446116	-0.446116	-0.446116
925	TR556792|c1_g4_i6	serine threonine- kinase MRCK alpha-like isoform X4					1.06843	1.80875	0.192264	0.277164	-0.0794136	0.0462375	-0.323924	0.139627	-0.486931	-0.711065	-0.415615	-0.52089	-0.643145
926	TR557272|c0_g3_i9	PREDICTED: uncharacterized protein K02A2.6-like					-0.316273	-0.251297	-0.157442	0.106072	0.838859	0.784712	-0.601446	0.721541	0.337099	0.918275	-0.265736	-1.07794	-0.976864
927	TR557273|c0_g3_i5	serine threonine- kinase MRCK alpha-like isoform X4					2.02028	0.266299	-0.343164	0.237952	0.843872	-0.215602	0.535597	-0.449465	0.135194	-0.867585	-0.371511	-0.810891	-0.821521
928	TR557273|c0_g3_i7	serine threonine- kinase MRCK alpha-like isoform X4					-0.604709	0.0468126	-0.0892193	-0.604709	0.712653	0.232961	-0.604709	0.544403	-0.0068842	-0.0176236	1.12433	-0.389921	-0.397081
929	TR557273|c0_g3_i8	serine threonine- kinase MRCK alpha-like isoform X4					1.13319	1.9748	-0.466519	-0.466519	-0.466519	0.278725	-0.0296516	-0.466519	-0.0296516	-0.466519	-0.466519	-0.0617742	-0.466519
930	TR557273|c0_g3_i9	serine threonine- kinase MRCK alpha-like isoform X4		GO:0009987,GO:0016301	cellular process,kinase activity	Biological Process,Molecular Function	0.156787	1.45512	-0.289949	0.315007	0.743129	-0.145691	1.03165	-0.392326	-0.820449	-0.84837	-0.21084	-0.578467	-0.773914
931	TR557797|c3_g1_i5	RNA-directed DNA polymerase from mobile element jockey-like					1.06668	0.00112538	-0.762072	0.149864	-0.530431	-0.00375128	0.193754	-0.657224	-0.00618961	-0.103723	0.97402	0.366875	-0.591389
932	TR558044|c1_g3_i1	sialic acid binding lectin					0.955288	0.0519933	-0.692446	-0.901138	0.428885	-0.328013	0.843155	0.42577	0.0956006	-0.726709	0.731021	-0.399654	-0.296865
933	TR558051|c2_g3_i1	U5 small nuclear ribonucleo 40 kDa -like		GO:0019013,GO:0030529	viral nucleocapsid,intracellular ribonucleoprotein complex	Cellular Component,Cellular Component	0.997768	0.358775	0.696783	2.00218	-0.211703	-0.500428	0.559512	-0.407632	-0.404988	-0.100877	-0.54875	-0.842763	-0.881468
934	TR558051|c2_g3_i2	U5 small nuclear ribonucleo 40 kDa -like		GO:0019013,GO:0030529	viral nucleocapsid,intracellular ribonucleoprotein complex	Cellular Component,Cellular Component	0.393721	-0.657281	1.60273	0.877454	-0.323784	-0.228591	1.00826	-0.428042	-0.738227	-0.698725	0.299176	-0.204631	-0.589287
935	TR558051|c2_g3_i5	U5 small nuclear ribonucleo 40 kDa -like		GO:0019013,GO:0030529	viral nucleocapsid,intracellular ribonucleoprotein complex	Cellular Component,Cellular Component	0.810717	0.84467	1.10549	0.857943	0.271173	-0.281026	0.72923	-0.842486	0.427665	-0.889403	-1.40518	-0.817793	-0.71686
936	TR558052|c2_g2_i2	hypothetical protein, partial		GO:0003824,GO:0008152	catalytic activity,metabolic process	Molecular Function,Biological Process	-0.434471	0.558897	0.323171	-0.658244	0.276026	0.25013	-0.142304	0.946682	-0.183473	-0.071918	0.014404	-0.0353971	0.208297
937	TR558129|c0_g2_i2	flocculation FLO10-like					-0.629624	0.273371	0.0376738	-1.20815	0.631507	-0.237816	-0.228633	0.704971	1.48859	-0.540855	0.150931	0.414176	-0.289853
938	TR558354|c1_g1_i1	E3 ubiquitin- ligase HERC2-like		GO:0004842,GO:0005634,GO:0005737,GO:0008270,GO:0016874,GO:0042787	ubiquitin-protein transferase activity,nucleus,cytoplasm,zinc ion binding,ligase activity,protein ubiquitination involved in ubiquitin-dependent protein catabolic process	Molecular Function,Cellular Component,Cellular Component,Molecular Function,Molecular Function,Biological Process	0.194045	0.40145	-0.387453	-0.0235399	0.178139	-0.223947	-0.150146	0.0496246	-0.481613	-0.504516	0.00636212	-0.494973	-0.393815
939	TR558354|c1_g1_i2	E3 ubiquitin- ligase HERC2-like		GO:0004842,GO:0005634,GO:0005737,GO:0008270,GO:0016874,GO:0042787	ubiquitin-protein transferase activity,nucleus,cytoplasm,zinc ion binding,ligase activity,protein ubiquitination involved in ubiquitin-dependent protein catabolic process	Molecular Function,Cellular Component,Cellular Component,Molecular Function,Molecular Function,Biological Process	0.472686	0.548401	-0.507631	1.69808	0.0462876	-0.119091	-0.212739	-0.0284317	0.243547	-0.0672857	-0.595302	0.385015	-1.24287
940	TR558439|c1_g1_i1	peptidyl-prolyl cis-trans isomerase FKBP14-like					1.29854	0.62141	0.560358	-0.519158	0.76294	-0.519158	-0.519158	-0.519158	-0.519158	-0.519158	-0.0890168	-0.519158	-0.141744
941	TR558439|c1_g3_i2	peptidyl-prolyl cis-trans isomerase FKBP14-like					0.0349241	-0.24297	-0.216731	-0.423462	2.35667	0.413401	-0.244163	0.715547	0.377223	-1.05081	0.00709492	-0.43857	-0.972095
942	TR558501|c1_g1_i3	endonuclease-reverse transcriptase					0.12554	-0.156294	-0.615094	0.990705	1.10868	-0.031763	1.12834	-0.418466	-0.569214	-0.366031	-0.431574	-0.293934	-0.156294
943	TR558531|c1_g1_i1	RNA-directed DNA polymerase from mobile element jockey-like					-0.11239	0.349595	0.248501	0.534277	-0.397601	0.841514	0.0621252	0.557997	-0.773741	-0.530888	-0.583977	-0.224215	0.416239
944	TR558545|c1_g1_i1	sodium-coupled monocarboxylate transporter 1-like		GO:0005215,GO:0015718,GO:0016021,GO:0051180,GO:0051181,GO:0055085	transporter activity,monocarboxylic acid transport,integral component of membrane,vitamin transport,cofactor transport,transmembrane transport	Molecular Function,Biological Process,Cellular Component,Biological Process,Biological Process,Biological Process	0.608751	0.109211	-0.513899	-0.676907	0.961058	-0.201029	-0.0669424	-0.281219	0.340577	-0.0406508	-0.224692	-0.440283	0.61138
945	TR558545|c1_g1_i2	sodium-coupled monocarboxylate transporter 1-like		GO:0005215,GO:0015718,GO:0016021,GO:0051180,GO:0051181,GO:0055085	transporter activity,monocarboxylic acid transport,integral component of membrane,vitamin transport,cofactor transport,transmembrane transport	Molecular Function,Biological Process,Cellular Component,Biological Process,Biological Process,Biological Process	-0.562504	-0.101942	-0.442849	-0.546701	1.10139	-0.106457	-0.458652	0.310081	-0.199021	-0.594112	1.29103	0.397001	-0.14258
946	TR558843|c1_g1_i8	5 -AMP-activated kinase catalytic subunit alpha-2-like					1.56262	1.10276	0.0950042	-0.53329	1.40997	-0.471083	-0.055729	-0.166984	-0.387821	-1.43912	0.179702	-0.524677	-0.667754
947	TR559180|c0_g1_i1	Aminopeptidase N					-0.0145682	0.293814	0.665883	-0.995022	0.23683	0.273702	0.131243	0.556106	-0.35647	-0.584404	1.43851	-0.39837	-0.730216
948	TR559187|c2_g1_i3	Beta-1,4-N-acetylgalactosaminyltransferase bre-4	EC:2.4.1	GO:0006486,GO:0009636,GO:0016020,GO:0033207,GO:0045747,GO:0075015	protein glycosylation,response to toxic substance,membrane,beta-14-N-acetylgalactosaminyltransferase activity,positive regulation of Notch signaling pathway,formation of infection structure on or near host	Biological Process,Biological Process,Cellular Component,Molecular Function,Biological Process,Biological Process	0.336787	0.410885	0.0210647	-0.268885	-0.0884717	1.10676	0.694391	-0.0208169	-0.739247	-0.57172	0.146709	-0.301101	-0.906773
949	TR559187|c2_g1_i4	Beta-1,4-N-acetylgalactosaminyltransferase bre-4	EC:2.4.1	GO:0006486,GO:0009636,GO:0016020,GO:0033207,GO:0045747,GO:0075015	protein glycosylation,response to toxic substance,membrane,beta-14-N-acetylgalactosaminyltransferase activity,positive regulation of Notch signaling pathway,formation of infection structure on or near host	Biological Process,Biological Process,Cellular Component,Molecular Function,Biological Process,Biological Process	1.14436	0.421635	0.609774	0.66025	0.212847	-0.381395	0.442285	-0.504144	-0.296504	-0.379101	-0.452521	-0.622305	-0.636071
950	TR559187|c2_g1_i6	Beta-1,4-N-acetylgalactosaminyltransferase bre-4	EC:2.4.1	GO:0006486,GO:0009636,GO:0016020,GO:0033207,GO:0045747,GO:0075015	protein glycosylation,response to toxic substance,membrane,beta-14-N-acetylgalactosaminyltransferase activity,positive regulation of Notch signaling pathway,formation of infection structure on or near host	Biological Process,Biological Process,Cellular Component,Molecular Function,Biological Process,Biological Process	0.306802	0.699107	0.906156	0.43757	-0.0855023	-0.34159	-0.107297	0.710004	0.464814	-0.908252	-0.526845	-0.635818	-0.614024
951	TR559187|c2_g1_i8	Beta-1,4-N-acetylgalactosaminyltransferase bre-4	EC:2.4.1	GO:0006486,GO:0009636,GO:0016020,GO:0033207,GO:0045747,GO:0075015	protein glycosylation,response to toxic substance,membrane,beta-14-N-acetylgalactosaminyltransferase activity,positive regulation of Notch signaling pathway,formation of infection structure on or near host	Biological Process,Biological Process,Cellular Component,Molecular Function,Biological Process,Biological Process	0.152088	1.07629	-0.119194	0.703849	0.542918	-0.358291	0.552114	-0.339899	0.464752	-0.316909	-0.192763	-0.583593	-1.19973
952	TR559321|c1_g1_i2	chondroitin proteoglycan 2-like					0.429351	0.811067	-0.293612	-0.876302	0.385771	-0.447699	-0.764044	-0.539626	-0.452368	-0.536221	0.845503	1.05757	0.564761
953	TR559365|c0_g5_i2	WD repeat-containing 37-like isoform X2					1.42059	0.458335	0.191949	0.629583	0.202822	-0.324515	0.00439098	0.168844	-0.634393	-0.805641	-0.00648193	-0.433244	-1.00135
954	TR559365|c0_g5_i3	WD repeat-containing 37-like isoform X2					0.636782	0.767241	-0.116318	-0.537342	0.0675099	-0.537342	0.767241	-0.537342	-0.175617	0.298777	0.0734398	-0.169687	-0.537342
955	TR559365|c0_g5_i4	WD repeat-containing 37-like isoform X2					1.40469	0.474426	0.889302	0.346114	0.801622	-0.274062	-0.340356	-0.328594	-0.494331	-0.941285	0.266988	-0.697492	-1.08457
956	TR559526|c1_g2_i8	Collagen alpha-2(VIII) chain					-0.255618	0.394956	-0.28113	-0.255618	-0.670199	-0.56177	0.69473	-0.778628	0.17172	-0.179079	-0.153567	0.229124	1.00088
957	TR559532|c6_g1_i3	SWI SNF-related matrix-associated actin-dependent regulator of chromatin subfamily D member 1-like isoform X11					0.845009	1.60955	-0.102959	1.53863	-0.240307	-0.717582	0.36115	-0.50797	-0.664917	-0.505726	-0.00241688	-0.132882	-1.06828
958	TR559762|c0_g1_i1	hypothetical protein					0.943326	0.630312	0.185534	1.35779	0.0259339	0.225125	0.494218	-0.55803	-0.36255	-0.620509	-0.51349	-0.616797	-1.09684
959	TR559762|c0_g1_i3	hypothetical protein					0.336563	0.345072	-0.174827	0.174041	-0.065061	1.26319	0.663308	0.0672537	-0.0412359	0.0293887	-0.773859	-0.143344	-1.42395
960	TR560107|c3_g1_i2	hypothetical protein BRAFLDRAFT_124218		GO:0000166,GO:0009166,GO:0016788,GO:0046872	nucleotide binding,nucleotide catabolic process,hydrolase activity acting on ester bonds,metal ion binding	Molecular Function,Biological Process,Molecular Function,Molecular Function	0.761576	0.0722383	-0.227474	-0.89683	0.421902	-0.13756	-0.197502	0.292027	-0.736984	-0.786936	1.58079	-0.427282	-0.38732
961	TR560114|c4_g1_i1	mitogen-activated kinase 15-like isoform X1	EC:2.7.11	GO:0000166,GO:0004674,GO:0006468	nucleotide binding,protein serine/threonine kinase activity,protein phosphorylation	Molecular Function,Molecular Function,Biological Process	1.01183	-0.284457	-0.284457	-0.284457	0.851051	-0.284457	-0.284457	-0.284457	-0.284457	-0.284457	0.981685	-0.284457	-0.284457
962	TR560114|c4_g1_i2	mitogen-activated kinase 15-like isoform X1	EC:2.7.11	GO:0000166,GO:0004674,GO:0006468	nucleotide binding,protein serine/threonine kinase activity,protein phosphorylation	Molecular Function,Molecular Function,Biological Process	0.0311111	0.621541	0.766196	0.600876	-0.14897	0.733723	0.887235	0.547737	-0.0987835	-0.668548	-0.854534	-0.541606	-1.30326
963	TR560294|c4_g2_i4	TFG beta signaling pathway factor		GO:0003677,GO:0003700,GO:0005634,GO:0005667,GO:0005737,GO:0006355,GO:0007179	DNA binding,transcription factor activity sequence-specific DNA binding,nucleus,transcription factor complex,cytoplasm,regulation of transcription DNA-templated,transforming growth factor beta receptor signaling pathway	Molecular Function,Molecular Function,Cellular Component,Cellular Component,Cellular Component,Biological Process,Biological Process	1.29393	0.747923	-0.404762	-0.651477	1.9451	-0.530142	-0.509919	-0.291516	-0.0731122	-0.83348	0.298982	-0.720233	-0.380495
964	TR560467|c0_g1_i1	cartilage matrix -like					0.518896	0.276614	-0.201575	-0.912483	1.44658	-0.319528	-0.329092	0.655977	0.0980901	-0.998557	0.321245	0.260674	-0.647885
965	TR560467|c0_g1_i2	cartilage matrix -like					0.301234	0.473624	-0.567703	-0.747082	1.5662	-0.649239	-0.665546	0.0379903	0.0659454	-0.397643	1.36586	-0.630602	-0.262527
966	TR560728|c4_g2_i1	serine arginine repetitive matrix 2-like					0.953504	1.83766	-0.418456	-0.370547	0.278413	-0.374902	-0.592674	0.735733	0.160816	-0.836578	-0.292149	-0.10051	-0.705915
967	TR560728|c4_g2_i2	serine arginine repetitive matrix 2-like					0.972006	-0.327416	-1.31002	0.104194	0.411831	0.0904191	0.324591	0.437085	0.655186	-1.19523	0.985781	0.0904191	-0.71311
968	TR560759|c2_g3_i1	predicted protein		GO:0016021	integral component of membrane	Cellular Component	0.619588	0.953377	-0.206142	-0.332505	-0.427079	-0.36191	-0.427079	-0.33171	-0.353963	0.838935	-0.0964687	-0.427079	0.583825
969	TR560814|c1_g1_i3	plasma membrane calcium ATPase	EC:3.6.1,EC:3.6.1.3,EC:3.6.3.8,EC:3.6.1.15	GO:0005388,GO:0005524,GO:0016021,GO:0046872,GO:0070588	calcium-transporting ATPase activity,ATP binding,integral component of membrane,metal ion binding,calcium ion transmembrane transport	Molecular Function,Molecular Function,Cellular Component,Molecular Function,Biological Process	1.62692	-0.575571	-0.786769	0.269219	0.118363	0.178706	0.239048	0.118363	-0.81694	-0.877282	0.57093	0.359732	-0.635913
970	TR560814|c1_g1_i6	plasma membrane calcium ATPase	EC:3.6.1,EC:3.6.1.3,EC:3.6.3.8,EC:3.6.1.15	GO:0005388,GO:0005524,GO:0016021,GO:0046872,GO:0070588	calcium-transporting ATPase activity,ATP binding,integral component of membrane,metal ion binding,calcium ion transmembrane transport	Molecular Function,Molecular Function,Cellular Component,Molecular Function,Biological Process	0.137883	0.336883	-0.284574	1.12806	-0.562507	0.404698	0.0467212	-0.396118	-0.412794	-0.0496288	-0.726673	-0.425764	-0.906032
971	TR560814|c1_g1_i7	plasma membrane calcium ATPase	EC:3.6.1,EC:3.6.1.3,EC:3.6.3.8,EC:3.6.1.15	GO:0005388,GO:0005524,GO:0016021,GO:0046872,GO:0070588	calcium-transporting ATPase activity,ATP binding,integral component of membrane,metal ion binding,calcium ion transmembrane transport	Molecular Function,Molecular Function,Cellular Component,Molecular Function,Biological Process	1.70357	0.376686	0.180885	-0.659346	1.03632	-0.661247	0.38429	-0.0519844	-0.0852515	-0.908374	-0.0719447	-0.526278	-0.644139
972	TR560887|c1_g2_i17	hypothetical protein LOTGIDRAFT_104342					-0.361693	-0.0494605	0.942802	0.503561	-0.898838	-0.618358	-0.0706288	1.45216	-0.15001	0.262772	-0.1897	0.172806	-0.366985
973	TR560887|c1_g2_i2	hypothetical protein LOTGIDRAFT_104342					0.439322	0.61816	-0.401447	0.330162	0.476483	0.613515	-0.487382	1.36486	-0.687122	-0.0577068	-0.687122	-0.366608	-0.471124
974	TR560891|c1_g1_i4	Calcineurin subunit B type 1					0.992531	-0.0556205	0.3266	-0.294016	-0.33736	-0.625011	-0.179744	1.37377	-0.290075	0.0960856	-0.554083	0.377825	0.149281
975	TR560891|c1_g1_i5	Calcineurin subunit B type 1					1.26561	1.41826	-0.489055	-0.136781	0.259109	0.601319	-0.0495507	0.256593	-0.584673	-0.480668	0.207107	-1.20199	-1.10134
976	TR561340|c0_g1_i1	tyrosinase tyr-1					-0.0170636	0.519395	0.157229	-0.682544	2.83952	-0.150612	-0.505988	0.217213	-0.569367	-0.594266	0.213817	-0.628219	-0.48788
977	TR561340|c0_g1_i2	tyrosinase -like					1.16227	0.645182	0.834387	-0.891033	1.53638	-0.771705	-0.548099	0.25871	-0.01381	-0.564224	-0.0396106	-0.630876	-0.634101
978	TR561340|c0_g1_i3	tyrosinase tyr-1					0.414108	0.649078	0.48721	-0.703301	1.58896	-0.108046	-0.849505	0.322731	-0.00361491	-0.844283	-0.00361491	-0.249027	-0.431781
979	TR561719|c1_g3_i2	PREDICTED: uncharacterized protein DDB_G0271670-like					1.62765	1.6421	0.71836	0.534288	0.0340488	-0.274238	0.501827	-0.525108	-0.611609	-0.937722	-0.404083	-0.998516	-1.1839
980	TR561719|c1_g3_i4	PREDICTED: uncharacterized protein DDB_G0271670-like					0.473658	0.51961	2.0563	0.246602	-0.572424	-0.014243	-0.32104	0.754776	-0.741364	-0.652164	-0.25076	-0.258869	-0.741364
981	TR562568|c2_g1_i2	predicted protein		GO:0044464	cell part	Cellular Component	1.3123	0.107689	-0.315553	-0.337258	0.889059	0.118541	0.509226	-0.364389	-0.651976	-0.673681	0.596045	-0.337258	-0.695386
982	TR562714|c2_g9_i3	serine arginine repetitive matrix 2-like					1.75364	1.0495	-0.649315	-0.21692	1.23237	-0.905676	-0.767241	0.290673	-0.531389	-0.850986	0.601724	-0.440809	-0.172485
983	TR563316|c1_g1_i6	spermine oxidase-like					1.50516	1.02349	0.750824	-0.0453096	1.24389	-0.606783	0.0230933	-0.236505	-0.384949	-1.04333	-0.132238	-0.696087	-1.11458
984	TR563515|c2_g1_i1	calmodulin		GO:0005509,GO:0016740	calcium ion binding,transferase activity	Molecular Function,Molecular Function	0.502823	0.313011	0.590208	-0.807238	1.25419	0.0250695	0.656821	-0.558692	-0.393233	-0.967683	0.626021	-0.848066	-0.305848
985	TR563532|c1_g4_i3	transcription factor 15-like		GO:0005488	binding	Molecular Function	0.283115	0.250254	0.0232099	-0.831192	2.39223	-0.43984	-0.386066	0.221873	0.181543	-0.867041	0.644593	-0.657922	-0.807293
986	TR564016|c0_g1_i1	laminin subunit beta-1-like					1.15827	0.722818	-0.455469	-0.858566	1.63417	-0.385365	-0.671173	0.487565	-0.218193	-0.730492	0.466669	-0.441987	-0.708921
987	TR564016|c0_g1_i2	laminin subunit beta-1-like					-0.15202	1.87892	-0.0192279	0.14481	0.246357	-0.409794	0.699414	-0.534775	-0.534775	-0.534775	0.285414	-0.534775	-0.534775
988	TR564217|c1_g1_i1	complement C1q 2					-0.101882	-0.347964	-0.23775	-0.226348	0.22686	0.0577382	0.00168099	-0.0942814	-0.180743	1.52283	-0.567442	0.831138	-0.70426
989	TR564217|c1_g1_i3	complement C1q 2					-0.784758	0.527416	1.08657	-0.242156	0.143221	0.365463	0.533326	-0.203146	-0.25516	-0.732744	0.968353	-0.76939	-0.0530144
990	TR564217|c1_g1_i4	complement C1q 2					-0.192661	0.387143	0.430529	-0.76852	0.535709	-0.82374	1.17731	-1.01306	1.24173	-0.608121	0.0505672	0.434473	-1.03278
991	TR564219|c4_g1_i1	PREDICTED: caveolin-1-like		GO:0005794,GO:0005886,GO:0044425	Golgi apparatus,plasma membrane,membrane part	Cellular Component,Cellular Component,Cellular Component	-0.803372	0.444218	0.17371	-0.88349	0.334241	-0.595243	-0.30951	-0.268933	0.863875	-0.63205	1.47496	0.200613	0.0660977
992	TR564219|c4_g1_i3	PREDICTED: caveolin-1-like		GO:0005794,GO:0005886,GO:0044425	Golgi apparatus,plasma membrane,membrane part	Cellular Component,Cellular Component,Cellular Component	-0.00377879	0.315529	-0.160941	-0.787987	0.961085	-0.320416	-0.704155	0.353974	1.19318	-0.379508	0.17225	-0.0468515	-0.130327
993	TR564449|c5_g1_i3	brain-specific angiogenesis inhibitor 1-like					-0.361531	-0.666665	-0.734472	-0.192012	0.00717194	-0.0860633	-0.501384	0.99038	0.426731	0.278402	1.05395	0.600487	-0.310676
994	TR564580|c0_g1_i4	hemagglutinin amebocyte aggregation factor-like					0.417374	1.36824	1.06792	0.189342	-0.691011	-0.85658	0.382869	-0.704581	-0.14466	0.125787	0.40619	-0.692784	-0.627592
995	TR564629|c0_g1_i1	flocculation FLO10-like					0.762921	0.545403	-0.695703	-1.02742	1.45571	-0.144744	-0.229273	0.664068	0.0151692	-0.762859	0.0529632	-0.510594	-0.857242
996	TR564629|c0_g1_i2	flocculation FLO10-like					0.795067	0.970906	-0.61325	-1.03022	1.83228	-0.117175	-0.225522	0.0483504	0.00178705	-0.614051	0.189843	-0.358103	-0.858984
997	TR564629|c0_g1_i4	flocculation FLO10-like					0.63277	0.657459	-0.900649	-1.16994	1.42005	0.0994567	1.75843e-05	0.872339	0.401203	-0.653995	0.392974	-0.585187	-0.74109
998	TR564938|c1_g4_i2	sodium-coupled monocarboxylate transporter 1-like					2.09349	-0.00993238	-0.330652	-0.661785	1.21047	-0.201531	-0.557655	0.378472	-0.572233	-0.661785	0.254557	-0.580564	-0.628463
999	TR565497|c1_g1_i1	dynein heavy chain axonemal	EC:3.6.1,EC:3.6.1.15	GO:0000166,GO:0017111	nucleotide binding,nucleoside-triphosphatase activity	Molecular Function,Molecular Function	-0.292699	-0.265144	-0.282679	-0.292699	-0.265144	-0.285184	-0.282679	-0.206277	-0.197509	-0.174964	0.0830502	1.88915	0.601584
1000	TR565839|c4_g4_i1	SCO-spondin-like isoform X3	EC:3.4.24	GO:0004222,GO:0004842,GO:0005509,GO:0005578,GO:0007229,GO:0008270,GO:0016021,GO:0030246,GO:0031463,GO:0042787	metalloendopeptidase activity,ubiquitin-protein transferase activity,calcium ion binding,proteinaceous extracellular matrix,integrin-mediated signaling pathway,zinc ion binding,integral component of membrane,carbohydrate binding,Cul3-RING ubiquitin ligase complex,protein ubiquitination involved in ubiquitin-dependent protein catabolic process	Molecular Function,Molecular Function,Molecular Function,Cellular Component,Biological Process,Molecular Function,Cellular Component,Molecular Function,Cellular Component,Biological Process	-0.413902	0.945262	0.16495	-0.888719	-0.0625429	-0.977804	0.485089	-0.265375	1.18445	-0.363969	0.200239	0.379325	0.099255
1001	TR565921|c2_g4_i1	serine threonine- kinase TAO1-like isoform X5		GO:0004672,GO:0005524,GO:0006468	protein kinase activity,ATP binding,protein phosphorylation	Molecular Function,Molecular Function,Biological Process	1.81612	0.888622	0.341144	-0.444135	0.318205	0.448193	-0.26521	-0.514099	-0.542772	-0.666643	0.195099	-0.534361	-0.951851
1002	TR566073|c1_g1_i1	aldose 1-epimerase-like		GO:0003824	catalytic activity	Molecular Function	1.53813	0.138215	0.41386	-1.02562	0.0961026	-0.993715	-0.448806	0.471924	0.7967	-0.360753	0.207126	0.00804946	0.0348483
1003	TR566073|c2_g1_i1	aldose 1-epimerase-like					1.51893	0.894835	0.712173	-0.740665	0.152348	-0.632421	-0.700073	-0.124181	-0.157162	-0.8117	0.277505	0.223383	-0.251876
1004	TR566732|c1_g1_i1	peptidyl-prolyl cis-trans isomerase 5	EC:5.2.1.8	GO:0000413,GO:0003755,GO:0006457	protein peptidyl-prolyl isomerization,peptidyl-prolyl cis-trans isomerase activity,protein folding	Biological Process,Molecular Function,Biological Process	0.220045	-0.628209	-0.169759	0.894378	-0.287161	0.638471	0.147032	1.28988	-0.17267	0.232173	-0.796792	0.141938	-0.660955
1005	TR566732|c1_g7_i1	peptidyl-prolyl cis-trans isomerase 5	EC:5.2.1.8	GO:0000413,GO:0003755,GO:0006457	protein peptidyl-prolyl isomerization,peptidyl-prolyl cis-trans isomerase activity,protein folding	Biological Process,Molecular Function,Biological Process	-0.580054	0.406157	-0.617405	1.40746	-0.136372	0.261281	0.262413	-0.367079	0.411439	0.544996	-0.590618	-0.454043	-0.375191
1006	TR566732|c1_g9_i6	peptidyl-prolyl cis-trans isomerase 5	EC:5.2.1.8	GO:0000413,GO:0003755,GO:0006457	protein peptidyl-prolyl isomerization,peptidyl-prolyl cis-trans isomerase activity,protein folding	Biological Process,Molecular Function,Biological Process	0.2764	0.380623	0.459689	-0.559545	-0.253343	1.13678	0.375592	-0.85712	0.867239	0.249805	-0.811118	-0.69827	-0.657299
1007	TR567149|c2_g1_i17	serine threonine- kinase 25-like isoform X7		GO:0004672,GO:0005524,GO:0006468	protein kinase activity,ATP binding,protein phosphorylation	Molecular Function,Molecular Function,Biological Process	-0.153082	0.309725	-0.27209	0.732862	0.468401	0.752697	-0.397709	0.379146	-0.457212	-0.331593	0.455178	-0.529939	-0.622501
1008	TR567149|c2_g1_i3	serine threonine- kinase 25-like isoform X7		GO:0004672,GO:0005524,GO:0006468	protein kinase activity,ATP binding,protein phosphorylation	Molecular Function,Molecular Function,Biological Process	0.920976	1.48753	0.587252	-0.413922	1.27022	-0.628644	-0.408748	-0.47601	0.1992	-1.00117	-0.30268	-0.400987	-1.21331
1009	TR567149|c2_g1_i4	serine threonine- kinase 25-like isoform X7		GO:0004672,GO:0005524,GO:0006468	protein kinase activity,ATP binding,protein phosphorylation	Molecular Function,Molecular Function,Biological Process	0.334917	1.18985	-0.157659	0.414183	0.266976	-0.684207	0.787862	-0.381301	1.0483	-0.667222	-1.06355	-0.372808	-0.678545
1010	TR567149|c2_g1_i8	serine threonine- kinase 25-like isoform X7		GO:0004672,GO:0005524,GO:0006468	protein kinase activity,ATP binding,protein phosphorylation	Molecular Function,Molecular Function,Biological Process	1.42916	0.208413	-0.037494	-0.296574	-0.314139	-0.31853	-0.410745	1.17008	-0.362442	-0.191186	0.287454	-0.112144	-0.401963
1011	TR567806|c4_g3_i3	complement C1q 4					0.947275	0.521874	0.299447	-1.41902	1.52701	-0.253056	-0.0630519	0.256971	0.318252	-0.844466	-0.0559186	-0.0922333	-0.65122
1012	TR568314|c1_g1_i1	hypothetical protein BRAFLDRAFT_87641					-0.625854	0.907485	0.878668	1.48912	-0.562154	0.592779	0.875635	-0.815815	-0.0889577	-0.547746	-0.910985	-0.372572	-0.782069
1013	TR568359|c1_g1_i1	RING finger 44-like					0.56077	0.554185	0.751746	0.521258	1.5815	-0.8485	0.271013	-0.858378	-0.40728	-0.282158	0.0602815	-1.03948	-0.703622
1014	TR568387|c0_g1_i15	RNA-directed DNA polymerase from mobile element jockey-like					0.219523	1.01888	0.0867032	1.3686	-0.928334	0.441296	0.419362	-0.849739	0.324317	-0.0692689	-0.362935	-1.01119	-0.670005
1015	TR568401|c1_g1_i1	alkaline tissue-nonspecific isozyme		GO:0009612,GO:0009987,GO:0016020,GO:0016787,GO:0032502,GO:0042221,GO:0044421	response to mechanical stimulus,cellular process,membrane,hydrolase activity,developmental process,response to chemical,extracellular region part	Biological Process,Biological Process,Cellular Component,Molecular Function,Biological Process,Biological Process,Cellular Component	0.515574	0.867526	-0.436644	-0.0354398	1.94493	-0.331982	-0.179093	0.938326	0.134892	-0.819378	-0.517705	-0.641863	-1.11797
1016	TR568401|c1_g1_i3	alkaline tissue-nonspecific isozyme		GO:0009612,GO:0009987,GO:0016020,GO:0016787,GO:0032502,GO:0042221,GO:0044421	response to mechanical stimulus,cellular process,membrane,hydrolase activity,developmental process,response to chemical,extracellular region part	Biological Process,Biological Process,Cellular Component,Molecular Function,Biological Process,Biological Process,Cellular Component	1.23491	-0.014583	0.293913	-0.938347	1.73988	-0.114542	-0.0559455	-0.289472	-0.0524986	-0.519551	-0.407527	-0.707406	-0.576424
1017	TR568450|c4_g2_i1	muscle M-line assembly unc-89-like					0.387155	-0.204964	0.291758	-1.12275	0.923351	-0.691818	0.268731	-0.140818	0.683214	0.518737	-0.303651	-0.224702	-0.0141704
1018	TR568450|c4_g2_i4	muscle M-line assembly unc-89-like					0.233734	0.592836	0.491551	0.224527	-0.0240817	-0.585753	-0.581149	1.40311	-0.327937	-1.20727	1.04401	-0.00566629	-0.921834
1019	TR569082|c3_g3_i7	ATP synthase subunit mitochondrial-like	EC:3.6.1,EC:3.6.1.3,EC:3.6.1.15	GO:0005524,GO:0005634,GO:0006334,GO:0015986,GO:0015991,GO:0045261,GO:0046933,GO:0046961	ATP binding,nucleus,nucleosome assembly,ATP synthesis coupled proton transport,ATP hydrolysis coupled proton transport,proton-transporting ATP synthase complex catalytic core F(1),proton-transporting ATP synthase activity rotational mechanism,proton-transporting ATPase activity rotational mechanism	Molecular Function,Cellular Component,Biological Process,Biological Process,Biological Process,Cellular Component,Molecular Function,Molecular Function	-0.898344	-0.760924	-0.0857496	-0.997178	-1.0065	0.481366	0.427438	-0.150924	0.473279	1.11911	0.47145	-0.0368407	1.24956
1020	TR569168|c1_g1_i1	nose resistant to fluoxetine 6-like					-0.894527	-0.394509	-0.48863	-1.14159	0.926127	0.220219	0.793769	-0.273426	1.66733	-0.555299	0.190806	0.241788	-0.00527922
1021	TR569349|c1_g3_i1	type I iodothyronine deiodinase					0.692122	0.788598	-0.338964	-0.931086	0.611323	-0.174955	-0.342582	0.564894	0.138591	-1.00344	1.09732	-0.349818	-0.318463
1022	TR569349|c1_g3_i2	type I iodothyronine deiodinase					-0.229078	-0.579432	-0.0948695	-1.28155	0.368502	-0.856325	0.244183	0.85589	0.608664	-0.176807	0.422185	0.885557	0.88697
1023	TR569382|c5_g1_i1	endonuclease-reverse transcriptase					-0.25695	0.0880131	-0.0739351	-1.24049	-0.051552	0.151212	0.095913	0.687748	0.174912	-0.314882	0.463259	0.301311	0.459309
1024	TR569400|c1_g1_i1	RNA-directed DNA polymerase from mobile element jockey-like					-1.12452	-0.11911	0.0887611	1.18751	-0.000326327	0.356023	1.25538	-0.409704	0.356023	-0.127594	-1.06089	0.682677	-0.505155
1025	TR569429|c4_g1_i1	PREDICTED: perlucin-like					0.0551145	0.360465	0.519255	-0.045739	-0.811152	-0.477478	0.862801	-0.54668	0.470116	-0.568246	0.0862289	-0.225773	0.71195
1026	TR569429|c4_g2_i3	PREDICTED: perlucin-like					0.468984	0.46308	0.230859	1.47757	-0.329031	-0.437269	0.173788	-1.14427	0.0576769	-0.736402	-0.0604018	-0.424478	0.207243
1027	TR569479|c3_g6_i1	PREDICTED: uncharacterized protein LOC102810040					0.409211	0.0270607	-0.470262	0.433301	-1.14051	0.545174	-0.192725	0.127053	0.0848122	1.51606	0.0145204	0.187775	-1.30485
1028	TR569487|c1_g2_i1	Chitin synthase C					1.04126	1.02395	-0.687263	1.45423	-0.392994	0.0644845	0.882999	-0.873964	-0.551256	-0.758976	-0.529001	-0.281715	-0.499327
1029	TR569718|c2_g3_i3	EF-hand calcium-binding domain-containing 1-like					-0.566646	-0.768325	-0.132524	0.71521	-0.686286	0.222977	-0.341039	0.122138	0.229814	-0.8572	0.00420712	1.49116	0.882706
1030	TR569718|c2_g3_i4	EF-hand calcium-binding domain-containing 1-like					0.144812	0.881408	0.475895	0.146737	0.710733	0.0966894	0.954555	-0.12692	-0.803524	0.0954061	-0.377478	-0.9511	-0.741927
1031	TR569778|c2_g1_i3	TGF-beta receptor type-1-like					1.19901	1.29866	0.483914	-0.273076	1.09539	0.329346	0.556952	-0.618732	-0.706774	-0.887387	-0.469542	-0.672802	-1.07083
1032	TR570005|c1_g2_i1	RNA-directed DNA polymerase from mobile element jockey-like					0.722434	0.353069	0.130364	-1.00489	1.28191	0.41282	-0.445411	0.869094	-0.564911	-0.331342	0.0488865	-0.548615	-0.852798
1033	TR570005|c1_g2_i2	RNA-directed DNA polymerase from mobile element jockey-like					0.134272	0.416139	0.0459764	-0.697745	0.714986	-0.164575	-0.548321	0.6182	0.185212	-0.500778	1.36022	-0.283434	-1.01357
1034	TR570147|c2_g1_i1	pol-like protein					0.760651	0.465702	-0.734553	0.303736	-0.451538	-0.0525899	-0.0116721	-0.616914	1.22439	-0.439604	-0.0474751	-0.308326	-0.161704
1035	TR570147|c3_g2_i2	pol-like protein					0.137091	0.533586	-0.693755	-0.554535	-0.400252	0.567373	-0.777207	0.69316	-0.543544	0.157852	1.20242	0.318241	-0.0611557
1036	TR570292|c3_g5_i13	hemagglutinin amebocyte aggregation factor-like					-0.193584	-0.443303	-0.0505406	-0.591195	1.60052	-0.307533	-0.482094	-0.325717	0.414955	-0.591195	1.08411	-0.428756	-0.591195
1037	TR570329|c1_g3_i1	C1q domain containing 1q32					2.03764	-0.362272	0.0480438	0.151128	-0.210004	-0.145997	0.204355	-0.223479	-0.350144	-0.188444	0.136979	-0.495675	-0.508476
1038	TR570329|c1_g3_i4	complement C1q tumor necrosis factor-related 3-like					-0.0878958	0.315275	1.77259	-0.123296	-0.0839624	-0.042662	-0.103629	-0.15673	-0.443866	-0.670035	0.511944	-0.571701	-0.14493
1039	TR570395|c2_g1_i1	complement C1q 4 isoform X2					0.101632	0.596956	1.45007	0.567058	-0.691658	-0.708384	0.252618	-0.800124	0.272786	-0.355162	-0.700684	0.0283816	0.521336
1040	TR570621|c4_g2_i1	macrophage mannose receptor 1-like					1.11021	0.883043	1.46577	-0.216094	-0.32897	-0.591409	-0.203395	-1.00341	-0.295107	-0.288053	0.162043	-0.138491	-0.509573
1041	TR571324|c1_g4_i2	titin-like isoform X6		GO:0016301	kinase activity	Molecular Function	0.273055	-0.112653	0.140468	-0.775588	0.140468	-0.305507	-0.486307	1.06858	0.0139077	-0.643001	0.62863	0.550283	-0.709295
1042	TR571324|c1_g4_i4	titin-like isoform X6		GO:0016301	kinase activity	Molecular Function	-0.318598	0.711642	0.0456283	-0.714043	1.72107	-0.0168104	-0.100062	-0.90136	-0.360224	-0.526727	0.607577	-0.00640398	-0.141688
1043	TR571327|c0_g4_i1	PREDICTED: calmodulin-like					1.15819	0.504527	-0.0603344	-0.677166	2.34316	-0.492999	-0.340368	0.30434	-0.666822	-0.718792	-0.145858	-0.51192	-0.599967
1044	TR571327|c0_g4_i3	PREDICTED: calmodulin-like					1.65506	-0.0089445	-0.0564593	-0.633917	1.84512	-0.449564	-0.678776	-0.0637391	-0.14116	-0.610111	0.288048	-0.513212	-0.677202
1045	TR571358|c2_g1_i2	RNA-directed DNA polymerase from mobile element jockey- partial					-0.184383	0.894068	-0.411326	0.357656	-0.559496	-0.317548	0.0575654	-0.39257	-0.0849776	-0.236898	0.933455	0.406421	-0.238774
1046	TR571358|c2_g7_i1	unnamed protein product					-0.740374	0.799329	-0.791273	-0.329264	-0.39974	0.36277	1.61078	-0.146222	-0.653258	-0.524052	0.0368192	1.06264	-0.393867
1047	TR571583|c1_g2_i1	cell cycle checkpoint RAD1-like	EC:3.1	GO:0000077,GO:0003684,GO:0006281,GO:0008408,GO:0030896,GO:0090305	DNA damage checkpoint,damaged DNA binding,DNA repair,3'-5' exonuclease activity,checkpoint clamp complex,nucleic acid phosphodiester bond hydrolysis	Biological Process,Molecular Function,Biological Process,Molecular Function,Cellular Component,Biological Process	0.859836	1.29302	0.257961	1.27143	-0.241352	-0.531493	0.60748	-1.02203	-0.617861	-0.526095	-0.148237	-0.447825	-0.790596
1048	TR571583|c1_g2_i3	cell cycle checkpoint RAD1-like	EC:3.1	GO:0000077,GO:0003684,GO:0006281,GO:0008408,GO:0030896,GO:0090305	DNA damage checkpoint,damaged DNA binding,DNA repair,3'-5' exonuclease activity,checkpoint clamp complex,nucleic acid phosphodiester bond hydrolysis	Biological Process,Molecular Function,Biological Process,Molecular Function,Cellular Component,Biological Process	0.140599	1.06874	0.476439	0.907942	-0.209489	-0.463913	0.297324	-0.475108	0.0815723	-0.136215	-0.738691	-0.37232	-0.626745
1049	TR571583|c1_g2_i4	cell cycle checkpoint RAD1-like	EC:3.1	GO:0000077,GO:0003684,GO:0006281,GO:0008408,GO:0030896,GO:0090305	DNA damage checkpoint,damaged DNA binding,DNA repair,3'-5' exonuclease activity,checkpoint clamp complex,nucleic acid phosphodiester bond hydrolysis	Biological Process,Molecular Function,Biological Process,Molecular Function,Cellular Component,Biological Process	-0.480108	0.524576	0.39474	1.50762	0.0516015	-0.458469	0.601859	-0.49711	-1.14475	-0.433738	0.224716	0.147433	0.0423275
1050	TR571657|c1_g1_i2	hypothetical protein					0.807306	-0.634771	-0.0255118	0.519874	1.14142	-0.651968	-0.131149	-0.623716	0.139086	0.18822	0.910487	-0.56107	-0.728125
1051	TR571771|c2_g1_i1	predicted protein		GO:0003676,GO:0008270	nucleic acid binding,zinc ion binding	Molecular Function,Molecular Function	0.200344	1.78017	0.135918	0.711435	0.552374	-0.119936	0.851076	-0.301808	-0.501559	-0.847425	-0.372707	-0.935586	-0.814749
1052	TR571771|c2_g2_i2	predicted protein		GO:0003676,GO:0008270	nucleic acid binding,zinc ion binding	Molecular Function,Molecular Function	-0.607836	1.50198	-0.20049	0.34013	-0.269277	-0.442318	1.19996	0.484152	-0.440169	-0.566994	-0.326241	-0.456291	-0.349886
1053	TR572180|c0_g2_i1	calmodulin	EC:2.7.1.127	GO:0000165,GO:0000922,GO:0002027,GO:0002576,GO:0005088,GO:0005102,GO:0005509,GO:0005513,GO:0005654,GO:0005813,GO:0005829,GO:0005876,GO:0005886,GO:0005980,GO:0007223,GO:0008440,GO:0010800,GO:0010801,GO:0010881,GO:0015276,GO:0019901,GO:0019904,GO:0021762,GO:0022400,GO:0030017,GO:0030801,GO:0031432,GO:0031954,GO:0031996,GO:0031997,GO:0032465,GO:0032516,GO:0034704,GO:0038095,GO:0043274,GO:0043539,GO:…	MAPK cascade,spindle pole,regulation of heart rate,platelet degranulation,Ras guanyl-nucleotide exchange factor activity,receptor binding,calcium ion binding,detection of calcium ion,nucleoplasm,centrosome,cytosol,spindle microtubule,plasma membrane,glycogen catabolic process,Wnt signaling pathway calcium modulating pathway,inositol-145-trisphosphate 3-kinase activity,positive regulation of pepti…	Biological Process,Cellular Component,Biological Process,Biological Process,Molecular Function,Molecular Function,Molecular Function,Biological Process,Cellular Component,Cellular Component,Cellular Component,Cellular Component,Cellular Component,Biological Process,Biological Process,Molecular Function,Biological Process,Biological Process,Biological Process,Molecular Function,Molecular Function,…	0.275856	1.00806	0.281526	1.06571	-0.661432	-1.17154	0.0218642	-0.116945	-0.385231	-0.774606	0.286252	-0.0475996	0.682715
1054	TR572180|c0_g3_i1	calmodulin		GO:0005515,GO:0046872,GO:0075133	protein binding,metal ion binding,modulation by symbiont of host calcium or calmodulin-mediated signal transduction	Molecular Function,Molecular Function,Biological Process	-0.675061	0.728959	0.00332706	0.967842	-0.232229	-0.672399	0.11678	-0.51087	-0.0998118	-0.0811803	0.72663	-0.0568927	0.492405
1055	TR573246|c0_g3_i1	Transposon Ty3-I Gag-Pol poly					0.13061	-0.228567	-0.317195	-0.107287	0.200579	0.368506	-0.32186	-0.0862957	-0.345183	-0.200579	1.54399	-0.373171	-0.167927
1056	TR573269|c0_g2_i4	RNA-directed DNA polymerase from mobile element jockey-like		GO:0005488	binding	Molecular Function	0.677489	1.20076	-0.705843	-0.721743	1.35398	-0.139212	-0.260632	0.437538	-0.465892	-0.617668	0.491021	-0.0683827	-0.93423
1057	TR573275|c1_g2_i1	laminin subunit beta-1-like		GO:0016043,GO:0022008,GO:0031012,GO:0048468	cellular component organization,neurogenesis,extracellular matrix,cell development	Biological Process,Biological Process,Cellular Component,Biological Process	0.260683	0.589821	0.789686	-1.15426	1.59929	-0.321264	-0.36759	0.342085	-0.065366	-0.91733	0.867779	-0.613341	-0.625694
1058	TR573276|c2_g1_i2	PREDICTED: uncharacterized protein LOC101862525					1.41546	0.305905	0.0140946	-0.752755	1.66146	-0.348971	-0.549167	0.234649	-0.272626	-1.01403	0.246525	-0.299771	-0.84437
1059	TR573323|c1_g3_i3	acetylcholine receptor subunit beta-like					0.0940929	1.0076	-0.455049	-0.73873	0.79939	-0.434229	-0.501896	1.00109	-0.132331	-0.756948	0.369965	0.908698	-0.228626
1060	TR573323|c1_g3_i4	acetylcholine receptor subunit beta-like					1.13453	0.80971	0.240659	-0.655659	0.770634	-1.04154	0.28462	-0.626351	0.00619964	-0.680081	-0.245355	0.0819104	-0.328393
1061	TR574009|c1_g2_i1	serine threonine- phosphatase PP1-beta catalytic subunit-like					0.41576	0.523227	0.370204	-0.176476	0.685596	0.170455	0.72648	-0.156034	-0.121574	-0.243059	0.0034145	-0.582981	-1.21493
1062	TR574054|c5_g4_i3	predicted protein	EC:3.4.21	GO:0004252,GO:0006465,GO:0006627,GO:0016021,GO:0033108,GO:0042720	serine-type endopeptidase activity,signal peptide processing,protein processing involved in protein targeting to mitochondrion,integral component of membrane,mitochondrial respiratory chain complex assembly,mitochondrial inner membrane peptidase complex	Molecular Function,Biological Process,Biological Process,Cellular Component,Biological Process,Cellular Component	1.39783	-0.521222	-0.423228	0.125948	-0.298694	-0.517139	0.238233	0.0432651	-0.500807	0.346435	0.522007	-0.119038	-0.0169605
1063	TR574781|c2_g1_i1	chitin synthase					0.600299	0.604758	-0.973856	-0.884669	1.41636	-0.675079	-0.492245	0.861171	-0.0284713	-0.728591	1.1488	0.10531	-0.626026
1064	TR574790|c4_g8_i1	spermine oxidase-like					1.74718	1.37756	0.13731	-0.59808	-0.129285	-0.401032	-0.27353	0.0413613	0.172083	-0.592929	-0.40232	-0.279969	-0.560731
1065	TR574830|c5_g5_i1	perlucin 6					0.0907894	-0.125249	1.26752	-0.107	-0.51553	0.369225	0.720655	-0.210899	-0.426642	-0.692716	-0.692128	-0.0781559	0.708882
1066	TR574830|c5_g5_i4	perlucin 6					0.283513	0.874656	1.10238	0.275715	-0.267076	-0.213265	-0.018297	-1.23958	0.817726	0.0690487	-0.982219	-0.331806	-0.393415
1067	TR575866|c1_g1_i2	taurine transporter	EC:3.4,EC:3.4.19.12	GO:0005328,GO:0006511,GO:0006836,GO:0016021,GO:0016579,GO:0036459,GO:0055085	neurotransmitter:sodium symporter activity,ubiquitin-dependent protein catabolic process,neurotransmitter transport,integral component of membrane,protein deubiquitination,thiol-dependent ubiquitinyl hydrolase activity,transmembrane transport	Molecular Function,Biological Process,Biological Process,Cellular Component,Biological Process,Molecular Function,Biological Process	1.28442	0.97842	-0.93013	-0.622028	0.625628	-0.71509	-0.310246	0.91375	-0.189844	-0.96746	1.09882	-0.349153	-0.436957
1068	TR576088|c3_g1_i1	papilin-like isoform X2					1.40287	0.0925628	-0.219307	-0.767924	2.13998	-0.212933	-0.432835	-0.178104	-0.0130632	-0.650461	0.0766278	-0.560315	-0.658656
1069	TR576094|c2_g5_i1	cyclin-dependent kinase 11B-like isoform X5					-0.82298	1.28636	-0.237447	0.240005	-0.623448	1.46689	0.57256	-0.0664195	0.544055	0.529803	-0.5605	-0.757657	-1.17573
1070	TR576158|c1_g2_i5	PREDICTED: uncharacterized protein LOC101851575					-0.294752	-0.5194	-0.281999	1.67313	-0.564526	0.549886	-0.579241	-0.475255	-0.0602936	0.684283	0.480236	-0.521362	0.075084
1071	TR576307|c1_g1_i1	probable G- coupled receptor 83-like		GO:0004983,GO:0007218,GO:0016021	neuropeptide Y receptor activity,neuropeptide signaling pathway,integral component of membrane	Molecular Function,Biological Process,Cellular Component	-0.834557	0.752911	1.63433	0.180685	0.217602	-0.991458	0.323741	0.457568	0.051472	-0.188494	-0.183879	0.148381	-0.936081
1072	TR576618|c2_g1_i1	PREDICTED: uncharacterized protein C4orf22 homolog					-1.33532	-0.787802	-0.071709	-0.132224	-1.03851	-0.624988	0.121362	0.500301	0.262564	0.390798	0.96713	0.609804	1.77255
1073	TR576685|c1_g3_i1	acyl- dehydrogenase family member 10-like isoform X1	EC:1.3.99.3	GO:0000062,GO:0003995,GO:0005739,GO:0009055,GO:0033539,GO:0050660,GO:0052890,GO:0055088	fatty-acyl-CoA binding,acyl-CoA dehydrogenase activity,mitochondrion,electron carrier activity,fatty acid beta-oxidation using acyl-CoA dehydrogenase,flavin adenine dinucleotide binding,oxidoreductase activity acting on the CH-CH group of donors with a flavin as acceptor,lipid homeostasis	Molecular Function,Molecular Function,Cellular Component,Molecular Function,Biological Process,Molecular Function,Molecular Function,Biological Process	-0.281925	0.503277	0.023055	-1.16076	1.16137	0.693936	0.534489	0.625118	0.602179	-0.233038	-0.595555	-0.194305	-0.764403
1074	TR576685|c1_g3_i2	acyl- dehydrogenase family member 10-like isoform X1	EC:1.3.99.3	GO:0000062,GO:0003995,GO:0005739,GO:0009055,GO:0033539,GO:0050660,GO:0052890,GO:0055088	fatty-acyl-CoA binding,acyl-CoA dehydrogenase activity,mitochondrion,electron carrier activity,fatty acid beta-oxidation using acyl-CoA dehydrogenase,flavin adenine dinucleotide binding,oxidoreductase activity acting on the CH-CH group of donors with a flavin as acceptor,lipid homeostasis	Molecular Function,Molecular Function,Cellular Component,Molecular Function,Biological Process,Molecular Function,Molecular Function,Biological Process	0.765855	-0.238407	0.420287	0.40054	1.13446	-0.693052	-0.390269	0.173688	-0.283073	-0.65732	-0.476779	0.0117178	-0.709038
1075	TR576849|c2_g1_i1	coatomer subunit beta -like					1.75803	1.17208	0.0810541	-0.163042	1.1626	-0.326267	0.129933	0.157779	-0.366259	-1.09647	-0.0365507	-0.804685	-1.32991
1076	TR576898|c0_g3_i1	tyrosinase tyr-3					0.63641	0.642208	-0.387309	-0.500841	2.11426	-0.383444	-0.551085	-0.0401914	-0.420644	-0.524514	0.456209	-0.478135	-0.359288
1077	TR576898|c0_g3_i3	tyrosinase tyr-3					0.621427	0.0594021	-0.445618	-0.936833	2.25495	-0.366347	-0.645578	0.499625	-0.24744	-0.614849	0.297216	-0.569424	0.0491592
1078	TR576907|c3_g2_i1	cysteine-rich 2-binding -like		GO:0006325,GO:0008152,GO:0016740	chromatin organization,metabolic process,transferase activity	Biological Process,Biological Process,Molecular Function	0.242894	1.75822	-0.156002	1.38089	-1.10473	-0.0422024	-0.408755	-0.113477	-0.0997009	-0.0146511	0.145866	-0.245843	-0.669894
1079	TR576980|c5_g2_i1	programmed cell death 6-like isoform X2	EC:3.4.22,EC:3.4	GO:0004198,GO:0005509,GO:0005737,GO:0006508	calcium-dependent cysteine-type endopeptidase activity,calcium ion binding,cytoplasm,proteolysis	Molecular Function,Molecular Function,Cellular Component,Biological Process	-0.475175	0.410664	-0.00756817	-0.569567	1.18831	-0.00865731	-0.0910693	0.754471	-0.548147	-0.112489	0.646645	-0.219225	-0.764524
1080	TR576980|c5_g2_i2	programmed cell death 6-like isoform X2	EC:3.4.22,EC:3.4	GO:0004198,GO:0005509,GO:0005737,GO:0006508	calcium-dependent cysteine-type endopeptidase activity,calcium ion binding,cytoplasm,proteolysis	Molecular Function,Molecular Function,Cellular Component,Biological Process	0.381324	-0.303373	0.238907	-0.722956	0.822816	0.850204	-0.533432	-0.0393543	-0.28475	-0.722956	0.568657	0.0899165	0.116209
1081	TR576980|c5_g2_i5	programmed cell death 6-like isoform X2	EC:3.4.22,EC:3.4	GO:0004198,GO:0005509,GO:0005737,GO:0006508	calcium-dependent cysteine-type endopeptidase activity,calcium ion binding,cytoplasm,proteolysis	Molecular Function,Molecular Function,Cellular Component,Biological Process	-0.551077	-0.870938	0.280339	0.391789	0.302629	0.280339	0.123195	-0.00998762	0.190065	0.279225	-0.000514384	0.161088	-0.173262
1082	TR577091|c2_g1_i1	PREDICTED: uncharacterized protein DDB_G0271670-like					1.515	0.473977	0.523111	0.329646	0.480119	0.306615	0.959175	-0.669155	-0.51945	-1.45453	0.0655513	-0.792757	-1.19197
1083	TR577091|c2_g1_i2	PREDICTED: uncharacterized protein DDB_G0271670-like					0.494335	1.32817	-0.0331147	-0.153342	-0.296839	-0.723453	-0.316231	0.70958	-0.358892	0.0328164	-0.610982	0.591292	-0.106803
1084	TR577091|c2_g1_i4	PREDICTED: uncharacterized protein DDB_G0271670-like					0.824135	1.51802	-0.0975896	0.0370442	0.430589	0.658431	-0.0354509	-0.693086	0.684322	-0.33061	-0.610234	-1.04003	-1.36108
1085	TR577216|c3_g1_i2	complement C1q tumor necrosis factor-related partial					-0.157553	-0.6881	-0.634573	-0.823491	0.0722977	0.0486829	0.12425	0.4155	0.635905	-0.631424	1.03736	0.349378	0.768148
1086	TR577216|c3_g1_i5	complement C1q tumor necrosis factor-related partial					-0.115945	-0.816114	0.905075	0.0280813	-0.0232549	0.517201	0.755344	-0.349097	0.759622	-1.3309	-0.0061428	0.882259	-0.970123
1087	TR577232|c1_g2_i3	perlucin 1					0.410524	0.458948	0.814154	-0.579602	0.101035	-0.0514543	0.124194	0.407366	0.848742	-0.589226	-0.63795	-0.363951	-0.594339
1088	TR577232|c1_g2_i4	perlucin 1					0.118952	1.39794	1.04012	0.188256	-0.192465	-0.0084503	0.813372	-1.07402	-0.150824	-0.398094	-1.15954	-0.461945	0.271637
1089	TR577232|c1_g3_i1	PREDICTED: perlucin-like					0.644631	-0.0283631	0.510562	1.27539	0.194894	-0.910115	-0.0390656	-0.0390081	-0.493866	-0.679607	-0.541165	-0.036764	0.413894
1090	TR577232|c1_g3_i2	PREDICTED: perlucin-like					0.888539	1.88335	0.937607	0.754902	-0.353313	-0.490454	0.849646	-0.443195	-0.717479	-0.867849	-0.714313	-0.894644	-0.781923
1091	TR577296|c1_g1_i1	cell division cycle 123 homolog		GO:0044763,GO:0050794	single-organism cellular process,regulation of cellular process	Biological Process,Biological Process	0.481267	0.660961	1.20198	0.347945	-0.21819	0.624249	0.0291316	-0.103224	0.15086	-0.608495	-0.730223	-0.890596	-0.477105
1092	TR577296|c1_g1_i2	cell division cycle 123 homolog		GO:0044763,GO:0050794	single-organism cellular process,regulation of cellular process	Biological Process,Biological Process	1.03675	-0.0543842	0.531539	0.0920967	-0.378735	-0.80622	-0.0663418	-0.629097	-0.80622	0.133948	0.866353	0.359648	-0.220296
1093	TR577296|c1_g1_i3	cell division cycle 123 homolog		GO:0044763,GO:0050794	single-organism cellular process,regulation of cellular process	Biological Process,Biological Process	-1.0872	0.342816	-0.334093	-0.355357	0.014994	-0.895821	-0.155119	0.520904	1.03036	0.0592943	0.387117	0.314464	0.961249
1094	TR577296|c1_g1_i4	cell division cycle 123 homolog		GO:0044763,GO:0050794	single-organism cellular process,regulation of cellular process	Biological Process,Biological Process	-0.000983748	-0.132708	-0.520206	0.9927	-0.142939	0.383957	0.736925	-0.417257	0.00285287	0.267579	-0.972927	-0.282336	-0.258037
1095	TR577379|c6_g1_i1	Beta-1,4-N-acetylgalactosaminyltransferase bre-4					0.178118	0.579325	0.0443825	-0.414139	0.266001	0.10934	-0.0740689	-0.0817109	0.873543	-0.631937	0.56404	-0.708357	-0.929976
1096	TR577379|c6_g1_i6	Beta-1,4-N-acetylgalactosaminyltransferase bre-4					0.766875	0.56969	0.0701526	0.46781	-0.661078	0.395509	-0.322576	0.480956	-0.104028	0.163816	-0.703801	-0.715304	0.185178
1097	TR577422|c0_g1_i1	nose resistant to fluoxetine 6-like					0.0434865	0.329433	-0.0210447	-1.03963	0.915624	0.99909	0.409035	1.22649	-0.155131	-0.357225	-0.190294	-0.431417	-0.990173
1098	TR577422|c0_g1_i3	nose resistant to fluoxetine 6-like					0.591435	-0.27	0.21393	-0.872402	1.42677	1.12155	-0.328232	0.86854	-0.139479	-0.205744	-0.414576	-0.486865	-0.89449
1099	TR577445|c0_g14_i1	tyrosinase tyr-3					-0.189755	1.2302	0.674089	0.409198	-0.852552	-0.466136	-0.776837	-0.527774	-0.29842	-0.361047	0.628051	0.418787	0.466042
1100	TR577445|c0_g14_i3	perlucin 6					-0.611462	-0.712904	-0.138559	-0.220373	-0.495025	-0.15007	0.137515	-0.598392	1.30501	-0.0412453	-0.11595	0.676364	1.57053
1101	TR577445|c0_g14_i6	tyrosinase tyr-3					-0.592096	0.0992559	-1.00563	-0.597869	-0.34863	-0.495023	1.21305	0.427856	0.864293	1.02458	-0.701988	0.573172	0.0232219
1102	TR577445|c0_g7_i4	PREDICTED: perlucin-like protein					0.569686	-0.299284	0.425522	0.15675	-0.670763	0.665601	-0.785532	-0.792793	-0.172452	0.559498	-0.776983	1.12515	0.0867168
1103	TR577485|c0_g1_i8	PREDICTED: uncharacterized protein DDB_G0271670-like					0.50862	0.150052	-0.550229	0.104081	0.366112	-0.0154413	0.179166	0.176102	-0.162546	0.165375	0.939209	-0.620717	-0.524179
1104	TR577806|c2_g1_i1	unnamed protein product		GO:0005509	calcium ion binding	Molecular Function	0.772195	0.363492	0.0799941	1.11408	-0.304706	0.140327	0.584062	1.22631	-0.240481	-0.104247	-1.12082	-0.306653	-1.30765
1105	TR578886|c2_g3_i1	nuclease HARBI1					-0.236364	-0.297311	-0.28546	-0.314241	-0.279535	0.654983	0.277451	-0.185575	-0.3481	-0.107699	1.68939	-0.300697	-0.212663
1106	TR578886|c2_g5_i1	nuclease HARBI1					-0.741796	0.168344	-0.7087	0.605211	-0.0186483	0.256048	-0.635889	1.32215	-0.558941	-0.362847	0.0624369	-0.238737	1.69159
1107	TR578886|c2_g5_i5	nuclease HARBI1					-0.270527	-0.368886	-0.345866	-0.148102	-0.443178	1.47586	-0.112525	0.0564637	-0.310289	-0.0340473	0.943263	-0.0110271	-0.292501
1108	TR578956|c5_g2_i2	E3 ubiquitin- ligase TRIM71-like					1.74138	1.5566	-0.323237	-0.113577	-0.213077	-0.842057	0.323511	-0.269046	-0.451166	-0.587978	0.668206	-0.628844	-0.587978
1109	TR579008|c2_g1_i1	ubiquinone biosynthesis mitochondrial-like		GO:0000166	nucleotide binding	Molecular Function	1.27172	-0.336258	0.19478	0.151834	0.68122	0.0510772	0.0907192	-0.794206	0.250113	0.0122611	-0.385811	-0.655872	-0.560071
1110	TR579008|c2_g1_i3	ubiquinone biosynthesis mitochondrial-like		GO:0000166	nucleotide binding	Molecular Function	0.641643	0.981082	0.994501	1.71264	0.0226509	0.0539609	0.223929	-0.77364	-0.486508	-0.486011	-0.901737	-0.46141	-0.873409
1111	TR579008|c2_g1_i4	ubiquinone biosynthesis mitochondrial-like		GO:0000166	nucleotide binding	Molecular Function	0.391334	-0.163275	-0.457698	0.843238	-0.176969	-0.423463	-0.25571	1.3619	-0.00237013	-0.0571464	0.00447691	-0.200934	-0.221475
1112	TR579081|c1_g1_i1	von Willebrand factor type EGF and pentraxin domain-containing 1-like					0.719591	0.635169	0.533366	-0.812416	0.159676	-0.853386	-0.178012	1.16715	-0.447416	-0.9316	0.714625	-0.225188	0.010696
1113	TR579686|c0_g1_i3	E3 ubiquitin- ligase HUWE1-like isoform X3					0.816289	1.54293	-0.51413	0.156345	-0.601888	0.963723	-0.52115	0.5653	-0.640502	-0.594868	0.349414	-0.61944	-0.61944
1114	TR580189|c7_g1_i1	hypothetical protein					1.47048	0.275346	0.534389	-0.419359	0.678629	0.260628	-0.557712	0.00305689	-0.404641	-0.681346	0.25474	-0.139711	-1.11701
1115	TR580189|c7_g1_i2	hypothetical protein					0.486177	0.891741	0.317463	0.551067	0.976098	-0.373618	0.278529	0.794406	0.122792	-0.970607	0.0773691	-1.38266	-1.02252
1116	TR580223|c4_g5_i5	uncharacterized oxidoreductase YDR541C		GO:0003824,GO:0050662	catalytic activity,coenzyme binding	Molecular Function,Molecular Function	-0.657536	0.135102	0.754591	-0.576034	0.349177	0.129855	0.280268	2.08592	-0.209097	-0.472144	-0.333275	-0.0737263	-0.610664
1117	TR580540|c1_g3_i3	von Willebrand factor type EGF and pentraxin domain-containing 1-like					0.635213	0.116358	0.0345391	-1.11293	2.03213	-0.260809	-0.246839	-0.118124	0.427671	-0.424447	0.200173	-0.502275	-0.689861
1118	TR580687|c3_g2_i6	nuclease HARBI1					1.10804	1.12231	-0.233376	-0.324707	0.77697	-0.264771	-0.290458	-0.0150388	0.360273	-0.958314	0.674222	-0.724279	-0.804193
1119	TR580714|c3_g1_i4	carbonic anhydrase 14-like isoform X3					-0.452847	0.136419	-0.610988	-0.639228	1.40532	-0.39825	-0.618519	2.08212	-0.565805	0.646614	-0.161038	-0.701355	-0.279644
1120	TR580714|c3_g1_i5	carbonic anhydrase 14-like isoform X3					0.687765	0.421103	-0.394978	-0.67398	1.96313	-0.440584	-0.619789	-0.034153	-0.238844	-0.64286	0.489781	-0.234015	-0.250648
1121	TR580916|c5_g1_i1	PAX-interacting 1-like					0.734599	0.437522	-0.215428	1.36279	-0.376345	-0.919439	-0.552734	-1.04864	0.386462	0.575229	-0.424311	0.457636	-0.558923
1122	TR580916|c5_g1_i11	PAX-interacting 1-like					1.4752	0.20598	-0.463454	0.600675	0.449762	0.062806	-0.366715	-0.333824	-0.444107	-0.196455	-0.32802	-0.656933	0.147936
1123	TR580916|c5_g1_i13	PAX-interacting 1-like					0.523353	0.0898193	0.082112	1.06479	-0.494006	-0.141399	-0.603834	-0.0758869	-0.0701065	-0.736785	-0.440055	-0.0450578	0.795034
1124	TR580916|c5_g1_i14	PAX-interacting 1-like					-0.0526823	0.695268	-0.323026	-0.386106	-0.386106	-0.386106	0.551084	-0.386106	-0.386106	-0.0526823	1.88478	-0.386106	-0.386106
1125	TR580916|c5_g1_i3	PAX-interacting 1-like					0.24942	-0.915698	-0.450554	0.411995	-0.0396015	1.261	-0.43249	-0.782477	0.561021	0.416511	-0.613129	0.890687	-0.337655
1126	TR580916|c5_g1_i4	PAX-interacting 1-like					0.0567525	0.0947266	-0.352825	-0.352825	-0.352825	-0.119556	-0.352825	1.89714	-0.352825	-0.352825	0.865059	0.425644	-0.352825
1127	TR580916|c5_g1_i7	PAX-interacting 1-like					-0.552826	-0.0426897	0.411795	1.40115	-0.214281	-0.135442	0.462809	0.645994	0.0639751	0.0284202	-0.729055	-0.0550567	-0.291574
1128	TR580936|c2_g1_i3	calcium calmodulin-dependent kinase type IV-like isoform X1	EC:2.7.11,EC:2.7.11.19,EC:2.7.11.17	GO:0004689,GO:0005516,GO:0005524,GO:0005964,GO:0005978,GO:0006468	phosphorylase kinase activity,calmodulin binding,ATP binding,phosphorylase kinase complex,glycogen biosynthetic process,protein phosphorylation	Molecular Function,Molecular Function,Molecular Function,Cellular Component,Biological Process,Biological Process	1.26139	1.48207	-0.197834	-0.768584	1.02801	-0.15393	-0.792847	-0.00257735	0.363673	-0.495918	0.326702	-1.01006	-0.781293
1129	TR580939|c3_g1_i1	calmodulin		GO:0005509,GO:0005513,GO:0005654,GO:0005814,GO:0005829,GO:0005875,GO:0005886,GO:0006468,GO:0007099,GO:0007605,GO:0007608,GO:0016028,GO:0016060,GO:0016061,GO:0016062,GO:0030048,GO:0030496,GO:0031475,GO:0031476,GO:0031489,GO:0035071,GO:0042052,GO:0046331,GO:0046716,GO:0051383,GO:0051533,GO:0070855,GO:0072499,GO:0097431,GO:2001020,GO:2001259	calcium ion binding,detection of calcium ion,nucleoplasm,centriole,cytosol,microtubule associated complex,plasma membrane,protein phosphorylation,centriole replication,sensory perception of sound,sensory perception of smell,rhabdomere,metarhodopsin inactivation,regulation of light-activated channel activity,adaptation of rhodopsin mediated signaling,actin filament-based movement,midbody,myosin V …	Molecular Function,Biological Process,Cellular Component,Cellular Component,Cellular Component,Cellular Component,Cellular Component,Biological Process,Biological Process,Biological Process,Biological Process,Cellular Component,Biological Process,Biological Process,Biological Process,Biological Process,Cellular Component,Cellular Component,Cellular Component,Molecular Function,Biological Process,…	0.455428	0.770595	0.645981	-0.610776	0.971765	0.207317	0.588982	-0.36043	-0.134114	-0.663304	-0.282197	-0.71192	-0.707449
1130	TR580939|c3_g1_i2	Csa-calmodulin partial		GO:0005509	calcium ion binding	Molecular Function	0.411303	0.235317	-0.406538	-1.30083	1.91735	-0.808693	-0.387579	0.618405	0.197038	-0.828846	1.1579	0.0172891	-0.372238
1131	TR581125|c2_g2_i1	hypothetical protein LOTGIDRAFT_143711	EC:2.4.1.122,EC:2.4.1	GO:0016020,GO:0016263,GO:0016266	membrane,glycoprotein-N-acetylgalactosamine 3-beta-galactosyltransferase activity,O-glycan processing	Cellular Component,Molecular Function,Biological Process	0.73652	0.744773	-0.558333	-0.596849	2.01028	-0.636281	-0.631696	0.639314	-0.611521	-0.681216	0.6439	-0.537241	-0.723399
1132	TR581669|c1_g1_i1	endonuclease-reverse transcriptase	EC:3.1,EC:2.7.7.49	GO:0003964,GO:0004519,GO:0005525,GO:0005622,GO:0006278,GO:0007264,GO:0090305	RNA-directed DNA polymerase activity,endonuclease activity,GTP binding,intracellular,RNA-dependent DNA biosynthetic process,small GTPase mediated signal transduction,nucleic acid phosphodiester bond hydrolysis	Molecular Function,Molecular Function,Molecular Function,Cellular Component,Biological Process,Biological Process,Biological Process	0.860065	-0.0471956	-0.12552	0.736051	1.00366	-0.28217	0.807849	0.148616	-0.314805	-0.406184	-0.582414	-0.50409	-0.876132
1133	TR581669|c1_g1_i2	endonuclease-reverse transcriptase					0.505269	0.535792	0.413701	1.17677	-0.367682	0.718929	0.151205	-0.385996	-0.0075133	0.120682	-0.801106	-0.886569	-0.868256
1134	TR581669|c1_g1_i3	endonuclease-reverse transcriptase					0.615549	0.345673	1.67622	-0.0246219	-0.966049	0.885424	-0.871906	-0.564374	-0.746383	-0.0371743	-0.0999361	-0.294498	0.0255875
1135	TR581669|c1_g1_i7	endonuclease-reverse transcriptase					-0.232659	1.41103	0.0683644	0.837647	0.226044	-0.471567	0.689525	-0.120373	-0.00808611	-0.710475	-0.404673	-0.0319769	-1.0545
1136	TR581775|c1_g1_i1	PTSP-like peptide neurotransmitter precursor					0.0750687	0.258104	0.571962	-1.35753	1.22432	-0.335294	-0.525075	0.576215	0.297703	-0.44969	0.982618	-0.406278	-0.796401
1137	TR582606|c0_g2_i2	RNA-directed DNA polymerase from mobile element jockey- partial					0.60108	0.995146	-0.739706	0.0292038	-0.706066	0.84617	-0.134189	-0.571507	-0.470587	-0.0669099	0.0340095	0.307933	-0.552284
1138	TR582608|c2_g1_i5	nuclease HARBI1					-0.354913	-0.387835	-0.32199	0.26121	-0.665326	0.106003	0.952584	-0.242035	0.820894	-0.0397965	-0.218519	-0.444274	0.0683777
1139	TR582627|c2_g1_i1	unconventional myosin-Id-like	EC:3.6.1,EC:3.6.1.15	GO:0003774,GO:0003779,GO:0005524,GO:0016459	motor activity,actin binding,ATP binding,myosin complex	Molecular Function,Molecular Function,Molecular Function,Cellular Component	1.0786	1.12585	-0.000795092	-0.465924	1.09041	-0.322694	-0.424579	-0.563379	-0.440822	-0.916286	0.694683	-0.439345	-0.947295
1140	TR582627|c2_g1_i2	unconventional myosin-Id-like	EC:3.6.1,EC:3.6.1.15	GO:0003774,GO:0003779,GO:0005524,GO:0016459	motor activity,actin binding,ATP binding,myosin complex	Molecular Function,Molecular Function,Molecular Function,Cellular Component	1.37298	1.22409	0.343598	-0.729899	0.578885	-0.147196	-0.694973	1.22684	-0.0148468	-0.897173	-0.125138	-0.902688	-0.402703
1141	TR582627|c2_g1_i4	unconventional myosin-Id-like	EC:3.6.1,EC:3.6.1.15	GO:0003774,GO:0003779,GO:0005524,GO:0016459	motor activity,actin binding,ATP binding,myosin complex	Molecular Function,Molecular Function,Molecular Function,Cellular Component	1.13342	1.42827	-0.27628	0.375213	0.246038	-0.613259	-0.486892	0.408911	-0.357716	-0.868801	-0.0937493	0.108438	-1.08222
1142	TR582627|c2_g1_i8	unconventional myosin-Id-like		GO:0000166	nucleotide binding	Molecular Function	1.23641	-0.293307	-0.466625	-0.579658	-0.323449	0.158826	1.66594	-0.579658	0.000579658	-0.263165	-0.474161	0.00811522	-0.579658
1143	TR582627|c2_g2_i1	unconventional myosin-Id-like	EC:3.6.1,EC:3.6.1.15	GO:0003774,GO:0005524,GO:0016459	motor activity,ATP binding,myosin complex	Molecular Function,Molecular Function,Cellular Component	0.974055	1.94619	-0.315435	-0.684326	1.11944	-0.2205	-0.192291	-0.126921	-0.346899	-0.810725	-0.291566	-0.22484	-0.82917
1144	TR582627|c2_g3_i1	unconventional myosin-Id-like	EC:3.6.1,EC:3.6.1.15	GO:0003774,GO:0005524,GO:0016459	motor activity,ATP binding,myosin complex	Molecular Function,Molecular Function,Cellular Component	0.55158	1.28045	0.613379	-0.339057	0.542492	-0.0555075	-0.33724	0.00447416	-0.0391489	-0.995221	0.164425	-1.07883	-0.0264255
1145	TR582627|c2_g3_i2	unconventional myosin-Id-like	EC:3.6.1,EC:3.6.1.15	GO:0003774,GO:0005524,GO:0016459	motor activity,ATP binding,myosin complex	Molecular Function,Molecular Function,Cellular Component	-0.111266	-0.0819353	-0.0356241	-0.51263	1.69642	-0.617602	0.211369	1.25569	-0.0587797	-0.764255	0.855096	-0.690157	-0.507999
1146	TR582627|c2_g3_i3	unconventional myosin-Id-like	EC:3.6.1,EC:3.6.1.15	GO:0003774,GO:0005524,GO:0016459	motor activity,ATP binding,myosin complex	Molecular Function,Molecular Function,Cellular Component	1.14547	1.6792	0.0556032	-0.747087	0.314762	-0.336636	-0.189547	-0.278501	-0.340839	-0.633618	0.23071	0.0121767	-0.905384
1147	TR582633|c0_g3_i1	macrophage mannose receptor 1-like					1.06591	0.742845	0.363987	-0.947744	1.96894	-0.52088	-0.485848	-0.156294	0.0279453	-0.676575	-0.221167	-0.529962	-0.638948
1148	TR582972|c1_g2_i1	GPI-anchored -like					0.230914	0.816862	0.0987453	-1.35098	1.30864	-0.309876	-0.455537	0.824021	-0.00698969	-0.897752	0.865599	-0.0235108	-0.697571
1149	TR582972|c1_g2_i2	GPI-anchored -like					0.350912	-0.231912	-0.0692968	-0.551386	1.29638	-0.414674	-0.100956	0.792707	0.578285	-0.693854	0.720754	-0.421869	-0.718318
1150	TR583113|c4_g2_i1	PREDICTED: centrin-3-like					1.26087	0.520382	0.608587	0.808437	0.321612	0.39563	0.749531	-0.420036	-0.70385	-0.342086	-0.484571	-1.16724	-1.14225
1151	TR583737|c1_g1_i14	cubilin		GO:0012505,GO:0043231,GO:0044444	endomembrane system,intracellular membrane-bounded organelle,cytoplasmic part	Cellular Component,Cellular Component,Cellular Component	0.255679	1.06153	0.0179904	-0.104032	-0.111658	-0.129453	-0.362057	-0.523482	0.11332	-0.523482	0.611577	0.0357853	-0.523482
1152	TR583737|c1_g1_i23	cubilin		GO:0012505,GO:0043231,GO:0044444	endomembrane system,intracellular membrane-bounded organelle,cytoplasmic part	Cellular Component,Cellular Component,Cellular Component	0.713277	0.00875443	-0.386862	-0.386862	0.650954	-0.386862	-0.3137	-0.386862	0.50192	0.997796	-0.386862	-0.386862	-0.237829
1153	TR583737|c1_g1_i24	cubilin					0.564916	1.56915	0.113953	-0.528526	0.706507	-0.0816556	-0.488423	-0.528526	-0.367293	-0.528526	-0.528526	-0.210151	0.307106
1154	TR583959|c0_g1_i1	WD repeat-containing 88-like					-0.569932	-0.687746	-0.258328	1.60909	-0.761518	1.37016	-0.130604	0.0538255	0.0202428	0.275691	-0.758215	0.105025	0.316431
1155	TR584197|c0_g2_i4	predicted protein					1.56971	0.73866	-0.481602	-0.317305	-0.18172	0.467491	-0.676206	1.01701	-0.135462	-0.349207	-0.38749	-0.11313	-0.419392
1156	TR584731|c2_g1_i1	PREDICTED: hornerin-like					0.972767	0.972767	-0.144227	-0.503261	0.932875	-0.473342	-0.453395	0.00537017	-0.293825	-0.383583	0.583814	-0.573073	-0.5631
1157	TR584834|c2_g1_i10	hypothetical protein LOTGIDRAFT_232508		GO:0004867,GO:0005576,GO:0008233,GO:0010951	serine-type endopeptidase inhibitor activity,extracellular region,peptidase activity,negative regulation of endopeptidase activity	Molecular Function,Cellular Component,Molecular Function,Biological Process	0.806101	0.109016	0.0206806	-1.02975	-0.0542128	-0.666802	-0.255849	0.257843	0.101335	-0.346105	0.368263	0.29913	0.516129
1158	TR584867|c0_g4_i1	kielin chordin -like					-0.0349438	1.03186	-0.389567	-0.480421	2.21882	-0.241563	-0.361725	0.0207408	-0.223979	-0.421806	-0.0730438	-0.396894	-0.480421
1159	TR584867|c0_g4_i5	kielin chordin -like					1.06262	0.530318	-0.257322	-0.810416	1.96753	-0.436141	-0.552582	0.216343	-0.352969	-0.628269	0.225076	-0.516818	-0.518482
1160	TR584935|c2_g1_i2	macrophage mannose receptor 1-like					0.588921	1.05227	-0.135954	-0.0272827	-0.312695	-0.0296711	0.778798	0.354859	0.114826	0.274848	-0.46794	-0.810674	-0.844111
1161	TR585051|c0_g1_i5	endonuclease-reverse transcriptase	EC:4.1.1.50	GO:0004014,GO:0006597,GO:0008295	adenosylmethionine decarboxylase activity,spermine biosynthetic process,spermidine biosynthetic process	Molecular Function,Biological Process,Biological Process	0.170869	0.586081	0.863941	0.0161518	-0.642187	0.0161518	0.949193	-0.466946	0.268752	-0.615348	0.00825808	-0.531674	-0.0738369
1162	TR585932|c1_g2_i1	dynein heavy chain axonemal					1.99662	1.315	-0.542347	-0.325558	-0.0599436	0.238873	0.234967	0.060169	-0.538441	-0.823586	0.12169	-0.809915	-0.888037
1163	TR585932|c1_g2_i7	dynein heavy chain axonemal					0.745068	1.25042	0.0572299	-0.756946	0.927556	-0.0269952	-0.33582	0.759105	-0.153333	-0.265633	-0.756946	-0.658683	-0.27967
1164	TR585932|c1_g2_i8	dynein heavy chain axonemal					0.916271	2.18154	-0.558632	-0.30408	-0.393922	0.122669	-0.16183	0.197537	-0.6335	-0.453816	0.631772	-0.6335	-0.6335
1165	TR585971|c2_g1_i1	AChain Twitchin Kinase Fragment (Aplysia) Autoregulated Kinase Domain	EC:2.7.11	GO:0004674,GO:0005524,GO:0006468	protein serine/threonine kinase activity,ATP binding,protein phosphorylation	Molecular Function,Molecular Function,Biological Process	1.07125	1.10573	-0.72798	0.244898	1.16606	0.273987	-0.323961	0.274526	-0.778617	-0.827099	-0.205449	-0.441396	-0.465098
1166	TR585971|c2_g1_i2	AChain Twitchin Kinase Fragment (Aplysia) Autoregulated Kinase Domain	EC:2.7.11	GO:0004674,GO:0005524,GO:0006468	protein serine/threonine kinase activity,ATP binding,protein phosphorylation	Molecular Function,Molecular Function,Biological Process	1.41148	0.372424	-0.468611	0.292326	1.58058	-0.52646	-0.377388	0.0364551	-0.232765	-0.355138	-0.350688	-0.622134	-0.51311
1167	TR585971|c2_g1_i3	AChain Twitchin Kinase Fragment (Aplysia) Autoregulated Kinase Domain	EC:2.7.11	GO:0004674,GO:0005524,GO:0006468	protein serine/threonine kinase activity,ATP binding,protein phosphorylation	Molecular Function,Molecular Function,Biological Process	1.31374	1.07463	-1.04233	0.0788421	1.02506	0.119665	0.081758	0.0628045	-0.734701	-0.529128	-0.45623	-0.696794	-0.655971
1168	TR585971|c2_g1_i4	AChain Twitchin Kinase Fragment (Aplysia) Autoregulated Kinase Domain	EC:2.7.11	GO:0004674,GO:0005524,GO:0006468	protein serine/threonine kinase activity,ATP binding,protein phosphorylation	Molecular Function,Molecular Function,Biological Process	0.80894	0.355265	0.122331	-0.0191376	2.06752	-0.763066	-0.347198	0.085744	0.216236	-0.658184	-0.276464	-0.765505	-0.758187
1169	TR586018|c1_g2_i1	PREDICTED: nidogen-2-like					-0.673457	0.0744563	0.108623	0.00687378	-0.620517	-0.859309	-0.42603	-0.134674	0.260308	0.580199	-0.12341	0.449164	1.85939
1170	TR586086|c3_g3_i1	calreticulin precursor		GO:0005509,GO:0005783,GO:0006457,GO:0051082	calcium ion binding,endoplasmic reticulum,protein folding,unfolded protein binding	Molecular Function,Cellular Component,Biological Process,Molecular Function	-1.20583	-0.451785	0.338789	-0.770102	1.13458	0.372708	0.500557	0.462724	0.437937	-0.0395387	0.344007	0.00742606	-1.13538
1171	TR586086|c3_g3_i5	calreticulin precursor		GO:0005509,GO:0005783,GO:0006457,GO:0051082	calcium ion binding,endoplasmic reticulum,protein folding,unfolded protein binding	Molecular Function,Cellular Component,Biological Process,Molecular Function	-0.0868423	-0.111965	-0.22646	-0.204673	-0.072836	-0.162876	-0.139755	-0.108074	-0.159986	-0.214455	-0.195335	-0.212232	-0.162432
1172	TR586151|c5_g2_i9	RNA-directed DNA polymerase from mobile element jockey-like					-0.37298	0.41788	-0.668283	0.529177	-0.461124	-0.380698	0.207878	-0.119515	-0.760895	0.434128	-0.21497	-0.0776768	1.81763
1173	TR586418|c1_g1_i15	calcium-independent kinase C	EC:2.7.11,EC:2.7.11.13	GO:0004697,GO:0005524,GO:0005622,GO:0006468,GO:0016020,GO:0035556,GO:0046872	protein kinase C activity,ATP binding,intracellular,protein phosphorylation,membrane,intracellular signal transduction,metal ion binding	Molecular Function,Molecular Function,Cellular Component,Biological Process,Cellular Component,Biological Process,Molecular Function	0.324518	1.28312	0.298609	-0.603862	0.929044	-0.603862	0.0913432	0.0632759	0.613827	-0.603862	-0.470002	-0.603862	-0.495911
1174	TR586724|c3_g2_i1	flocculation FLO10-like					0.283173	0.982347	-0.991834	-1.33612	0.610816	0.100057	-0.382706	0.967213	0.0259018	-0.817041	1.51656	0.0259018	-1.00772
1175	TR586724|c3_g2_i2	flocculation FLO10-like					1.05776	1.35822	-0.298498	-1.29507	0.555249	-0.437087	-0.701569	-0.181068	0.39656	-1.08136	1.31696	0.520338	-0.779855
1176	TR586724|c3_g2_i3	flocculation FLO10-like					-0.097719	0.144818	-0.220771	-0.891314	0.220314	0.116879	-0.460335	1.75489	0.427778	-0.76529	0.60433	0.029494	-0.35155
1177	TR586724|c3_g2_i4	flocculation FLO10-like					1.10562	0.102536	-0.585011	-1.1121	1.13162	-0.280232	-0.783118	0.805322	0.0362012	-0.87007	1.34227	0.340084	-0.86021
1178	TR586724|c3_g2_i5	flocculation FLO10-like					-0.13756	0.621476	-0.202588	-1.41009	1.58793	0.173006	-0.233981	1.31156	0.268306	-1.11635	0.528418	0.225701	-0.771023
1179	TR586798|c2_g3_i1	Chitin synthase C		GO:0016020	membrane	Cellular Component	0.193712	1.12063	-0.380482	-0.622464	-0.437902	-0.122095	-0.0769799	0.759703	0.521823	0.226523	0.665371	-1.15154	-0.208224
1180	TR586937|c4_g2_i7	plasma membrane calcium ATPase	EC:3.6.1,EC:3.6.1.3,EC:3.6.3.8,EC:3.6.1.15	GO:0005388,GO:0005524,GO:0016021,GO:0046872,GO:0070588	calcium-transporting ATPase activity,ATP binding,integral component of membrane,metal ion binding,calcium ion transmembrane transport	Molecular Function,Molecular Function,Cellular Component,Molecular Function,Biological Process	0.0078115	-0.111399	-0.36748	-0.574994	-0.133475	-0.574994	0.513351	-0.071662	0.491275	-0.071662	1.85116	-0.239439	-0.550711
1181	TR586944|c3_g1_i1	RNA-directed DNA polymerase from mobile element jockey-like					0.415711	0.660449	-0.750432	0.793723	-0.695911	-0.157365	-0.726201	-0.358487	0.181876	1.14084	-0.432999	-0.117383	-0.0180339
1182	TR587011|c4_g1_i1	RNA-directed DNA polymerase from mobile element jockey-like					1.27651	1.63659	-0.496564	-0.0175744	0.565939	-0.904352	0.112122	1.06003	0.101094	-0.602286	-0.155661	-0.862878	-1.23351
1183	TR587080|c1_g2_i2	macrophage mannose receptor 1-like					1.08602	1.85618	0.656792	-0.616377	0.409329	-0.580729	-0.0800006	-0.423837	-0.0163732	-1.11441	0.0675652	-0.268188	-0.606636
1184	TR587080|c1_g2_i4	macrophage mannose receptor 1-like					0.823087	1.81155	0.201158	-0.9704	-0.183726	-0.158906	-0.176532	0.201877	0.143605	-0.826518	0.263387	-0.295234	-0.488396
1185	TR587104|c3_g2_i4	piggyBac transposable element-derived 4-like					-0.343079	0.373543	-0.71082	1.44848	-0.607098	-0.418513	-0.277075	0.180244	0.646991	-0.597669	0.147241	-0.21107	0.66585
1186	TR587184|c1_g2_i1	PREDICTED: perlucin-like					-0.224777	1.05205	1.78079	-0.26839	0.181414	-0.703873	-0.219569	-1.14473	0.165466	0.00305444	-0.344225	0.251716	-0.720798
1187	TR587668|c2_g4_i1	endonuclease-reverse transcriptase					0.219933	0.816981	0.209556	-0.310067	0.695656	0.00282437	1.2504	-1.02206	0.226318	-0.969375	0.0555051	-0.35317	-0.788983
1188	TR588213|c1_g1_i4	piggyBac transposable element-derived 4-like					1.23215	-0.115563	-0.404599	-0.764214	-0.0651495	-0.186142	-0.354186	0.743144	0.344879	-0.576005	1.14477	-0.488622	0.368405
1189	TR588481|c1_g6_i1	neuronal acetylcholine receptor subunit alpha-6-like					0.573162	-0.220644	0.122894	1.23022	-0.74429	0.383049	1.01342	-0.314033	0.0995465	-0.253998	-0.527494	-0.0605489	-1.13452
1190	TR588481|c1_g6_i2	neuronal acetylcholine receptor subunit alpha-6-like		GO:0006811,GO:0016020	ion transport,membrane	Biological Process,Cellular Component	1.3938	1.06279	-0.20437	0.15726	-0.363313	0.307453	-0.360396	0.0478958	-0.271447	0.154343	-0.63891	-0.131461	-0.789103
1191	TR588532|c2_g1_i1	RNA-directed DNA polymerase from mobile element jockey-like					0.018039	1.00277	0.12635	0.541706	0.810992	-0.0197206	0.192926	0.229195	-0.945826	-0.00580918	-0.313848	-0.109151	-1.24293
1192	TR588532|c2_g5_i1	RNA-directed DNA polymerase from mobile element jockey-like					0.771164	0.171488	0.248294	-0.628081	-0.205649	-0.338582	1.38955	-0.770861	-0.582785	-0.592632	0.381227	-0.0382515	-0.226327
1193	TR588547|c1_g1_i5	piggyBac transposable element-derived 4-like					0.634715	-0.0563622	-0.0771778	-0.376922	-0.938943	1.05519	-0.0355466	-0.25411	-0.385248	-0.426879	0.00192144	1.25502	-0.0646884
1194	TR588579|c1_g1_i2	RNA-directed DNA polymerase from mobile element jockey-like					0.244575	1.86383	-0.666256	-0.438548	0.177106	-0.219274	2.22045e-16	-0.282526	-0.143371	-0.9783	0.79276	-0.151805	-0.0168672
1195	TR588968|c9_g3_i1	PREDICTED: mucin-5AC-like					0.768178	0.0219382	-0.446248	-1.17057	1.83533	-0.179522	-0.267199	0.537903	0.432986	-0.799172	0.643066	-0.397976	-0.79868
1196	TR588968|c9_g3_i2	PREDICTED: mucin-5AC-like					0.192354	0.152505	-0.896143	-1.18899	1.58039	-0.0670667	-0.120288	1.55431	0.024934	-0.722304	0.362448	0.254401	-0.239301
1197	TR589001|c2_g2_i2	kelch 20-like					0.395832	0.838154	0.0148227	-0.00269503	0.531594	-0.471293	1.16661	0.102411	0.426488	-0.847923	-0.169113	-0.217287	-1.27711
1198	TR589035|c2_g1_i2	T-complex 1 subunit delta-like isoform X1		GO:0005524,GO:0005737,GO:0006457,GO:0051082	ATP binding,cytoplasm,protein folding,unfolded protein binding	Molecular Function,Cellular Component,Biological Process,Molecular Function	-0.02127	-0.0719216	0.837545	1.79892	-0.723731	1.0898	-0.0227782	-0.53319	-0.671948	0.0895853	-0.899566	0.0195781	-0.747234
1199	TR589035|c2_g1_i6	T-complex 1 subunit delta-like isoform X1		GO:0005524,GO:0005737,GO:0006457,GO:0051082	ATP binding,cytoplasm,protein folding,unfolded protein binding	Molecular Function,Cellular Component,Biological Process,Molecular Function	1.81507	1.07588	0.223546	0.380437	-0.761963	0.262855	0.286222	0.185753	-0.25559	-0.331523	-0.773314	-0.764534	-1.01373
1200	TR589117|c1_g1_i1	catalytic subunit of kinase A	EC:2.7.11,EC:2.7.11.11	GO:0001707,GO:0001843,GO:0004691,GO:0005524,GO:0005739,GO:0005886,GO:0018105,GO:0018107,GO:0031594,GO:0042585,GO:0046777,GO:0046827,GO:0048240,GO:0050804,GO:0070613,GO:0071158,GO:0071374,GO:0097546,GO:1901621,GO:1904145	mesoderm formation,neural tube closure,cAMP-dependent protein kinase activity,ATP binding,mitochondrion,plasma membrane,peptidyl-serine phosphorylation,peptidyl-threonine phosphorylation,neuromuscular junction,germinal vesicle,protein autophosphorylation,positive regulation of protein export from nucleus,sperm capacitation,modulation of synaptic transmission,regulation of protein processing,posit…	Biological Process,Biological Process,Molecular Function,Molecular Function,Cellular Component,Cellular Component,Biological Process,Biological Process,Cellular Component,Cellular Component,Biological Process,Biological Process,Biological Process,Biological Process,Biological Process,Biological Process,Biological Process,Cellular Component,Biological Process,Biological Process	1.71909	0.418481	-0.403777	0.928848	-0.0543857	-0.182435	-0.177862	-0.0818248	-0.401033	0.016956	-0.54646	-0.50896	-0.642497
1201	TR589261|c4_g3_i1	aldose 1-epimerase-like		GO:0005975,GO:0016020,GO:0016853	carbohydrate metabolic process,membrane,isomerase activity	Biological Process,Cellular Component,Molecular Function	-0.0829717	0.0091899	-0.103452	-0.646182	0.61336	0.719176	-0.499406	-0.226334	-0.0829717	0.036497	0.487065	0.439277	-0.335563
1202	TR589261|c4_g3_i11	aldose 1-epimerase-like		GO:0005975,GO:0016020,GO:0016853	carbohydrate metabolic process,membrane,isomerase activity	Biological Process,Cellular Component,Molecular Function	0.6502	0.342871	0.173455	-1.56481	0.581594	-0.444004	-0.51401	0.633749	-0.371197	-0.424402	0.96313	0.0754456	0.386275
1203	TR589261|c4_g3_i5	aldose 1-epimerase-like					-0.273129	-0.0515236	-0.695377	-0.672418	-0.195268	-0.183289	0.555396	0.830905	0.0702595	-0.381935	0.770014	0.650227	0.496501
1204	TR589261|c4_g3_i6	aldose 1-epimerase-like		GO:0005975,GO:0016020,GO:0016853	carbohydrate metabolic process,membrane,isomerase activity	Biological Process,Cellular Component,Molecular Function	0.662072	0.0315809	1.46451	-0.224348	0.184872	-0.401632	0.0609061	-0.201021	0.552769	-1.32671	-0.440287	-0.0670582	-0.197688
1205	TR589697|c3_g1_i1	E3 ubiquitin- ligase TRAF7-like isoform X2		GO:0004842,GO:0008270,GO:0016567	ubiquitin-protein transferase activity,zinc ion binding,protein ubiquitination	Molecular Function,Molecular Function,Biological Process	0.420514	0.57197	-0.145301	-0.0395675	-0.662536	0.234767	0.0775962	0.240482	0.140465	-0.442496	-0.399632	0.497671	-0.196738
1206	TR589759|c3_g2_i2	hypothetical protein LOTGIDRAFT_144613	EC:2.7.11,EC:2.7.11.16	GO:0004703,GO:0005524,GO:0006468,GO:0007165	G-protein coupled receptor kinase activity,ATP binding,protein phosphorylation,signal transduction	Molecular Function,Molecular Function,Biological Process,Biological Process	-0.327445	-0.276059	0.209626	1.88052	-0.353967	0.411857	-0.872805	-0.45011	-0.322472	0.907488	-0.10035	0.0372329	-0.602612
1207	TR590002|c2_g4_i1	calmodulin partial		GO:0005509	calcium ion binding	Molecular Function	1.08494	0.342866	0.383692	-0.478461	1.77058	-0.693399	-0.418422	-0.253917	-0.0425812	-0.970777	0.0462759	-0.120631	-0.498874
1208	TR590002|c2_g4_i4	calmodulin	EC:2.7.11,EC:2.7.11.19,EC:2.7.11.17	GO:0004689,GO:0005509,GO:0006468	phosphorylase kinase activity,calcium ion binding,protein phosphorylation	Molecular Function,Molecular Function,Biological Process	-0.44398	-0.24211	0.151977	-0.659894	-0.727476	0.858523	-0.279851	1.01695	0.696149	0.075617	-0.727476	0.166898	0.696149
1209	TR590311|c2_g2_i4	balbiani ring 3-like					-0.147775	-0.553583	-0.598259	1.52758	-0.359987	1.73979	0.682457	-0.670858	0.33994	-0.54986	-0.430724	0.0867748	-0.940777
1210	TR590311|c2_g2_i5	balbiani ring 3-like					-0.0432409	0.414846	-0.264336	1.94084	-0.465201	0.0131168	0.257333	-0.679071	0.138838	0.570913	-0.819243	-0.518668	-0.494102
1211	TR590311|c2_g5_i1	balbiani ring 3-like					-0.26264	0.259681	-0.911491	1.60192	0.0197778	1.58876	0.22324	-0.429661	-0.688796	0.0845617	0.247534	-0.130035	-1.26679
1212	TR590311|c2_g6_i1	balbiani ring 3-like					0.146212	-0.0143691	-0.573124	1.82084	-0.483003	0.845885	0.405107	-0.836936	-0.615727	0.44771	-0.750091	0.00693245	-0.484641
1213	TR590404|c0_g1_i10	serine threonine- kinase MARK1-like					1.26877	0.108122	-0.20465	-0.329005	-0.20465	-0.815121	-0.234797	0.207983	0.134501	0.353064	-0.0878313	0.790192	-0.645546
1214	TR590404|c0_g1_i14	serine threonine- kinase MARK1-like					-1.22477	0.976107	0.228253	0.00742286	0.122477	0.606819	0.0222686	-1.09673	0.877754	-0.358153	0.578983	-0.621665	-0.0760844
1215	TR590404|c0_g1_i2	serine threonine- kinase MARK1-like					0.995576	1.0947	-0.228422	-0.0646478	0.116366	-0.29738	0.620619	-0.60338	0.176704	-0.60338	0	-0.60338	-0.60338
1216	TR590404|c0_g1_i5	serine threonine- kinase MARK1-like					1.93153	1.39115	0.0177706	0.0512514	0.422219	-0.26012	0.282269	0.26352	-0.839338	-0.787108	-0.482433	-0.825946	-1.0496
1217	TR590404|c0_g1_i6	serine threonine- kinase MARK1-like					1.33438	0.749561	-0.605789	0.634969	1.29289	-0.860658	-0.73026	-0.456621	-0.14742	-0.998959	0.14894	-0.228425	-0.265963
1218	TR590407|c1_g1_i2	calmodulin		GO:0005509,GO:0005513,GO:0005654,GO:0005814,GO:0005829,GO:0005875,GO:0005886,GO:0006468,GO:0007099,GO:0007605,GO:0007608,GO:0016028,GO:0016060,GO:0016061,GO:0016062,GO:0030048,GO:0030496,GO:0031475,GO:0031476,GO:0031489,GO:0035071,GO:0042052,GO:0046331,GO:0046716,GO:0051383,GO:0051533,GO:0070855,GO:0072499,GO:0097431,GO:2001020,GO:2001259	calcium ion binding,detection of calcium ion,nucleoplasm,centriole,cytosol,microtubule associated complex,plasma membrane,protein phosphorylation,centriole replication,sensory perception of sound,sensory perception of smell,rhabdomere,metarhodopsin inactivation,regulation of light-activated channel activity,adaptation of rhodopsin mediated signaling,actin filament-based movement,midbody,myosin V …	Molecular Function,Biological Process,Cellular Component,Cellular Component,Cellular Component,Cellular Component,Cellular Component,Biological Process,Biological Process,Biological Process,Biological Process,Cellular Component,Biological Process,Biological Process,Biological Process,Biological Process,Cellular Component,Cellular Component,Cellular Component,Molecular Function,Biological Process,…	0.96157	0.570466	0.667969	1.44556	-0.0384469	0.133679	0.692885	-0.610732	-0.476501	0.0629807	-0.820406	-0.827684	-1.291
1219	TR590407|c1_g1_i5	calmodulin		GO:0005509,GO:0005513,GO:0005654,GO:0005814,GO:0005829,GO:0005875,GO:0005886,GO:0006468,GO:0007099,GO:0007605,GO:0007608,GO:0016028,GO:0016060,GO:0016061,GO:0016062,GO:0030048,GO:0030496,GO:0031475,GO:0031476,GO:0031489,GO:0035071,GO:0042052,GO:0046331,GO:0046716,GO:0051383,GO:0051533,GO:0070855,GO:0072499,GO:0097431,GO:2001020,GO:2001259	calcium ion binding,detection of calcium ion,nucleoplasm,centriole,cytosol,microtubule associated complex,plasma membrane,protein phosphorylation,centriole replication,sensory perception of sound,sensory perception of smell,rhabdomere,metarhodopsin inactivation,regulation of light-activated channel activity,adaptation of rhodopsin mediated signaling,actin filament-based movement,midbody,myosin V …	Molecular Function,Biological Process,Cellular Component,Cellular Component,Cellular Component,Cellular Component,Cellular Component,Biological Process,Biological Process,Biological Process,Biological Process,Cellular Component,Biological Process,Biological Process,Biological Process,Biological Process,Cellular Component,Cellular Component,Cellular Component,Molecular Function,Biological Process,…	-0.596594	0.0657573	1.52103	0.713469	-0.109821	0.508117	0.0756491	0.79201	-0.596891	-0.740915	0.255283	-0.84646	-0.0403812
1220	TR590407|c1_g1_i6	calmodulin		GO:0005509,GO:0005513,GO:0005654,GO:0005814,GO:0005829,GO:0005875,GO:0005886,GO:0006468,GO:0007099,GO:0007605,GO:0007608,GO:0016028,GO:0016060,GO:0016061,GO:0016062,GO:0030048,GO:0030496,GO:0031475,GO:0031476,GO:0031489,GO:0035071,GO:0042052,GO:0046331,GO:0046716,GO:0051383,GO:0051533,GO:0070855,GO:0072499,GO:0097431,GO:2001020,GO:2001259	calcium ion binding,detection of calcium ion,nucleoplasm,centriole,cytosol,microtubule associated complex,plasma membrane,protein phosphorylation,centriole replication,sensory perception of sound,sensory perception of smell,rhabdomere,metarhodopsin inactivation,regulation of light-activated channel activity,adaptation of rhodopsin mediated signaling,actin filament-based movement,midbody,myosin V …	Molecular Function,Biological Process,Cellular Component,Cellular Component,Cellular Component,Cellular Component,Cellular Component,Biological Process,Biological Process,Biological Process,Biological Process,Cellular Component,Biological Process,Biological Process,Biological Process,Biological Process,Cellular Component,Cellular Component,Cellular Component,Molecular Function,Biological Process,…	2.61564	0.408129	-0.326896	-0.35243	-0.04541	-0.35243	-0.252117	-0.35243	-0.242997	-0.297106	-0.326288	-0.228406	-0.247253
1221	TR590462|c2_g3_i8	dermatopontin 2					-0.625308	1.72848	-0.365653	-0.0163856	0.250247	-0.299178	1.10928	0.273752	-0.313134	-0.488319	-0.241885	-0.363082	-0.349126
1222	TR590583|c0_g1_i1	PREDICTED: uncharacterized protein K02A2.6-like					0.303325	0.558474	-0.798458	-0.28236	0.210543	0.413503	0.0945659	0.312023	-0.0793997	-0.485319	1.20795	-0.566503	-0.670883
1223	TR590583|c0_g1_i3	PREDICTED: uncharacterized protein K02A2.6-like					0.640128	-0.164383	-0.466075	-0.491216	0.508138	-0.610636	-0.371797	1.27808	0.131023	0.049315	0.256728	0.313296	-0.189524
1224	TR590651|c0_g1_i1	PREDICTED: uncharacterized protein K02A2.6-like					-0.511121	0.164598	-0.384424	0.0801334	-0.187339	-0.0676803	0.0730947	-0.539276	-0.222533	-0.46185	1.58643	0.657311	-0.539276
1225	TR590651|c0_g1_i2	PREDICTED: uncharacterized protein K02A2.6-like					0.198222	1.02477	0.0739695	-0.655336	-0.314994	1.06258	0.322474	0.144199	-0.169132	-0.509475	-0.714761	-0.633727	0.587185
1226	TR590651|c0_g1_i3	PREDICTED: uncharacterized protein K02A2.6-like					-0.420471	1.25127	-0.697938	-0.642445	1.07786	0.335629	-0.489837	1.89292	-0.559204	-0.593888	0.363376	-0.21237	-0.37885
1227	TR590694|c3_g1_i2	dual specificity tyrosine-phosphorylation-regulated kinase 2	EC:2.7.11	GO:0004674,GO:0005524,GO:0006468	protein serine/threonine kinase activity,ATP binding,protein phosphorylation	Molecular Function,Molecular Function,Biological Process	0.19877	0.169428	-0.41349	-0.41349	1.95144	-0.41349	0.110745	-0.41349	-0.41349	-0.41349	0.877537	-0.41349	-0.41349
1228	TR590694|c3_g1_i3	dual specificity tyrosine-phosphorylation-regulated kinase 2	EC:2.7.11	GO:0000281,GO:0000793,GO:0004674,GO:0005515,GO:0005813,GO:0005938,GO:0007017,GO:0009792,GO:0018105,GO:0018107,GO:0032436,GO:0043186,GO:0045167,GO:0046777,GO:0072686,GO:1903864	mitotic cytokinesis,condensed chromosome,protein serine/threonine kinase activity,protein binding,centrosome,cell cortex,microtubule-based process,embryo development ending in birth or egg hatching,peptidyl-serine phosphorylation,peptidyl-threonine phosphorylation,positive regulation of proteasomal ubiquitin-dependent protein catabolic process,P granule,asymmetric protein localization involved in…	Biological Process,Cellular Component,Molecular Function,Molecular Function,Cellular Component,Cellular Component,Biological Process,Biological Process,Biological Process,Biological Process,Biological Process,Cellular Component,Biological Process,Biological Process,Cellular Component,Biological Process	1.34453	0.112686	-0.327839	-0.252088	1.82584	-0.142539	-0.503816	0.331784	-0.503816	-0.503816	-0.503816	-0.503816	-0.503816
1229	TR590694|c3_g1_i5	dual specificity tyrosine-phosphorylation-regulated kinase 2	EC:2.7.11	GO:0000281,GO:0000793,GO:0004674,GO:0005515,GO:0005813,GO:0005938,GO:0007017,GO:0009792,GO:0018105,GO:0018107,GO:0032436,GO:0043186,GO:0045167,GO:0046777,GO:0072686,GO:1903864	mitotic cytokinesis,condensed chromosome,protein serine/threonine kinase activity,protein binding,centrosome,cell cortex,microtubule-based process,embryo development ending in birth or egg hatching,peptidyl-serine phosphorylation,peptidyl-threonine phosphorylation,positive regulation of proteasomal ubiquitin-dependent protein catabolic process,P granule,asymmetric protein localization involved in…	Biological Process,Cellular Component,Molecular Function,Molecular Function,Cellular Component,Cellular Component,Biological Process,Biological Process,Biological Process,Biological Process,Biological Process,Cellular Component,Biological Process,Biological Process,Cellular Component,Biological Process	0.767555	0.397204	-0.321311	0.994079	-0.637048	0.737145	-0.378097	0.168508	0.171612	0.221726	-0.445433	-0.194705	-1.02586
1230	TR591111|c2_g1_i1	epididymal secretory E1-like					-1.25735	-0.879613	0.490337	-0.631846	-0.0878498	-1.00213	0.252284	-0.301617	1.01681	0.0503321	0.0613834	0.41879	1.36241
1231	TR591120|c2_g1_i3	hemagglutinin amebocyte aggregation factor-like					-0.0891137	1.56968	0.848986	-0.53285	-0.437551	-0.169522	-0.321405	-0.455419	0.536286	-0.434573	-0.613258	0.235498	-0.0414642
1232	TR591120|c2_g1_i4	hemagglutinin amebocyte aggregation factor-like					0.445913	0.563632	1.08541	-0.352668	-0.502203	-0.209496	0.830887	-1.35487	0.172296	0.337739	-0.139501	0.5	-1.18943
1233	TR591120|c2_g1_i9	hemagglutinin amebocyte aggregation factor-like					0.182821	0.626937	-0.502202	-0.113453	-0.833228	-0.531653	-0.260707	-1.02319	1.23244	0.768301	0.734138	-0.35436	0.205203
1234	TR591533|c2_g1_i1	39S ribosomal mitochondrial-like isoform X1					0.826558	0.744982	0.208758	0.369313	0.548574	-0.24485	0.124583	-0.300966	-0.78523	-0.195488	0.405685	-0.348769	-0.87616
1235	TR591533|c2_g1_i4	39S ribosomal mitochondrial-like isoform X1					-0.243226	0.090321	0.0567483	0.887346	-0.0343776	-0.259794	-0.252818	-0.653293	0.227228	0.735178	-1.22991	0.0637244	0.814532
1236	TR591533|c2_g1_i6	39S ribosomal mitochondrial-like isoform X1					1.3139	-0.498956	-0.735785	-0.0737555	0.371433	-0.153708	0.682763	-0.345412	0.0825148	-0.464431	-0.485025	0.0794864	-0.227603
1237	TR591793|c2_g3_i3	calcyphosin -like isoform X2		GO:0005509	calcium ion binding	Molecular Function	0.566911	-0.104522	0.0971731	-0.6698	-0.489336	0.529757	-0.57426	0.606719	1.32858	-0.0700218	0.174136	-0.988266	0.160866
1238	TR591796|c4_g1_i5	Transposable element Tcb2 partial					0.375949	0.378854	-0.00454297	-0.388908	2.00151	-0.120724	-0.284345	0.597661	-0.337595	-0.893326	0.129065	-0.0945831	-0.916562
1239	TR591843|c2_g3_i2	sodium potassium-transporting ATPase alpha-1		GO:0000166,GO:0015672,GO:0016020,GO:0016787,GO:0030001,GO:0055085	nucleotide binding,monovalent inorganic cation transport,membrane,hydrolase activity,metal ion transport,transmembrane transport	Molecular Function,Biological Process,Cellular Component,Molecular Function,Biological Process,Biological Process	1.7155	1.08477	-0.126552	0.0454675	0.140855	0.282096	-0.233515	0.9398	-0.490962	-0.787712	0.00194653	-0.809158	-1.31337
1240	TR592731|c1_g2_i1	ATP synthase subunit mitochondrial-like	EC:3.6.1,EC:3.6.1.3,EC:3.6.1.15	GO:0015078,GO:0019829,GO:0044769	hydrogen ion transmembrane transporter activity,cation-transporting ATPase activity,ATPase activity coupled to transmembrane movement of ions rotational mechanism	Molecular Function,Molecular Function,Molecular Function	0.913539	0.0872555	0.745455	0.515016	1.08347	-0.502769	0.426609	0.0321514	-0.518058	-0.521522	-0.171359	-0.620737	-0.764016
1241	TR592731|c1_g2_i3	ATP synthase subunit mitochondrial-like	EC:3.6.1,EC:3.6.1.3,EC:3.6.1.15	GO:0015078,GO:0019829,GO:0044769	hydrogen ion transmembrane transporter activity,cation-transporting ATPase activity,ATPase activity coupled to transmembrane movement of ions rotational mechanism	Molecular Function,Molecular Function,Molecular Function	0.340379	0.684026	0.627536	1.05058	0.0412688	1.05497	-0.752022	0.257866	0.477425	-0.269161	-1.53172	-0.485864	-1.04849
1242	TR592800|c0_g4_i3	RNA-directed DNA polymerase from mobile element jockey-like					0.986276	2.02732	-0.539391	-0.571301	-0.0846826	-0.122575	-0.405771	-0.362893	-0.220297	-0.411754	0.0409606	-0.421725	0.066887
1243	TR592810|c1_g3_i1	flocculation FLO10-like					0.417581	-0.354878	-1.19135	-0.581067	0.22411	-0.505671	-0.346342	0.827282	-0.00634688	-0.0618273	1.62535	0.160094	0.158672
1244	TR592993|c2_g2_i2	EF-hand calcium-binding domain-containing 1-like					0.366505	0.896912	0.346017	0.0500814	-0.118374	-0.00682928	-0.277724	0.239025	0.0500814	-0.928782	0.229919	-0.264065	-0.193496
1245	TR593561|c2_g2_i2	predicted protein					1.2255	0.213309	-0.629673	0.448155	0.349704	0.217412	0.637877	1.08193	-0.480972	0.109731	-0.856314	-0.820421	-1.14449
1246	TR593561|c2_g2_i4	predicted protein					0.00569743	0.237393	1.5478	1.49842	-0.624818	0.121545	-0.617221	-0.419711	0.0341846	-0.281073	-0.545054	-0.467189	-0.296266
1247	TR593561|c2_g2_i5	predicted protein					1.38774	1.40514	0.102088	-0.00499372	0.0311464	0.131536	0.141575	-0.658528	-0.324901	-0.840901	0.110789	-0.557804	-0.889088
1248	TR593723|c2_g1_i1	complement C1q 3					0.0256896	-0.0488653	0.532766	-0.315425	0.323399	-0.347341	-0.57458	-0.00265145	0.943329	-0.628964	0.335654	-0.636113	0.674216
1249	TR593889|c3_g3_i1	piggyBac transposable element-derived 4-like					0.449435	0.00827688	0.148156	-0.379081	1.83747	-0.0670427	0.0835965	0.530134	0.0513167	-0.766439	0.105116	-0.787959	-1.00316
1250	TR593891|c0_g1_i1	complement C1q 4 isoform X2					0.71266	1.10702	-0.302746	-0.0144286	0.343482	-0.559248	-0.0807083	-0.160907	0.130724	-0.147651	0.26726	-0.421386	-0.695784
1251	TR593891|c0_g1_i2	complement C1q 4 isoform X2					-0.230823	1.07727	0.837904	-1.30228	0.0188525	-0.525692	-0.189976	-0.5116	0.43142	-0.771767	-0.252054	0.550733	0.923322
1252	TR593891|c0_g1_i4	complement C1q 4 isoform X2					0.206521	-0.348919	1.41092	0.982002	0.172678	-0.454088	0.396843	-0.578179	-0.228346	0.412491	-0.383005	-0.377668	-0.956277
1253	TR593891|c0_g1_i5	complement C1q 4 isoform X2					0.310831	0.456513	1.16133	0.625292	-0.348943	-0.787802	-0.0612093	-0.0401738	0.43622	-0.305882	-0.191877	-0.310501	-0.372206
1254	TR594006|c1_g1_i11	piggyBac transposable element-derived 4-like					-0.412948	-0.412948	0.363688	-0.412948	-0.0559681	-0.412948	0.17566	1.83521	0.49994	-0.412948	0.350063	-0.412948	0.0584835
1255	TR594006|c1_g1_i6	piggyBac transposable element-derived 4-like					-0.323295	0.127239	-0.569158	-0.592328	-0.0310918	0.0178233	-0.4842	-0.298194	0.694911	0.899582	-0.0401025	-0.069709	0.939487
1256	TR594054|c4_g1_i1	calcium calmodulin-dependent kinase type 1 isoform X2	EC:2.7.11	GO:0004674,GO:0005524,GO:0006468	protein serine/threonine kinase activity,ATP binding,protein phosphorylation	Molecular Function,Molecular Function,Biological Process	0.444758	0.837516	0.482523	-0.616444	0.72422	-0.465384	0.278591	0.140748	-0.767505	-0.895907	0.743103	-0.45783	-1.03186
1257	TR594054|c4_g1_i6	calcium calmodulin-dependent kinase type 1 isoform X2	EC:2.7.11	GO:0004674,GO:0005524,GO:0006468	protein serine/threonine kinase activity,ATP binding,protein phosphorylation	Molecular Function,Molecular Function,Biological Process	1.60503	0.503543	-0.501837	-0.742093	1.77136	-0.150693	-0.342898	-0.132212	0.145007	-0.634902	-0.268973	-0.324417	-0.657079
1258	TR594111|c1_g5_i2	ELKS Rab6-interacting CAST family member 1-like					-0.131821	0.389112	-0.413637	-0.328238	0.283787	-0.0578085	1.60747	1.06661	-1.31033	-0.567355	-0.188753	0.531444	-0.131821
1259	TR594111|c1_g5_i4	ELKS Rab6-interacting CAST family member 1-like					0.386336	-0.366474	-0.299194	-1.33567	0.939124	-0.848345	-0.570133	0.365425	1.22461	-0.299194	1.36463	-0.124629	0.117216
1260	TR594303|c2_g1_i4	complement C1q tumor necrosis factor-related 5		GO:0005581,GO:0070062	collagen trimer,extracellular exosome	Cellular Component,Cellular Component	0.646104	-0.266804	-0.0514743	-1.34644	0.513018	-0.991298	0.23937	0.780311	0.280492	-0.466432	1.11564	0.302175	-0.0402593
1261	TR594431|c3_g2_i1	calmodulin		GO:0005509	calcium ion binding	Molecular Function	0.831225	0.433386	0.650113	-1.18446	1.59954	-0.445681	0.0372849	-0.253928	-0.081285	-0.769251	0.23577	-0.205067	-0.341444
1262	TR594431|c3_g2_i2	calmodulin		GO:0005509,GO:0005929	calcium ion binding,cilium	Molecular Function,Cellular Component	-0.146082	0.368417	0.7186	-0.752168	0.783249	-0.512427	-0.515121	0.536774	-0.210731	-0.442391	0.252587	-0.523202	-0.345417
1263	TR594493|c1_g2_i1	peptidyl-prolyl cis-trans isomerase 5		GO:0009987,GO:0016853	cellular process,isomerase activity	Biological Process,Molecular Function	1.53605	0.695934	-0.101447	-0.28279	1.89289	-0.445376	-0.604877	-0.175753	-0.460231	-0.707666	-0.166028	-0.634461	-0.741782
1264	TR594493|c1_g2_i2	peptidyl-prolyl cis-trans isomerase 5		GO:0009987,GO:0016853	cellular process,isomerase activity	Biological Process,Molecular Function	0.981062	1.08411	-0.243254	-0.421444	2.27727	-0.5195	-0.488138	-0.209042	-0.310254	-0.659098	-0.316058	-0.622544	-0.65136
1265	TR594493|c1_g2_i3	peptidyl-prolyl cis-trans isomerase 5		GO:0009987,GO:0016853	cellular process,isomerase activity	Biological Process,Molecular Function	1.6617	0.160243	-0.0989956	-0.572195	2.14359	-0.467285	-0.480261	-0.041295	-0.166083	-0.643423	-0.169534	-0.589312	-0.643699
1266	TR594528|c1_g1_i9	PREDICTED: fibropellin-1					-0.225353	0.62374	-0.290177	-1.3848	0.708086	-0.0920761	-0.989224	0.717284	0.941602	-1.04153	1.19239	0.643137	-0.390917
1267	TR595346|c0_g1_i2	RNA-directed DNA polymerase from mobile element jockey-like					0.335823	0.662419	-0.139022	0.479579	-0.1224	0.888835	0.147592	0.542697	-0.510542	-0.693831	-0.584667	-0.29356	-0.454837
1268	TR595422|c0_g1_i1	nose resistant to fluoxetine 6-like					0.100792	-0.226781	0.526954	-0.541633	0.336135	-0.465305	-0.239502	0.134185	-0.125011	-0.506649	1.61462	-0.338092	-0.268125
1269	TR595462|c2_g1_i5	PREDICTED: uncharacterized protein DDB_G0271670-like					0.980447	0.675226	-0.263047	-0.178263	0.268264	1.09349	0.149567	-0.627617	-0.658704	-0.460875	-0.0991317	-0.121741	-0.551311
1270	TR595483|c2_g1_i2	sialic acid binding lectin					0.429018	0.410749	0.0532007	-0.549673	1.60345	-0.327837	-0.476598	-0.27564	-0.280859	-0.526185	0.39509	-0.158197	-0.534014
1271	TR595548|c2_g1_i4	low affinity immunoglobulin epsilon Fc receptor-like					0.278183	-0.175397	-0.821032	0.180112	-0.649407	-0.649407	0.0902129	-0.861895	0.809402	0.511102	-0.0814117	0.735848	0.441635
1272	TR595797|c0_g4_i4	serine arginine-rich splicing factor 4-like		GO:0000166,GO:0003676,GO:0008270	nucleotide binding,nucleic acid binding,zinc ion binding	Molecular Function,Molecular Function,Molecular Function	0.789805	1.41316	-0.143578	0.841572	-0.0180783	-1.01679	0.261892	-0.594733	0.327539	-0.252777	-0.289389	-0.811254	-0.117727
1273	TR596313|c1_g2_i2	macrophage mannose receptor 1-like					0.51546	0.889924	1.76367	-0.207874	0.0953198	-0.992634	-0.297257	-0.965268	-0.285838	-0.424047	-0.366559	0.0685442	0.689501
1274	TR596369|c1_g3_i1	RNA-directed DNA polymerase from mobile element jockey-like					0.272471	1.20073	-0.495029	-0.0403398	-0.0819833	0.386264	0.315083	-0.157281	-0.187545	-0.760869	-0.196745	-0.00305435	-0.0655196
1275	TR596728|c3_g1_i1	macrophage mannose receptor 1-like					1.09507	1.75348	1.46064	-0.211924	-0.15591	-0.447773	-0.0763107	-0.691729	-0.532285	-0.637434	-0.470866	-0.370139	-0.758798
1276	TR596770|c2_g2_i2	ATP synthase subunit mitochondrial-like	EC:3.6.1,EC:3.6.1.3,EC:3.6.1.15	GO:0005524,GO:0015986,GO:0015991,GO:0045261,GO:0046933,GO:0046961	ATP binding,ATP synthesis coupled proton transport,ATP hydrolysis coupled proton transport,proton-transporting ATP synthase complex catalytic core F(1),proton-transporting ATP synthase activity rotational mechanism,proton-transporting ATPase activity rotational mechanism	Molecular Function,Biological Process,Biological Process,Cellular Component,Molecular Function,Molecular Function	-0.203896	-0.211107	-0.123857	-0.200651	-0.211107	-0.211107	-0.211107	-0.198668	-0.11917	-0.175053	-0.11881	1.99789	-0.00920749
1277	TR596778|c3_g1_i1	serine arginine repetitive matrix 2-like					0.453324	1.26785	-0.599292	0.361131	0.0621738	0.788085	0.720059	-0.317788	-0.572439	-0.69238	0.010259	-0.378206	-0.874977
1278	TR596778|c4_g1_i1	serine arginine repetitive matrix 2-like					1.38103	0.36322	-0.0553846	0.932521	-0.319703	0.138369	1.35591	-0.268873	-0.0242882	-0.39266	-0.496713	-1.09113	-1.1593
1279	TR596934|c0_g2_i2	RNA-directed DNA polymerase from mobile element jockey-like					1.59518	0.298335	-0.0553514	-0.177312	-0.299273	-0.551325	-0.291142	0.101165	0.0462825	-0.526933	0.75772	-0.535063	-0.0146978
1280	TR597076|c0_g2_i3	PREDICTED: uncharacterized protein K02A2.6-like					-0.269313	0.602417	0.140913	0.0153699	0.637781	1.12758	-0.364796	0.725308	0.0401248	-0.861664	-0.0924912	-0.748498	-0.317054
1281	TR597082|c1_g1_i6	unconventional myosin-Id-like	EC:3.6.1,EC:3.6.1.15	GO:0003774,GO:0003779,GO:0005524,GO:0016459	motor activity,actin binding,ATP binding,myosin complex	Molecular Function,Molecular Function,Molecular Function,Cellular Component	1.51798	1.57989	0.168738	-0.783419	-0.00418765	0.0758703	-0.653191	0.242391	-0.189922	-0.58701	0.00755419	-0.730047	-0.826116
1282	TR597643|c3_g2_i3	predicted protein		GO:0016021	integral component of membrane	Cellular Component	0.891906	1.09593	1.12814	-0.00148679	-0.106718	-0.217319	-0.311812	0.39152	-0.760656	-0.213023	-0.417043	-0.281746	-1.03232
1283	TR597643|c3_g2_i5	predicted protein		GO:0016021	integral component of membrane	Cellular Component	1.6643	0.92756	-0.504191	0.272475	-0.172112	0.132748	0.64992	-0.172112	-0.417088	-0.805421	-0.108599	-0.525966	-0.714689
1284	TR597909|c2_g1_i5	perlucin 1					-0.69379	0.0599741	0.988783	0.0849805	0.0215715	-0.632167	1.28172	-1.3703	-0.0909574	-0.449978	0.237698	0.788732	0.0653327
1285	TR598266|c0_g2_i6	aurora kinase A-A-like isoform X1	EC:2.7.11	GO:0000212,GO:0000780,GO:0005524,GO:0005737,GO:0005876,GO:0007100,GO:0008017,GO:0019894,GO:0031616,GO:0032133,GO:0032465,GO:0035174,GO:0035404,GO:0046777,GO:0051233,GO:0090307	meiotic spindle organization,condensed nuclear chromosome centromeric region,ATP binding,cytoplasm,spindle microtubule,mitotic centrosome separation,microtubule binding,kinesin binding,spindle pole centrosome,chromosome passenger complex,regulation of cytokinesis,histone serine kinase activity,histone-serine phosphorylation,protein autophosphorylation,spindle midzone,mitotic spindle assembly	Biological Process,Cellular Component,Molecular Function,Cellular Component,Cellular Component,Biological Process,Molecular Function,Molecular Function,Cellular Component,Cellular Component,Biological Process,Molecular Function,Biological Process,Biological Process,Cellular Component,Biological Process	-0.66681	-1.15469	-0.717918	1.70551	-0.361675	0.389647	0.472529	-0.5962	0.380737	0.817845	-0.610658	0.55827	0.0944309
1286	TR598298|c2_g1_i1	chitin synthase		GO:0016020,GO:0016758,GO:0016787	membrane,transferase activity transferring hexosyl groups,hydrolase activity	Cellular Component,Molecular Function,Molecular Function	0.75292	0.900152	-0.477937	-0.28948	2.03089	-0.430823	-0.572165	-0.398432	-0.383708	-0.477937	0.0933222	-0.330705	-0.389598
1287	TR598298|c3_g2_i1	chitin synthase		GO:0016020,GO:0016758	membrane,transferase activity transferring hexosyl groups	Cellular Component,Molecular Function	-0.264541	0.144346	-0.909999	-1.10422	1.21037	-0.363843	-0.219272	1.2812	0.132664	-1.12759	1.05996	1.19285	-0.368223
1288	TR598298|c3_g2_i2	chitin synthase		GO:0016020,GO:0016758	membrane,transferase activity transferring hexosyl groups	Cellular Component,Molecular Function	-0.554658	1.21686	-0.718292	-0.686277	0.797099	-0.590231	-0.78588	1.6046	0.19948	-0.0886578	0.811328	-0.839239	0.0145027
1289	TR598517|c2_g1_i1	low-density lipo receptor-related 6-like isoform X1					0.83588	1.05021	-0.285704	-0.326809	1.18234	0.0167131	-0.981555	0.805052	-0.056689	-0.808326	0.313258	-0.72318	-0.717308
1290	TR598579|c4_g1_i1	GTP-binding nuclear Ran	EC:3.6.1,EC:3.6.1.15	GO:0003924,GO:0005525,GO:0005634,GO:0006886,GO:0006913,GO:0007264	GTPase activity,GTP binding,nucleus,intracellular protein transport,nucleocytoplasmic transport,small GTPase mediated signal transduction	Molecular Function,Molecular Function,Cellular Component,Biological Process,Biological Process,Biological Process	-0.852238	0.158729	0.0110081	-0.718365	0.564963	-0.875319	0.874254	-0.0743932	0.177194	0.597277	-0.0397711	0.809626	-0.0720851
1291	TR598709|c0_g2_i5	ELKS Rab6-interacting CAST family member 1-like					0.177042	0.550448	-0.53922	-0.36949	1.25653	-0.803999	0.00391685	0.638708	-0.613901	-1.04502	0.550448	0.526686	0.0344683
1292	TR598709|c0_g2_i6	ELKS Rab6-interacting CAST family member 1-like					0.939701	1.05616	0.259804	-1.37384	0.206294	-0.187165	-0.353992	0.103994	0.511618	-0.171427	0.0457623	-0.473604	-0.687645
1293	TR598749|c1_g1_i1	sarco endoplasmic reticulum calcium ATPase isoform A	EC:3.6.1,EC:3.6.1.3,EC:3.6.3.8,EC:3.6.1.15	GO:0005388,GO:0005524,GO:0016021,GO:0033017,GO:0046872,GO:0070588	calcium-transporting ATPase activity,ATP binding,integral component of membrane,sarcoplasmic reticulum membrane,metal ion binding,calcium ion transmembrane transport	Molecular Function,Molecular Function,Cellular Component,Cellular Component,Molecular Function,Biological Process	1.56223	0.794899	-0.309052	-0.402193	1.79453	-0.260645	-0.292917	0.119268	-0.45811	-0.954329	0.147865	-0.714048	-1.00737
1294	TR598766|c1_g1_i1	hypothetical protein					-0.674565	0.603338	-0.674565	0.720653	0.163404	-0.175973	-0.674565	0.444124	0.389656	0.28072	0.347757	0.121506	-0.498592
1295	TR598774|c1_g1_i1	chondroitin proteoglycan 2-like					-0.171107	0.0487132	1.1984	-0.651615	1.27538	-0.230228	-0.789498	0.586557	0.567313	-0.369698	-0.256614	-0.361564	-0.369897
1296	TR598774|c1_g2_i2	chondroitin proteoglycan 2-like					0.130751	-0.0425446	2.17352	-0.860423	-0.093784	-0.75557	-0.0693516	-0.418635	-0.109562	-0.485811	0.56721	-0.0450248	0.0958705
1297	TR598774|c1_g2_i3	chondroitin proteoglycan 2-like					1.03166	0.975055	0.986404	-0.75795	1.00005	-0.63953	0.0413373	-0.514084	-0.543334	-0.690803	0.180091	-0.640881	-0.489967
1298	TR598774|c1_g4_i1	chondroitin proteoglycan 2-like					0.937631	0.770429	0.677037	-0.917343	1.6756	-0.650586	-0.0732518	-0.249766	-0.418475	-0.719056	-0.0223105	-0.507485	-0.449423
1299	TR598917|c0_g1_i4	ribosome biogenesis WDR12 homolog		GO:0005730,GO:0006364,GO:0030684,GO:0042273	nucleolus,rRNA processing,preribosome,ribosomal large subunit biogenesis	Cellular Component,Biological Process,Cellular Component,Biological Process	-0.216888	-0.156184	0.287187	1.54174	-0.544741	-0.766554	0.285138	-0.709948	0.158863	0.976704	-0.480707	0.169109	0.416023
1300	TR599242|c0_g1_i1	calmodulin- partial		GO:0005509	calcium ion binding	Molecular Function	1.01543	0.0605954	-0.503355	-0.819644	1.97922	-0.709241	-0.431742	0.182934	-0.0468237	-0.819644	0.866239	-0.342226	-0.348194
1301	TR599471|c1_g1_i1	peroxisomal targeting signal 2 receptor-like		GO:0005515,GO:0005777,GO:0006625,GO:0044255,GO:0044281,GO:0048731	protein binding,peroxisome,protein targeting to peroxisome,cellular lipid metabolic process,small molecule metabolic process,system development	Molecular Function,Cellular Component,Biological Process,Biological Process,Biological Process,Biological Process	1.28635	1.30817	1.06379	-0.508095	0.771407	-0.282916	-0.114469	-0.389832	-0.365831	-1.05708	-0.280298	-0.227931	-0.847608
1302	TR599471|c1_g2_i2	peroxisomal targeting signal 2 receptor-like					0.582758	0.0505064	0.934798	-0.383956	1.35948	-0.227494	-0.209333	0.0742551	-0.301534	-1.07826	0.00440588	0.314537	-0.455202
1303	TR599541|c6_g1_i1	PREDICTED: uncharacterized protein LOC101851598					0.0643861	-0.140998	-0.779969	-0.531389	0.765299	-0.823165	-0.183378	0.863915	-0.127142	-0.0464558	1.66263	0.431143	-0.57377
1304	TR599541|c6_g1_i2	PREDICTED: uncharacterized protein LOC101851598		GO:0016020	membrane	Cellular Component	-0.458332	0.540558	-0.0352397	-0.689492	-0.421907	0.322007	-0.414902	-0.0842736	-0.0464475	-0.182341	-0.266399	-0.263597	2.09703
1305	TR599624|c4_g1_i1	U3 small nucleolar RNA-associated 15 homolog					-0.781182	-0.164042	0.583183	1.33472	-0.014844	0.142986	0.16703	-0.721071	-0.579579	0.723134	-0.606706	0.276155	0.250261
1306	TR599624|c4_g1_i2	U3 small nucleolar RNA-associated 15 homolog		GO:0005634	nucleus	Cellular Component	0.953475	0.679182	0.357214	1.43271	-0.295392	-0.820449	-0.136884	-0.511482	0.217281	-0.918277	0.505195	0.067442	-0.949855
1307	TR599631|c1_g4_i2	predicted protein					1.1654	0.992576	-0.7898	-0.660703	-0.0485316	-0.450399	-0.271329	0.214348	-0.513907	0.106593	0.361665	0.645887	-0.664867
1308	TR599643|c0_g1_i3	RNA-directed DNA polymerase from mobile element jockey- partial					-0.384664	0.878803	0.0504334	-0.213015	0.797324	1.01786	-0.525895	-0.207855	-0.311333	-0.311333	-0.174449	-0.277655	-0.186399
1309	TR599719|c1_g1_i7	FH1 FH2 domain-containing 3-like					0.515922	-0.426389	-0.574132	1.78795	-0.565123	-0.00117806	0.556461	-0.417831	-0.228197	0.402412	-0.402966	-0.128201	-0.793043
1310	TR600409|c0_g1_i8	hypothetical protein LOTGIDRAFT_203658		GO:0006950	response to stress	Biological Process	1.28617	0.482308	1.11175	-0.654626	0.681977	0.210644	0.527843	0.32222	-0.59972	-0.701373	-0.393215	-0.555839	-1.21229
1311	TR601269|c0_g1_i1	PREDICTED: uncharacterized protein C4orf22 homolog					0.672486	0.864763	0.107294	-1.17347	0.840554	-0.698593	-0.437413	-0.21278	0.0761014	-0.574754	1.15481	0.0798259	-0.313108
1312	TR601278|c0_g1_i1	dynein heavy chain axonemal	EC:3.6.1,EC:3.6.1.15	GO:0003777,GO:0007018,GO:0030286	microtubule motor activity,microtubule-based movement,dynein complex	Molecular Function,Biological Process,Cellular Component	-0.290513	-0.292308	-0.252818	-0.294103	-0.252818	-0.279743	-0.294103	-0.198071	-0.202558	-0.118193	0.21747	1.91553	0.37543
1313	TR601314|c1_g2_i1	PREDICTED: uncharacterized protein K02A2.6-like					-0.00558255	0.637208	0.0151526	-0.523962	0.497246	-0.0418691	-0.638006	0.989706	0.310629	-0.752049	1.37331	-0.814255	-0.586168
1314	TR601577|c0_g3_i1	serine arginine repetitive matrix 2-like					0.219323	0.500834	-0.834538	-0.365353	1.54748	-0.141588	-0.394226	0.298724	-0.285953	-0.394226	1.29484	-0.184898	-0.784011
1315	TR601591|c1_g2_i12	sodium channel alpha-subunit SCAP1		GO:0001518,GO:0005248,GO:0034765,GO:0035725,GO:0060078	voltage-gated sodium channel complex,voltage-gated sodium channel activity,regulation of ion transmembrane transport,sodium ion transmembrane transport,regulation of postsynaptic membrane potential	Cellular Component,Molecular Function,Biological Process,Biological Process,Biological Process	1.1317	-0.246455	0.189372	0.224709	0.389617	-0.599829	-0.599829	-0.0520999	-0.211118	-0.599829	0.354279	-0.482038	-0.599829
1316	TR601672|c3_g1_i1	unnamed protein product					0.639968	-0.461805	-0.128963	-0.740976	1.89568	-0.182262	-0.855775	0.705194	0.528896	-0.888202	0.563932	-0.182262	-0.562814
1317	TR601672|c3_g1_i2	unnamed protein product					-0.361149	-0.00736622	-0.157924	-0.575015	1.99457	-0.331889	-0.324973	0.317689	0.712968	-0.486703	0.88587	-0.540967	-0.816013
1318	TR602109|c3_g1_i12	Transposable element Tcb2 partial					0.711506	1.61298	-0.665351	-0.717526	0.337581	-0.143594	-0.418966	-0.289976	0.0506148	-0.442155	0.781074	-0.392878	-0.613175
1319	TR602180|c3_g4_i1	RNA-directed DNA polymerase from mobile element jockey- partial					0.828968	1.75648	-0.658544	0.429965	-0.357541	0.237463	-0.0110385	-0.516792	-0.658544	-0.553543	0.177963	0.191963	-0.704044
1320	TR602210|c0_g6_i1	aplysia DCC		GO:0007399,GO:0009653	nervous system development,anatomical structure morphogenesis	Biological Process,Biological Process	0.93991	0.968086	-0.327993	-0.431304	1.2968	-0.440696	-0.384345	0.291871	-0.478263	-0.853939	0.564235	-0.675493	-0.71306
1321	TR602442|c1_g1_i3	hypothetical protein LOTGIDRAFT_228702					1.42482	-0.306647	0.458421	-0.494558	1.94158	0.257088	-0.588514	-0.450936	-0.380469	-0.662336	-0.212691	-0.461002	-0.393891
1322	TR602442|c1_g1_i6	hypothetical protein LOTGIDRAFT_228702					1.26119	0.179771	-0.328278	-0.535127	1.86359	-0.509725	-0.440775	0.486416	0.0455012	-0.607706	-0.237555	-0.556901	-0.604077
1323	TR602487|c0_g1_i1	tyrosinase tyr-3					-0.977053	-0.412141	-0.361272	-0.260605	-0.463545	-0.412676	-0.522446	0.426125	1.27938	0.534556	0.385162	0.395871	0.862794
1324	TR602487|c0_g1_i2	perlucin 1					-1.00969	-0.765248	-0.052859	-0.791421	-0.52604	-0.485908	0.142251	-0.0431828	1.04102	0.314043	0.1689	1.07085	1.54308
1325	TR602487|c0_g1_i6	PREDICTED: perlucin-like					-0.881993	0.373624	0.00927052	-0.45598	-0.469994	-0.520443	0.468916	-0.327055	0.519365	0.138195	0.538984	0.583827	0.410059
1326	TR602591|c2_g7_i1	GLI pathogenesis 1 (glioma)					-0.501023	0.412953	-0.127307	0.561852	-0.464692	-0.438496	0.0500957	-0.767533	-0.0507082	-0.0410712	0.0348484	-0.197706	1.91836
1327	TR602623|c2_g2_i2	complement C1q 4					0.0445726	0.0761786	-0.171402	-0.647248	-0.0748279	-0.524335	-0.756113	1.33164	0.162217	-0.599839	0.727613	1.27018	-0.0081041
1328	TR602649|c5_g2_i3	predicted protein					0.49084	0.21645	0.813652	0.0442832	0.0604238	0.716808	-0.628242	0.541952	-0.407654	0.334814	-0.655143	-0.897252	-0.961814
1329	TR602649|c5_g2_i4	predicted protein					0.345884	-0.412502	0.47799	0.580739	-0.402716	-0.676714	1.43209	-0.140951	0.487776	-0.402716	-0.412502	-0.0210767	-0.676714
1330	TR602649|c5_g2_i5	predicted protein					1.00999	1.5334	-0.765517	0.13763	0.110262	0.363417	-0.0984199	-0.0436837	-0.197629	-0.515783	-0.177103	-1.07341	-0.4371
1331	TR602649|c5_g2_i6	predicted protein					1.07364	-0.451126	0.421333	0.543641	-0.0617809	0.28068	-0.281934	-0.0791078	-0.548972	1.01045	-0.589741	-0.661087	-0.758933
1332	TR602671|c3_g1_i12	spermine oxidase-like		GO:0030097	hemopoiesis	Biological Process	0.895754	1.31655	1.29411	-0.36102	0.177597	-0.135194	-0.0959197	-0.517416	-0.327357	-0.63594	-0.0875038	-0.659785	-0.647161
1333	TR602671|c3_g1_i13	spermine oxidase-like					0.44648	1.42783	1.32992	-0.292818	0.611021	-0.11604	-0.315936	-0.273554	-0.345852	-0.737939	-0.357184	-0.478663	-0.708929
1334	TR602671|c3_g1_i16	spermine oxidase-like		GO:0030097	hemopoiesis	Biological Process	0.657964	0.720662	1.13485	-0.687194	1.04935	-0.683394	0.308375	0.391973	-0.538999	-0.480101	-0.884788	-0.514299	-0.658695
1335	TR602671|c3_g1_i3	spermine oxidase-like		GO:0030097	hemopoiesis	Biological Process	0.798268	1.17464	0.00276354	-0.347943	0.473223	-0.265826	-0.366761	-0.246152	0.194369	-0.47796	0.211476	-0.462564	-0.549812
1336	TR602671|c3_g1_i8	spermine oxidase-like		GO:0030097	hemopoiesis	Biological Process	0.550761	1.75001	-0.411015	-0.0785496	0.337033	-0.411015	-0.411015	-0.411015	-0.209161	-0.411015	-0.357583	0.473581	-0.411015
1337	TR602789|c2_g1_i1	insoluble matrix shell 5-like					-0.0433308	0.404139	1.52879	-0.570178	-0.716182	-0.648981	0.93179	-0.990921	0.239679	-0.12156	-0.403382	0.00859193	0.684698
1338	TR602789|c2_g1_i2	insoluble matrix shell 5-like					0.0283289	-0.332635	-0.67565	-0.100967	-0.158468	-0.154812	0.645225	0.844819	0.320823	-0.289758	-0.226274	0.0472746	0.889191
1339	TR602789|c2_g1_i5	insoluble matrix shell 5-like					0.772781	-0.176355	0.695579	-0.204107	-0.20663	-0.460692	-0.197295	-0.142042	1.54682	-0.726359	-0.496265	-0.167272	0.124129
1340	TR602789|c2_g2_i1	insoluble matrix shell 5-like					0.173911	1.40088	0.765297	-0.81229	-0.352921	-0.173579	1.23251	-0.700257	0.0126803	-0.567073	-0.374292	-0.32895	0.111208
1341	TR602815|c0_g7_i1	dynein heavy chain axonemal	EC:3.6.1,EC:3.6.1.3,EC:3.6.1.15	GO:0003777,GO:0005524,GO:0007018,GO:0016887,GO:0030286	microtubule motor activity,ATP binding,microtubule-based movement,ATPase activity,dynein complex	Molecular Function,Molecular Function,Biological Process,Molecular Function,Cellular Component	-0.591944	-0.194629	-0.107988	0.732911	-1.09789	1.36015	-0.0884608	0.256739	0.00723979	1.02177	-0.466513	0.0694276	-0.297454
1342	TR602889|c1_g1_i1	GTP-binding nuclear Ran	EC:3.6.1,EC:3.6.1.15	GO:0003924,GO:0005525,GO:0005634,GO:0006886,GO:0006913,GO:0007264	GTPase activity,GTP binding,nucleus,intracellular protein transport,nucleocytoplasmic transport,small GTPase mediated signal transduction	Molecular Function,Molecular Function,Cellular Component,Biological Process,Biological Process,Biological Process	0.852345	0.954073	1.30689	0.741332	0.102074	-0.412554	0.63554	-0.386463	-0.297774	-0.559397	-0.588234	-0.695331	-0.841263
1343	TR602889|c1_g1_i2	GTP-binding nuclear Ran	EC:3.6.1,EC:3.6.1.15	GO:0003924,GO:0005525,GO:0005634,GO:0006886,GO:0006913,GO:0007264	GTPase activity,GTP binding,nucleus,intracellular protein transport,nucleocytoplasmic transport,small GTPase mediated signal transduction	Molecular Function,Molecular Function,Cellular Component,Biological Process,Biological Process,Biological Process	0.0714945	-0.123905	0.00419374	-0.265009	0.312299	0.792073	-0.0571049	0.532124	-0.508537	1.20694	-1.31976	0.171306	-0.889833
1344	TR602889|c1_g1_i3	GTP-binding nuclear Ran	EC:3.6.1,EC:3.6.1.15	GO:0003924,GO:0005525,GO:0005634,GO:0006886,GO:0006913,GO:0007264	GTPase activity,GTP binding,nucleus,intracellular protein transport,nucleocytoplasmic transport,small GTPase mediated signal transduction	Molecular Function,Molecular Function,Cellular Component,Biological Process,Biological Process,Biological Process	-0.965978	-0.965978	-0.0945177	0.310251	-0.751641	-0.456481	-0.353432	-0.496473	0.353181	0.182737	0.387499	0.324457	1.40161
1345	TR603097|c2_g1_i6	sodium-coupled monocarboxylate transporter 1-like		GO:0006810,GO:0016020	transport,membrane	Biological Process,Cellular Component	0.301475	0.572386	-0.279048	-0.965355	1.945	-0.364191	-0.655743	1.48058	-0.245507	-0.877632	0.0976469	-0.258407	-0.539638
1346	TR603128|c3_g1_i6	RNA-directed DNA polymerase from mobile element jockey-like					0.959456	1.64433	-0.793822	-0.484259	-0.413032	-0.613015	-0.415771	-0.42399	0.438952	0.0937751	0.748515	-0.276057	-0.85957
1347	TR603145|c0_g3_i1	lateral signaling target 2 homolog isoform X4		GO:0003743,GO:0006413,GO:0042059,GO:0044444,GO:0046872	translation initiation factor activity,translational initiation,negative regulation of epidermal growth factor receptor signaling pathway,cytoplasmic part,metal ion binding	Molecular Function,Biological Process,Biological Process,Cellular Component,Molecular Function	0.757232	1.1252	-0.722535	0.116263	1.0698	0.49214	-0.0340876	-0.0202395	-0.334789	-1.22502	0.543575	-1.14193	-0.469313
1348	TR603145|c0_g3_i2	lateral signaling target 2 homolog isoform X4		GO:0003743,GO:0006413,GO:0042059,GO:0044444,GO:0046872	translation initiation factor activity,translational initiation,negative regulation of epidermal growth factor receptor signaling pathway,cytoplasmic part,metal ion binding	Molecular Function,Biological Process,Biological Process,Cellular Component,Molecular Function	0.634026	1.46979	0.246566	0.230555	-0.0960645	-0.736495	-0.240161	-0.10407	-0.144097	-0.720484	-0.262576	0.169714	-0.650037
1349	TR603145|c0_g3_i3	lateral signaling target 2 homolog isoform X4		GO:0003743,GO:0006413,GO:0042059,GO:0044444,GO:0046872	translation initiation factor activity,translational initiation,negative regulation of epidermal growth factor receptor signaling pathway,cytoplasmic part,metal ion binding	Molecular Function,Biological Process,Biological Process,Cellular Component,Molecular Function	1.26158	0.486945	0.203029	0.0277715	0.420347	0.210039	0.476429	-0.168516	0.0628229	-0.368309	-0.490989	-0.708308	-1.0448
1350	TR603145|c0_g3_i5	lateral signaling target 2 homolog isoform X4		GO:0003743,GO:0005737,GO:0006413,GO:0046872	translation initiation factor activity,cytoplasm,translational initiation,metal ion binding	Molecular Function,Cellular Component,Biological Process,Molecular Function	1.92719	0.728663	-0.187352	0.681578	-0.27296	-0.0204144	-0.101743	-0.317905	-0.474141	-0.649639	-0.255839	-0.469861	-0.529787
1351	TR603650|c1_g1_i3	PREDICTED: uncharacterized protein LOC101846901					0.378971	0.307298	0.549545	-1.39844	-0.397421	0.113901	1.13214	-0.117135	0.0586445	-0.368592	-0.244064	0.319711	0.31891
1352	TR603661|c1_g1_i4	GPI-anchored -like					0.776078	0.701699	-0.275857	-0.669004	1.58362	-0.143037	-0.530872	0.614037	-0.41399	-0.0208425	-0.158975	-0.45118	-0.530872
1353	TR603663|c2_g1_i1	sodium-coupled monocarboxylate transporter 1-like					-0.6314	-0.695508	-0.673361	-1.25616	0.162378	-0.226934	0.076123	0.833767	-0.204788	-0.303864	1.31982	1.4562	0.613467
1354	TR603668|c1_g4_i3	RNA-directed DNA polymerase from mobile element jockey-like					0.00073116	-0.0159027	-0.257094	1.69204	-0.589178	0.161723	0.751038	-0.649476	-0.374719	0.907278	-0.671753	0.301329	-0.75314
1355	TR603668|c1_g5_i1	RNA-directed DNA polymerase from mobile element jockey-like					-1.45912	-0.693712	-0.194706	1.28974	-0.689783	-0.410811	0.367953	-0.234391	0.675215	0.162064	0.0158981	0.675215	0.880318
1356	TR603668|c1_g6_i1	RNA-directed DNA polymerase from mobile element jockey-like					-0.155566	-0.470767	-0.0917559	2.35161	-0.75262	0.507222	0.652157	-0.932185	-0.0940004	-0.0654624	-0.499305	-0.47718	0.193304
1357	TR603668|c1_g9_i1	RNA-directed DNA polymerase from mobile element jockey-like					0.0179973	0.247338	1.29972	-0.49432	-0.944679	-0.61269	-0.698693	-0.6224	0.979749	0.23994	-0.26313	0.0438906	0.611694
1358	TR604324|c1_g2_i3	kelch 12-like					0.849354	0.8023	-0.658507	-0.14947	0.422662	-0.0869097	0.681458	-0.195722	-0.0649869	-0.435536	0.350477	-0.54515	-0.735504
1359	TR604372|c1_g3_i2	pterin-4-alpha-carbinolamine dehydratase-like	EC:4.2.1.96	GO:0006729,GO:0008124,GO:0071688	tetrahydrobiopterin biosynthetic process,4-alpha-hydroxytetrahydrobiopterin dehydratase activity,striated muscle myosin thick filament assembly	Biological Process,Molecular Function,Biological Process	0.278025	0.191315	1.55367	-0.534052	0.322214	-0.0446379	0.437272	0.713245	-0.357296	-0.701637	0.0937653	-0.911743	-0.546558
1360	TR604643|c0_g1_i2	RNA-directed DNA polymerase from mobile element jockey-like					0.499215	0.150668	-0.289117	1.41883	0.453923	0.717795	-0.0403431	-0.0488763	-0.596311	-0.00358493	-0.0935113	-0.826706	-1.02822
1361	TR604774|c4_g2_i1	neuronal acetylcholine receptor subunit alpha-6-like					1.13892	0.124051	0.846968	0.619898	-0.035825	0.36734	0.0475885	0.0730759	-0.137775	-0.422771	-0.601183	-0.432039	-1.08545
1362	TR604774|c4_g2_i3	neuronal acetylcholine receptor subunit alpha-6-like					1.70206	0.448296	1.11409	0.814337	-0.840056	0.42812	-0.194439	-0.600832	-0.180028	-0.252083	-0.865996	-0.528776	-0.874642
1363	TR605640|c0_g2_i1	hypothetical protein					-0.328831	-0.309642	-0.328831	-0.328831	-0.298982	-0.328831	-0.328831	-0.274463	-0.305378	-0.281925	0.214847	0.762789	2.15503
1364	TR605803|c1_g1_i1	dynein heavy chain axonemal					-0.423815	-0.423815	-0.423815	-0.423815	-0.321379	-0.423815	-0.423815	-0.00675403	-0.328696	-0.0213877	0.922487	1.41272	1.02492
1365	TR606224|c2_g3_i1	nuclease HARBI1					0.912222	1.4771	-0.369624	-0.10891	0.760138	0.0359318	0.231468	0.273109	0.0721421	-1.09021	-0.318929	-0.746211	-1.28212
1366	TR606247|c0_g1_i1	neuronal acetylcholine receptor subunit alpha-6-like					-0.649541	-0.512104	-0.101876	-0.874438	0.970547	-0.0914643	-0.360091	-0.356967	0.758145	0.160503	1.43908	0.283363	-0.310114
1367	TR606247|c0_g1_i4	neuronal acetylcholine receptor subunit alpha-6-like					-0.415196	0.678602	-0.742843	-0.681255	0.51601	-0.595032	-0.602423	1.21688	0.370663	-0.141747	0.249951	-0.0136441	0.0356261
1368	TR606247|c0_g1_i7	neuronal acetylcholine receptor subunit alpha-6-like					0.288883	0.159559	-0.933359	-0.857286	0.960863	-0.0889471	-0.196717	1.21824	0.259722	-0.659496	0.927898	0.334527	-0.750784
1369	TR606301|c2_g1_i1	protease inhibitor Epi11		GO:0048519	negative regulation of biological process	Biological Process	-0.148923	-0.463626	0.71395	-0.953771	-0.267705	0.102976	-0.206949	0.08352	-0.15848	-0.367372	0.117994	1.78435	0.251111
1370	TR606301|c2_g1_i10	protease inhibitor Epi11					-0.273005	-0.959727	-0.479752	0.356546	-0.892362	0.101934	-0.0496372	-0.553987	-0.0226027	0.895686	-0.724393	1.38541	1.38785
1371	TR606301|c2_g1_i11	protease inhibitor Epi11					0.0506398	0.878169	1.47844	-1.4315	0.559755	-0.418952	0.213922	0.495282	-0.421669	-0.809249	1.1536	-0.509363	-0.9876
1372	TR606301|c2_g1_i3	protease inhibitor Epi11					-0.782027	-0.784792	0.369382	-0.10733	-0.170929	0.0768286	0.064662	-0.392141	0.400904	-0.329095	0.192965	1.11155	0.848859
1373	TR606301|c2_g1_i4	protease inhibitor Epi11					0.553413	1.07718	0.0260236	-1.43097	0.0678589	-0.276377	-0.0434824	0.912307	1.14043	-1.01624	0.440754	-0.480613	-0.37553
1374	TR606301|c2_g1_i8	protease inhibitor Epi11					-0.317703	0.475342	0.868507	-0.634395	-0.661832	-0.684599	-0.0914939	0.612088	1.33785	-0.581564	0.597932	-0.546246	0.328233
1375	TR606560|c1_g3_i9	serine threonine- kinase PLK4-like					1.09592	0.426123	-0.314591	-0.43279	1.56083	-0.44067	-0.149113	-0.47219	-0.787387	-0.708588	1.02106	-0.208212	-0.838607
1376	TR606684|c3_g2_i1	endonuclease-reverse transcriptase					0.67566	0.306473	-0.258845	-0.516507	0.368004	-1.00876	1.20637	0.517986	-0.243462	-0.55881	0.306473	-0.724175	0.294936
1377	TR606684|c3_g2_i2	endonuclease-reverse transcriptase					0.917091	-0.382346	0.439873	-0.033213	-0.310041	-0.208813	-0.423664	0.528706	-0.4154	0.105201	0.886103	-0.475311	-0.140639
1378	TR606684|c3_g2_i3	endonuclease-reverse transcriptase					0.411088	1.4269	-0.0448608	-0.888896	0.0611738	0.150243	-0.460516	0.895666	-0.172102	-0.458396	0.468347	-0.0872746	-0.941913
1379	TR606684|c3_g2_i6	endonuclease-reverse transcriptase					0.348817	1.0114	-0.718426	0.410597	1.1396	-0.187121	0.220625	-0.196388	0.0306522	-0.956277	-0.0542948	-0.534631	-0.485208
1380	TR606684|c3_g2_i7	endonuclease-reverse transcriptase					-0.662825	-0.310592	0.20478	-0.336546	1.99375	-0.625748	0.00827106	0.301181	-0.0992527	0.249273	-0.460755	0.938908	-0.647995
1381	TR606685|c0_g3_i1	serine arginine repetitive matrix 2-like					0.711703	0.223575	0.235964	-0.0985406	-0.440478	0.280564	-0.410745	0.419322	0.191363	0.0154387	0.250831	-0.0242063	-0.757638
1382	TR606685|c0_g3_i2	serine arginine repetitive matrix 2-like					0.555653	0.384519	-0.855795	1.05928	0.446453	0.69419	0.790351	-0.0767282	-0.59502	-0.257641	-0.0799879	-0.938918	-0.766154
1383	TR606685|c0_g3_i4	serine arginine repetitive matrix 2-like					1.08236	1.16874	-0.781975	0.328218	-0.183102	0.562864	0.191632	0.230157	-0.320854	-0.371052	-0.301008	-0.595192	-0.777306
1384	TR606694|c1_g3_i1	von Willebrand factor type EGF and pentraxin domain-containing 1-like					0.907793	1.05208	-0.7931	-0.268403	0.1601	-0.631318	-0.460792	-0.0279166	-0.242168	-0.749375	1.02585	-0.373342	-0.613828
1385	TR606694|c1_g3_i2	von Willebrand factor type EGF and pentraxin domain-containing 1-like					0.138466	0.988011	-0.129628	0.128021	0.284699	-0.31416	-0.564846	-0.448207	0.180247	-0.67278	1.00194	0.44486	-0.85383
1386	TR607181|c0_g1_i1	RNA-directed DNA polymerase from mobile element jockey-like					-0.706353	0.737594	0.0639533	0.840637	-0.098499	0.981943	-0.0411036	1.28486	-0.916802	-0.21866	-0.429781	-0.27572	-0.488183
1387	TR607237|c0_g3_i1	RNA-directed DNA polymerase from mobile element jockey-like					1.16808	1.19049	-0.624986	-0.154307	0.0249994	-0.624986	0.540505	-0.759465	-0.299993	-0.759465	-0.299993	-0.591366	0.316372
1388	TR607237|c0_g3_i2	RNA-directed DNA polymerase from mobile element jockey-like					-0.138034	-0.178632	-0.267948	0.202991	0.990594	0.462818	-0.0974355	0.00405981	-0.479058	-0.64145	0.811962	-0.617091	0.300426
1389	TR607237|c0_g3_i4	RNA-directed DNA polymerase from mobile element jockey-like					1.38926	-0.513281	0.182303	0.440741	-0.276838	-0.144869	-0.175112	-0.45417	0.154809	-0.133872	0.418746	-0.554521	-0.136621
1390	TR607237|c0_g3_i6	RNA-directed DNA polymerase from mobile element jockey-like					-0.361453	0.487003	-0.322593	-0.426221	0.474049	0.341276	-0.108859	-0.672338	-0.452128	0.801126	-0.461843	-0.410029	0.966283
1391	TR607462|c2_g1_i10	cyclin-G-associated kinase-like		GO:0000166,GO:0004672,GO:0005515,GO:0006464,GO:0007029,GO:0007030,GO:0009913,GO:0016310,GO:0035622,GO:0043227,GO:0044444,GO:0048468,GO:0048853,GO:0051641,GO:0061436,GO:0072318,GO:0072583,GO:2000179	nucleotide binding,protein kinase activity,protein binding,cellular protein modification process,endoplasmic reticulum organization,Golgi organization,epidermal cell differentiation,phosphorylation,intrahepatic bile duct development,membrane-bounded organelle,cytoplasmic part,cell development,forebrain morphogenesis,cellular localization,establishment of skin barrier,clathrin coat disassembly,cla…	Molecular Function,Molecular Function,Molecular Function,Biological Process,Biological Process,Biological Process,Biological Process,Biological Process,Biological Process,Cellular Component,Cellular Component,Biological Process,Biological Process,Biological Process,Biological Process,Biological Process,Biological Process,Biological Process	-0.0037592	0.45643	0.615256	-1.01373	0.851459	0.175429	-0.239962	1.22002	0.163212	-0.614629	-0.231817	-0.398788	-0.15444
1392	TR607462|c2_g1_i3	cyclin-G-associated kinase-like		GO:0000166,GO:0004672,GO:0005515,GO:0006464,GO:0007029,GO:0007030,GO:0009913,GO:0016310,GO:0035622,GO:0043227,GO:0044444,GO:0048468,GO:0048853,GO:0051641,GO:0061436,GO:0072318,GO:0072583,GO:2000179	nucleotide binding,protein kinase activity,protein binding,cellular protein modification process,endoplasmic reticulum organization,Golgi organization,epidermal cell differentiation,phosphorylation,intrahepatic bile duct development,membrane-bounded organelle,cytoplasmic part,cell development,forebrain morphogenesis,cellular localization,establishment of skin barrier,clathrin coat disassembly,cla…	Molecular Function,Molecular Function,Molecular Function,Biological Process,Biological Process,Biological Process,Biological Process,Biological Process,Biological Process,Cellular Component,Cellular Component,Biological Process,Biological Process,Biological Process,Biological Process,Biological Process,Biological Process,Biological Process	-0.433181	0.600701	0.270738	-0.521171	0.402723	-0.213206	0.512711	-0.598163	-0.35619	-0.862132	0.875669	-0.301196	-0.455179
1393	TR607462|c2_g1_i4	cyclin-G-associated kinase-like		GO:0006464,GO:0016301,GO:0016310,GO:0044444	cellular protein modification process,kinase activity,phosphorylation,cytoplasmic part	Biological Process,Molecular Function,Biological Process,Cellular Component	1.59918	0.2182	-0.0617277	-0.024404	1.67383	-0.546936	-0.0617277	-0.696231	-0.267008	-0.677569	-0.0617277	-0.677569	-0.640245
1394	TR607462|c2_g1_i6	cyclin-G-associated kinase-like		GO:0006464,GO:0016301,GO:0016310	cellular protein modification process,kinase activity,phosphorylation	Biological Process,Molecular Function,Biological Process	-0.34227	0.644075	-0.34227	-0.34227	-0.34227	-0.0573261	-0.34227	0.808466	-0.34227	-0.34227	-0.34227	1.82769	-0.101164
1395	TR607462|c2_g1_i8	cyclin-G-associated kinase-like		GO:0005515,GO:0006796,GO:0007029,GO:0007030,GO:0009913,GO:0016301,GO:0035622,GO:0043227,GO:0044424,GO:0048468,GO:0048853,GO:0051641,GO:0061436,GO:0072318,GO:0072583,GO:2000179	protein binding,phosphate-containing compound metabolic process,endoplasmic reticulum organization,Golgi organization,epidermal cell differentiation,kinase activity,intrahepatic bile duct development,membrane-bounded organelle,intracellular part,cell development,forebrain morphogenesis,cellular localization,establishment of skin barrier,clathrin coat disassembly,clathrin-dependent endocytosis,pos…	Molecular Function,Biological Process,Biological Process,Biological Process,Biological Process,Molecular Function,Biological Process,Cellular Component,Cellular Component,Biological Process,Biological Process,Biological Process,Biological Process,Biological Process,Biological Process,Biological Process	0.24476	-0.0977871	-0.181521	-0.196745	0.404616	0.846122	1.03643	0.427453	-0.737209	-0.737209	-0.0597262	0.145802	-0.706761
1396	TR607462|c2_g1_i9	cyclin-G-associated kinase-like		GO:0006464,GO:0016301,GO:0016310	cellular protein modification process,kinase activity,phosphorylation	Biological Process,Molecular Function,Biological Process	1.51275	0.236728	-0.451323	0.286768	-0.213633	0.937289	-0.313713	-0.451323	-0.338733	-0.451323	-0.376263	0.0740978	-0.451323
1397	TR607527|c2_g2_i2	neuronal acetylcholine receptor subunit alpha-6-like					2.2357	-0.162972	-0.312385	-0.29807	-0.42959	0.122435	-0.824149	-0.0189262	-0.316859	0.0311766	0.362213	0.111699	-0.392013
1398	TR607527|c2_g2_i5	neuronal acetylcholine receptor subunit alpha-6-like					0.0153935	-0.370543	0.0916279	-0.303838	-0.413425	0.148804	0.144039	0.127363	1.58773	0.210744	-0.351485	-0.108487	-0.34672
1399	TR607527|c2_g2_i6	neuronal acetylcholine receptor subunit alpha-6-like					0.0725953	-0.626471	0.116869	-0.209361	0.627188	1.31693	-1.14611	0.885842	0.408147	1.17246	-0.498309	-0.179068	-1.16009
1400	TR607527|c2_g2_i7	neuronal acetylcholine receptor subunit alpha-6-like					-0.320078	-0.389335	-0.300291	0.12938	0.0530565	0.465766	0.276372	0.680602	-0.0614281	0.881303	-0.628198	0.502515	-0.710174
1401	TR607527|c2_g2_i9	neuronal acetylcholine receptor subunit alpha-6-like					0.00923384	-0.109014	1.17022	-0.716381	-0.281012	0.785014	-0.75938	0.612121	-0.107223	1.15051	-0.245179	-0.415385	-1.11592
1402	TR607536|c2_g3_i4	RNA-directed DNA polymerase from mobile element jockey-like					0.544095	1.21936	0.548953	-0.884154	0.199178	-0.306053	0.340059	0.997103	-0.471225	-0.828287	-0.014574	-0.0534379	-1.15377
1403	TR607556|c2_g1_i9	RNA-directed DNA polymerase from mobile element jockey-like					-0.33392	0.391781	0.187933	0.56811	-0.425652	0.0707198	-0.3064	0.536004	1.26018	-0.176956	-0.569365	0.499821	-1.21556
1404	TR607556|c2_g2_i2	RNA-directed DNA polymerase from mobile element jockey-like					0.821124	2.02518	0.486147	-0.731868	0.462884	0.115811	-0.465747	0.0804518	-0.1317	-0.589503	-0.234055	-0.24429	-1.2548
1405	TR607560|c0_g1_i2	RNA-directed DNA polymerase from mobile element jockey-like					0.0998814	1.89672	-0.231817	-0.0317979	0.461583	-0.526845	0.469917	0.173222	-0.861877	-0.756867	-0.153476	-0.81854	0.256563
1406	TR607850|c2_g1_i4	complement C1q tumor necrosis factor-related 4-like					0.206935	0.740248	1.22067	-0.538376	-0.043523	-0.830879	0.0485787	-0.572875	0.0742928	-0.815389	-0.464155	-0.292255	-0.179131
1407	TR607907|c0_g1_i3	cytochrome b561 domain-containing 2-like					-0.191586	0.74037	1.205	0.572888	-0.0335587	-0.550862	-0.340159	0.664058	-0.634603	-0.745357	-0.36312	-0.0268054	0.260885
1408	TR607993|c1_g1_i1	serine arginine repetitive matrix 2-like					1.8269	0.592899	-0.15135	1.0078	-0.0294475	-0.211232	-0.30961	0.242695	-0.834648	-0.607951	-0.159905	-0.601535	-0.991838
1409	TR607993|c1_g1_i2	serine arginine repetitive matrix 2-like					0.583497	1.71016	-0.616354	-0.216804	-0.0260275	-0.318791	0.87986	-0.16341	-0.684746	-0.155611	-0.0680223	-0.390782	-0.391982
1410	TR607993|c1_g1_i3	serine arginine repetitive matrix 2-like					1.75825	1.25218	-0.650517	-0.349111	0.109819	0.202845	-0.0526673	-0.608965	0.134626	-0.457022	-0.143213	-0.41485	-0.992854
1411	TR607993|c1_g2_i1	serine arginine repetitive matrix 2-like					1.15189	0.828359	0.0717171	-0.46402	0.374374	0.17956	0.14999	0.161296	-0.571863	-0.453584	-0.484893	-0.571863	-0.364874
1412	TR607993|c1_g2_i3	serine arginine repetitive matrix 2-like					1.44306	1.37343	-0.463584	0.182334	0.217889	-0.103588	0.214926	-0.101366	-0.327289	-0.822098	0.40159	-0.55099	-1.2295
1413	TR608011|c0_g1_i3	sodium-coupled monocarboxylate transporter 1-like					0.195381	1.10442	-0.620078	-0.593341	0.502849	-1.1147	1.42525	-0.031878	-0.419555	-0.392819	0.516217	-0.499764	0.42264
1414	TR608952|c1_g4_i3	sialic acid binding lectin					-0.636903	0.571237	0.159549	-0.281304	0.424286	1.46304	0.502809	0.159549	-0.69187	-0.44396	-0.107431	-0.216242	-0.58418
1415	TR608952|c1_g4_i9	sialic acid binding lectin					-0.343833	-0.134017	-0.29013	0.41113	-0.260157	1.55825	0.68589	-0.273895	-0.963915	-0.546156	0.346812	0.840754	-1.09755
1416	TR609306|c0_g2_i1	RNA-directed DNA polymerase from mobile element jockey-like					1.33699	2.09517	-0.349929	-0.612211	-0.103413	-0.496119	-0.295466	0.341605	-0.57208	-0.394359	-0.126345	-0.269668	-0.2926
1417	TR609311|c6_g2_i2	endonuclease-reverse transcriptase					0.607818	0.713813	-0.260142	1.0418	-0.658123	-0.602126	0.13384	-0.334138	0.161839	0.0358445	-0.140147	-0.488131	0.243835
1418	TR609314|c2_g2_i1	neuronal acetylcholine receptor subunit alpha-6-like					0.166894	0.936579	0.127852	-0.34623	-0.0311049	-0.655777	-0.243047	-0.256991	0.34816	-0.686453	1.31584	0.311907	-0.784058
1419	TR609314|c2_g3_i14	neuronal acetylcholine receptor subunit alpha-6-like					-0.283136	-0.190473	0.0128698	0.751597	0.115828	-0.540532	0.0257396	-0.778624	-0.453018	0.0978106	0.283136	-0.213639	1.08106
1420	TR609314|c2_g3_i3	neuronal acetylcholine receptor subunit alpha-6-like		GO:0006811,GO:0016020	ion transport,membrane	Biological Process,Cellular Component	-0.374708	1.09631	0.746066	-0.0736891	-0.893444	-0.899124	0.0758736	-0.48546	-0.232718	0.814221	-0.0206796	0.467766	0.0361164
1421	TR609314|c2_g3_i5	neuronal acetylcholine receptor subunit alpha-6-like					-0.480672	0.00952473	0.358939	0.0892454	-0.796163	-0.58414	0.842351	0.249535	-0.015918	0.00952473	0.983134	-0.185536	0.248687
1422	TR609435|c2_g1_i1	39S ribosomal mitochondrial-like isoform X1					0.959999	0.978099	-0.0682916	1.0416	0.227434	0.123593	0.290168	-0.146364	-0.576608	-0.209405	-0.69042	-0.414788	-0.772481
1423	TR609770|c2_g1_i3	C-type lectin					-0.346992	-0.568794	-0.735146	-0.468983	-0.735146	0.864601	-0.363627	1.1779	-0.635335	0.40159	1.08918	0.811923	0.146517
1424	TR610027|c15_g3_i5	dual oxidase 1-like					0.587526	-0.0261066	-0.694256	0.310208	-0.359221	0.211668	-0.309568	0.656248	-0.00665462	-0.216659	0.105194	-0.150113	0.493082
1425	TR610030|c3_g2_i1	muscle M-line assembly unc-89-like					1.43349	1.52811	-0.515122	-0.418058	-0.723931	-0.477601	0.833982	0.73488	0.0354499	0.174112	-0.29734	-0.409086	-1.25248
1426	TR610030|c3_g2_i2	muscle M-line assembly unc-89-like					0.541442	0.907241	-0.355729	0.533741	0.148689	1.08436	-0.390383	-0.276793	0.187194	0.0870809	-0.756182	-0.786987	-0.96411
1427	TR610030|c3_g2_i3	muscle M-line assembly unc-89-like					0.97954	0.491512	0.0302542	-0.0521133	0.765384	0.528578	-0.554555	-0.576177	0.199108	-0.505135	0.129095	-0.754297	-1.10024
1428	TR610030|c3_g2_i4	muscle M-line assembly unc-89-like					0.335415	-0.207228	0.0610856	1.5314	0.577259	0.668702	-0.0724697	-0.418992	-0.0291545	-0.804016	-0.323939	0.13809	-1.2865
1429	TR610066|c3_g3_i2	nose resistant to fluoxetine 6-like					-0.263804	-0.152932	-0.193249	-1.09786	0.545052	0.70128	0.126765	0.882705	1.08933	-1.0777	-0.339398	0.172122	0.0184139
1430	TR610066|c3_g3_i3	nose resistant to fluoxetine 6-like					-0.598002	0.164794	-0.424344	-1.50362	0.353058	0.12422	0.367665	1.04769	0.109613	-0.0348314	1.53945	0.0317103	-0.500624
1431	TR610124|c2_g3_i1	methionine synthase-like	EC:2.1.1.13,EC:2.1.1	GO:0005622,GO:0008270,GO:0008705,GO:0008898,GO:0009086,GO:0016021,GO:0031419,GO:0032259,GO:0042558	intracellular,zinc ion binding,methionine synthase activity,S-adenosylmethionine-homocysteine S-methyltransferase activity,methionine biosynthetic process,integral component of membrane,cobalamin binding,methylation,pteridine-containing compound metabolic process	Cellular Component,Molecular Function,Molecular Function,Molecular Function,Biological Process,Cellular Component,Molecular Function,Biological Process,Biological Process	0.633663	0.79857	-1.08938	-0.539177	1.06828	-1.08476	0.347003	-0.488318	0.0464726	-0.0490807	0.320803	0.481086	-0.146175
1432	TR610124|c2_g3_i3	methionine synthase-like	EC:2.1.1.13,EC:2.1.1	GO:0005622,GO:0008270,GO:0008705,GO:0008898,GO:0009086,GO:0016021,GO:0031419,GO:0032259,GO:0042558	intracellular,zinc ion binding,methionine synthase activity,S-adenosylmethionine-homocysteine S-methyltransferase activity,methionine biosynthetic process,integral component of membrane,cobalamin binding,methylation,pteridine-containing compound metabolic process	Cellular Component,Molecular Function,Molecular Function,Molecular Function,Biological Process,Cellular Component,Molecular Function,Biological Process,Biological Process	-0.651391	0.638757	0.220593	-0.390984	1.19955	0.344854	0.535026	1.11959	0.107138	-0.848046	0.115782	-0.908556	-0.798342
1433	TR610362|c2_g3_i2	von Willebrand factor type EGF and pentraxin domain-containing 1-like					2.33751	0.748166	0.028309	-0.598533	0.954417	-0.509562	-0.355884	-0.0667283	-0.574268	-0.788607	-0.0768386	-0.238604	-0.825004
1434	TR610362|c2_g4_i1	von Willebrand factor type EGF and pentraxin domain-containing 1-like					1.66602	0.102995	1.42628	-0.454709	0.528258	-0.720149	-0.538532	-0.315562	-0.811796	-0.793914	0.12423	-0.159092	0.0331424
1435	TR610363|c0_g4_i2	PREDICTED: ankyrin-2-like					0.0916931	0.910664	0.324306	0.86457	-0.1436	-0.645273	-0.131809	0.0372915	0.331274	-0.494128	-0.302249	-0.449106	-0.638306
1436	TR610363|c0_g4_i3	PREDICTED: ankyrin-2-like					0.108285	-1.23197	0.13794	0.26993	-0.267918	1.48983	-0.14523	0.0547911	-0.340018	0.387385	0.296096	-0.353973	0.251905
1437	TR610571|c2_g1_i2	nose resistant to fluoxetine 6-like					0.477394	0.397899	0.0024899	-1.19731	0.715682	-0.562043	-0.373931	0.173335	1.28474	-0.61586	-0.0185645	0.406557	-0.706669
1438	TR610679|c1_g1_i1	cyclin-dependent kinase 2-like	EC:2.7.11,EC:2.7.11.22	GO:0000082,GO:0000307,GO:0000781,GO:0000793,GO:0000805,GO:0000806,GO:0004693,GO:0005524,GO:0005667,GO:0005768,GO:0006813,GO:0007265,GO:0008284,GO:0015030,GO:0016572,GO:0018105,GO:0030332,GO:0032298,GO:0035173,GO:0045893,GO:0051301,GO:0051726,GO:0060968	G1/S transition of mitotic cell cycle,cyclin-dependent protein kinase holoenzyme complex,chromosome telomeric region,condensed chromosome,X chromosome,Y chromosome,cyclin-dependent protein serine/threonine kinase activity,ATP binding,transcription factor complex,endosome,potassium ion transport,Ras protein signal transduction,positive regulation of cell proliferation,Cajal body,histone phosphoryl…	Biological Process,Cellular Component,Cellular Component,Cellular Component,Cellular Component,Cellular Component,Molecular Function,Molecular Function,Cellular Component,Cellular Component,Biological Process,Biological Process,Biological Process,Cellular Component,Biological Process,Biological Process,Molecular Function,Biological Process,Molecular Function,Biological Process,Biological Process,…	1.98998	1.46069	0.401154	0.518533	-0.324324	-0.669468	0.593491	-0.0458221	-0.538111	-0.611141	-0.563659	-0.85843	-1.03148
1439	TR610775|c1_g3_i1	MAP kinase-activated kinase 2-like	EC:2.7.11,EC:2.7.11.17	GO:0000165,GO:0004683,GO:0004871,GO:0005516,GO:0005524,GO:0005634,GO:0005737,GO:0007166,GO:0009931,GO:0018105,GO:0046777	MAPK cascade,calmodulin-dependent protein kinase activity,signal transducer activity,calmodulin binding,ATP binding,nucleus,cytoplasm,cell surface receptor signaling pathway,calcium-dependent protein serine/threonine kinase activity,peptidyl-serine phosphorylation,protein autophosphorylation	Biological Process,Molecular Function,Molecular Function,Molecular Function,Molecular Function,Cellular Component,Cellular Component,Biological Process,Molecular Function,Biological Process,Biological Process	0.464121	1.46972	0.726451	-0.286432	0.307452	-0.100616	0.0050448	-0.0805766	-0.457675	-0.927682	0.467765	-0.741865	-0.643492
1440	TR610775|c1_g3_i2	MAP kinase-activated kinase 2-like	EC:2.7.11,EC:2.7.11.17	GO:0000165,GO:0004683,GO:0004871,GO:0005516,GO:0005524,GO:0005634,GO:0005737,GO:0007166,GO:0009931,GO:0018105,GO:0046777	MAPK cascade,calmodulin-dependent protein kinase activity,signal transducer activity,calmodulin binding,ATP binding,nucleus,cytoplasm,cell surface receptor signaling pathway,calcium-dependent protein serine/threonine kinase activity,peptidyl-serine phosphorylation,protein autophosphorylation	Biological Process,Molecular Function,Molecular Function,Molecular Function,Molecular Function,Cellular Component,Cellular Component,Biological Process,Molecular Function,Biological Process,Biological Process	0.301323	0.669328	-0.0666811	-0.628229	-0.00125813	-0.102119	0.508496	0.503044	-0.208431	0.290419	0.0614389	-0.437412	-0.246594
1441	TR610775|c1_g3_i4	MAP kinase-activated kinase 2-like	EC:2.7.11,EC:2.7.11.17	GO:0000165,GO:0004683,GO:0004871,GO:0005516,GO:0005524,GO:0005634,GO:0005737,GO:0007166,GO:0009931,GO:0018105,GO:0046777	MAPK cascade,calmodulin-dependent protein kinase activity,signal transducer activity,calmodulin binding,ATP binding,nucleus,cytoplasm,cell surface receptor signaling pathway,calcium-dependent protein serine/threonine kinase activity,peptidyl-serine phosphorylation,protein autophosphorylation	Biological Process,Molecular Function,Molecular Function,Molecular Function,Molecular Function,Cellular Component,Cellular Component,Biological Process,Molecular Function,Biological Process,Biological Process	1.23017	1.26109	0.496714	-0.240337	0.663539	-0.497046	0.128548	0.448176	-0.456778	-1.22403	0.149401	-0.686881	-1.12839
1442	TR610775|c1_g3_i5	MAP kinase-activated kinase 2-like	EC:2.7.11,EC:2.7.11.17	GO:0000165,GO:0004683,GO:0004871,GO:0005516,GO:0005524,GO:0005634,GO:0005737,GO:0007166,GO:0009931,GO:0018105,GO:0046777	MAPK cascade,calmodulin-dependent protein kinase activity,signal transducer activity,calmodulin binding,ATP binding,nucleus,cytoplasm,cell surface receptor signaling pathway,calcium-dependent protein serine/threonine kinase activity,peptidyl-serine phosphorylation,protein autophosphorylation	Biological Process,Molecular Function,Molecular Function,Molecular Function,Molecular Function,Cellular Component,Cellular Component,Biological Process,Molecular Function,Biological Process,Biological Process	0.760999	0.86441	-0.556131	-0.597858	1.81507	-0.171514	-0.325724	0.37094	-0.113459	-0.586973	-0.25134	-0.258597	-0.777467
1443	TR610775|c1_g3_i7	MAP kinase-activated kinase 2-like	EC:2.7.11,EC:2.7.11.17	GO:0000165,GO:0004683,GO:0004871,GO:0005516,GO:0005524,GO:0005634,GO:0005737,GO:0007166,GO:0009931,GO:0018105,GO:0046777	MAPK cascade,calmodulin-dependent protein kinase activity,signal transducer activity,calmodulin binding,ATP binding,nucleus,cytoplasm,cell surface receptor signaling pathway,calcium-dependent protein serine/threonine kinase activity,peptidyl-serine phosphorylation,protein autophosphorylation	Biological Process,Molecular Function,Molecular Function,Molecular Function,Molecular Function,Cellular Component,Cellular Component,Biological Process,Molecular Function,Biological Process,Biological Process	1.40136	0.1883	0.68466	-0.695463	1.17134	-0.26932	-0.639774	-0.818948	-0.240264	-0.223315	0.137454	-0.581663	-0.356485
1444	TR610972|c1_g4_i1	mantle gene 2					0.481238	-0.293167	1.54431	-0.153055	0.59428	-0.100432	0.240427	0.198957	-0.488284	-1.10049	-0.417037	-0.190736	-0.244659
1445	TR610972|c1_g5_i1	mantle gene 2					1.32155	1.31445	0.217074	-0.171285	1.68792	-0.60622	-0.0868777	0.111847	-0.314907	-0.850264	-0.438617	-0.664655	-1.10349
1446	TR610972|c1_g6_i1	mantle gene 2					1.0994	0.872404	0.486893	-0.191607	0.422016	-0.101029	-0.12673	0.18286	-0.697147	-0.110198	0.0904067	-1.07349	-0.39888
1447	TR610972|c1_g7_i1	mantle gene 2					1.76294	0.805634	0.495493	-0.0721683	1.02067	-0.168169	0.0436613	-0.000103662	-0.444556	-0.985201	0.0415437	-0.876943	-1.09147
1448	TR611072|c2_g1_i4	predicted protein					-0.407968	0.633563	-0.832803	-0.339446	0.537632	-0.832803	-0.394264	0.503371	-0.503898	0.482815	1.49694	0.400589	-0.298333
1449	TR611072|c2_g1_i8	predicted protein					0.441945	1.17138	-0.00063045	-0.943153	0.261637	0.220657	-0.23831	-0.0211201	1.23694	-0.705473	-0.148156	-0.754648	-0.721865
1450	TR611739|c1_g1_i5	PREDICTED: mucin-5AC-like					0.0526481	-0.257216	0.313138	0.369323	0.137776	1.11674	0.886898	0.0909555	-0.951857	-0.131227	-0.694772	-0.408743	-0.563675
1451	TR611919|c0_g1_i3	dynein heavy chain axonemal	EC:3.6.1,EC:3.6.1.3,EC:3.6.1.15	GO:0003777,GO:0005524,GO:0007018,GO:0016887,GO:0030286	microtubule motor activity,ATP binding,microtubule-based movement,ATPase activity,dynein complex	Molecular Function,Molecular Function,Biological Process,Molecular Function,Cellular Component	1.64985	1.73763	-0.506542	-0.0270408	-0.35165	0.219537	0.0466986	0.189691	-0.229141	-0.841685	0.129802	-0.883432	-0.939614
1452	TR612151|c0_g1_i1	short stature homeobox partial		GO:0005634,GO:0006355,GO:0030282,GO:0043565	nucleus,regulation of transcription DNA-templated,bone mineralization,sequence-specific DNA binding	Cellular Component,Biological Process,Biological Process,Molecular Function	0.519185	0.145435	0.107476	1.05791	-0.593306	0.532325	0.812637	0.400198	-0.134878	0.638902	-0.864859	-0.772882	-1.41964
1453	TR612151|c0_g1_i6	short stature homeobox partial		GO:0005634,GO:0006355,GO:0030282,GO:0043565	nucleus,regulation of transcription DNA-templated,bone mineralization,sequence-specific DNA binding	Cellular Component,Biological Process,Biological Process,Molecular Function	0.327048	0.360881	-0.603347	1.16158	-0.377797	1.1052	0.191718	-0.687929	0.558237	-0.479294	-0.687929	-0.417268	-0.451101
1454	TR612184|c2_g2_i1	dynein heavy chain axonemal	EC:3.6.1,EC:3.6.1.3,EC:3.6.1.15	GO:0001539,GO:0003777,GO:0005524,GO:0005858,GO:0007018,GO:0016887	cilium or flagellum-dependent cell motility,microtubule motor activity,ATP binding,axonemal dynein complex,microtubule-based movement,ATPase activity	Biological Process,Molecular Function,Molecular Function,Cellular Component,Biological Process,Molecular Function	1.73905	1.84064	-0.649118	-0.00294646	0.316808	-0.119524	-0.174482	0.208558	-0.409302	-0.667437	-0.176147	-0.715733	-1.08545
1455	TR612184|c2_g2_i2	dynein heavy chain axonemal	EC:3.6.1,EC:3.6.1.3,EC:3.6.1.15	GO:0001539,GO:0003777,GO:0005524,GO:0005858,GO:0007018,GO:0016887	cilium or flagellum-dependent cell motility,microtubule motor activity,ATP binding,axonemal dynein complex,microtubule-based movement,ATPase activity	Biological Process,Molecular Function,Molecular Function,Cellular Component,Biological Process,Molecular Function	1.40562	1.44691	-0.242187	-0.0914069	-0.0106319	0.978413	0.215538	-0.440534	-0.637087	-0.685552	-0.139872	-0.856077	-0.787867
1456	TR612197|c1_g1_i1	hypothetical protein LOTGIDRAFT_157978					0.466945	-0.527366	-0.278195	-0.059083	-0.112872	0.519943	-0.161125	1.46758	-0.116036	-0.326448	-0.65472	0.603	0.0817184
1457	TR612217|c2_g3_i1	neuronal calcium sensor 1		GO:0005245,GO:0005509,GO:0005794,GO:0010975,GO:0014069,GO:0030054,GO:0030426,GO:0043204,GO:0045211,GO:0048471,GO:0070588	voltage-gated calcium channel activity,calcium ion binding,Golgi apparatus,regulation of neuron projection development,postsynaptic density,cell junction,growth cone,perikaryon,postsynaptic membrane,perinuclear region of cytoplasm,calcium ion transmembrane transport	Molecular Function,Molecular Function,Cellular Component,Biological Process,Cellular Component,Cellular Component,Cellular Component,Cellular Component,Cellular Component,Cellular Component,Biological Process	1.3587	0.446016	-0.550178	-0.581992	2.17991	-0.550178	-0.587957	-0.037168	-0.540236	-0.615795	0.187522	-0.409001	-0.57205
1458	TR612217|c2_g3_i3	neuronal calcium sensor 1		GO:0000287,GO:0005245,GO:0005509,GO:0005794,GO:0005829,GO:0006469,GO:0008427,GO:0010975,GO:0014069,GO:0019901,GO:0030054,GO:0030424,GO:0030425,GO:0030426,GO:0031045,GO:0043204,GO:0045211,GO:0045921,GO:0048015,GO:0048471,GO:0050806,GO:0070062,GO:0070588	magnesium ion binding,voltage-gated calcium channel activity,calcium ion binding,Golgi apparatus,cytosol,negative regulation of protein kinase activity,calcium-dependent protein kinase inhibitor activity,regulation of neuron projection development,postsynaptic density,protein kinase binding,cell junction,axon,dendrite,growth cone,dense core granule,perikaryon,postsynaptic membrane,positive regula…	Molecular Function,Molecular Function,Molecular Function,Cellular Component,Cellular Component,Biological Process,Molecular Function,Biological Process,Cellular Component,Molecular Function,Cellular Component,Cellular Component,Cellular Component,Cellular Component,Cellular Component,Cellular Component,Cellular Component,Biological Process,Biological Process,Cellular Component,Biological Process,…	0.578836	0.863529	-0.431073	-0.66482	1.48386	-0.374134	-0.54495	0.17727	-0.203319	-0.613875	1.05532	-0.523972	-0.739739
1459	TR612279|c0_g1_i1	retinal homeobox Rax-like		GO:0005634,GO:0006355,GO:0043565	nucleus,regulation of transcription DNA-templated,sequence-specific DNA binding	Cellular Component,Biological Process,Molecular Function	-0.440189	-0.447288	-0.557246	0.291736	-0.544738	-0.150969	-0.37959	-0.054449	0.0468879	0.0664961	0.0292237	0.496946	-0.203454
1460	TR612294|c1_g1_i1	C-type lectin					0.0355462	1.2805	0.641713	-0.815262	0.021955	-0.141139	-0.415681	0.905382	0.212231	-0.627703	0.484055	-0.0161003	-0.861472
1461	TR612294|c1_g1_i2	C-type lectin					0.611498	-0.583582	-0.583582	-0.583582	2.42289	-0.289505	-0.117438	0.462895	-0.0235839	-0.583582	0.758536	-0.583582	-0.583582
1462	TR613088|c0_g2_i1	tyrosinase tyr-3					-0.315951	0.375959	0.738349	-0.823859	-0.740477	-0.499551	0.522278	-0.40274	0.0917386	-0.748895	1.19655	0.801286	0.3034
1463	TR613088|c0_g2_i3	low affinity immunoglobulin epsilon Fc receptor-like					-0.694371	0.228904	0.0750248	0.930412	0.106706	-0.55407	0.502718	0.751641	0.310369	0.217589	-0.323251	-0.694371	-0.375298
1464	TR613088|c0_g2_i4	tyrosinase tyr-3					-0.535027	0.112678	0.144232	-0.432058	0.177448	-0.694462	0.645788	0.902379	-0.530045	0.504622	0.700594	-0.139761	-0.644638
1465	TR613088|c0_g2_i5	tyrosinase tyr-3					1.35007	0.358402	-0.0129055	-0.643023	-0.414126	-0.752269	-0.639772	-0.765275	-0.204737	-0.773728	1.11337	1.04574	0.572993
1466	TR613088|c0_g2_i8	tyrosinase tyr-3					-0.0075909	-0.750606	-0.377163	0.0659366	-0.824133	-0.311376	0.216862	-0.541633	0.981161	0.214927	1.14176	-0.261067	0.665766
1467	TR613368|c1_g1_i6	dermatopontin 2					-0.407862	-0.962184	-0.668781	-0.891977	-0.340799	-0.399479	0.272204	-0.369615	0.578181	0.353937	0.192566	1.65224	1.20585
1468	TR613401|c2_g3_i3	complement C1q tumor necrosis factor-related 5					1.5786	-0.383658	0.351711	-0.216009	0.88133	-0.749438	-0.273162	0.547937	-0.60084	0.104048	-0.296024	-0.204579	-0.261732
1469	TR613419|c1_g3_i3	mothers against decapentaplegic partial		GO:0000122,GO:0000790,GO:0000978,GO:0001076,GO:0001077,GO:0001085,GO:0001541,GO:0001658,GO:0001666,GO:0001701,GO:0001702,GO:0003190,GO:0003198,GO:0003251,GO:0003279,GO:0003360,GO:0003682,GO:0005518,GO:0005654,GO:0005829,GO:0006879,GO:0007183,GO:0007283,GO:0007338,GO:0007411,GO:0007492,GO:0007498,GO:0008285,GO:0010718,GO:0010862,GO:0014033,GO:0030308,GO:0030511,GO:0030513,GO:0030616,GO:0032444,GO:…	negative regulation of transcription from RNA polymerase II promoter,nuclear chromatin,RNA polymerase II core promoter proximal region sequence-specific DNA binding,transcription factor activity RNA polymerase II transcription factor binding,transcriptional activator activity RNA polymerase II core promoter proximal region sequence-specific binding,RNA polymerase II transcription factor binding,o…	Biological Process,Cellular Component,Molecular Function,Molecular Function,Molecular Function,Molecular Function,Biological Process,Biological Process,Biological Process,Biological Process,Biological Process,Biological Process,Biological Process,Biological Process,Biological Process,Biological Process,Molecular Function,Molecular Function,Cellular Component,Cellular Component,Biological Process,…	1.03538	0.40449	1.23806	-0.229255	0.45873	-0.628914	-0.389119	-0.276358	-0.312042	-0.974334	0.692816	-0.169306	-0.780214
1470	TR613720|c1_g1_i11	EF-hand calcium-binding domain-containing 1-like		GO:0046872	metal ion binding	Molecular Function	-0.0571288	-0.242797	0.42561	0.165673	0.434893	-0.49345	-0.558434	-0.00606993	0.147107	-0.400616	0.796947	0.230658	-0.159247
1471	TR613720|c1_g1_i13	EF-hand calcium-binding domain-containing 1-like		GO:0046872	metal ion binding	Molecular Function	-0.709339	0.130655	0.0997731	-0.591987	1.09418	0.575358	0.0688909	1.18374	-0.0916962	-0.524046	-0.283166	-0.25846	-0.233754
1472	TR613720|c1_g1_i2	EF-hand calcium-binding domain-containing 1-like		GO:0046872	metal ion binding	Molecular Function	0.407619	-0.55267	0.739356	-0.500291	0.992523	-0.255853	0.110803	-0.303868	0.276671	0.294131	0.233021	-0.282043	-0.945516
1473	TR613742|c2_g12_i5	complement C1q tumor necrosis factor-related 5					0.558783	-0.260698	1.31288	-0.421979	-0.249801	-0.487364	-0.472107	0.351733	0.922755	-0.180058	-0.432877	-0.62685	0.319041
1474	TR613742|c2_g12_i6	complement C1q tumor necrosis factor-related 5					0.145747	1.65151	-0.07095	-0.684924	-0.243196	-0.37377	0.53469	-0.380715	-0.348766	-0.0487247	0.920855	-0.43489	-0.565463
1475	TR613752|c0_g4_i1	taurine transporter		GO:0006810,GO:0015293,GO:0016020	transport,symporter activity,membrane	Biological Process,Molecular Function,Cellular Component	0.428443	-0.251271	-0.297141	-0.673833	1.76841	-0.22903	0.200482	0.00310079	-0.313821	-0.611282	0.457633	-0.344401	-0.458382
1476	TR613752|c0_g4_i2	taurine transporter		GO:0006810,GO:0015293,GO:0016020	transport,symporter activity,membrane	Biological Process,Molecular Function,Cellular Component	0.626262	0.626961	-0.0935787	-0.703589	1.32721	-0.90646	-0.893868	0.477607	-0.394387	-0.930245	1.39157	0.173651	-0.450351
1477	TR614194|c2_g2_i4	PREDICTED: uncharacterized protein K02A2.6-like					1.89153	1.0938	-0.463694	0.094123	0.00815118	-0.441702	0.497991	-0.581656	-0.00584424	-0.579656	-0.00384489	-0.249764	-1.07749
1478	TR614231|c1_g1_i1	type I iodothyronine deiodinase		GO:0016020	membrane	Cellular Component	-0.627343	0.149194	0.244739	0.198488	-0.482503	-0.546403	-0.235424	0.845704	-0.309061	1.03284	-0.759403	-0.161178	1.11743
1479	TR614231|c1_g1_i2	type I iodothyronine deiodinase		GO:0016020	membrane	Cellular Component	-0.182547	0.840613	-0.622156	-0.396516	-0.268134	0.11701	0.144242	0.389334	-0.147534	-0.264244	-0.404296	0.626645	0.564399
1480	TR614231|c1_g1_i3	type I iodothyronine deiodinase		GO:0016020	membrane	Cellular Component	1.36647	0.760266	0.641182	-0.961792	0.613249	-0.577588	-0.267872	-0.705248	-0.100273	-1.2671	0.704889	0.515238	-0.609442
1481	TR614231|c1_g1_i4	type I iodothyronine deiodinase		GO:0016020	membrane	Cellular Component	-0.0657747	-1.22598	-0.0444866	-0.370904	-0.0941588	0.21097	-0.0267466	-0.273334	0.931217	-0.0125545	1.42439	-0.314136	0.0229256
1482	TR614310|c5_g3_i3	acetylcholine receptor subunit beta- partial		GO:0006810	transport	Biological Process	0.774973	0.876353	-0.538744	0.496178	-0.150121	-0.462709	0.0188463	-0.0255075	-0.538744	-0.538744	0.00194962	-0.538744	-0.374002
1483	TR614353|c4_g1_i1	elongation factor 1-alpha	EC:3.6.1,EC:3.6.1.15	GO:0003746,GO:0003924,GO:0005525,GO:0005737,GO:0006414	translation elongation factor activity,GTPase activity,GTP binding,cytoplasm,translational elongation	Molecular Function,Molecular Function,Molecular Function,Cellular Component,Biological Process	-0.462888	-0.38261	0.172045	0.207415	0.0354903	-0.778208	-0.304548	-0.581452	0.0102119	-0.254683	-0.205065	0.0953176	0.445608
1484	TR614429|c0_g8_i3	chondroitin proteoglycan 1-like					0.357679	-0.0649521	0.300797	-1.17487	1.546	-0.232059	-0.205534	0.8646	0.300503	-0.799398	-0.000408076	-0.255342	-0.278331
1485	TR614454|c4_g1_i1	Aminopeptidase N					0.810189	0.947205	-0.884748	-0.887285	0.898996	-1.10042	-0.346834	-0.0956378	-0.0423539	-0.785792	1.16542	-0.222504	0.472724
1486	TR614454|c4_g1_i3	Aminopeptidase N					-0.165851	-0.50089	-0.315633	0.244078	0.287435	0.106121	-0.126435	2.0592	0.559408	-0.268334	-0.761037	-0.110669	-0.0673108
1487	TR614454|c4_g1_i4	Aminopeptidase N					0.0870926	0.942021	-0.582987	-0.513668	0.171815	-0.475158	-0.737028	-0.536775	-0.298011	-0.0361404	2.38231	-0.428946	-0.205586
1488	TR614454|c4_g1_i6	Aminopeptidase N					1.11808	1.22051	-0.237873	-0.574422	0.352307	-0.218363	-0.545157	-0.691482	-0.364688	-0.520769	0.401082	0.147451	-0.418341
1489	TR615026|c0_g4_i5	RNA-directed DNA polymerase from mobile element jockey-like		GO:0005488	binding	Molecular Function	0.421508	1.71916	-0.725306	0.567738	0.0116028	0.903953	0.436477	-0.663705	0.015057	-0.569864	-0.579075	-0.653918	-0.843902
1490	TR615646|c3_g1_i1	nose resistant to fluoxetine 6-like					0.458223	0.186582	0.528668	-1.2821	1.82764	-0.0348942	-0.191261	0.520396	0.235146	-0.742549	-0.0589097	-0.251033	-0.752156
1491	TR615660|c2_g3_i3	beta-catenin		GO:0004871,GO:0007165,GO:0034333	signal transducer activity,signal transduction,adherens junction assembly	Molecular Function,Biological Process,Biological Process	-0.847194	0.403116	0.62212	-0.949487	1.17918	-0.00566545	-0.328326	0.150794	0.318164	-0.730678	0.0264837	0.509111	0.217625
1492	TR615660|c2_g3_i4	beta-catenin		GO:0004871,GO:0007165,GO:0034333	signal transducer activity,signal transduction,adherens junction assembly	Molecular Function,Biological Process,Biological Process	0.0940911	0.9163	0.600138	-0.236791	1.65221	-0.663832	-0.739192	0.852217	-0.249081	-1.16974	0.521267	-0.465978	-0.74743
1493	TR615660|c2_g3_i5	beta-catenin		GO:0004871,GO:0007165,GO:0034333	signal transducer activity,signal transduction,adherens junction assembly	Molecular Function,Biological Process,Biological Process	1.2092	-0.203119	-0.00349413	0.65993	0.908565	-1.19347	-0.334011	0.852084	0.351527	0.181786	0.035355	-0.606553	-0.928104
1494	TR615660|c2_g3_i6	beta-catenin		GO:0004871,GO:0007165,GO:0034333	signal transducer activity,signal transduction,adherens junction assembly	Molecular Function,Biological Process,Biological Process	0.80004	-0.778574	0.0056407	0.93855	-0.395633	0.127856	0.510797	-0.147128	-0.387485	-0.204162	0.127856	-0.220458	-0.246937
1495	TR615660|c2_g3_i7	beta-catenin		GO:0004871,GO:0007165,GO:0034333	signal transducer activity,signal transduction,adherens junction assembly	Molecular Function,Biological Process,Biological Process	0.312424	0.443217	0.0882069	0.386471	0.0937431	-1.34637	0.433529	0.870544	0.0494534	0.578855	0.133881	-0.7706	-0.483408
1496	TR90337|c0_g1_i1	PREDICTED: hornerin-like					0.890723	1.41178	-0.327739	-0.480047	1.11518	0.161249	-0.171423	0.171269	-0.616322	-0.552193	0.00894115	-0.604298	-1.04118
1497	TR92631|c0_g1_i1	Calmodulin	EC:2.3.1.23,EC:2.3.1	GO:0005509,GO:0047184	calcium ion binding,1-acylglycerophosphocholine O-acyltransferase activity	Molecular Function,Molecular Function	-0.375357	-0.364496	-0.274052	-0.383454	-0.301304	-0.37437	-0.383454	-0.259636	-0.241073	-0.210267	0.513682	1.79076	0.904291
