# Supplementary material for: Transcriptomic response of the Antarctic pteropod Limacina helicina antarctica to ocean acidification
Source: BMC Genomics. 2017 Oct 23;18:812. doi: 10.1186/s12864-017-4161-0 (PMC5653985; doi:10.1186/s12864-017-4161-0)
Supplement: Supplementary file 7 — Gene identifiers and calculated z-scores for the cellular stress response analysis. This file provides the list and z-score of all genes identified in the cellular stress response gene analysis. File contains, sequence identifier, sequence description, enzyme codes, gene ontology identifiers, gene ontology names, gene ontology category, and z-scores for each sample. (XLSX 176 kb) [file 12864_2017_4161_MOESM7_ESM.xlsx]

## Sheet: Additional_file_7.txt
	Row.names	Sequence.Description	Enzyme.Code	Annotation.GO.ID	Annotation.GO.Term	Annotation.GO.Category	T0	8.13_Day_1	8.01_Day_1	7.71_Day_1	8.13_Day_7	8.01_Day_7	7.71_Day_7	8.13_Day_14	8.01_Day_14	7.71_Day_14	8.13_Day_21	8.01_Day_21	7.71_Day_21
1	TR169064|c0_g1_i1	RNA-directed DNA polymerase from mobile element jockey-like					0.0315538	-0.199907	-0.0616733	1.65756	-0.828064	0.685429	-0.0121665	-0.34907	0.0823465	1.1895	-0.532952	-0.799775	-0.482803
2	TR173049|c0_g1_i1	disulfide isomerase		GO:0009987,GO:0016740,GO:0016853	cellular process,transferase activity,isomerase activity	Biological Process,Molecular Function,Molecular Function	-0.264225	-0.251842	-0.241766	-0.26034	-0.259369	-0.251235	-0.263133	-0.182279	-0.154236	-0.206195	0.161529	1.98413	0.216281
3	TR173085|c0_g2_i1	repetin- partial					0.693583	0.105781	-1.60813	0.642537	-0.0837083	-0.236073	0.122023	-0.560137	-0.110005	-0.177293	0.820424	0.0230242	-0.108458
4	TR174331|c0_g1_i3	ras-related Rab-1A-like		GO:0000139,GO:0002119,GO:0005525,GO:0005789,GO:0006888,GO:0006898,GO:0006915,GO:0007264,GO:0009792,GO:0010171,GO:0018996,GO:0040011,GO:0048477	Golgi membrane,nematode larval development,GTP binding,endoplasmic reticulum membrane,ER to Golgi vesicle-mediated transport,receptor-mediated endocytosis,apoptotic process,small GTPase mediated signal transduction,embryo development ending in birth or egg hatching,body morphogenesis,molting cycle collagen and cuticulin-based cuticle,locomotion,oogenesis	Cellular Component,Biological Process,Molecular Function,Cellular Component,Biological Process,Biological Process,Biological Process,Biological Process,Biological Process,Biological Process,Biological Process,Biological Process,Biological Process	-0.367242	-0.367242	-0.344638	-0.367242	-0.367242	-0.367242	-0.367242	-0.292415	-0.343079	-0.367242	0.733345	1.57671	1.26571
5	TR178546|c0_g2_i1	cytochrome P450 2U1-like					-0.0126586	0.604981	0.666959	-1.55141	0.660547	-0.140888	0.166863	0.18396	-0.450777	-0.591829	0.547278	0.260898	0.0300846
6	TR210631|c0_g1_i1	ras-related Rab-21-like		GO:0005525,GO:0005622,GO:0007264	GTP binding,intracellular,small GTPase mediated signal transduction	Molecular Function,Cellular Component,Biological Process	0.860105	0.170678	0.62159	-1.03565	1.85404	-0.0939575	0.246976	-0.025221	-0.401897	-1.02602	0.110877	-0.417707	-0.797132
7	TR214294|c0_g1_i1	RNA-directed DNA polymerase from mobile element jockey-like					1.52008	0.524561	0.180112	-0.743727	0.482749	-0.869162	-0.0827044	0.436955	0.211968	-0.914956	0.180112	0.0925064	-0.0369107
8	TR216370|c1_g1_i2	RNA-directed DNA polymerase from mobile element jockey-like		GO:0003824,GO:0090304	catalytic activity,nucleic acid metabolic process	Molecular Function,Biological Process	0.999058	0.486595	1.44799	-0.838185	0.9872	-0.294381	-0.526472	0.401891	0.172341	-0.711128	-0.39518	-0.725528	-0.838185
9	TR379235|c2_g5_i2	transmembrane 63B-like isoform X1					1.2631	0.0634258	-0.125094	-0.416442	1.46304	-0.14604	-0.542122	-0.542122	-0.252678	-0.542122	0.385242	-0.542122	-0.542122
10	TR379235|c2_g5_i3	transmembrane 63B-like isoform X1		GO:0016021	integral component of membrane	Cellular Component	0.850158	2.01599	-0.233071	-0.56817	0.862626	0.0973527	0.0474774	0.608574	-0.575963	-1.2072	-0.258009	-0.695976	-0.815988
11	TR379273|c0_g3_i1	cdc42 homolog		GO:0005525,GO:0005622,GO:0007264	GTP binding,intracellular,small GTPase mediated signal transduction	Molecular Function,Cellular Component,Biological Process	0.83703	0.821273	0.320902	-0.610042	1.3483	-0.356028	-0.0816924	0.253018	-0.38165	-0.986278	-0.0800726	-0.76407	-1.15356
12	TR379286|c1_g3_i2	RNA-directed DNA polymerase from mobile element jockey-like					0.374667	0.348268	-0.144519	-0.245717	1.14905	0.704659	-0.298515	0.24927	0.339468	-0.386513	-0.382113	-0.826502	-0.826502
13	TR379328|c14_g1_i1	RNA-directed DNA polymerase from mobile element jockey-like					0.106231	0.00684846	-0.00971525	0.72737	-0.264382	-0.245748	0.572085	-0.645347	-0.104957	-0.363764	0.294643	0.402307	-0.307862
14	TR379328|c14_g1_i4	RNA-directed DNA polymerase from mobile element jockey-like					-0.0487417	-0.0655939	-0.213893	0.0523714	-0.321747	0.999464	0.928685	0.835998	-0.119521	-0.628457	0.0591123	-0.207152	-0.908203
15	TR379343|c1_g1_i2	RNA-directed DNA polymerase from mobile element jockey-like					-0.459612	1.04589	-0.541945	0.598944	-0.259663	-0.541945	-0.541945	-0.541945	-0.541945	-0.165569	1.4105	0.316662	0.222568
16	TR379343|c1_g1_i3	RNA-directed DNA polymerase from mobile element jockey-like					0.430368	0.0249489	0.326118	0.465119	0.279784	1.11379	-0.426804	-0.426804	-0.426804	-0.426804	-0.0793019	-0.426804	-0.426804
17	TR379343|c1_g1_i5	RNA-directed DNA polymerase from mobile element jockey-like					0.609406	-0.0502974	-0.120354	-0.330525	-0.207926	0.0956548	0.591892	1.50555	0.486807	-0.178735	-0.0152688	-0.493992	-1.26462
18	TR379346|c2_g1_i1	microtubule-associated futsch-like		GO:0006351,GO:0008270,GO:0016817	transcription DNA-templated,zinc ion binding,hydrolase activity acting on acid anhydrides	Biological Process,Molecular Function,Molecular Function	0.904619	1.57965	-1.0421	1.19195	0.197971	-0.149853	0.163601	-0.123045	-0.0178724	-0.633783	-0.244715	-0.510051	-0.951363
19	TR379385|c6_g6_i1	RNA-directed DNA polymerase from mobile element jockey-like					1.84048	-0.235404	0.347588	-0.653124	0.492882	0.0933234	-0.435183	0.999594	-0.527808	-0.515095	0.400257	-0.268095	-1.38686
20	TR379401|c1_g1_i1	RNA-directed DNA polymerase from mobile element jockey-like					-0.177009	1.34082	0.0858265	0.0370888	0.0231638	-0.100421	-0.967256	1.15806	-0.0621272	-0.411994	0.127602	0.00401684	-0.425919
21	TR379589|c0_g2_i1	Long-chain specific acyl- mitochondrial	EC:1.3.99.13,EC:1.3.99.3,EC:1.3.3.6,EC:1.3.3	GO:0000062,GO:0001659,GO:0004466,GO:0005759,GO:0009055,GO:0009409,GO:0016401,GO:0019254,GO:0031966,GO:0033539,GO:0042413,GO:0042758,GO:0045717,GO:0046322,GO:0050660,GO:0051289,GO:0052890,GO:0055088,GO:0090181	fatty-acyl-CoA binding,temperature homeostasis,long-chain-acyl-CoA dehydrogenase activity,mitochondrial matrix,electron carrier activity,response to cold,palmitoyl-CoA oxidase activity,carnitine metabolic process CoA-linked,mitochondrial membrane,fatty acid beta-oxidation using acyl-CoA dehydrogenase,carnitine catabolic process,long-chain fatty acid catabolic process,negative regulation of fatty …	Molecular Function,Biological Process,Molecular Function,Cellular Component,Molecular Function,Biological Process,Molecular Function,Biological Process,Cellular Component,Biological Process,Biological Process,Biological Process,Biological Process,Biological Process,Molecular Function,Biological Process,Molecular Function,Biological Process,Biological Process	0.419209	0.720917	1.24232	-0.949086	1.3463	-0.35367	-0.174928	0.853	-0.19903	-1.10319	0.0564989	-0.320396	-0.94866
22	TR379589|c0_g2_i2	Long-chain specific acyl- mitochondrial	EC:1.3.99.13,EC:1.3.99.3,EC:1.3.3.6,EC:1.3.3	GO:0000062,GO:0001659,GO:0004466,GO:0005759,GO:0009055,GO:0009409,GO:0016401,GO:0019254,GO:0031966,GO:0033539,GO:0042413,GO:0042758,GO:0045717,GO:0046322,GO:0050660,GO:0051289,GO:0052890,GO:0055088,GO:0090181	fatty-acyl-CoA binding,temperature homeostasis,long-chain-acyl-CoA dehydrogenase activity,mitochondrial matrix,electron carrier activity,response to cold,palmitoyl-CoA oxidase activity,carnitine metabolic process CoA-linked,mitochondrial membrane,fatty acid beta-oxidation using acyl-CoA dehydrogenase,carnitine catabolic process,long-chain fatty acid catabolic process,negative regulation of fatty …	Molecular Function,Biological Process,Molecular Function,Cellular Component,Molecular Function,Biological Process,Molecular Function,Biological Process,Cellular Component,Biological Process,Biological Process,Biological Process,Biological Process,Biological Process,Molecular Function,Biological Process,Molecular Function,Biological Process,Biological Process	-0.439385	0.302647	0.352573	-0.413019	0.937672	0.412458	0.336445	-0.422695	0.565183	-0.310921	0.165067	-0.636988	-0.510068
23	TR379589|c0_g2_i3	Long-chain specific acyl- mitochondrial	EC:1.3.99.13,EC:1.3.99.3,EC:1.3.3.6,EC:1.3.3	GO:0000062,GO:0001659,GO:0004466,GO:0005759,GO:0009055,GO:0009409,GO:0016401,GO:0019254,GO:0031966,GO:0033539,GO:0042413,GO:0042758,GO:0045717,GO:0046322,GO:0050660,GO:0051289,GO:0052890,GO:0055088,GO:0090181	fatty-acyl-CoA binding,temperature homeostasis,long-chain-acyl-CoA dehydrogenase activity,mitochondrial matrix,electron carrier activity,response to cold,palmitoyl-CoA oxidase activity,carnitine metabolic process CoA-linked,mitochondrial membrane,fatty acid beta-oxidation using acyl-CoA dehydrogenase,carnitine catabolic process,long-chain fatty acid catabolic process,negative regulation of fatty …	Molecular Function,Biological Process,Molecular Function,Cellular Component,Molecular Function,Biological Process,Molecular Function,Biological Process,Cellular Component,Biological Process,Biological Process,Biological Process,Biological Process,Biological Process,Molecular Function,Biological Process,Molecular Function,Biological Process,Biological Process	-0.718927	-1.02397	0.94337	-0.379834	-0.103902	0.441964	1.18013	0.189673	0.0677616	0.383919	-0.860775	0.246659	-0.178354
24	TR379589|c0_g2_i7	Long-chain specific acyl- mitochondrial	EC:1.3.99.13,EC:1.3.99.3,EC:1.3.3.6,EC:1.3.3	GO:0000062,GO:0001659,GO:0004466,GO:0005759,GO:0009055,GO:0009409,GO:0016401,GO:0019254,GO:0031966,GO:0033539,GO:0042413,GO:0042758,GO:0045717,GO:0046322,GO:0050660,GO:0051289,GO:0052890,GO:0055088,GO:0090181	fatty-acyl-CoA binding,temperature homeostasis,long-chain-acyl-CoA dehydrogenase activity,mitochondrial matrix,electron carrier activity,response to cold,palmitoyl-CoA oxidase activity,carnitine metabolic process CoA-linked,mitochondrial membrane,fatty acid beta-oxidation using acyl-CoA dehydrogenase,carnitine catabolic process,long-chain fatty acid catabolic process,negative regulation of fatty …	Molecular Function,Biological Process,Molecular Function,Cellular Component,Molecular Function,Biological Process,Molecular Function,Biological Process,Cellular Component,Biological Process,Biological Process,Biological Process,Biological Process,Biological Process,Molecular Function,Biological Process,Molecular Function,Biological Process,Biological Process	1.46811	0.31966	-0.191711	-0.783366	1.62415	0.119704	0.117358	-0.0168961	-0.184169	-0.698473	-0.459464	-0.532374	-0.797613
25	TR379642|c4_g1_i3	steroid 17-alpha-hydroxylase 17,20 lyase-like		GO:0005488,GO:0016491	binding,oxidoreductase activity	Molecular Function,Molecular Function	-0.440225	-0.0844967	0.460823	-0.96209	0.140277	-0.317088	-0.749044	1.59446	-0.221315	0.0347309	0.0523218	1.0726	0.402186
26	TR381223|c2_g1_i4	TPA_exp: poly					0.358317	-0.43183	-0.302714	0.349488	0.567992	-0.0367569	-0.784969	-0.0886241	0.0493205	-0.559843	-0.360099	-0.0996597	1.63513
27	TR381223|c2_g1_i5	TPA_exp: poly					-0.0234474	-0.570133	-0.106466	0.996819	-0.314881	0.164151	-0.664552	-0.224056	0.0729538	0.136395	-0.658357	-0.235332	1.6798
28	TR382329|c2_g1_i1	amiloride-sensitive amine oxidase [copper-containing]-like					0.327801	0.389028	-0.333452	-0.860006	1.9442	-0.68857	-0.725306	0.921704	0.254328	-0.431416	-0.541625	0.242083	-0.321207
29	TR382329|c2_g1_i2	amiloride-sensitive amine oxidase [copper-containing]-like					0.58366	-0.0442776	-0.0966057	-0.794314	1.3337	-0.183819	-0.166377	-0.0573596	-0.489066	-0.741986	1.58661	-0.38441	-0.7071
30	TR382351|c1_g3_i4	RNA-directed DNA polymerase from mobile element jockey-like					0.960143	0.437124	-0.363096	-0.0702053	-0.922727	1.20073	-0.418013	0.859462	0.099776	-0.661217	0.120697	-0.0257487	-0.527847
31	TR383968|c4_g2_i1	RNA-directed DNA polymerase from mobile element jockey-like					1.12298	1.39871	-0.193423	0.520813	-0.687963	-0.0991406	0.351816	-0.328621	0.429199	-0.633706	0.0138208	-0.54476	-0.925449
32	TR383968|c4_g2_i3	RNA-directed DNA polymerase from mobile element jockey-like					-0.218549	1.25766	-0.0664777	-0.455929	-0.0998592	0.245083	-0.53011	0.402718	0.641952	-0.934397	0.534389	-0.600582	-0.385457
33	TR383969|c9_g1_i10	RNA-directed DNA polymerase from mobile element jockey-like					0.532942	1.62615	-0.242702	0.0851477	0.343315	-0.406055	-0.87327	-0.290109	0.398147	-0.214143	0.63461	-0.110191	-1.46271
34	TR383969|c9_g1_i4	RNA-directed DNA polymerase from mobile element jockey-like					0.399461	0.610334	-0.109614	-0.397167	0.684885	0.474012	1.47938	-0.61869	-0.744361	-1.29391	0.985218	-0.861513	-0.818912
35	TR384002|c9_g3_i1	RNA-directed DNA polymerase from mobile element jockey-like					-0.266364	-0.165819	0.193326	0.859582	-0.56976	1.17315	-0.614555	0.166624	-0.0613622	0.824959	-0.710796	0.0458336	-0.510489
36	TR384044|c5_g1_i2	RNA-directed DNA polymerase from mobile element jockey-like					0.151434	0.549139	-0.291013	-0.05239	0.320458	-0.0722752	0.489483	0.370172	-0.131931	-1.07648	0.171319	0.0520076	-0.713574
37	TR384044|c5_g1_i4	RNA-directed DNA polymerase from mobile element jockey-like					0.261179	0.938611	0.106104	-0.318311	0.452982	-0.469305	0.0367282	-0.569288	-0.208127	-0.501953	0.363201	-0.350959	0.424415
38	TR385124|c15_g1_i1	DBH-like monooxygenase 1		GO:0003824	catalytic activity	Molecular Function	0.206862	0.615348	-0.228857	-0.439908	0.894481	-0.330979	-0.623727	-0.439908	0.00942661	-0.4331	1.13957	0.472378	-0.535222
39	TR385150|c10_g1_i7	unnamed protein product		GO:0004930,GO:0007186,GO:0016021	G-protein coupled receptor activity,G-protein coupled receptor signaling pathway,integral component of membrane	Molecular Function,Biological Process,Cellular Component	1.53032	0.720127	-0.441687	-0.261896	-0.0821051	0.786126	-0.170863	0.824246	-0.575961	-0.640823	-0.0752776	-0.29262	-0.909371
40	TR385156|c5_g1_i1	RNA-directed DNA polymerase from mobile element jockey-like					0.0713818	1.15545	0.0106739	-0.951979	0.600407	-0.370918	0.71315	0.119081	-0.379591	0.0800543	0.0887269	-0.362246	-0.284193
41	TR385178|c5_g1_i5	RNA-directed DNA polymerase from mobile element jockey-like					-0.359418	0.615646	0.411246	-0.491142	0.346141	0.284064	0.508147	-0.737179	0.284064	0.311317	-0.0263216	-0.206496	-0.822725
42	TR385552|c4_g6_i2	sorbitol dehydrogenase-like		GO:0008270,GO:0016491,GO:0055114	zinc ion binding,oxidoreductase activity,oxidation-reduction process	Molecular Function,Molecular Function,Biological Process	0.949307	0.659366	-0.206566	-0.722234	0.708014	-0.453698	-0.531534	1.13028	0.453099	-0.482886	0.205968	0.244886	-1.04331
43	TR385552|c4_g6_i3	sorbitol dehydrogenase-like		GO:0008270,GO:0016491,GO:0055114	zinc ion binding,oxidoreductase activity,oxidation-reduction process	Molecular Function,Molecular Function,Biological Process	0.820982	0.0243577	0.247679	-1.26557	0.710988	-0.253961	0.142685	-0.0581379	1.08763	-0.830597	0.206015	0.00269216	-0.573944
44	TR385552|c4_g6_i4	sorbitol dehydrogenase-like		GO:0008270,GO:0016491,GO:0055114	zinc ion binding,oxidoreductase activity,oxidation-reduction process	Molecular Function,Molecular Function,Biological Process	-0.238532	0.932712	-0.00172314	-0.98416	0.209485	-0.484941	1.35193	0.219085	-0.0913265	-0.884956	0.657501	-0.254533	-0.116927
45	TR385601|c6_g1_i2	prolyl 4-hydroxylase subunit alpha-2-like					1.11485	0.709889	-0.134273	0.00609476	1.7668	-0.555865	-0.654171	-0.219863	-0.378816	-0.70308	-0.170465	-0.6439	-0.69232
46	TR385608|c1_g2_i2	RNA-directed DNA polymerase from mobile element jockey-like					1.24171	0.659191	-0.987392	-0.301316	0.0326608	0.565988	-0.257303	0.865013	0.18541	-0.479954	-0.0657199	-0.145978	-1.01328
47	TR386564|c0_g1_i3	RNA-directed DNA polymerase from mobile element jockey-like					0.31389	-0.249352	-0.354959	-0.871264	0.129076	1.53131	0.451766	-0.507504	-0.325624	0.0762722	0.771523	-0.0205348	-0.492836
48	TR386566|c1_g1_i1	RNA-directed DNA polymerase from mobile element jockey-like					-0.0430263	1.34734	-0.479846	-0.0376992	-0.250782	-0.394613	-0.128259	0.558932	-0.469192	-0.538443	0.628184	-0.186857	-0.623677
49	TR386566|c1_g1_i2	RNA-directed DNA polymerase from mobile element jockey-like					-0.282511	2.6403	-0.745416	-0.190695	0.0847532	-0.232777	-0.118007	-0.475707	0.0732762	-0.205997	0.566787	-0.416409	-0.45084
50	TR386615|c2_g3_i7	DBH-like monooxygenase 1		GO:0003824	catalytic activity	Molecular Function	-0.323074	-0.0311384	-1.01365	-0.706471	0.275579	-0.304751	-0.572821	1.30436	0.216761	-0.596225	1.91356	0.801556	-0.342937
51	TR387064|c1_g2_i3	TPA_exp: poly					0.127165	0.34501	0.3172	-0.0257896	1.18549	0.52423	-0.361054	-0.238999	-0.322429	-0.637609	-0.0690495	-0.0736845	-0.476929
52	TR387109|c4_g1_i8	RNA-directed DNA polymerase from mobile element jockey-like					0.605461	0.586831	0.19561	0.316703	0.40985	0.0465739	-0.232869	-0.917506	-0.549572	0.223555	0.596146	-0.884904	-0.912848
53	TR387276|c11_g1_i1	RNA-directed DNA polymerase from mobile element jockey-like					0.564327	1.3336	-0.897829	1.70179	-0.228294	0.346807	-0.0977818	0.336196	-0.385332	-0.480829	-0.384271	-1.10368	-0.800211
54	TR389951|c1_g1_i2	microtubule-associated futsch-like					0.893957	0.993529	-0.585394	-1.15438	1.02198	-0.542721	-0.400475	1.45583	-0.315128	-0.88411	0.993529	-0.642293	-0.244006
55	TR389954|c18_g1_i3	RNA-directed DNA polymerase from mobile element jockey-like					0.933605	1.16021	1.17787	-0.714466	0.459785	0.262605	-0.281847	0.0507099	-0.0876104	-1.03819	0.262605	-0.743896	-1.29718
56	TR389956|c5_g1_i1	RNA-directed DNA polymerase from mobile element jockey-like					0.11803	-0.215533	-0.65139	-0.6336	1.89259	-0.0598704	0.0335274	0.651732	0.264798	-0.437909	0.0602125	-0.131031	-0.371196
57	TR389956|c6_g1_i2	RNA-directed DNA polymerase from mobile element jockey-like					0.680328	1.55756	-0.898948	-0.358213	-0.105177	-0.223829	-0.327017	0.294641	0.128928	-0.534992	1.09708	-0.00865537	-1.0544
58	TR389956|c6_g2_i2	RNA-directed DNA polymerase from mobile element jockey-like					0.962585	1.6604	-0.312574	-0.267033	-0.296415	0.545367	0.100236	0.0407386	-0.171543	-0.922242	0.496887	-1.02802	-0.394843
59	TR389956|c6_g2_i3	RNA-directed DNA polymerase from mobile element jockey-like					0.73142	1.06627	-1.04284	-0.583967	0.501208	-0.430492	0.215187	0.940703	0.11442	-1.32576	0.915899	-0.519632	-0.447545
60	TR389969|c8_g1_i11	RNA-directed DNA polymerase from mobile element jockey-like					-0.428048	-0.453985	0.489172	-0.0484275	0.805129	-0.43748	0.566982	-0.60489	0.592919	-0.430406	-0.439838	-0.60489	0.864077
61	TR389969|c8_g1_i2	RNA-directed DNA polymerase from mobile element jockey-like					0.416744	-0.00391708	0.500876	-0.710185	-0.404652	0.047005	-0.68583	0.618218	0.443312	-0.358158	0.806409	0.100141	-0.27624
62	TR389969|c8_g1_i4	RNA-directed DNA polymerase from mobile element jockey-like					-0.189906	-0.120878	1.37744	-0.405112	-0.128999	0.488195	-0.202087	-0.719799	-0.0315469	0.0740258	0.679038	-0.153361	-0.600015
63	TR389969|c8_g1_i6	RNA-directed DNA polymerase from mobile element jockey-like					0.109876	0.118512	0.287778	-0.207928	0.393137	-0.489461	-0.0956602	-0.72436	0.633218	-0.912625	0.562402	-0.16993	0.655671
64	TR389979|c6_g2_i3	RNA-directed DNA polymerase from mobile element jockey-like					0.306525	0.379117	-0.800514	-0.271624	0.394673	0.135413	1.22949	0.434858	-0.0434758	-0.222365	1.04541	-1.24126	-1.06496
65	TR389993|c15_g1_i1	RNA-directed DNA polymerase from mobile element jockey-like					0.283495	1.76318	-0.657394	-0.705645	0.291537	-0.0760877	0.0181161	1.23587	-0.109404	-0.730919	1.13133	-0.709092	-0.952643
66	TR389993|c15_g1_i3	RNA-directed DNA polymerase from mobile element jockey-like					0.235855	1.10353	-0.100492	-0.57089	-0.129739	0.143238	0.252916	0.953639	0.160299	-0.0809932	-0.378343	-0.36372	-0.799995
67	TR389993|c15_g1_i4	RNA-directed DNA polymerase from mobile element jockey-like					1.62563	-0.105746	-0.334243	0.893696	-0.1429	0.678203	0.256505	-0.831178	-0.585032	-0.529301	-0.0091456	-0.0035725	-1.14048
68	TR389993|c15_g2_i1	RNA-directed DNA polymerase from mobile element jockey-like					0.684055	1.23261	-0.553845	-0.423356	0.168368	-0.325316	-0.0362081	0.231453	-0.0272953	-0.854233	0.857853	-0.733493	-1.22801
69	TR390002|c17_g3_i1	RNA-directed DNA polymerase from mobile element jockey-like					0.791659	1.96063	-0.810907	-0.0182193	0.138408	-0.0239496	-0.073612	0.38863	0.17088	-0.973265	0.123127	-0.87394	-0.352485
70	TR390003|c27_g1_i2	RNA-directed DNA polymerase from mobile element jockey-like					0.914986	1.78016	-0.289578	0.404259	0.107208	0.110652	0.535133	-0.00493981	0.00876472	-0.743334	0.0539681	-0.706741	-1.68615
71	TR390003|c27_g2_i2	RNA-directed DNA polymerase from mobile element jockey-like					-0.455734	1.10086	0.277003	0.0390851	1.21665	0.208665	-0.468389	-0.0735462	-0.407644	-0.238697	0.0713559	0.138429	-1.1948
72	TR390009|c5_g1_i3	RNA-directed DNA polymerase from mobile element jockey-like					0.738319	1.60295	-0.0939796	-0.200829	-0.0813264	-0.0166546	-0.296431	0.0093547	0.604757	-0.847547	-0.134751	-0.48904	-1.02329
73	TR390009|c5_g1_i5	RNA-directed DNA polymerase from mobile element jockey-like					-0.238278	-0.515041	-0.515041	-0.286179	1.76825	-0.515041	0.123643	-0.515041	0.0464683	-0.304808	0.693136	-0.145137	-0.515041
74	TR390009|c5_g1_i8	RNA-directed DNA polymerase from mobile element jockey-like					0.465608	2.00759	0.493295	-0.624852	-0.516232	-0.190372	0.190863	1.15992	-0.371405	-0.565217	-0.0987901	-0.739861	-0.373535
75	TR390034|c4_g2_i2	RNA-directed DNA polymerase from mobile element jockey-like					1.5543	0.487813	0.0788027	0.143786	0.537505	0.0444001	0.831839	-1.50563	0.285219	-1.1941	-0.276692	-0.720104	-0.540446
76	TR390035|c7_g1_i3	RNA-directed DNA polymerase from mobile element jockey-like					0.00300908	-0.0947862	0.250757	0.0747256	-0.459888	-0.505526	0.654977	-0.518566	0.1986	-0.577243	0.785371	-0.655479	-0.159983
77	TR390035|c7_g1_i4	RNA-directed DNA polymerase from mobile element jockey-like					1.24353	0.898991	-0.569047	-0.00230461	0.442101	-0.284427	0.00518538	-0.160843	-0.194548	-0.416751	-0.164588	0.0101787	-0.594014
78	TR390044|c6_g1_i1	very KIND-like		GO:0044464,GO:0044763,GO:0050794	cell part,single-organism cellular process,regulation of cellular process	Cellular Component,Biological Process,Biological Process	-0.679142	-0.0331289	-0.444228	-0.679142	1.18059	0.612884	0.456275	0.0549638	-0.0918573	-0.522533	0.12348	0.945679	-0.679142
79	TR390044|c6_g1_i2	very KIND-like		GO:0044464,GO:0044763,GO:0050794	cell part,single-organism cellular process,regulation of cellular process	Cellular Component,Biological Process,Biological Process	1.2329	1.07101	-0.21517	-0.709853	0.729225	-0.305112	-0.476003	0.0411659	-0.368072	-0.601922	0.639283	-0.68287	-0.51198
80	TR390045|c9_g1_i4	RNA-directed DNA polymerase from mobile element jockey-like					0.0911821	0.359983	0.348966	-0.490485	-0.719627	0.716915	0.412862	0.253124	-0.162196	-0.699797	0.0889788	0.430488	0.082369
81	TR390327|c2_g3_i2	multiple epidermal growth factor-like domains 6- partial					1.34996	1.56474	-0.553158	-0.126317	1.05361	-0.243222	0.259744	0.258384	-0.327503	-1.10234	0.0422449	-1.10506	-0.903874
82	TR390757|c1_g1_i1	RNA-directed DNA polymerase from mobile element jockey-like					-0.805938	-0.0607531	-0.69311	-0.367748	-0.808561	0.0756891	0.0153397	0.794635	1.35352	-0.467456	0.731661	0.450905	0.448281
83	TR390757|c1_g2_i3	RNA-directed DNA polymerase from mobile element jockey-like					-0.26183	0.83188	-1.05503	-0.0185561	-0.476484	-0.824018	-0.141215	0.252316	1.57806	-0.850594	0.743975	0.813482	-0.400844
84	TR391568|c4_g1_i2	microtubule-associated futsch-like					0.459379	0.0916063	-0.477565	-0.5914	2.46461	-0.337461	-0.398757	0.459379	-0.258653	-0.5914	0.214197	-0.425026	-0.521348
85	TR391573|c0_g2_i1	microtubule-associated futsch-like					-0.299118	0.726794	0.0669834	-0.770707	0.977066	0.42688	-0.998227	-0.0219565	0.26141	-0.828621	0.501341	0.323461	0.193154
86	TR391573|c0_g2_i2	microtubule-associated futsch-like					0.700497	-0.0451209	-0.291715	-1.13655	1.82111	-0.663794	0.504973	1.10468	-0.0903541	-0.709027	0.669855	-0.745505	-1.13655
87	TR391578|c7_g1_i5	hypothetical protein CGI_10012723					0.873663	-0.189832	-0.687246	-0.415091	0.693623	-0.616904	0.116656	-0.131632	0.655102	0.466688	0.69446	-0.26101	-0.787733
88	TR391600|c7_g1_i1	RNA-directed DNA polymerase from mobile element jockey-like		GO:0003824	catalytic activity	Molecular Function	0.157497	1.5001	0.238053	0.426017	-0.446673	-0.17144	-0.191579	-0.0975967	0.0903673	0.0299503	0.0903673	-0.90987	-0.963574
89	TR391601|c3_g1_i3	RNA-directed DNA polymerase from mobile element jockey-like					0.037975	1.13205	0.178092	-0.757714	0.710245	-0.446263	-0.0948818	-0.297797	-0.383827	-0.47385	-0.0905258	1.04783	-0.499986
90	TR391601|c4_g1_i10	RNA-directed DNA polymerase from mobile element jockey-like					0.386221	0.276708	1.2874	0.612771	-0.920411	-0.329375	0.452264	-1.62848	0.194783	0.468147	0.142952	-0.591872	-0.446412
91	TR391601|c4_g1_i2	RNA-directed DNA polymerase from mobile element jockey-like					0.278282	-0.313141	-0.313141	0.365332	-0.313141	-0.313141	-0.233773	-0.313141	-0.313141	0.0913822	-0.313141	-0.121121	-0.095518
92	TR391601|c4_g1_i4	RNA-directed DNA polymerase from mobile element jockey-like					-0.149757	1.65073	-0.221232	-0.375527	1.1436	-0.399352	0.0555916	1.39433	-0.0896273	-0.994977	-0.191734	0.386872	-1.22528
93	TR391601|c4_g1_i7	RNA-directed DNA polymerase from mobile element jockey-like					0.0760437	0.303938	-0.0686999	-0.499851	0.642699	-0.265798	0.0945216	-0.100266	-0.364346	-0.570683	-0.122594	1.49268	-0.429019
94	TR391633|c23_g4_i2	RNA-directed DNA polymerase from mobile element jockey-like					1.13723	1.32496	0.0457945	0.0550742	0.519773	0.130026	-0.912869	0.187131	-0.400345	-1.01066	1.04586	-0.435322	-1.52319
95	TR391633|c23_g4_i3	RNA-directed DNA polymerase from mobile element jockey-like					0.606985	1.96301	-0.735727	-0.59594	0.113453	-0.0738799	-0.29925	0.483365	0.467199	-0.738579	0.988308	-0.612106	-0.937324
96	TR391633|c23_g4_i5	RNA-directed DNA polymerase from mobile element jockey-like					-0.056891	1.10802	-0.546581	0.201837	0.238438	0.403771	0.18543	0.0775213	-0.700556	-0.829289	-0.491049	-0.387558	-0.199507
97	TR392843|c0_g1_i1	RNA-directed DNA polymerase from mobile element jockey-like					-0.85139	-0.277307	1.43054	0.952136	0.0447142	0.727853	0.985058	-0.0607401	-0.363728	-0.543772	-0.298913	0.111588	-0.93061
98	TR394940|c2_g1_i1	cytochrome b-245 heavy chain-like					0.432667	-0.0865334	0.136632	-0.2596	1.1887	-0.318807	1.3982	-0.305144	-0.241383	-0.737811	-0.327916	-0.44633	-0.528309
99	TR395797|c7_g2_i1	dimethylaniline monooxygenase [N-oxide-forming] 5-like	EC:1.14.13.8,EC:1.14.13	GO:0000166,GO:0004499,GO:0005783,GO:0017144,GO:0044422,GO:0044425,GO:0050662	nucleotide binding,NN-dimethylaniline monooxygenase activity,endoplasmic reticulum,drug metabolic process,organelle part,membrane part,coenzyme binding	Molecular Function,Molecular Function,Cellular Component,Biological Process,Cellular Component,Cellular Component,Molecular Function	0.556728	0.681722	0.501853	-0.616997	1.69082	-0.351766	0.078092	0.675625	-0.552976	-0.836499	-0.245064	-0.595657	-0.540781
100	TR395797|c7_g2_i2	dimethylaniline monooxygenase [N-oxide-forming] 5-like	EC:1.14.13.8,EC:1.14.13	GO:0000166,GO:0004499,GO:0005783,GO:0017144,GO:0044422,GO:0044425,GO:0050662	nucleotide binding,NN-dimethylaniline monooxygenase activity,endoplasmic reticulum,drug metabolic process,organelle part,membrane part,coenzyme binding	Molecular Function,Molecular Function,Cellular Component,Biological Process,Cellular Component,Cellular Component,Molecular Function	0.251628	0.763915	0.803937	-0.828977	1.13746	0.208937	-0.364717	-0.144594	0.238287	-0.460771	0.230283	-0.682228	-1.0451
101	TR395797|c7_g2_i3	dimethylaniline monooxygenase [N-oxide-forming] 5-like		GO:0000166,GO:0004497,GO:0005783,GO:0044422,GO:0044425,GO:0050662	nucleotide binding,monooxygenase activity,endoplasmic reticulum,organelle part,membrane part,coenzyme binding	Molecular Function,Molecular Function,Cellular Component,Cellular Component,Cellular Component,Molecular Function	1.31963	0.681109	0.366164	-0.925256	1.56411	-0.318375	-0.17025	0.449574	-0.268041	-0.951142	-0.134297	-0.604558	-0.738302
102	TR395797|c7_g3_i1	dimethylaniline monooxygenase [N-oxide-forming] 5-like	EC:1.14.13.8,EC:1.14.13	GO:0000166,GO:0004499,GO:0005783,GO:0017144,GO:0044422,GO:0044425,GO:0050662	nucleotide binding,NN-dimethylaniline monooxygenase activity,endoplasmic reticulum,drug metabolic process,organelle part,membrane part,coenzyme binding	Molecular Function,Molecular Function,Cellular Component,Biological Process,Cellular Component,Cellular Component,Molecular Function	1.00102	0.665732	0.198802	-0.912828	0.491337	0.186426	0.228056	0.700049	0.109917	-0.83857	0.421578	-0.93083	-0.846446
103	TR395867|c6_g5_i2	RNA-directed DNA polymerase from mobile element jockey-like		GO:0003824,GO:0090304	catalytic activity,nucleic acid metabolic process	Molecular Function,Biological Process	0.934566	1.17128	-0.230296	-0.774033	0.416625	-0.455377	-0.154931	-0.133687	-0.369897	0.145515	0.594162	-0.858501	-0.624315
104	TR395867|c6_g8_i1	RNA-directed DNA polymerase from mobile element jockey-like					0.312862	0.382097	-0.845784	0.372404	-0.0845465	0.587378	1.05021	-0.466377	0.418099	0.231511	-0.453222	-0.475378	-0.861708
105	TR395867|c7_g4_i4	RNA-directed DNA polymerase from mobile element jockey-like					1.06926	1.10605	-0.160584	-0.533743	-0.150072	0.16212	0.00129373	-0.594184	-0.483287	-0.247829	0.0874882	-0.0281385	-0.80494
106	TR395965|c2_g5_i1	thioredoxin		GO:0042100,GO:0044710,GO:0050789	B cell proliferation,single-organism metabolic process,regulation of biological process	Biological Process,Biological Process,Biological Process	-0.215889	-0.224623	0.548615	-0.430115	0.089821	1.39219	0.282901	-0.350585	0.549075	0.290716	-0.429656	-0.332656	-0.972118
107	TR395965|c2_g5_i4	thioredoxin		GO:0042100,GO:0044710,GO:0050789	B cell proliferation,single-organism metabolic process,regulation of biological process	Biological Process,Biological Process,Biological Process	0.654713	0.720906	-0.706973	0.845654	-0.664421	-0.129057	-0.587317	1.17953	-0.380736	0.703448	-0.715339	0.143353	-0.366552
108	TR398761|c10_g2_i2	RNA-directed DNA polymerase from mobile element jockey-like					-0.490579	0.729607	0.399019	-0.721492	0.73376	-0.606866	1.13246	-0.174942	-0.183248	0.845894	-0.236408	-0.6783	-0.513836
109	TR398761|c10_g3_i1	RNA-directed DNA polymerase from mobile element jockey-like					0.0507697	0.721565	0.132467	-0.674748	-0.171973	1.07585	-0.0530226	0.111401	-0.236714	-0.101579	0.422777	-0.10235	-0.956066
110	TR401887|c10_g2_i4	thioredoxin domain-containing 12-like isoform X2					0.136471	-0.178848	-0.480196	0.462871	-0.239792	0.524538	0.778431	0.708092	-0.796238	0.232343	0.0321675	0.0615555	-0.783712
111	TR401897|c4_g2_i2	microtubule-associated futsch-like					0.458854	2.01719	-0.205354	0.0948168	0.00540406	-0.448046	-0.250061	-0.4225	0.324735	-0.467206	0.59936	-0.882336	-0.729057
112	TR401927|c7_g1_i5	RNA-directed DNA polymerase from mobile element jockey-like					0.879012	0.975735	-0.756071	0.0775911	1.62056	-0.0928259	-0.138885	-0.33924	0.0729853	-0.640924	0.487513	-0.746859	-0.852794
113	TR403648|c2_g2_i1	catalase-like isoform X1	EC:1.11.1.7,EC:1.11.1.6	GO:0004096,GO:0006979,GO:0020037,GO:0042744,GO:0046872,GO:0055114,GO:0098869	catalase activity,response to oxidative stress,heme binding,hydrogen peroxide catabolic process,metal ion binding,oxidation-reduction process,cellular oxidant detoxification	Molecular Function,Biological Process,Molecular Function,Biological Process,Molecular Function,Biological Process,Biological Process	-0.0107593	0.130895	0.300024	-1.1497	0.672179	0.28932	0.232587	0.30716	1.18563	-0.735445	-0.658373	0.33071	-0.307984
114	TR403648|c2_g4_i1	catalase-like isoform X1	EC:1.11.1.7,EC:1.11.1.6	GO:0004096,GO:0006979,GO:0020037,GO:0042744,GO:0046872,GO:0055114,GO:0098869	catalase activity,response to oxidative stress,heme binding,hydrogen peroxide catabolic process,metal ion binding,oxidation-reduction process,cellular oxidant detoxification	Molecular Function,Biological Process,Molecular Function,Biological Process,Molecular Function,Biological Process,Biological Process	0.547448	0.156312	0.436493	-1.34933	1.88639	-0.180337	-0.146114	0.268033	0.548349	-0.945138	-0.158543	-0.0527205	-0.52113
115	TR403648|c2_g5_i3	catalase-like isoform X1	EC:1.11.1.7,EC:1.11.1.6	GO:0004096,GO:0006979,GO:0020037,GO:0042744,GO:0046872,GO:0055114,GO:0098869	catalase activity,response to oxidative stress,heme binding,hydrogen peroxide catabolic process,metal ion binding,oxidation-reduction process,cellular oxidant detoxification	Molecular Function,Biological Process,Molecular Function,Biological Process,Molecular Function,Biological Process,Biological Process	0.369374	0.793358	0.529016	-1.34953	0.558895	-0.398958	0.645445	0.231709	0.575563	-0.91653	-0.0389299	-0.132024	-0.370437
116	TR403929|c0_g1_i1	TPA_exp: poly					-0.475413	-0.427317	0.462464	-0.751966	-0.126715	0.149838	-0.174811	0.372284	-0.3191	0.0416218	0.811162	0.474488	0.306151
117	TR403929|c0_g1_i2	TPA_exp: poly					0.296952	-0.13426	0.420156	-0.688677	0.584428	0.235351	-0.462803	-0.750279	-0.421736	0.502292	0.687097	0.091613	-0.380668
118	TR405633|c2_g1_i1	epidermal retinol dehydrogenase 2-like isoform X1		GO:0016021	integral component of membrane	Cellular Component	0.00435053	0.713244	0.452942	-1.0207	1.47132	-0.337099	-0.0395601	0.276772	0.28573	-0.794472	0.156457	-0.14354	-0.754425
119	TR405670|c3_g1_i3	ras-like GTP-binding RHO		GO:0005525,GO:0005622,GO:0005886,GO:0007264,GO:0044319,GO:1902766	GTP binding,intracellular,plasma membrane,small GTPase mediated signal transduction,wound healing spreading of cells,skeletal muscle satellite cell migration	Molecular Function,Cellular Component,Cellular Component,Biological Process,Biological Process,Biological Process	1.41497	0.672186	0.195101	-0.532818	1.92665	-0.375164	-0.0532309	0.309993	-0.450679	-0.945429	0.0824903	-0.930414	-1.03081
120	TR405679|c4_g2_i2	3-oxoacyl-[acyl-carrier- ] chloroplastic-like					1.6997	1.17956	0.195475	-0.463233	1.34738	-0.345451	-0.204318	-0.401776	-0.522253	-0.520456	-0.511732	-0.620789	-0.789123
121	TR405773|c5_g1_i1	RNA-directed DNA polymerase from mobile element jockey-like					0.317319	1.01939	0.0706452	-0.316444	-0.0697694	0.305934	-0.346804	-0.139977	1.14083	-0.528963	0.662663	-0.718713	-1.14375
122	TR405787|c2_g1_i2	multiple epidermal growth factor-like domains 6- partial					0.337957	-0.11511	0.401125	-0.476692	1.68191	0.379343	-0.476692	-0.244713	-0.130357	-0.476692	-0.156496	-0.169565	-0.476692
123	TR405787|c2_g1_i3	multiple epidermal growth factor-like domains 6- partial					-0.427134	-0.304961	-0.809148	0.944592	-1.29538	0.962549	0.0263523	0.236724	0.289008	0.881921	0.0583921	0.487233	-0.511987
124	TR405787|c2_g1_i4	multiple epidermal growth factor-like domains 6- partial					0.56348	1.20011	-0.650626	-0.588969	-0.303739	0.144909	0.730408	-0.712034	0.038136	-0.212004	0.663236	-0.281682	-0.47618
125	TR405787|c2_g1_i5	multiple epidermal growth factor-like domains 6- partial					1.79229	0.776185	0.36121	-0.099012	0.207372	-0.0279103	-0.390314	1.1485	-1.13408	-0.33731	-0.646711	-0.619994	-0.751855
126	TR405796|c11_g2_i5	RNA-directed DNA polymerase from mobile element jockey-like					1.14805	1.60821	-0.57122	-0.7187	0.65678	-0.772208	0.0414427	1.0422	0.0681965	-0.829728	0.299951	-0.46387	-1.08322
127	TR405816|c0_g1_i1	dual oxidase 1-like		GO:0050896	response to stimulus	Biological Process	0.291737	0.779138	-0.713526	-0.500289	0.626825	-0.0738131	-0.0433505	1.10661	-0.51552	-0.149969	0.611594	-0.469826	-0.180432
128	TR405816|c0_g1_i3	dual oxidase 1-like		GO:0050896	response to stimulus	Biological Process	0.0681649	0.629389	-0.532444	-0.581674	1.04292	-0.552136	-0.709672	-0.517675	-0.0696797	-0.709672	1.94876	-0.148448	-0.246908
129	TR405827|c3_g1_i2	RNA-directed DNA polymerase from mobile element jockey-like					-0.914346	0.049234	0.731477	0.26727	1.33635	-0.253203	-0.351671	0.829945	-0.485307	-0.647075	0.689276	0.112535	-0.689276
130	TR405827|c3_g1_i3	RNA-directed DNA polymerase from mobile element jockey-like					0.863541	0.539367	0.15516	-0.709304	-0.58924	0.431309	-0.175017	0.689448	-0.0849688	-0.57123	-0.0309397	0.245209	-0.157007
131	TR405827|c3_g1_i5	RNA-directed DNA polymerase from mobile element jockey-like					1.33109	-0.366151	0.431984	0.14831	0.191582	-0.495968	0.340631	-0.753198	-0.327686	0.201198	-0.130557	-0.943115	-0.00554774
132	TR410696|c4_g2_i4	RNA-directed DNA polymerase from mobile element jockey-like					1.3432	0.84123	-0.0234357	-0.838775	0.585893	-0.760433	-0.119187	-0.0248865	-0.18012	0.0636112	0.130347	-0.139498	-0.505095
133	TR410757|c0_g1_i1	RNA-directed DNA polymerase from mobile element jockey-like					0.651977	2.02893	-0.483078	-0.631938	0.419384	-0.464471	-0.250485	0.898526	0.233309	-0.780798	-0.306307	-0.269093	-0.501686
134	TR410759|c4_g3_i1	aldehyde dehydrogenase family 3 member B1-like isoform X1	EC:1.2.1.5	GO:0004030,GO:0006081,GO:0016021,GO:0055114	aldehyde dehydrogenase [NAD(P)+] activity,cellular aldehyde metabolic process,integral component of membrane,oxidation-reduction process	Molecular Function,Biological Process,Cellular Component,Biological Process	0.292276	-0.0472291	1.03775	-0.95672	1.63547	0.273149	-0.423554	0.839548	0.235373	-0.766884	0.0933547	-0.770231	-0.795575
135	TR410762|c1_g1_i1	toll-like receptor 7-like					-0.204385	0.0506617	-0.565971	-0.265726	1.34849	-0.582113	-0.714479	0.141058	0.576898	0.0797177	0.350907	-0.217299	0.463902
136	TR410940|c3_g5_i1	hypothetical protein LOTGIDRAFT_230877					-0.317679	0.506324	-1.31041	-0.620546	-0.11717	-0.370961	0.255337	-0.512346	0.621301	-0.11717	0.917625	0.915288	0.705431
137	TR412444|c7_g3_i5	RNA-directed DNA polymerase from mobile element jockey-like					0.0286853	0.959073	0.107787	-0.412025	-0.174719	-0.63803	-0.148352	-0.042883	-0.675697	-0.468526	2.18327	-0.19732	-0.803767
138	TR415609|c2_g3_i1	TPA_exp: poly					0.604976	0.554297	-0.344192	-0.728505	1.19623	0.309351	0.257616	0.65671	-0.572246	-0.772849	-0.433936	-0.0823528	-0.423378
139	TR415613|c0_g2_i1	RNA-directed DNA polymerase from mobile element jockey-like					0.627473	-0.456876	0.288921	-0.812602	0.0509527	-0.214001	-0.120777	0.840909	0.975839	0.149084	-0.106057	0.308547	-0.783162
140	TR417549|c0_g1_i2	PREDICTED: uncharacterized protein LOC101846051					0.516236	0.604758	0.33804	-1.12718	1.61242	-0.156308	-0.116645	1.10457	0.0264861	-1.02257	0.0402819	-0.24713	-0.959911
141	TR417581|c1_g1_i1	TPA_exp: poly					1.23175	1.21999	-0.14334	-0.961784	0.918794	-0.152554	-0.4331	-0.839462	0.0517393	-0.489654	0.549605	-0.140798	-0.844546
142	TR417634|c1_g1_i1	disulfide isomerase	EC:5.3.4.1	GO:0003756,GO:0005783,GO:0045454	protein disulfide isomerase activity,endoplasmic reticulum,cell redox homeostasis	Molecular Function,Cellular Component,Biological Process	1.54525	1.15936	-0.475697	-0.0817109	0.39236	-0.451423	0.0137307	-0.403207	-0.691348	-0.482962	0.783703	-0.229167	-1.09821
143	TR419217|c5_g2_i2	RNA-directed DNA polymerase from mobile element jockey-like					0.569831	0.0915273	-0.800125	0.262772	-0.392681	0.930035	-0.448779	-0.138767	0.0915273	-0.566879	0.0472399	-0.0265724	-0.259819
144	TR419229|c20_g2_i1	RNA-directed DNA polymerase from mobile element jockey-like		GO:0003824,GO:0090304	catalytic activity,nucleic acid metabolic process	Molecular Function,Biological Process	0.965594	0.313543	-0.557809	-0.671845	0.0123708	0.652726	0.0474587	-0.556347	-0.148449	-0.373597	0.942202	-0.411609	-0.133829
145	TR419229|c20_g2_i2	RNA-directed DNA polymerase from mobile element jockey-like					0.189406	0.900345	-0.0880338	0.224086	0.605566	-0.530203	0.935025	-0.239759	-0.920353	-0.573553	0.909015	-0.608233	-0.538873
146	TR419229|c20_g2_i3	RNA-directed DNA polymerase from mobile element jockey-like					0.889774	0.30112	0.580731	-0.640728	0.374701	0.00679217	-0.640728	-0.640728	-0.434699	-0.316968	-0.184521	0.242254	-0.155088
147	TR419229|c20_g2_i5	RNA-directed DNA polymerase from mobile element jockey-like		GO:0003824,GO:0090304	catalytic activity,nucleic acid metabolic process	Molecular Function,Biological Process	-0.0961581	0.41242	-0.0676397	-0.476403	0.94001	0.540752	-0.0438744	0.69998	0.322111	-0.424119	-0.552452	-0.733068	-0.894673
148	TR419229|c20_g2_i6	RNA-directed DNA polymerase from mobile element jockey-like					-0.699018	0.123033	0.105162	-0.556053	-0.189704	0.265998	-0.279057	1.82521	1.73139	-0.296928	-0.815177	0.05155	-0.305863
149	TR419277|c15_g1_i1	RNA-directed DNA polymerase from mobile element jockey-like					0.355258	1.02698	0.0886357	-0.747402	1.52922	0.119638	-0.307164	0.391428	-0.523149	-0.705031	-0.103581	-0.25136	-0.818708
150	TR419277|c17_g1_i4	RNA-directed DNA polymerase from mobile element jockey-like		GO:0005488	binding	Molecular Function	0.769681	1.87544	-0.369332	0.613794	0.395553	0.593009	-0.0159884	-0.213445	-0.581338	-0.96378	-0.325683	-0.730989	-1.04276
151	TR419290|c4_g2_i1	RNA-directed DNA polymerase from mobile element jockey-like					-0.0163841	1.11636	-0.442372	-0.316512	0.787184	-0.907086	-0.0647918	0.0901128	0.215973	-0.481098	-0.0938365	0.477374	0.274062
152	TR419297|c19_g5_i1	RNA-directed DNA polymerase from mobile element jockey-like					1.3025	1.17945	-0.404036	-0.362266	1.07352	0.173952	-0.054274	0.109158	-0.522804	-0.50217	-0.0175365	-0.789025	-1.18886
153	TR420238|c5_g2_i1	RNA-directed DNA polymerase from mobile element jockey-like					0.440272	1.4718	-0.532316	-0.225804	0.340066	-0.243487	-0.0666529	0.304699	-0.249382	-0.768095	0.493322	0.00408079	-0.579472
154	TR422495|c1_g1_i1	RNA-directed DNA polymerase from mobile element jockey-like					1.04049	1.25452	-0.758083	-0.775108	0.271933	-0.721601	0.169783	-0.289286	-0.0807288	-0.743491	1.78352	0.0372307	-1.02197
155	TR422495|c1_g1_i3	RNA-directed DNA polymerase from mobile element jockey-like					0.410732	0.0145744	-0.473446	-0.73181	0.528431	-0.111737	0.0490229	-0.00982666	-0.395937	-0.789224	1.60208	0.132273	-0.616982
156	TR422575|c5_g3_i3	RNA-directed DNA polymerase from mobile element jockey-like					0.164654	0.0834427	-0.686134	0.373484	-0.589454	0.566845	-0.49664	1.50271	-0.210466	0.185924	0.11438	0.309675	-0.403827
157	TR422575|c5_g3_i4	RNA-directed DNA polymerase from mobile element jockey-like					0.0449682	-0.0497413	-0.588606	-0.484099	-0.0334121	0.64915	0.335628	-0.763329	0.0972217	0.704669	0.286641	-0.262021	-0.346933
158	TR422632|c3_g1_i1	TPA_exp: poly					-0.874433	-0.0832734	-0.700248	0.354632	-0.278621	-0.46583	0.825095	-0.0189713	0.615096	0.0209123	0.159284	1.0644	-0.428388
159	TR422632|c3_g1_i2	TPA_exp: poly					0.831421	0.920939	0.826448	-0.0919409	-0.10023	-0.791508	-0.204667	-0.429291	-0.440067	-0.788192	-0.00905382	0.591049	-0.146646
160	TR423524|c1_g2_i3	RNA-directed DNA polymerase from mobile element jockey-like					0.0362835	1.12834	-0.091892	-0.614848	-0.179051	-0.153416	-0.307227	1.41802	0.374667	-1.39928	0.210602	0.364413	-0.876326
161	TR425137|c10_g3_i1	RNA-directed DNA polymerase from mobile element jockey-like					-0.544533	1.04921	-0.349898	-0.978041	0.0665476	0.20115	0.646664	1.13041	-0.00675684	-0.182435	1.22046	-0.936965	-0.590665
162	TR425173|c0_g1_i7	RNA-directed DNA polymerase from mobile element jockey-like		GO:0003676,GO:0005622,GO:0006355,GO:0046872	nucleic acid binding,intracellular,regulation of transcription DNA-templated,metal ion binding	Molecular Function,Cellular Component,Biological Process,Molecular Function	1.10917	-1.10309	-0.0167135	0.259819	-0.253742	-0.609284	0.141305	-0.579656	-0.0562182	-0.273494	0.674619	0.437591	0.240067
163	TR425193|c1_g1_i4	RNA-directed DNA polymerase from mobile element jockey-like					-0.0702129	0.130905	0.533142	-1.01392	0.595024	0.378435	0.0535522	-0.480185	0.208258	-0.642626	0.780672	0.393906	-0.843744
164	TR425211|c10_g3_i1	RNA-directed DNA polymerase from mobile element jockey-like					0.14742	-0.324457	-1.02503	0.127155	-0.654481	1.647	-0.0581217	0.885632	-0.0812813	0.280587	0.260323	-0.095756	-0.367881
165	TR426044|c3_g2_i4	RNA-directed DNA polymerase from mobile element jockey-like					0.297847	-0.0280538	0.615989	-0.866085	0.729278	0.906196	-0.777626	0.481749	0.412689	-0.475004	-0.305846	-0.226698	-0.262392
166	TR426044|c3_g3_i1	RNA-directed DNA polymerase from mobile element jockey-like		GO:0003824,GO:0090304	catalytic activity,nucleic acid metabolic process	Molecular Function,Biological Process	0.294588	1.40993	-0.542964	0.712109	0.10047	0.316343	-0.647553	-0.103688	-0.235889	-0.499455	-0.199911	0.499583	-0.567229
167	TR426044|c3_g3_i2	RNA-directed DNA polymerase from mobile element jockey-like		GO:0003824,GO:0090304	catalytic activity,nucleic acid metabolic process	Molecular Function,Biological Process	0.0304152	-0.431728	0.697875	-0.132822	1.31745	-0.196666	-0.230765	0.0394839	-0.227137	-0.523141	0.0275132	-1.02591	0.602109
168	TR426044|c3_g3_i3	RNA-directed DNA polymerase from mobile element jockey-like					-0.988056	-0.834971	0.00220795	-0.174796	0.222267	1.52827	1.00682	0.554746	0.260538	-0.251338	-0.653184	-0.208283	-0.5001
169	TR426052|c1_g4_i2	RNA-directed DNA polymerase from mobile element jockey-like					-0.42772	-0.757015	0.27791	1.47513	0.146192	0.193234	0.920033	-0.183102	-0.674691	0.301431	-0.481819	0.122671	-0.408904
170	TR426055|c3_g1_i2	RNA-directed DNA polymerase from mobile element jockey-like					0.15017	0.749215	-0.121737	-0.763268	0.666368	0.035459	-0.474367	0.855428	-0.230075	-0.618817	0.863926	-0.14298	-0.546592
171	TR426055|c3_g1_i9	RNA-directed DNA polymerase from mobile element jockey-like					0.377761	0.770076	-0.376263	-0.376263	-0.376263	-0.376263	0.553051	-0.376263	1.10953	-0.081331	-0.376263	-0.376263	-0.0952429
172	TR426064|c3_g6_i3	microtubule-associated futsch-like					1.58019	1.39512	-0.67847	0.330985	0.5497	-0.337779	0.4109	-0.0139124	-0.40087	-0.745767	0.0239422	-0.779416	-1.10749
173	TR426074|c2_g2_i3	RNA-directed DNA polymerase from mobile element jockey-like					1.45996	-0.423799	-0.526263	-0.802127	0.726946	0.427437	-0.132172	0.0451689	-0.408036	-0.691781	0.600837	0.00181888	-0.321336
174	TR426099|c4_g1_i1	RNA-directed DNA polymerase from mobile element jockey-like					-0.412535	0.987998	0.221517	-0.248805	0.739193	0.938237	-0.504032	-0.427785	-0.39247	-0.154099	-0.259239	-0.409325	-0.138849
175	TR426161|c7_g2_i1	hypothetical protein CAPTEDRAFT_130540		GO:0016021,GO:0016491,GO:0046872,GO:0051537,GO:0055114	integral component of membrane,oxidoreductase activity,metal ion binding,2 iron 2 sulfur cluster binding,oxidation-reduction process	Cellular Component,Molecular Function,Molecular Function,Molecular Function,Biological Process	0.074317	-0.0571669	-0.222951	-0.388735	0.766037	-0.257251	-0.554519	-0.72602	-0.72602	0.67457	-0.302985	0.320135	0.217234
176	TR428028|c2_g1_i1	universal stress A -like					1.80805	0.0480251	-0.462621	-0.794522	0.50311	-0.380011	-0.165079	1.4438	-0.619433	-0.407791	0.290372	-0.343823	-0.31714
177	TR428028|c2_g1_i2	universal stress A -like					1.36466	0.00256459	-0.0819926	-0.950275	1.23952	-0.591752	-0.23033	0.606303	-0.315371	-0.853638	1.12355	-0.0940722	-0.617844
178	TR428041|c3_g2_i1	RNA-directed DNA polymerase from mobile element jockey-like		GO:0005488	binding	Molecular Function	0.421412	1.45805	0.30623	0.483802	-0.113706	-0.248085	-0.192893	-0.41246	0.313429	-0.843193	-0.730411	0.0854638	-0.137702
179	TR428044|c1_g1_i4	RNA-directed DNA polymerase from mobile element jockey-like					0.591867	0.181694	-0.221406	0.443356	1.23541	-1.04882	0.683802	-0.755338	0.386781	-0.348701	0.351421	-0.313341	-0.985176
180	TR429496|c1_g1_i1	RNA-directed DNA polymerase from mobile element jockey-like					-0.754343	0.419302	1.06531	0.648013	-0.997097	0.310966	0.236735	-1.12449	0.595851	0.00401246	-0.206642	0.0822555	0.232723
181	TR429496|c2_g2_i2	RNA-directed DNA polymerase from mobile element jockey-like					-0.580184	-0.950369	0.469766	0.658534	-0.679933	0.754508	0.165352	1.54088	-0.296237	0.353127	-0.189731	0.462811	-0.791406
182	TR429496|c2_g2_i6	RNA-directed DNA polymerase from mobile element jockey-like					0.0488134	-0.91404	-0.805591	-0.295586	0.0663998	1.26813	-0.603347	-0.731581	0.421058	1.69753	-0.228172	-0.0904119	-0.409897
183	TR429496|c2_g2_i7	RNA-directed DNA polymerase from mobile element jockey-like					0.555311	-0.49208	0.903336	-0.432418	-0.415846	-0.258406	0.901679	0.62243	-0.301494	-0.702552	0.797271	-0.0578767	-0.586544
184	TR432605|c4_g4_i1	DBH-like monooxygenase 1					-0.72527	0.0100712	-0.383296	-1.38196	0.348807	-0.624131	-0.486553	0.186621	-0.00923801	-0.52629	1.76621	0.820942	0.323846
185	TR432605|c4_g4_i2	DBH-like monooxygenase 1		GO:0003824	catalytic activity	Molecular Function	-0.276202	-0.0109083	-0.144288	-1.04497	0.34416	-0.646294	-0.190091	0.289929	-0.205481	-0.669379	2.26607	0.535069	-0.308814
186	TR432872|c5_g2_i7	RNA-directed DNA polymerase from mobile element jockey-like					0.600319	1.38573	0.544705	-0.85473	-0.280428	-0.0681863	-0.190764	0.291036	-0.208924	-0.761661	0.302953	0.268904	-1.08286
187	TR436119|c0_g2_i3	G- coupled receptor 64-like		GO:0004888,GO:0007165,GO:0016020	transmembrane signaling receptor activity,signal transduction,membrane	Molecular Function,Biological Process,Cellular Component	0.549667	1.16695	0.0237417	-1.19848	1.74967	-0.156505	-0.0281102	0.765717	-0.0157645	-0.840456	-0.0305793	-0.475024	-1.04292
188	TR436134|c0_g2_i1	cytochrome P450 2J6-like		GO:0005488,GO:0005783,GO:0008392,GO:0044255	binding,endoplasmic reticulum,arachidonic acid epoxygenase activity,cellular lipid metabolic process	Molecular Function,Cellular Component,Molecular Function,Biological Process	-0.00139089	0.698857	-0.238094	-1.05012	1.87909	-0.328502	-0.436991	0.588724	0.509823	-0.869304	0.633106	-0.252888	-0.765746
189	TR437286|c1_g1_i5	zinc finger BED domain-containing 1-like					-0.289414	0.406271	-0.658552	0.377876	-0.0764489	0.179109	0.619236	0.0513299	-0.303611	-0.289414	0.150713	0.278492	-0.0622512
190	TR437326|c2_g1_i2	RNA-directed DNA polymerase from mobile element jockey-like					0.955474	1.56134	-0.642791	-0.898082	0.47186	-0.355139	-0.259855	0.374777	-0.144794	-0.99876	1.23414	-0.538517	-0.862126
191	TR437326|c2_g1_i4	RNA-directed DNA polymerase from mobile element jockey-like					0.87095	-0.153182	-0.488238	0.0301501	-0.526169	-0.633639	-0.254331	2.18272	-0.368124	0.0111847	-0.380767	0.561182	0.131299
192	TR437335|c5_g2_i1	fibrinogen 1-like					-0.167234	0.337276	0.489956	-1.26808	0.954636	-0.522382	0.172425	0.205616	0.404765	-0.475914	1.44697	-0.282297	-0.819998
193	TR440026|c20_g5_i2	glyceraldehyde-3-phosphate dehydrogenase-like	EC:1.2.1.59,EC:1.2.1.12	GO:0004365,GO:0006006,GO:0006096,GO:0050661,GO:0051287,GO:0055114	glyceraldehyde-3-phosphate dehydrogenase (NAD+) (phosphorylating) activity,glucose metabolic process,glycolytic process,NADP binding,NAD binding,oxidation-reduction process	Molecular Function,Biological Process,Biological Process,Molecular Function,Molecular Function,Biological Process	1.42459	0.542158	0.577523	-0.134179	1.43743	-0.0287875	-0.107846	0.567495	-0.355227	-0.82776	-0.0901928	-0.819666	-1.5102
194	TR440640|c2_g2_i2	cytochrome P450 2U1-like					0.203357	-0.12997	0.0277373	-0.184875	0.0448709	-0.17514	-0.0668871	-0.183513	-0.212134	-0.368283	-0.0758433	-0.473032	-0.430198
195	TR440640|c2_g2_i4	cytochrome P450 2U1-like					0.431085	-0.484863	-0.484863	0.404915	-0.484863	0.54698	1.19001	-0.484863	0.0684444	-0.458693	0.464732	-0.484863	-0.223163
196	TR440640|c2_g2_i7	cytochrome P450 2U1-like					-0.433838	1.29981	0.140888	-0.0959497	-0.159106	0.873506	0.0335217	1.43402	-0.620151	-0.316998	-0.541205	-0.215948	-0.56331
197	TR442308|c0_g4_i1	hypothetical protein LOTGIDRAFT_192340	EC:1.1.1.8,EC:1.1.1.94	GO:0004367,GO:0005975,GO:0009331,GO:0042803,GO:0046168,GO:0051287,GO:0055114	glycerol-3-phosphate dehydrogenase [NAD+] activity,carbohydrate metabolic process,glycerol-3-phosphate dehydrogenase complex,protein homodimerization activity,glycerol-3-phosphate catabolic process,NAD binding,oxidation-reduction process	Molecular Function,Biological Process,Cellular Component,Molecular Function,Biological Process,Molecular Function,Biological Process	0.64673	1.91886	-0.435391	-0.840125	1.2268	-0.437709	-0.397544	0.79696	-0.618448	-0.440798	-0.486369	-0.187454	-0.690281
198	TR443858|c0_g3_i1	zinc finger BED domain-containing 1-like					0.0729564	0.397237	0.289143	-0.823174	0.874941	0.655267	-0.572118	0.453027	0.432106	-0.394287	-0.718567	0.0136793	-0.418695
199	TR443858|c0_g3_i2	zinc finger BED domain-containing 1-like					1.36069	0.489874	-0.143444	1.42666	-0.275385	-1.04504	0.155623	-0.411724	-1.04504	-0.227007	0.423903	-0.636024	-0.213812
200	TR443858|c0_g3_i3	zinc finger BED domain-containing 1-like					0.252904	2.55324	-0.30048	-0.571746	0.578423	-0.181122	-0.105168	-0.0671906	-0.213674	-0.701954	-0.126869	-0.273353	-0.631424
201	TR443858|c0_g3_i5	zinc finger BED domain-containing 1-like					1.1117	1.52254	0.00559131	0.650294	-0.588546	0.520721	0.732462	-1.30278	-0.440012	-0.999386	0.0150722	-0.648592	-0.828729
202	TR443895|c3_g2_i1	probable ATP-dependent RNA helicase DDX58-like isoform X1		GO:0003723,GO:0005515,GO:0005737,GO:0005856,GO:0005886,GO:0006355,GO:0010628,GO:0030054,GO:0032481,GO:0032879,GO:0039528,GO:0042995,GO:0046872	RNA binding,protein binding,cytoplasm,cytoskeleton,plasma membrane,regulation of transcription DNA-templated,positive regulation of gene expression,cell junction,positive regulation of type I interferon production,regulation of localization,cytoplasmic pattern recognition receptor signaling pathway in response to virus,cell projection,metal ion binding	Molecular Function,Molecular Function,Cellular Component,Cellular Component,Cellular Component,Biological Process,Biological Process,Cellular Component,Biological Process,Biological Process,Biological Process,Cellular Component,Molecular Function	0.677335	1.54805	0.646432	-0.687822	0.871838	-0.687822	-0.38607	0.0792834	-0.320629	-1.27315	0.888198	-0.335172	-1.01866
203	TR443895|c3_g2_i2	probable ATP-dependent RNA helicase DDX58-like isoform X1		GO:0002230,GO:0003725,GO:0003727,GO:0005737,GO:0005923,GO:0008270,GO:0009597,GO:0015629,GO:0030334,GO:0032587,GO:0032725,GO:0032727,GO:0032728,GO:0032755,GO:0032757,GO:0039529,GO:0042802,GO:0042993,GO:0045944	positive regulation of defense response to virus by host,double-stranded RNA binding,single-stranded RNA binding,cytoplasm,bicellular tight junction,zinc ion binding,detection of virus,actin cytoskeleton,regulation of cell migration,ruffle membrane,positive regulation of granulocyte macrophage colony-stimulating factor production,positive regulation of interferon-alpha production,positive regulat…	Biological Process,Molecular Function,Molecular Function,Cellular Component,Cellular Component,Molecular Function,Biological Process,Cellular Component,Biological Process,Cellular Component,Biological Process,Biological Process,Biological Process,Biological Process,Biological Process,Biological Process,Molecular Function,Biological Process,Biological Process	-0.360439	0.428415	1.54488	-0.864787	0.0318327	-0.666496	0.406861	-0.560885	0.156842	-0.386303	1.29486	-0.860477	-0.356128
204	TR444657|c1_g2_i1	zinc finger BED domain-containing 1-like					-0.172203	0.336797	0.498422	-0.17944	-0.686027	1.73112	0.204119	0.222212	-0.0588235	-0.271108	-0.541288	-0.427909	-0.256634
205	TR444657|c1_g2_i3	zinc finger BED domain-containing 1-like					0.742079	0.284657	0.476774	0.206895	0.691763	-0.570722	0.828989	-0.66678	-0.616464	0.4722	-0.881769	-0.172765	-0.685077
206	TR444657|c1_g3_i2	zinc finger BED domain-containing 1-like					-0.0991288	0.306452	-0.16494	0.927831	-0.115964	1.5186	0.557452	-0.821521	0.156463	-0.790911	-0.63021	-0.0409701	-0.657758
207	TR444657|c1_g3_i3	zinc finger BED domain-containing 1-like					0.348697	0.14876	-0.0167056	-0.185618	-0.468288	-0.092544	-0.544127	0.872671	-0.492419	0.993323	-0.382109	-0.661331	1.04848
208	TR444749|c2_g1_i5	PREDICTED: uncharacterized protein LOC105346232					1.31103	0.100108	-0.343608	-0.753859	1.98404	0.214135	0.0294603	0.115601	-0.347326	-0.910027	0.131093	-0.618761	-0.820788
209	TR444795|c3_g1_i1	microtubule-associated futsch-like					1.45972	0.509054	-0.566861	-0.700324	1.68763	-0.431345	-0.408759	0.184637	-0.28351	-0.663365	0.375591	-0.47857	-0.663365
210	TR448886|c0_g2_i2	RNA-directed DNA polymerase from mobile element jockey-like					-0.161479	1.55389	0.288355	0.108421	0.966103	-0.323418	-0.095503	0.342335	-0.527343	-0.677287	0.00645914	-0.371401	-0.281434
211	TR448886|c0_g3_i1	RNA-directed DNA polymerase from mobile element jockey-like					-0.517007	0.825	0.349398	-0.28105	0.53374	0.622224	0.069199	0.0304873	-0.358474	-0.646047	-0.0487796	0.0544517	-0.539128
212	TR448961|c1_g1_i1	hippocampus abundant transcript 1 -like		GO:0005215,GO:0016021,GO:0055085	transporter activity,integral component of membrane,transmembrane transport	Molecular Function,Cellular Component,Biological Process	0.515436	0.0600508	1.05446	0.0414636	1.51604	0.0863826	0.238178	0.186289	-0.274518	-0.977732	-0.426313	-0.641614	-1.16515
213	TR448961|c1_g1_i10	hippocampus abundant transcript 1 -like		GO:0005215,GO:0016021,GO:0055085	transporter activity,integral component of membrane,transmembrane transport	Molecular Function,Cellular Component,Biological Process	1.30092	0.523897	1.10136	-0.384757	-0.176701	0.375285	0.137507	-0.707457	-0.550353	-0.707457	-0.431464	-0.168209	-0.312574
214	TR448961|c1_g1_i2	hippocampus abundant transcript 1 -like		GO:0005215,GO:0016021,GO:0055085	transporter activity,integral component of membrane,transmembrane transport	Molecular Function,Cellular Component,Biological Process	1.10715	-0.0631663	0.117877	-0.625695	0.880847	-0.0179054	0.686872	0.379744	-0.612763	-0.890795	-0.457583	0.189002	-0.755012
215	TR448961|c1_g1_i3	hippocampus abundant transcript 1 -like		GO:0005215,GO:0016021,GO:0055085	transporter activity,integral component of membrane,transmembrane transport	Molecular Function,Cellular Component,Biological Process	0.985489	0.699295	0.253171	-0.521234	0.211084	-0.563321	0.472024	-0.0666921	-0.251876	-0.714835	-0.664331	0.143744	-0.0330223
216	TR448961|c1_g1_i4	hippocampus abundant transcript 1 -like		GO:0005215,GO:0016021,GO:0055085	transporter activity,integral component of membrane,transmembrane transport	Molecular Function,Cellular Component,Biological Process	1.37419	0.572819	0.538208	-0.633234	1.52861	-0.396283	-0.502778	-0.0927733	-0.018227	-0.80895	0.232036	-0.60661	-0.846223
217	TR448961|c1_g1_i5	hippocampus abundant transcript 1 -like		GO:0005215,GO:0016021,GO:0055085	transporter activity,integral component of membrane,transmembrane transport	Molecular Function,Cellular Component,Biological Process	-0.3053	1.76583	-0.221712	0.561542	0.304585	-0.429134	0.614172	-0.20004	-0.246478	-0.317683	-0.00500101	-0.580832	-0.878035
218	TR448961|c1_g1_i6	hippocampus abundant transcript 1 -like		GO:0005215,GO:0016021,GO:0055085	transporter activity,integral component of membrane,transmembrane transport	Molecular Function,Cellular Component,Biological Process	1.92847	0.912394	0.298083	-0.0440645	0.681704	0.176258	-0.269571	-0.686888	-0.451013	-0.572838	0.0855369	-0.824265	-1.02385
219	TR448961|c1_g1_i7	hippocampus abundant transcript 1 -like		GO:0005215,GO:0016021,GO:0055085	transporter activity,integral component of membrane,transmembrane transport	Molecular Function,Cellular Component,Biological Process	0.814987	-0.561959	0.853235	-0.816948	0.368755	-0.816948	-0.00098073	0.961606	0.967981	-0.485462	-0.0264797	-0.816948	0.152013
220	TR448961|c1_g1_i8	hippocampus abundant transcript 1 -like		GO:0005215,GO:0016021,GO:0055085	transporter activity,integral component of membrane,transmembrane transport	Molecular Function,Cellular Component,Biological Process	1.2074	0.239101	-0.0131443	0.491346	0.174005	-0.501361	0.0194035	-0.155541	-0.517635	-0.436265	-0.127061	-0.0131443	-0.802427
221	TR448961|c1_g1_i9	hippocampus abundant transcript 1 -like					0.452625	0.0865016	-0.0268222	-0.0616911	0.565948	0.0167639	0.252129	0.456983	0.513645	-0.488835	0.191108	-0.680613	-0.811372
222	TR450639|c4_g2_i1	selenium-dependent glutathione peroxidase		GO:0016491	oxidoreductase activity	Molecular Function	-0.676644	-0.323548	-0.233344	-0.99686	0.720585	-0.433908	-0.718815	1.14873	0.394365	-0.345277	0.563336	1.27567	0.235115
223	TR450639|c4_g2_i2	selenium-dependent glutathione peroxidase		GO:0016491	oxidoreductase activity	Molecular Function	-0.354928	-0.146649	-0.212413	-1.21128	0.354036	-0.596038	-0.329525	0.00820614	0.202597	-0.803285	1.38795	0.804017	0.566286
224	TR450698|c5_g1_i4	RNA-directed DNA polymerase from mobile element jockey-like					0.482779	0.185581	0.981022	-0.445528	0.276488	-0.101128	-0.00147927	-0.479618	-0.221755	-0.823144	-0.0906387	0.367396	-0.733985
225	TR450698|c5_g1_i7	RNA-directed DNA polymerase from mobile element jockey-like					-0.0361003	0.624297	-0.692282	1.07814	0.507674	-0.688067	-0.291829	0.0524211	-0.0782533	-0.0951145	0.559662	-0.768158	-0.117596
226	TR450698|c5_g1_i8	RNA-directed DNA polymerase from mobile element jockey-like					-0.137621	0.308304	-0.282681	0.57962	-0.245073	0.0772826	0.273382	-0.351181	-0.774273	-0.774273	0.670954	0.246519	0.550071
227	TR453555|c3_g1_i2	RNA-directed DNA polymerase from mobile element jockey-like					0.844444	0.46031	-0.21633	0.541366	-0.477118	-1.04451	0.322868	-0.626895	0.284102	-0.262144	0.446214	0.093797	0.220667
228	TR453555|c3_g1_i4	RNA-directed DNA polymerase from mobile element jockey-like					-0.40913	0.892647	0.355996	-0.40913	0.281609	0.488831	-0.40913	0.87405	-0.40913	-0.40913	-0.40913	0.398503	-0.40913
229	TR453555|c3_g1_i7	RNA-directed DNA polymerase from mobile element jockey-like					0.142931	-0.374381	0.486046	-0.37966	1.07198	-0.37966	-0.37966	-0.384939	-0.0787744	-0.37966	0.59162	-0.374381	0.443816
230	TR453814|c1_g2_i1	RNA-directed DNA polymerase from mobile element jockey-like					1.12005	0.58682	0.594355	-0.47848	-0.182306	0.964717	-0.228673	0.238482	-0.268086	0.193273	0.288907	-1.07315	-1.2534
231	TR453829|c2_g1_i1	reticulon-4-interacting 1 mitochondrial-like		GO:0005739,GO:0010842,GO:0042462	mitochondrion,retina layer formation,eye photoreceptor cell development	Cellular Component,Biological Process,Biological Process	0.635991	0.0541848	0.33623	1.53031	0.206546	-0.166207	1.11079	-0.233883	-0.256206	-0.152742	-1.31281	-0.39652	-0.931554
232	TR453829|c2_g1_i3	reticulon-4-interacting 1 mitochondrial-like		GO:0005739,GO:0010842,GO:0042462	mitochondrion,retina layer formation,eye photoreceptor cell development	Cellular Component,Biological Process,Biological Process	1.03812	0.77909	0.538299	1.854	-0.949927	0.131059	0.708957	-0.320832	-0.650225	-0.605339	-1.08131	-0.661913	-0.43702
233	TR453829|c2_g1_i4	reticulon-4-interacting 1 mitochondrial-like		GO:0005739,GO:0010842,GO:0042462	mitochondrion,retina layer formation,eye photoreceptor cell development	Cellular Component,Biological Process,Biological Process	-0.299127	0.474461	0.136663	0.327869	1.51892	0.0697412	0.0187529	-0.395925	-0.084817	-0.251326	-0.308687	-0.436158	-0.679149
234	TR453829|c2_g2_i1	reticulon-4-interacting 1 mitochondrial-like					0.95232	0.214557	0.406542	0.0168492	0.56887	1.0288	0.0527488	-0.209995	-0.0580717	-0.566909	-0.690217	-0.839018	-0.89729
235	TR453829|c2_g2_i5	reticulon-4-interacting 1 mitochondrial-like		GO:0016491	oxidoreductase activity	Molecular Function	-0.809996	1.37789	-0.236699	-0.167799	-0.377098	0.709697	-0.739796	-0.679347	0.717497	-0.195099	0.678497	-0.175599	-0.124899
236	TR454874|c1_g3_i1	retinal dehydrogenase		GO:0016620,GO:0055114	oxidoreductase activity acting on the aldehyde or oxo group of donors NAD or NADP as acceptor,oxidation-reduction process	Molecular Function,Biological Process	1.71951	1.03925	0.202814	-1.123	0.856464	-0.539918	-0.472817	-0.0725289	-0.414972	-0.573468	0.0905944	0.347427	-0.713453
237	TR454899|c1_g1_i1	TNF receptor-associated factor 2-like					0.38374	-0.109857	0.442971	0.0349314	0.528528	-0.675847	0.989218	0.104035	0.146813	-0.583709	0.225789	-0.610035	-0.590291
238	TR454899|c1_g1_i15	TNF receptor-associated factor 2-like					0.657428	1.69848	0.141858	0.776406	-0.234905	-0.631497	-0.552179	-0.631497	-0.631497	0.508706	-0.155586	-0.334053	-0.611667
239	TR454899|c1_g1_i5	TNF receptor-associated factor 2-like					0.36583	1.08368	-0.770774	0.425651	0.455562	0.350875	-0.561399	0.350875	-0.606265	0.11159	-0.396891	0.261143	-0.606265
240	TR481846|c0_g1_i1	RNA-directed DNA polymerase from mobile element jockey-like					0.58591	0.520204	0.16236	1.31272	0.324097	-0.523003	-0.588709	0.482802	-0.0933879	0.248283	-0.0489101	-1.12244	-1.03248
241	TR481846|c0_g2_i1	RNA-directed DNA polymerase from mobile element jockey-like					-0.622001	0.237452	-0.0845574	0.629496	0.597524	1.02763	1.09843	-0.691655	-0.437017	-0.758265	-0.236808	0.180358	-0.577087
242	TR489071|c0_g1_i1	DBH-like monooxygenase 1					-0.496812	0.395022	-0.151596	0.00621658	1.06414	-0.604036	0.313252	-0.158596	-0.608809	-0.750395	0.737374	-0.210776	0.343796
243	TR51625|c0_g1_i1	hydroxysteroid dehydrogenase 2-like					-0.996845	-0.712984	-0.348447	-0.00781478	-0.500836	-0.237891	0.41947	0.815381	0.945359	-0.566572	1.16348	0.46429	0.249154
244	TR517494|c0_g1_i1	RNA-directed DNA polymerase from mobile element jockey-like		GO:0003676	nucleic acid binding	Molecular Function	0.894092	1.22147	0.246066	0.0454173	0.265266	-0.292517	0.250866	-0.799898	-0.186912	-0.806138	-0.296357	0.10302	-0.294437
245	TR517679|c2_g3_i11	RNA-directed DNA polymerase from mobile element jockey-like					-0.082301	-0.0494017	-0.386619	-1.25982	-0.468182	1.24669	-0.111773	0.595562	1.38652	-0.152212	-0.220752	-0.410609	0.0534086
246	TR517679|c2_g3_i12	RNA-directed DNA polymerase from mobile element jockey-like					1.25672	0.0793693	-0.615476	0.579817	0.0793693	-1.05013	-0.913552	0.605737	-1.01524	1.12712	0.0315177	0.252831	-0.0263031
247	TR517793|c2_g4_i1	cytochrome P450 4V2-like		GO:0016020,GO:0016491,GO:0046872	membrane,oxidoreductase activity,metal ion binding	Cellular Component,Molecular Function,Molecular Function	-0.269982	-0.337694	-0.459012	-0.854002	1.69368	0.153221	0.00651082	1.42706	0.288646	-0.746791	0.0770447	0.215291	-0.43362
248	TR517793|c2_g4_i2	cytochrome P450 4V2-like		GO:0016020,GO:0016491,GO:0046872	membrane,oxidoreductase activity,metal ion binding	Cellular Component,Molecular Function,Molecular Function	0.0831284	-0.231683	-0.0972899	-1.17612	0.276434	-0.498629	-0.68457	0.952082	1.28346	-0.371599	1.29083	-0.158043	0.0113293
249	TR518382|c5_g1_i1	RNA-directed DNA polymerase from mobile element jockey-like					0.892943	1.71644	-0.627962	-0.163378	0.643216	-0.252138	0.288174	-0.296695	-0.406413	-0.461007	0.0532401	-0.152459	-1.59306
250	TR518533|c2_g1_i1	FMRFamide receptor-like					0.853527	0.407395	-0.19	-0.599752	2.18043	-0.475294	-0.567201	0.432287	-0.312542	-0.592093	0.173798	-0.548054	-0.68017
251	TR518771|c0_g1_i1	SH3 domain-binding glutamic acid-rich 3		GO:0032956,GO:0043227,GO:0044464,GO:0065008	regulation of actin cytoskeleton organization,membrane-bounded organelle,cell part,regulation of biological quality	Biological Process,Cellular Component,Cellular Component,Biological Process	1.33889	0.226969	-0.207627	-0.735246	1.91157	0.0176656	-0.727979	0.157928	-0.323906	-0.563733	0.487145	-0.650943	-0.616059
252	TR518771|c0_g1_i2	SH3 domain-binding glutamic acid-rich 3		GO:0032956,GO:0043227,GO:0044464,GO:0065008	regulation of actin cytoskeleton organization,membrane-bounded organelle,cell part,regulation of biological quality	Biological Process,Cellular Component,Cellular Component,Biological Process	1.26049	0.537717	0.663158	-0.624101	0.875212	-0.776422	-0.271673	-0.0252719	0.348063	-0.774929	0.258463	-0.645008	-0.695781
253	TR519243|c1_g1_i3	G- coupled receptor 64-like					-0.251791	-0.468752	-0.478185	0.672652	0.23873	0.23873	-0.166893	1.07828	0.380226	-0.544217	-0.629115	0.436825	0.050068
254	TR519243|c1_g1_i7	G- coupled receptor 64-like					0.221304	0.86914	-0.830559	-0.273281	-1.02561	-0.419566	0.590501	1.23834	-0.712138	-0.342941	0.597467	0.618365	0.325794
255	TR519467|c0_g2_i10	steroid 17-alpha-hydroxylase 17,20 lyase-like					0.0837927	-0.517504	-0.517504	-0.517504	1.0511	-0.229927	0.162223	-0.216856	0.502086	-0.0207806	0.624088	-0.517504	-0.517504
256	TR519467|c0_g2_i4	steroid 17-alpha-hydroxylase 17,20 lyase-like					-0.657168	-0.636761	-0.793851	-0.921992	0.209917	0.157712	-0.288882	0.447926	1.24264	-0.661914	1.7272	0.135406	0.292497
257	TR519467|c0_g2_i5	steroid 17-alpha-hydroxylase 17,20 lyase-like					-0.369826	-0.234172	-0.517449	-0.517449	0.587732	-0.517449	-0.0346808	0.936841	0.878989	-0.517449	0.906917	-0.517449	-0.517449
258	TR519663|c0_g1_i5	FMRFamide receptor-like					1.23567	-0.592443	-0.22005	-0.592443	0.177733	0.19466	0.651687	-0.249672	0.567052	-0.355466	-0.592443	0.0592443	-0.592443
259	TR519715|c3_g1_i3	Retrovirus-related Pol poly from transposon 412					-0.270397	-0.454563	-0.494599	0.490288	-0.590686	0.530324	0.0418839	0.730504	0.666446	0.490288	0.0258695	-0.622715	-0.198332
260	TR519725|c1_g1_i1	RNA-directed DNA polymerase from mobile element jockey-like					1.87237	0.401312	-0.456457	-0.547621	0.0532321	0.185834	1.11405	-0.158102	-0.841832	-0.978577	0.521483	-0.721661	-0.866695
261	TR520079|c0_g2_i1	galactose-3-O-sulfotransferase 3-like					0.677536	0.332866	-0.0180947	-0.806812	2.07635	-0.443272	-0.211815	0.107069	0.200784	-0.694857	0.213363	-0.562775	-0.891093
262	TR520079|c0_g2_i3	galactose-3-O-sulfotransferase 3-like					0.838607	0.122648	-0.404901	-0.619218	1.76182	-0.440228	-0.0375009	0.772663	-0.466134	-0.652189	0.117938	-0.371929	-0.678096
263	TR520719|c1_g2_i2	hypothetical protein LOTGIDRAFT_220933	EC:1.1.1.42,EC:1.1.1	GO:0000287,GO:0004450,GO:0006099,GO:0006102,GO:0051287	magnesium ion binding,isocitrate dehydrogenase (NADP+) activity,tricarboxylic acid cycle,isocitrate metabolic process,NAD binding	Molecular Function,Molecular Function,Biological Process,Biological Process,Molecular Function	0.225539	0.486332	0.405714	1.62393	-1.40417	-0.608786	0.0442974	0.421017	-0.72448	-0.563443	0.674442	0.15619	-0.025452
264	TR520719|c1_g2_i3	hypothetical protein LOTGIDRAFT_220933	EC:1.1.1.42,EC:1.1.1	GO:0000287,GO:0004450,GO:0006099,GO:0006102,GO:0051287	magnesium ion binding,isocitrate dehydrogenase (NADP+) activity,tricarboxylic acid cycle,isocitrate metabolic process,NAD binding	Molecular Function,Molecular Function,Biological Process,Biological Process,Molecular Function	-0.664028	-1.01803	-0.152908	0.383818	-0.282179	1.29991	-0.282428	0.203087	0.968027	0.803205	0.205572	-0.946934	-0.131777
265	TR520986|c1_g1_i2	carbonyl reductase [NADPH] 1-like					-0.568623	-0.621798	-0.526217	-1.48473	1.66206	-0.486503	-0.132447	1.36287	0.216224	-0.812961	0.845581	0.738557	0.41883
266	TR520986|c1_g1_i3	carbonyl reductase [NADPH] 1-like					-0.750639	-0.897912	-0.180671	-1.19246	-0.163457	-0.142418	0.199945	1.14575	1.59426	0.242023	0.108138	-0.410188	1.24425
267	TR520986|c1_g1_i4	carbonyl reductase [NADPH] 1-like					-0.81986	-0.257617	0.255736	0.60612	-0.143538	1.08416	-0.279346	-0.385276	0.21771	-0.472193	1.08145	-0.208726	-0.754673
268	TR521027|c2_g1_i1	RNA-directed DNA polymerase from mobile element jockey-like					0.191746	0.306118	-0.679297	0.814353	-0.603554	0.0107205	0.356108	0.364819	-0.220295	0.188716	0.128122	0.495475	-0.661876
269	TR521399|c2_g1_i2	FMRFamide receptor-like		GO:0007154	cell communication	Biological Process	0.205024	0.631475	0.156564	0.0596434	1.087	-0.657569	-0.376499	-0.798103	0.0111831	-0.415267	-0.279578	0.0499514	0.243792
270	TR521469|c2_g1_i2	bcl-2 2-like		GO:0000910,GO:0005741,GO:0005813,GO:0007093,GO:0019050,GO:0019901,GO:0032501,GO:0034097,GO:0042802,GO:0043065,GO:0044702,GO:0044767,GO:0046902,GO:0048856,GO:0051434,GO:0051881,GO:0090005,GO:0090201,GO:0097136,GO:1900118,GO:1902230,GO:2000811	cytokinesis,mitochondrial outer membrane,centrosome,mitotic cell cycle checkpoint,suppression by virus of host apoptotic process,protein kinase binding,multicellular organismal process,response to cytokine,identical protein binding,positive regulation of apoptotic process,single organism reproductive process,single-organism developmental process,regulation of mitochondrial membrane permeability,a…	Biological Process,Cellular Component,Cellular Component,Biological Process,Biological Process,Molecular Function,Biological Process,Biological Process,Molecular Function,Biological Process,Biological Process,Biological Process,Biological Process,Biological Process,Molecular Function,Biological Process,Biological Process,Biological Process,Cellular Component,Biological Process,Biological Process,…	0.860104	0.158094	0.417819	0.532625	0.796114	-0.348182	0.11857	-0.707657	-0.470516	-0.472399	-0.199499	0.0225848	-0.707657
271	TR521469|c2_g1_i4	bcl-2 2-like		GO:0000910,GO:0005741,GO:0005813,GO:0007093,GO:0019050,GO:0019901,GO:0032501,GO:0034097,GO:0042802,GO:0043065,GO:0044702,GO:0044767,GO:0046902,GO:0048856,GO:0051434,GO:0051881,GO:0090005,GO:0090201,GO:0097136,GO:1900118,GO:1902230,GO:2000811	cytokinesis,mitochondrial outer membrane,centrosome,mitotic cell cycle checkpoint,suppression by virus of host apoptotic process,protein kinase binding,multicellular organismal process,response to cytokine,identical protein binding,positive regulation of apoptotic process,single organism reproductive process,single-organism developmental process,regulation of mitochondrial membrane permeability,a…	Biological Process,Cellular Component,Cellular Component,Biological Process,Biological Process,Molecular Function,Biological Process,Biological Process,Molecular Function,Biological Process,Biological Process,Biological Process,Biological Process,Biological Process,Molecular Function,Biological Process,Biological Process,Biological Process,Cellular Component,Biological Process,Biological Process,…	0.26286	0.839543	-0.496216	-0.270907	-0.742982	0.219944	-0.63301	0.769805	0.0858319	-0.445253	-0.531085	0.675926	0.0885141
272	TR521628|c1_g4_i2	aspartyl asparaginyl beta-hydroxylase-like					0.587028	0.763844	-0.548129	-0.0282905	1.97326	-0.378386	0.304123	0.627696	-0.615319	-0.636537	0.194497	-0.633	-1.28722
273	TR521678|c3_g3_i1	carbonyl reductase [NADPH] 1-like					-0.905577	-0.233945	-0.17211	-0.949448	0.947521	-0.0398854	-0.414684	1.67029	0.473126	-0.488251	0.181792	0.289942	0.318294
274	TR521678|c3_g3_i2	carbonyl reductase [NADPH] 1-like		GO:0016491,GO:0055114	oxidoreductase activity,oxidation-reduction process	Molecular Function,Biological Process	-0.114271	0.155707	-0.757998	-1.08869	1.74457	-0.0970476	-0.610737	1.20483	-0.102645	-0.423001	0.0837987	-0.0880052	0.420087
275	TR521678|c3_g3_i3	carbonyl reductase [NADPH] 1-like					-0.755527	-0.111905	0.221881	-0.975334	1.41245	-0.28582	-0.519419	1.67533	0.0927301	-0.843926	0.181506	0.319057	0.122949
276	TR521678|c3_g3_i4	carbonyl reductase [NADPH] 1-like		GO:0016491,GO:0055114	oxidoreductase activity,oxidation-reduction process	Molecular Function,Biological Process	-0.456044	-0.109058	-0.196102	-0.830454	1.17992	0.303509	-0.126944	0.781062	0.527679	-0.849532	-0.141252	0.265353	0.158038
277	TR521679|c0_g11_i2	RNA-directed DNA polymerase from mobile element jockey-like					1.07113	0.0355437	-0.941998	-0.287982	-0.00702539	0.395446	-0.229159	1.14892	-0.491539	-0.132411	0.163251	-0.703611	0.733677
278	TR521725|c2_g1_i1	G- coupled receptor 64-like					0.670759	0.485084	-0.154465	-0.628969	0.663882	-0.0581889	-0.718368	-0.168219	-0.0444352	-0.53957	1.60601	-0.292002	-0.642723
279	TR521853|c1_g1_i1	RNA-directed DNA polymerase from mobile element jockey-like					1.09714	1.67627	-0.224404	-0.55864	0.69051	-0.309118	-0.210541	-0.357636	0.0728661	-0.73731	0.477954	-0.583284	-0.615629
280	TR521972|c0_g1_i1	BAG family molecular chaperone regulator 3-like					0.966074	0.805799	0.452373	0.0893576	0.989362	0.257852	0.300318	-0.401741	-0.405165	-0.884619	-0.307904	-0.646262	-1.01202
281	TR522386|c2_g1_i2	cytochrome P450 2J6-like		GO:0004497,GO:0005506,GO:0016705,GO:0020037,GO:0055114	monooxygenase activity,iron ion binding,oxidoreductase activity acting on paired donors with incorporation or reduction of molecular oxygen,heme binding,oxidation-reduction process	Molecular Function,Molecular Function,Molecular Function,Molecular Function,Biological Process	-0.333448	0.169361	-0.238219	-1.14099	0.116033	0.386483	-0.946722	1.67969	-0.0325243	-0.542951	0.976902	0.291254	0.348391
282	TR522516|c1_g1_i1	PREDICTED: tenascin-R-like					0.811807	0.31164	0.958179	-1.13602	1.56152	-0.423081	-0.00966665	0.180975	-0.0307301	-0.985367	-0.0707149	-0.473776	-0.644782
283	TR523484|c3_g2_i3	prostaglandin E2 receptor EP4 subtype-like		GO:0004930,GO:0044763,GO:0048513,GO:0050896,GO:0065007	G-protein coupled receptor activity,single-organism cellular process,animal organ development,response to stimulus,biological regulation	Molecular Function,Biological Process,Biological Process,Biological Process,Biological Process	-0.238578	0.114102	-0.155594	-1.21364	0.497902	-0.197086	-0.0518648	1.09953	1.23438	-0.943939	0.788344	-0.0829836	-0.331934
284	TR523629|c2_g2_i1	FMRFamide receptor-like					0.231913	-0.227982	-0.310527	-1.44258	1.45437	-0.184744	-0.113991	1.13401	-0.0196536	-0.172952	0.613193	-0.145437	-0.656431
285	TR523629|c2_g2_i2	FMRFamide receptor-like					-0.713197	-0.577489	-0.202935	-1.19089	0.660167	-0.056371	0.356181	-0.509635	1.15414	-0.745767	0.209616	-0.00751613	1.69697
286	TR524109|c3_g9_i7	hypothetical protein BRAFLDRAFT_120139		GO:0044464	cell part	Cellular Component	1.10724	0.766766	0.751045	-0.338204	-1.00649	-0.504571	0.614713	0.154328	-0.49542	-0.557133	-0.657329	-0.156115	0.841855
287	TR524121|c2_g2_i1	retinol dehydrogenase 13-like		GO:0016020	membrane	Cellular Component	0.915072	1.58288	0.517766	-0.384626	0.623432	-0.346586	-0.0887598	-0.0929865	-0.333906	-0.743892	0.23458	-0.800952	-0.688945
288	TR524121|c2_g2_i3	retinol dehydrogenase 13-like					-0.232594	-0.809887	-0.527296	-0.373889	0.215514	-0.349667	0.453698	0.754455	-0.301223	0.461772	1.09558	-0.394074	0.158996
289	TR524136|c2_g1_i2	rap1 GTPase-activating 1-like isoform X3		GO:0065007	biological regulation	Biological Process	1.77716	-0.821935	-0.00579507	0.0193169	0.282993	0.0193169	-0.457811	-0.445255	0.257881	-0.508035	0.471333	-0.194135	-0.595927
290	TR524139|c1_g2_i1	peroxisomal multifunctional enzyme type 2-like		GO:0016491,GO:0043231,GO:0044237,GO:0044444,GO:0044710,GO:0044763,GO:0071704	oxidoreductase activity,intracellular membrane-bounded organelle,cellular metabolic process,cytoplasmic part,single-organism metabolic process,single-organism cellular process,organic substance metabolic process	Molecular Function,Cellular Component,Biological Process,Cellular Component,Biological Process,Biological Process,Biological Process	0.551418	0.0361464	1.22418	-1.26517	1.09311	-0.0370741	0.461543	0.309	0.41316	-0.708262	0.00843747	-0.474961	-1.02368
291	TR524148|c3_g4_i4	RNA-directed DNA polymerase from mobile element jockey-like					1.47296	0.900457	0.129656	-0.311716	0.417507	0.174433	0.324755	0.507061	-0.231757	-0.724302	-0.0686414	-1.19126	-0.743492
292	TR524451|c5_g4_i8	RNA-directed DNA polymerase from mobile element jockey-like					0.0484948	0.0121648	-0.356834	-0.871153	0.347683	0.733779	0.505826	0.0666598	-0.685942	0.116168	-0.0633447	0.916854	-0.799918
293	TR525085|c4_g1_i1	ribonucleoside-diphosphate reductase small chain-like	EC:1.17.4,EC:1.17.4.1	GO:0004748,GO:0005971,GO:0006260,GO:0009186,GO:0009263,GO:0016021,GO:0046872,GO:0055114	ribonucleoside-diphosphate reductase activity thioredoxin disulfide as acceptor,ribonucleoside-diphosphate reductase complex,DNA replication,deoxyribonucleoside diphosphate metabolic process,deoxyribonucleotide biosynthetic process,integral component of membrane,metal ion binding,oxidation-reduction process	Molecular Function,Cellular Component,Biological Process,Biological Process,Biological Process,Cellular Component,Molecular Function,Biological Process	-0.352835	-0.946114	0.724766	1.43145	-0.571137	0.425325	0.490236	-0.0222909	-0.930079	0.193113	-0.330618	-0.203501	0.415665
294	TR525085|c4_g2_i1	ribonucleoside-diphosphate reductase small chain-like	EC:1.17.4,EC:1.17.4.1	GO:0004748,GO:0005971,GO:0009263	ribonucleoside-diphosphate reductase activity thioredoxin disulfide as acceptor,ribonucleoside-diphosphate reductase complex,deoxyribonucleotide biosynthetic process	Molecular Function,Cellular Component,Biological Process	0.0957075	-0.512745	-0.635649	1.38914	-0.0386123	0.171162	0.361315	-1.00124	0.311725	0.840621	-0.0350447	-0.034688	-0.646887
295	TR525085|c4_g5_i1	ribonucleoside-diphosphate reductase small chain-like	EC:1.17.4,EC:1.17.4.1	GO:0004748,GO:0005971,GO:0006260,GO:0009186,GO:0009263,GO:0016021,GO:0046872,GO:0055114	ribonucleoside-diphosphate reductase activity thioredoxin disulfide as acceptor,ribonucleoside-diphosphate reductase complex,DNA replication,deoxyribonucleoside diphosphate metabolic process,deoxyribonucleotide biosynthetic process,integral component of membrane,metal ion binding,oxidation-reduction process	Molecular Function,Cellular Component,Biological Process,Biological Process,Biological Process,Cellular Component,Molecular Function,Biological Process	-0.210679	0.286646	-0.553167	-1.15815	0.154755	0.15883	0.480944	-0.598846	1.05762	0.534344	-0.0845785	-0.243277	0.0670425
296	TR525085|c4_g8_i1	ribonucleoside-diphosphate reductase small chain-like		GO:0006753,GO:0016491	nucleoside phosphate metabolic process,oxidoreductase activity	Biological Process,Molecular Function	-0.301815	0.00197394	-0.406039	0.019542	-0.545596	0.00690878	1.39992	0.158803	-0.134228	0.633436	-0.987758	-0.432884	0.715947
297	TR525232|c1_g3_i2	RNA-directed DNA polymerase from mobile element jockey-like					0.146208	1.6675	0.871329	-0.00833862	-0.071329	-0.464653	-0.233932	0.695909	-0.46099	-0.835271	0.52708	-0.586239	-0.633115
298	TR525848|c0_g3_i1	soma ferritin	EC:1.16.3.1,EC:1.16.3	GO:0004322,GO:0005623,GO:0006826,GO:0006879,GO:0008199,GO:0055114	ferroxidase activity,cell,iron ion transport,cellular iron ion homeostasis,ferric iron binding,oxidation-reduction process	Molecular Function,Cellular Component,Biological Process,Biological Process,Molecular Function,Biological Process	-0.573011	-0.0959137	0.543533	-1.62652	1.4758	-0.616509	-0.00883265	0.157988	0.540632	-0.801004	0.100763	0.449201	0.0768675
299	TR525848|c0_g3_i2	soma ferritin	EC:1.16.3.1,EC:1.16.3	GO:0004322,GO:0005623,GO:0006826,GO:0006879,GO:0008199,GO:0055114	ferroxidase activity,cell,iron ion transport,cellular iron ion homeostasis,ferric iron binding,oxidation-reduction process	Molecular Function,Cellular Component,Biological Process,Biological Process,Molecular Function,Biological Process	0.0544517	1.83752	0.456217	-0.8103	-0.138778	-0.592199	0.446651	-0.0479028	-0.542456	-0.569241	0.081236	0.398822	-0.404708
300	TR526052|c0_g1_i2	carbonyl reductase [NADPH] 1-like					0.0944708	-0.374509	0.961577	-0.769262	0.489224	1.50141	0.603938	-0.625869	-0.499345	-0.0506093	0.0944708	-0.441988	-0.819871
301	TR526052|c0_g1_i3	carbonyl reductase [NADPH] 1-like					0.982201	0.397978	-0.0787013	0.113133	-0.418771	-0.642578	0.65957	-0.203684	0.104413	-0.218217	-0.782094	-0.401332	0.502615
302	TR527039|c2_g4_i1	RNA-directed DNA polymerase from mobile element jockey-like					1.14722	0.760898	0.140984	-0.243842	0.819296	-0.0671517	0.010712	-0.633161	-0.743967	-0.754448	0.0114607	-0.754448	0.157455
303	TR527062|c0_g1_i1	guanine nucleotide-binding G(i) alpha subunit	EC:3.6.1,EC:3.6.1.15	GO:0001664,GO:0003924,GO:0004871,GO:0005525,GO:0005834,GO:0007188,GO:0031683,GO:0046872	G-protein coupled receptor binding,GTPase activity,signal transducer activity,GTP binding,heterotrimeric G-protein complex,adenylate cyclase-modulating G-protein coupled receptor signaling pathway,G-protein beta/gamma-subunit complex binding,metal ion binding	Molecular Function,Molecular Function,Molecular Function,Molecular Function,Cellular Component,Biological Process,Molecular Function,Molecular Function	1.35282	1.11698	0.758449	0.496465	0.151512	0.165089	0.547253	-0.224367	-0.657067	-0.687238	-0.681707	-0.888377	-1.31479
304	TR527062|c0_g3_i1	guanine nucleotide-binding G(i) alpha subunit	EC:3.6.1,EC:3.6.1.15	GO:0003924,GO:0004871,GO:0005525,GO:0007188,GO:0031683,GO:0046872	GTPase activity,signal transducer activity,GTP binding,adenylate cyclase-modulating G-protein coupled receptor signaling pathway,G-protein beta/gamma-subunit complex binding,metal ion binding	Molecular Function,Molecular Function,Molecular Function,Biological Process,Molecular Function,Molecular Function	1.64566	1.05585	0.782498	0.777926	0.333117	-0.0545397	0.0858919	-0.233018	-0.543111	-0.437297	-0.94677	-0.80046	-1.41607
305	TR527186|c0_g3_i1	dehydrogenase reductase SDR family member 11-like					0.729702	-0.65356	0.886653	0.566473	-0.132483	0.141658	0.177234	-1.14743	0.152122	0.22118	-0.766565	-0.134575	0.292331
306	TR527191|c1_g1_i2	zinc finger BED domain-containing 1-like					-0.224662	-0.157522	-0.157522	-0.840117	0.871966	-0.940828	1.65527	0.737685	-0.0456211	-0.336563	0.278891	-0.0791914	-0.761787
307	TR527835|c0_g3_i11	probable isocitrate dehydrogenase [NAD] subunit mitochondrial-like isoform X1	EC:1.1.1.41,EC:1.1.1	GO:0000287,GO:0004449,GO:0005739,GO:0006099,GO:0051287	magnesium ion binding,isocitrate dehydrogenase (NAD+) activity,mitochondrion,tricarboxylic acid cycle,NAD binding	Molecular Function,Molecular Function,Cellular Component,Biological Process,Molecular Function	0.3699	0.857477	0.419373	-0.908683	0.893757	0.599122	-0.231463	0.092306	-0.462883	-0.372184	-0.438147	-0.677263	0.0472312
308	TR527835|c0_g3_i4	probable isocitrate dehydrogenase [NAD] subunit mitochondrial-like isoform X1	EC:1.1.1.41,EC:1.1.1	GO:0000287,GO:0004449,GO:0005739,GO:0006099,GO:0051287	magnesium ion binding,isocitrate dehydrogenase (NAD+) activity,mitochondrion,tricarboxylic acid cycle,NAD binding	Molecular Function,Molecular Function,Cellular Component,Biological Process,Molecular Function	-0.27876	-0.589072	0.134335	0.10301	2.00305	-0.233731	0.486739	-0.656616	0.0795168	-0.43049	-0.390355	-0.247436	-0.349241
309	TR527864|c1_g1_i2	RNA-directed DNA polymerase from mobile element jockey-like					0.714683	-0.00562521	0.441064	-1.22808	1.23816	-0.778342	-0.427938	1.39812	-0.281073	-0.170772	0.541005	0.177804	-0.899612
310	TR527992|c0_g4_i2	RNA-directed DNA polymerase from mobile element jockey-like					-0.0445845	0.369795	0.762857	-0.367028	-0.128526	-0.0898865	0.417762	-0.197146	0.44441	-1.05588	0.143285	0.429754	-0.308402
311	TR528078|c0_g1_i2	RNA-directed DNA polymerase from mobile element jockey-like					-0.111733	1.27191	1.14313	0.522438	-0.248001	-0.163395	-0.0990045	-0.22479	0.541904	-0.780345	-0.415715	0.210219	-1.14423
312	TR529027|c2_g4_i1	DBH-like monooxygenase 1					-0.508008	0.819093	0.133618	0.151441	0.636903	-0.55497	0.3424	-0.191439	0.604086	-0.391735	0.0742078	-0.622301	-0.245756
313	TR529027|c2_g4_i2	DBH-like monooxygenase 1					-0.786723	-0.629694	-0.162312	1.65079	-0.0275124	0.0266355	-0.0540163	-0.0230951	0.167705	0.130941	-0.176277	1.07368	-0.503444
314	TR529027|c2_g4_i3	DBH-like monooxygenase 1					-0.20299	-1.2322	-0.357697	-0.00222567	-0.315773	0.573496	0.127681	0.41997	-0.626367	0.386313	-0.0955221	1.13682	0.813233
315	TR529123|c1_g1_i3	sorbitol dehydrogenase-like					-0.475305	0.599801	0.326207	0.333914	-0.554301	0.0564675	-0.590908	-0.488792	1.00634	-0.232539	-0.0051873	0.557413	-0.67183
316	TR529123|c1_g1_i4	sorbitol dehydrogenase-like					-0.0872297	0.345371	-0.236731	-0.788615	0.87976	0.0209204	1.32986	0.792285	-0.406909	-0.620028	0.310381	-0.236731	-0.516649
317	TR529152|c1_g3_i5	hypothetical protein LOTGIDRAFT_165237		GO:0006950	response to stress	Biological Process	0.551688	0.292435	0.312042	-0.977687	1.00919	-0.428681	-0.483146	0.199844	0.0832894	-0.672684	1.01791	-0.027819	-0.886186
318	TR529152|c1_g3_i6	hypothetical protein LOTGIDRAFT_165237		GO:0006950	response to stress	Biological Process	0.404159	-0.173093	-0.648792	0.142257	1.07227	-0.712931	0.468298	0.927961	0.473643	-0.883968	0.31864	-0.568618	-0.215853
319	TR529175|c0_g2_i6	DNA-(apurinic or apyrimidinic site) lyase-like isoform X2	EC:3.1,EC:4.2.99.18	GO:0003677,GO:0003906,GO:0005634,GO:0005739,GO:0006284,GO:0008081,GO:0008270	DNA binding,DNA-(apurinic or apyrimidinic site) lyase activity,nucleus,mitochondrion,base-excision repair,phosphoric diester hydrolase activity,zinc ion binding	Molecular Function,Molecular Function,Cellular Component,Cellular Component,Biological Process,Molecular Function,Molecular Function	1.52774	-0.187535	-0.574995	-0.222363	-0.0482233	-0.749135	-0.000334884	-0.326846	0.13027	-0.701246	0.43066	0.452428	-0.440037
320	TR529181|c5_g2_i2	microtubule-associated futsch-like					-0.530814	-0.258055	-0.915475	0.0904715	-1.13811	-0.362962	0.292127	-0.626979	0.16041	0.0578336	1.50672	1.51139	0.597525
321	TR529321|c3_g4_i5	flavin-containing monooxygenase FMO GS-OX-like 2-like isoform X1		GO:0000166,GO:0004497,GO:0050662	nucleotide binding,monooxygenase activity,coenzyme binding	Molecular Function,Molecular Function,Molecular Function	-0.0944648	1.5334	-0.2325	1.09391	-0.118264	-0.286445	0.0626104	-0.478426	-0.47684	0.208579	0.0959293	0.119729	-1.16702
322	TR529369|c3_g1_i6	RNA-directed DNA polymerase from mobile element jockey-like					0.555434	0.572409	-0.461882	0.999221	1.33146	-0.0302201	-0.522509	0.591204	-1.08027	0.383254	-0.857168	-0.38428	-0.338204
323	TR529560|c1_g3_i1	dual oxidase 2-like	EC:1.11.1.7	GO:0004601,GO:0005509,GO:0006979,GO:0016021,GO:0019221,GO:0020037,GO:0042335,GO:0051591,GO:0055114,GO:0098869	peroxidase activity,calcium ion binding,response to oxidative stress,integral component of membrane,cytokine-mediated signaling pathway,heme binding,cuticle development,response to cAMP,oxidation-reduction process,cellular oxidant detoxification	Molecular Function,Molecular Function,Biological Process,Cellular Component,Biological Process,Molecular Function,Biological Process,Biological Process,Biological Process,Biological Process	0.523602	1.33063	-0.212646	-0.643282	1.45896	-0.851654	-0.663789	0.285131	-0.277473	-0.874145	0.592398	0.148532	-0.779551
324	TR529679|c1_g2_i4	RNA-directed DNA polymerase from mobile element jockey-like					-0.325333	1.88349	-0.51648	-0.345155	-0.230467	-0.472587	-0.417367	-0.51648	0.334482	1.11606	-0.435774	0.388286	-0.462676
325	TR530216|c0_g1_i2	hypothetical protein LOTGIDRAFT_143124					0.209702	1.15818	-0.356998	-0.142249	-0.327172	-0.16611	-0.261554	-0.0169781	0.102327	0.0188135	1.35503	-0.6314	-0.637365
326	TR530289|c1_g1_i2	unnamed protein product					0.662343	-0.24603	-0.0628286	-0.658233	0.395174	-0.123896	-0.0475619	0.826461	0.29594	-0.841434	1.53255	0.20434	-1.246
327	TR530374|c2_g1_i3	hypothetical protein BRAFLDRAFT_241456		GO:0009607,GO:0016021	response to biotic stimulus,integral component of membrane	Biological Process,Cellular Component	0.0699029	-0.240413	0.549257	-0.827113	-0.0405275	-0.537773	-0.363182	-0.43783	0.506072	-0.738275	1.16865	0.340735	-0.226223
328	TR530403|c0_g2_i1	dehydrogenase reductase SDR family member 11-like					-0.241311	-0.825225	-0.60885	0.756523	-0.748727	0.927065	-0.0492599	0.756113	-0.0205083	1.06585	0.258153	0.351951	-0.818502
329	TR530403|c0_g2_i3	dehydrogenase reductase SDR family member 11-like					-0.298745	-0.349222	0.0978616	-0.494536	-0.289677	0.323589	0.168989	-0.196698	1.0943	-0.264001	-0.405163	-0.12426	0.832404
330	TR530403|c0_g2_i4	dehydrogenase reductase SDR family member 11-like					-0.296005	0.808829	-0.322882	0.634381	-0.232337	0.47281	-0.661864	0.201278	-0.680055	-0.182568	-0.560486	0.432852	-0.627731
331	TR530403|c0_g3_i1	dehydrogenase reductase SDR family member 11-like					0.600033	0.0140522	-0.288759	0.179759	-0.476013	0.835531	-0.131251	0.464073	-0.870544	0.792436	0.835531	-0.774629	-0.501756
332	TR530440|c2_g1_i1	SH3 domain-binding glutamic acid-rich 3		GO:0005623,GO:0044763,GO:0050794,GO:0065008	cell,single-organism cellular process,regulation of cellular process,regulation of biological quality	Cellular Component,Biological Process,Biological Process,Biological Process	0.900097	0.193273	0.0291162	0.295023	1.24469	-0.259854	-0.613944	0.360821	-0.498628	-0.571888	0.49988	-0.193377	-0.776745
333	TR530440|c2_g1_i3	SH3 domain-binding glutamic acid-rich 3		GO:0005623,GO:0044763,GO:0050794,GO:0065008	cell,single-organism cellular process,regulation of cellular process,regulation of biological quality	Cellular Component,Biological Process,Biological Process,Biological Process	1.31181	0.989235	1.001	-0.369719	0.69803	0.551938	0.110719	-0.15156	-0.603074	-0.921732	-0.603074	-0.712889	-1.28549
334	TR530440|c2_g1_i5	SH3 domain-binding glutamic acid-rich 3		GO:0005623,GO:0044763,GO:0050794,GO:0065008	cell,single-organism cellular process,regulation of cellular process,regulation of biological quality	Cellular Component,Biological Process,Biological Process,Biological Process	0.681214	-0.144629	0.834632	0.178527	1.45157	-0.108723	0.154045	-0.737899	-0.833377	-0.593457	0.036534	-0.317632	-0.568976
335	TR530440|c2_g1_i7	SH3 domain-binding glutamic acid-rich 3		GO:0005623,GO:0044763,GO:0050794,GO:0065008	cell,single-organism cellular process,regulation of cellular process,regulation of biological quality	Cellular Component,Biological Process,Biological Process,Biological Process	0.436725	0.00567766	-0.0858462	-0.596608	1.13054	-0.0917509	0.667011	-0.596608	-0.596608	-0.369275	1.06263	-0.369275	-0.596608
336	TR530440|c2_g1_i8	SH3 domain-binding glutamic acid-rich 3		GO:0005623,GO:0044763,GO:0050794,GO:0065008	cell,single-organism cellular process,regulation of cellular process,regulation of biological quality	Cellular Component,Biological Process,Biological Process,Biological Process	1.45681	0.359078	0.567966	-0.896383	0.768328	-0.787676	-0.348584	0.773657	-0.442371	-0.565999	-0.284639	-0.406135	0.197083
337	TR531012|c0_g1_i1	RNA-directed DNA polymerase from mobile element jockey-like		GO:0005488	binding	Molecular Function	0.227489	-0.00418959	-0.638256	0.633941	-0.648824	-0.018009	-0.763444	0.475425	0.0811655	0.477051	0.100675	0.646135	-0.00337669
338	TR532303|c0_g3_i4	sorbitol dehydrogenase-like		GO:0003676,GO:0008270,GO:0016491,GO:0046983,GO:0055114	nucleic acid binding,zinc ion binding,oxidoreductase activity,protein dimerization activity,oxidation-reduction process	Molecular Function,Molecular Function,Molecular Function,Molecular Function,Biological Process	0.900453	0.124399	0.268369	-1.0954	0.168773	-0.349911	-0.201997	1.05182	0.147079	-1.35868	0.779164	-0.0590138	-0.0373198
339	TR532303|c0_g3_i5	sorbitol dehydrogenase-like	EC:1.1.1.14	GO:0003676,GO:0003939,GO:0008270,GO:0046983,GO:0055114	nucleic acid binding,L-iditol 2-dehydrogenase activity,zinc ion binding,protein dimerization activity,oxidation-reduction process	Molecular Function,Molecular Function,Molecular Function,Molecular Function,Biological Process	0.33002	0.133219	-0.050885	-1.0971	1.21499	0.955973	-0.0724696	-0.740957	0.335098	-0.210865	0.591574	-0.54987	-0.653984
340	TR532303|c0_g3_i6	sorbitol dehydrogenase-like		GO:0008270,GO:0016491,GO:0055114	zinc ion binding,oxidoreductase activity,oxidation-reduction process	Molecular Function,Molecular Function,Biological Process	0.288211	-0.0711178	0.172803	-1.65597	0.930774	-0.219922	0.425601	0.482459	0.553268	-0.758915	0.438283	0.137715	-0.0208118
341	TR532303|c0_g5_i1	sorbitol dehydrogenase-like		GO:0008270,GO:0016491,GO:0055114	zinc ion binding,oxidoreductase activity,oxidation-reduction process	Molecular Function,Molecular Function,Biological Process	0.123001	-0.398785	0.0478103	-1.23194	0.542006	-0.703488	0.657824	0.105416	0.0593315	-0.0874113	0.857624	0.13907	0.206074
342	TR532303|c0_g6_i1	sorbitol dehydrogenase-like					-0.848652	-0.605862	0.436577	-0.66823	-0.267292	1.47679	-0.236108	-0.188218	-0.015592	-0.124736	0.966706	0.99789	-0.56354
343	TR532303|c0_g6_i3	sorbitol dehydrogenase-like		GO:0008270,GO:0016491,GO:0055114	zinc ion binding,oxidoreductase activity,oxidation-reduction process	Molecular Function,Molecular Function,Biological Process	-0.102781	-0.610214	-0.227355	-0.792505	0.0771046	0.838494	0.81685	0.805547	0.814926	-0.599632	-0.318741	0.506137	-0.312007
344	TR532670|c2_g2_i3	hypothetical protein CGI_10012723					-0.377336	1.2902	0.127539	-0.244565	0.545127	0.707571	-0.290266	-0.346038	-0.228537	-0.0275404	-0.479567	-0.108112	-0.466571
345	TR533093|c1_g2_i1	guanine nucleotide-binding G(i) alpha subunit	EC:3.6.1,EC:3.6.1.15	GO:0003924,GO:0004871,GO:0005525,GO:0007188,GO:0031683,GO:0046872	GTPase activity,signal transducer activity,GTP binding,adenylate cyclase-modulating G-protein coupled receptor signaling pathway,G-protein beta/gamma-subunit complex binding,metal ion binding	Molecular Function,Molecular Function,Molecular Function,Biological Process,Molecular Function,Molecular Function	0.147835	1.04607	0.182905	1.44237	-0.263803	0.649341	0.135999	0.0568713	-0.493076	-0.134481	-1.06691	0.0193899	-1.41718
346	TR533093|c1_g4_i1	guanine nucleotide-binding G(i) alpha subunit	EC:3.6.1,EC:3.6.1.15	GO:0001664,GO:0003924,GO:0004871,GO:0005525,GO:0005834,GO:0007188,GO:0031683,GO:0046872	G-protein coupled receptor binding,GTPase activity,signal transducer activity,GTP binding,heterotrimeric G-protein complex,adenylate cyclase-modulating G-protein coupled receptor signaling pathway,G-protein beta/gamma-subunit complex binding,metal ion binding	Molecular Function,Molecular Function,Molecular Function,Molecular Function,Cellular Component,Biological Process,Molecular Function,Molecular Function	-0.0156262	-0.138117	0.754489	-0.330343	0.799362	-0.548037	0.178419	-0.144484	-0.431003	-0.346715	-0.24848	-0.537122	-0.239991
347	TR533093|c1_g4_i2	guanine nucleotide-binding G(i) alpha subunit	EC:3.6.1,EC:3.6.1.15	GO:0001664,GO:0003924,GO:0004871,GO:0005525,GO:0005834,GO:0007188,GO:0031683,GO:0046872	G-protein coupled receptor binding,GTPase activity,signal transducer activity,GTP binding,heterotrimeric G-protein complex,adenylate cyclase-modulating G-protein coupled receptor signaling pathway,G-protein beta/gamma-subunit complex binding,metal ion binding	Molecular Function,Molecular Function,Molecular Function,Molecular Function,Cellular Component,Biological Process,Molecular Function,Molecular Function	0.126325	1.50925	0.180054	-0.478705	-0.478705	-0.478705	-0.478705	0.516441	1.13315	-0.478705	-0.478705	0.21743	-0.478705
348	TR533106|c2_g1_i2	RNA-directed DNA polymerase from mobile element jockey-like					-0.533051	0.683206	0.165171	-0.548066	0.488004	0.210217	0.810838	0.322834	0.262772	-1.00604	-0.810838	-0.0900931	0.352865
349	TR533106|c2_g1_i4	RNA-directed DNA polymerase from mobile element jockey-like					-0.298748	0.131361	-0.203168	-0.298748	-0.298748	-0.298748	-0.117147	-0.126705	1.78808	-0.298748	0.373497	0.00392122	-0.298748
350	TR533162|c0_g1_i1	hypothetical protein LOTGIDRAFT_132084		GO:0005887,GO:0007213,GO:0016907	integral component of plasma membrane,G-protein coupled acetylcholine receptor signaling pathway,G-protein coupled acetylcholine receptor activity	Cellular Component,Biological Process,Molecular Function	0.457726	1.64235	-0.67222	-0.426183	1.36897	-0.161922	-0.198371	-0.0616844	-0.772457	-1.01849	0.184352	-0.262159	-0.380621
351	TR533269|c2_g1_i2	microtubule-associated futsch-like					0.466367	0.491524	0.0537967	0.531775	0.0185773	-0.227959	0.0839848	-0.071987	-0.625435	-0.519777	0.73806	-0.0568929	-0.962536
352	TR533269|c2_g1_i3	microtubule-associated futsch-like					1.09564	0.736505	-0.652586	1.05498	-0.293455	-0.381544	-0.537393	-0.943956	0.221525	-0.578049	-0.35444	0.323166	0.309613
353	TR533269|c2_g1_i4	microtubule-associated futsch-like					1.60285	1.2756	-0.59201	-0.27604	-0.185763	-0.586367	0.942702	-0.603294	-0.287324	-0.727426	0.37847	-0.383244	-0.467879
354	TR533269|c2_g1_i5	microtubule-associated futsch-like					0.775324	1.88105	-0.424502	1.09797	0.509816	-0.0413644	0.529981	-0.283346	-0.53541	-0.511884	-0.814361	-1.02946	-0.901744
355	TR533315|c1_g1_i5	RNA-directed DNA polymerase from mobile element jockey-like		GO:0003824,GO:0016020,GO:0090304	catalytic activity,membrane,nucleic acid metabolic process	Molecular Function,Cellular Component,Biological Process	0.762059	0.917407	-0.40527	-0.19666	0.46024	0.10072	-0.10789	1.21923	-0.640512	-0.924577	0.438047	-0.378639	-0.711528
356	TR533381|c2_g2_i11	ras-like GTP-binding RHO		GO:0005525,GO:0005622,GO:0005886,GO:0007264	GTP binding,intracellular,plasma membrane,small GTPase mediated signal transduction	Molecular Function,Cellular Component,Cellular Component,Biological Process	0.707753	-0.0921823	-0.683705	1.44333	0.592819	-0.509007	0.280201	-0.683705	-0.0416117	-0.0921823	-0.683705	-0.22244	-0.0155602
357	TR533381|c2_g2_i7	ras-like GTP-binding RHO	EC:3.6.1,EC:3.6.1.15	GO:0001764,GO:0002119,GO:0003924,GO:0005515,GO:0005525,GO:0007264,GO:0007369,GO:0008045,GO:0009898,GO:0010172,GO:0016021,GO:0030334,GO:0031103,GO:0031410,GO:0032228,GO:0033563,GO:0043025,GO:0043652,GO:0045138,GO:0048846,GO:0050764,GO:0097628	neuron migration,nematode larval development,GTPase activity,protein binding,GTP binding,small GTPase mediated signal transduction,gastrulation,motor neuron axon guidance,cytoplasmic side of plasma membrane,embryonic body morphogenesis,integral component of membrane,regulation of cell migration,axon regeneration,cytoplasmic vesicle,regulation of synaptic transmission GABAergic,dorsal/ventral axon…	Biological Process,Biological Process,Molecular Function,Molecular Function,Molecular Function,Biological Process,Biological Process,Biological Process,Cellular Component,Biological Process,Cellular Component,Biological Process,Biological Process,Cellular Component,Biological Process,Biological Process,Cellular Component,Biological Process,Biological Process,Biological Process,Biological Process,…	0.950874	-0.337628	-0.344146	-0.339801	0.496748	-0.939508	-0.0790584	0.611909	0.698823	0.440253	0.192548	-0.722223	-0.142071
358	TR533474|c1_g1_i1	Ras-related C3 botulinum toxin substrate partial	EC:3.6.1,EC:3.6.1.15	GO:0001894,GO:0001934,GO:0002064,GO:0003924,GO:0005525,GO:0005789,GO:0005802,GO:0005829,GO:0005884,GO:0005925,GO:0006911,GO:0006954,GO:0008361,GO:0009628,GO:0010310,GO:0010592,GO:0016023,GO:0016358,GO:0021884,GO:0022029,GO:0030027,GO:0030041,GO:0030168,GO:0031295,GO:0031529,GO:0031996,GO:0032707,GO:0035025,GO:0036464,GO:0038095,GO:0038096,GO:0042472,GO:0043065,GO:0044459,GO:0048010,GO:0048013,GO:…	tissue homeostasis,positive regulation of protein phosphorylation,epithelial cell development,GTPase activity,GTP binding,endoplasmic reticulum membrane,trans-Golgi network,cytosol,actin filament,focal adhesion,phagocytosis engulfment,inflammatory response,regulation of cell size,response to abiotic stimulus,regulation of hydrogen peroxide metabolic process,positive regulation of lamellipodium as…	Biological Process,Biological Process,Biological Process,Molecular Function,Molecular Function,Cellular Component,Cellular Component,Cellular Component,Cellular Component,Cellular Component,Biological Process,Biological Process,Biological Process,Biological Process,Biological Process,Biological Process,Cellular Component,Biological Process,Biological Process,Biological Process,Cellular Component,…	-0.778979	-0.748284	-0.439438	-0.275206	0.450076	-0.796067	-0.312546	0.79911	-0.0385084	-0.574559	1.35953	1.20257	0.68709
359	TR533590|c0_g1_i1	galactose-3-O-sulfotransferase 3-like					1.24945	0.498658	0.464336	-0.483807	1.60125	-0.629676	0.262695	-0.0676538	-0.470937	-0.942864	-0.290747	-0.320778	-0.775544
360	TR533590|c0_g1_i3	galactose-3-O-sulfotransferase 3-like					1.69599	-0.178917	0.0465877	-0.791	1.85062	-0.629926	-0.301333	0.465382	-0.00495614	-0.707241	0.24632	-0.668584	-0.791
361	TR533595|c0_g2_i2	neurocalcin	EC:1.6.3.1	GO:0005509,GO:0016174,GO:0055114	calcium ion binding,NAD(P)H oxidase activity,oxidation-reduction process	Molecular Function,Molecular Function,Biological Process	1.76097	0.806762	0.774787	-0.500861	0.712519	-0.707859	-0.187839	-0.684298	-0.278716	-0.886247	0.0528176	-0.273667	-0.830711
362	TR534977|c1_g1_i1	cell division control 42 homolog					0.459926	0.826323	0.580693	-0.356793	0.713743	-0.412059	-0.905365	1.09549	-0.719096	-0.860333	0.879543	-0.107069	-1.02204
363	TR535568|c4_g3_i1	3-hydroxyacyl- dehydrogenase type-2-like		GO:0016491,GO:0055114	oxidoreductase activity,oxidation-reduction process	Molecular Function,Biological Process	-0.312656	-0.234856	1.28024	-0.393447	0.206007	-0.617869	0.365596	-0.538573	-0.170023	-0.432347	0.23992	0.882264	-0.34956
364	TR535568|c4_g3_i5	3-hydroxyacyl- dehydrogenase type-2-like		GO:0016491,GO:0055114	oxidoreductase activity,oxidation-reduction process	Molecular Function,Biological Process	1.66089	0.373366	1.13553	-0.448674	0.647379	-0.586019	0.0966462	-0.26955	-0.394548	-0.564707	0.149757	-0.905362	-0.727761
365	TR535662|c0_g1_i1	RNA-directed DNA polymerase from mobile element jockey-like					0.386811	1.18166	0.0283792	-0.694483	0.989695	-0.667488	-0.189079	0.256336	0.0808692	-0.712479	0.679255	-0.580504	-0.375044
366	TR535942|c2_g4_i1	PREDICTED: uncharacterized protein YMR315W-like isoform X1		GO:0008152	metabolic process	Biological Process	0.236718	0.286087	1.04458	0.0467222	0.0212897	-0.572635	0.40577	-0.337758	-0.590588	-0.639957	-0.219572	0.378841	0.193333
367	TR536319|c2_g3_i4	angiopoietin-related 7-like isoform X1					1.00264	-0.616713	0.41592	0.152972	0.166383	0.367545	1.18129	0.270077	-0.357597	-0.383461	-0.595639	-0.369571	-0.803028
368	TR536506|c3_g1_i4	FMRFamide receptor-like					0.796669	-0.284371	0.191735	-0.900508	1.99534	-0.217156	-0.0827261	-0.228358	-0.614844	-0.558832	0.869485	-0.368389	-0.486016
369	TR536506|c3_g1_i5	FMRFamide receptor-like					0.854358	-0.0723847	-0.261298	-1.05972	1.63496	-0.956355	-0.681897	0.41772	0.690396	-0.418131	0.512176	-0.0296119	-0.550014
370	TR537828|c0_g3_i4	histone deacetylase 2-like isoform X1	EC:3.5.1.98	GO:0005634,GO:0006355,GO:0032041,GO:0070932	nucleus,regulation of transcription DNA-templated,NAD-dependent histone deacetylase activity (H3-K14 specific),histone H3 deacetylation	Cellular Component,Biological Process,Molecular Function,Biological Process	-0.071913	0.299975	0.411566	1.37685	0.125885	-0.210563	1.18144	-1.14843	0.0095049	-0.172249	-0.28791	-0.741456	-0.692366
371	TR537828|c0_g3_i5	histone deacetylase 2-like isoform X1	EC:3.5.1.98	GO:0005634,GO:0006355,GO:0032041,GO:0070932	nucleus,regulation of transcription DNA-templated,NAD-dependent histone deacetylase activity (H3-K14 specific),histone H3 deacetylation	Cellular Component,Biological Process,Molecular Function,Biological Process	1.77331	0.837322	0.366052	0.512941	0.0314231	0.376442	0.901372	-0.240365	-0.536492	-0.488668	-0.987266	-0.877384	-1.25671
372	TR537922|c1_g2_i1	2 ,3 -cyclic-nucleotide 3 -phosphodiesterase-like isoform X1					-0.304434	0.641376	-0.304434	-0.304434	1.25179	-0.304434	-0.304434	-0.304434	0.775534	-0.304434	-0.304434	-0.304434	0.0712067
373	TR537922|c1_g2_i2	2 ,3 -cyclic-nucleotide 3 -phosphodiesterase-like isoform X1					0.850316	0.38029	-0.355896	0.402942	-0.438009	-0.63055	-0.690011	1.17452	-0.0500955	0.680427	0.700248	0.0575009	-1.00147
374	TR537922|c1_g2_i3	2 ,3 -cyclic-nucleotide 3 -phosphodiesterase-like isoform X1					-0.481787	-0.481787	0.864231	-0.481787	0.179096	0.555011	1.3129	-0.481787	-0.481787	-0.481787	-0.481787	-0.481787	0.458001
375	TR538473|c1_g1_i1	uncharacterized oxidoreductase -like					-0.960474	-0.958812	-0.874898	-0.722856	-0.109702	-0.143766	0.169458	0.265627	0.970796	0.0896979	0.256695	1.30728	1.17518
376	TR538473|c1_g1_i2	PREDICTED: uncharacterized protein LOC105348320		GO:0016491,GO:0055114	oxidoreductase activity,oxidation-reduction process	Molecular Function,Biological Process	-0.743084	-0.394287	1.51764	-0.743084	-0.032572	-0.289505	-0.0598442	-0.349073	-0.743084	-0.356967	0.349238	0.199959	1.0454
377	TR538473|c1_g4_i1	uncharacterized oxidoreductase -like					-0.312874	-1.14001	0.0146094	-1.26071	0.229826	-0.348374	0.430842	1.10977	0.137527	-0.391417	0.569734	1.03522	0.572396
378	TR539294|c0_g2_i1	PREDICTED: caveolin-1-like		GO:0005488,GO:0016020,GO:0044699	binding,membrane,single-organism process	Molecular Function,Cellular Component,Biological Process	0.730617	-0.0508352	-0.337368	-0.631136	1.76146	-0.354251	-0.456515	0.987483	-0.292506	-0.324826	0.230873	-0.282859	-0.592063
379	TR539474|c0_g1_i1	TPA_exp: poly					-0.666004	0.378521	-0.804955	0.0383312	-0.0431226	-0.0335398	-0.551011	-0.443204	0.824121	-0.225196	1.43263	-0.373729	-0.330607
380	TR539490|c4_g1_i4	RNA-directed DNA polymerase from mobile element jockey-like					0.956681	0.0183628	-0.910502	-0.752146	-0.527611	0.767599	0.127085	1.52275	0.391799	0.309076	0.552519	-1.02631	-0.945955
381	TR539560|c3_g4_i3	PREDICTED: uncharacterized protein LOC101845692 isoform X4					0.62325	-0.0743323	1.64218	0.497965	-0.144734	1.11909	-0.0849304	-0.273614	-0.624676	0.0778261	-1.31582	-0.218921	-0.960787
382	TR539574|c0_g1_i1	sorbitol dehydrogenase-like		GO:0008270,GO:0016491,GO:0055114	zinc ion binding,oxidoreductase activity,oxidation-reduction process	Molecular Function,Molecular Function,Biological Process	-0.676288	-0.520572	0.306282	-0.761932	-0.254297	-0.371084	-0.140624	0.560878	-0.0269509	-0.00515062	0.276696	1.44613	0.918247
383	TR539615|c3_g1_i1	Rieske domain-containing -like					0.397609	-0.582508	1.11787	0.778923	0.753502	-0.153177	-0.627701	-0.194133	0.284627	-0.590982	-0.0599673	-0.421509	-0.915805
384	TR539615|c3_g1_i2	Rieske domain-containing -like					-0.449712	-0.40686	1.47557	-0.0487384	-0.492564	-0.0150689	-0.00894715	-0.221677	1.20622	-0.422164	-0.287486	-0.308912	0.183888
385	TR539615|c3_g1_i6	Rieske domain-containing -like					1.27418	0.601333	-0.577943	0.481145	0.569488	0.684539	0.985522	-0.421288	-0.923097	-0.107465	-0.529663	-0.676558	-1.13676
386	TR539615|c3_g1_i7	Rieske domain-containing -like					-0.147324	-0.367464	1.43328	-0.688867	0.200496	1.51253	0.618761	0.418434	-0.688867	-0.349852	-0.473131	-0.517158	-0.710881
387	TR540029|c0_g1_i2	acyl- dehydrogenase family member 10-like isoform X1	EC:1.3.99.3	GO:0003995,GO:0016787,GO:0050660,GO:0055114	acyl-CoA dehydrogenase activity,hydrolase activity,flavin adenine dinucleotide binding,oxidation-reduction process	Molecular Function,Molecular Function,Molecular Function,Biological Process	0.967367	0.245734	0.177018	-0.0183051	0.630634	0.657812	0.0444456	0.497179	0.534078	-0.911177	-0.655755	-0.183357	-1.16351
388	TR540305|c0_g1_i5	thioredoxin peroxidase 2	EC:1.11.1.15,EC:1.11.1.7	GO:0003676,GO:0004601,GO:0051920,GO:0055114,GO:0098869	nucleic acid binding,peroxidase activity,peroxiredoxin activity,oxidation-reduction process,cellular oxidant detoxification	Molecular Function,Molecular Function,Molecular Function,Biological Process,Biological Process	0.939292	0.702925	0.971671	1.20221	-0.441999	0.304015	0.941235	-0.794284	-1.03777	-0.611666	-0.72823	-0.533308	-0.802055
389	TR540362|c2_g4_i2	6-phosphogluconate decarboxylating-like	EC:1.1.1.44	GO:0004616,GO:0006098,GO:0055114	phosphogluconate dehydrogenase (decarboxylating) activity,pentose-phosphate shunt,oxidation-reduction process	Molecular Function,Biological Process,Biological Process	-0.0518457	0.212567	-0.207834	-0.321218	1.83985	0.498169	0.306115	0.702735	0.232179	-0.996339	-0.0637927	-0.0734856	-1.2718
390	TR540362|c2_g4_i3	6-phosphogluconate decarboxylating-like	EC:1.1.1.44	GO:0004616,GO:0006098,GO:0055114	phosphogluconate dehydrogenase (decarboxylating) activity,pentose-phosphate shunt,oxidation-reduction process	Molecular Function,Biological Process,Biological Process	0.901611	-0.497072	0.331959	-0.162328	-0.214203	0.653979	-0.319912	2.13928	-0.924801	-0.0987067	-0.261185	-0.25727	-0.521542
391	TR540375|c3_g4_i1	cytochrome P450 2U1-like					0.0784359	-0.27714	-0.700694	-0.318973	-0.569967	0.434012	0.271911	0.452314	0.596113	-0.878482	0.125497	0.512448	0.883711
392	TR540959|c1_g1_i1	G- coupled receptor 64-like		GO:0004888,GO:0007165,GO:0016020	transmembrane signaling receptor activity,signal transduction,membrane	Molecular Function,Biological Process,Cellular Component	0.687564	0.509943	-0.0630267	-0.985509	1.31783	-0.423998	-0.790699	0.913887	0.37816	-0.882374	0.452646	-0.704753	-0.699024
393	TR540959|c1_g1_i2	G- coupled receptor 64-like		GO:0004888,GO:0007165,GO:0016020	transmembrane signaling receptor activity,signal transduction,membrane	Molecular Function,Biological Process,Cellular Component	-0.581493	0.43759	-0.250291	-0.588772	1.31837	-0.770751	-0.202977	0.117306	-0.144743	-0.199337	0.685081	0.648685	-0.1775
394	TR540964|c1_g1_i1	uncharacterized oxidoreductase -like					0.108456	0.575019	1.22391	0.196545	1.04926	-0.0559419	0.433155	-0.263616	-0.225974	-0.186539	-1.18727	-0.563476	-0.563988
395	TR540964|c1_g1_i4	uncharacterized oxidoreductase -like					0.517779	-0.319281	0.616286	0.609356	1.95578	0.056431	0.321261	-0.296015	-0.174243	-0.429173	-0.770729	-0.56926	-1.17664
396	TR541168|c4_g1_i1	zinc finger BED domain-containing 1-like					1.0952	2.22354	0.382323	0.646011	0.103305	-0.0791298	0.0343171	-0.713819	-0.666294	-0.601906	-0.433268	-0.795072	-1.30252
397	TR541885|c2_g1_i1	RNA-directed DNA polymerase from mobile element jockey-like					1.35173	1.19175	-0.0852792	-0.0824726	-0.037566	-0.517505	0.0494404	-0.0221294	-0.287359	-0.0852792	-1.23882	0.0129538	-0.354718
398	TR542996|c1_g2_i1	ras-related Rab-20-like		GO:0012505,GO:0016020,GO:0043231,GO:0044444,GO:0044446	endomembrane system,membrane,intracellular membrane-bounded organelle,cytoplasmic part,intracellular organelle part	Cellular Component,Cellular Component,Cellular Component,Cellular Component,Cellular Component	-0.12046	-0.643086	0.388863	-1.61992	1.05592	-0.091953	0.0638847	0.802213	0.0353778	-0.377022	0.987508	0.193116	-0.166071
399	TR542996|c1_g2_i2	ras-related Rab-20-like		GO:0012505,GO:0016020,GO:0043231,GO:0044444,GO:0044446	endomembrane system,membrane,intracellular membrane-bounded organelle,cytoplasmic part,intracellular organelle part	Cellular Component,Cellular Component,Cellular Component,Cellular Component,Cellular Component	0.140984	-0.168896	0.244278	-0.838979	1.50499	-0.478776	-0.0550083	0.781933	0.238981	-0.905192	0.0986075	-0.277486	0.220441
400	TR542996|c1_g4_i10	ras-related Rab-20-like		GO:0005525,GO:0005769,GO:0005886,GO:0007264,GO:0030100,GO:0030139	GTP binding,early endosome,plasma membrane,small GTPase mediated signal transduction,regulation of endocytosis,endocytic vesicle	Molecular Function,Cellular Component,Cellular Component,Biological Process,Biological Process,Cellular Component	0.6313	-0.342604	0.0951507	-0.639796	1.88231	-0.553449	-0.0875819	0.445555	-0.0574611	-1.14984	0.56905	-0.053445	-0.449031
401	TR543009|c2_g2_i2	eosinophil peroxidase-like					0.551602	0.507338	0.558979	-0.805838	1.71723	0.684395	-0.274666	-0.226713	-0.230402	-0.953386	-0.732064	0.101581	-0.798461
402	TR543341|c1_g1_i1	PREDICTED: mucin-12-like					0.290106	0.31953	-0.418105	-1.21966	0.0222438	-0.26794	-0.33592	0.774084	-0.478983	-0.898025	1.65275	0.00702436	0.669577
403	TR543341|c1_g1_i3	PREDICTED: mucin-12-like					-0.703778	-0.033262	-0.515195	0.0143598	1.30396	-0.431381	-0.0942181	0.360095	0.818217	0.0524573	0.660112	0.0391232	-0.979985
404	TR544101|c1_g1_i1	PREDICTED: uncharacterized protein LOC101852824, partial					0.143256	-0.233383	-0.189823	1.28431	-0.829034	0.982031	0.0622146	0.240606	-0.115265	0.897343	-0.566056	-0.0968285	-0.886776
405	TR544101|c1_g1_i10	PREDICTED: uncharacterized protein LOC101852824, partial					1.57985	0.160226	0.442291	0.479487	-0.00198693	0.469155	0.0383081	0.128197	-0.821319	0.109599	-0.560951	-1.02899	-0.924639
406	TR544101|c1_g1_i2	PREDICTED: uncharacterized protein LOC101852824, partial					0.843029	0.754475	0.241736	0.574087	-0.648723	0.738623	-0.0151795	0.275628	-0.331131	0.351609	-0.439364	-0.674962	-1.28937
407	TR544101|c1_g1_i6	PREDICTED: uncharacterized protein LOC101852824, partial					2.43655	0.224652	-0.328861	-0.225481	-0.399934	-0.341783	-0.257787	-0.486084	-0.160868	0.0760438	-0.427933	-0.208251	-0.352552
408	TR545030|c1_g1_i2	methylenetetrahydrofolate reductase-like	EC:1.5.1.20	GO:0004489,GO:0005829,GO:0006555,GO:0035999,GO:0055114	methylenetetrahydrofolate reductase (NAD(P)H) activity,cytosol,methionine metabolic process,tetrahydrofolate interconversion,oxidation-reduction process	Molecular Function,Cellular Component,Biological Process,Biological Process,Biological Process	0.321968	0.638246	0.227546	0.541184	1.68679	0.110675	0.82775	-0.626209	-0.593855	-0.282858	-0.781377	-1.0686	-0.706764
409	TR545592|c3_g1_i15	poly(U)-binding-splicing factor PUF60-like isoform X1		GO:0000166,GO:0003723	nucleotide binding,RNA binding	Molecular Function,Molecular Function	-0.258873	1.28787	-0.0794114	0.132922	0.0840586	-0.0856304	0.398561	1.15061	-0.386806	-0.847898	-0.165589	-0.203791	-0.790151
410	TR545592|c3_g1_i16	poly(U)-binding-splicing factor PUF60-like isoform X1		GO:0000166,GO:0003723	nucleotide binding,RNA binding	Molecular Function,Molecular Function	1.23831	0.847429	-0.375504	0.12742	0.325407	-0.670255	-0.983469	-0.42134	0.264292	-0.288288	0.534216	0.447637	-1.08405
411	TR545592|c3_g1_i2	poly(U)-binding-splicing factor PUF60-like isoform X1		GO:0000166,GO:0003723	nucleotide binding,RNA binding	Molecular Function,Molecular Function	0.288042	1.18191	-0.202315	0.356446	0.108962	0.37643	0.142011	-0.0386067	0.175829	-0.7703	0.338769	-0.69959	-0.931703
412	TR546314|c1_g1_i2	cytochrome P450 2U1-like		GO:0005488,GO:0016491	binding,oxidoreductase activity	Molecular Function,Molecular Function	-0.274904	-0.239352	0.258376	1.6449	-1.17607	0.111531	-0.42484	-0.171339	-0.259446	0.468597	-0.179068	1.02352	-0.50831
413	TR546314|c1_g1_i6	cytochrome P450 2U1-like					0.552616	-1.00021	0.0662598	-0.314621	-0.499202	0.168805	-0.472833	-0.506527	1.2089	-0.53729	0.995024	1.39641	-0.850785
414	TR546315|c2_g1_i1	alternative mitochondrial-like	EC:1.10.3	GO:0009916,GO:0016021,GO:0055114	alternative oxidase activity,integral component of membrane,oxidation-reduction process	Molecular Function,Cellular Component,Biological Process	-0.166081	0.183349	0.0291147	0.277628	-0.228095	-0.262649	0.652458	0.679117	-0.179811	0.565959	-0.358988	0.290672	-0.751438
415	TR546315|c2_g5_i1	alternative mitochondrial-like	EC:1.10.3	GO:0009916,GO:0016021,GO:0055114	alternative oxidase activity,integral component of membrane,oxidation-reduction process	Molecular Function,Cellular Component,Biological Process	-0.0959803	0.471636	-0.423396	0.179637	0.197706	1.60711	-0.0543005	0.658232	-0.489891	0.00231658	-0.769362	-0.186086	-0.365815
416	TR546315|c2_g8_i1	alternative mitochondrial-like		GO:0016020	membrane	Cellular Component	1.1564	1.22945	-0.122434	0.0741179	0.060547	0.543897	-0.0161285	0.959392	-0.403577	-0.189383	-0.52956	-0.767729	-1.36598
417	TR546548|c1_g2_i1	RNA-directed DNA polymerase from mobile element jockey-like					-0.236827	1.58077	1.0366	0.573841	-0.464305	0.11554	0.161259	-0.181631	0.392082	-0.495528	-0.0327664	-1.18131	-0.795486
418	TR549148|c3_g2_i1	RNA-directed DNA polymerase from mobile element jockey-like					-0.0382122	-0.6912	-0.52226	-0.168492	-0.672135	1.05805	0.0158063	-0.185704	-0.436466	0.855211	0.811785	0.917174	-0.584223
419	TR550049|c0_g1_i1	disulfide isomerase					-0.608708	-0.608708	-0.608708	-0.5716	-0.466462	-0.500477	-0.608708	-0.251547	0.445767	-0.0242627	1.16318	0.823028	1.93626
420	TR550959|c7_g2_i1	RNA-directed DNA polymerase from mobile element jockey-like					0.325633	1.02591	-0.70392	-0.779473	-0.214516	-0.168282	-0.0791964	1.26103	-0.355473	-0.369005	0.366229	-0.394941	0.923293
421	TR550959|c7_g2_i2	RNA-directed DNA polymerase from mobile element jockey-like					0.871437	1.8683	-0.54605	-0.489967	-0.129637	0.00496115	0.00776528	0.173209	-0.363782	-0.454916	-0.353967	-0.568483	0.28958
422	TR551395|c1_g1_i1	RNA-directed DNA polymerase from mobile element jockey-like					-0.536112	-0.426937	0.26677	-0.201273	-0.267614	-0.195527	-0.469249	-0.655996	0.0525986	-0.409176	0.800632	1.46352	0.642877
423	TR551694|c1_g2_i2	microtubule-associated futsch-like					-0.255377	-0.591355	-1.24035	-0.949088	0.580943	0.294516	-0.164735	0.633515	-0.0426713	0.0383019	1.09458	1.21302	-0.561142
424	TR551730|c3_g6_i1	RNA-directed DNA polymerase from mobile element jockey-like					0.972982	1.73108	-0.135012	-0.0496721	-0.782171	-0.214662	0.0427792	-0.120077	-0.0724293	-0.816307	-0.0141139	-0.0567837	-0.106565
425	TR551759|c0_g1_i1	zinc finger BED domain-containing 1-like					1.09148	-0.0112121	-0.25203	-0.182319	1.06613	-0.277379	-0.353426	-0.185488	-0.030224	-0.239355	-0.239355	-0.404125	-0.404125
426	TR553657|c1_g1_i2	RNA-directed DNA polymerase from mobile element jockey-like					0.853123	0.685003	0.0187178	-0.241426	-0.306019	-0.734282	-0.210456	0.360267	0.344339	-0.900632	0.390351	-0.516611	0.767294
427	TR553657|c1_g1_i4	RNA-directed DNA polymerase from mobile element jockey-like					1.63285	0.357171	-0.268576	0.73806	0.787939	-1.06965	0.370774	-0.403096	-0.123475	-0.264041	-0.681206	0.165215	-0.926063
428	TR554381|c0_g1_i2	cytochrome P450 1A1-like isoform X2		GO:0005488,GO:0016491	binding,oxidoreductase activity	Molecular Function,Molecular Function	-0.310086	1.11417	-0.0697848	-0.963488	0.231266	-0.922987	-0.0967849	-0.11771	0.618717	-0.115685	0.630867	-0.00363463	0.242066
429	TR554381|c0_g1_i4	cytochrome P450 1A1-like isoform X1					-0.105853	-0.84914	-0.542068	-0.374183	1.2975	-0.484671	0.254312	1.02199	0.301664	-0.913712	0.531251	0.185436	-0.336875
430	TR554381|c0_g4_i5	steroid 17-alpha-hydroxylase 17,20 lyase-like					-0.296247	0.962437	-0.658291	-1.09761	0.233057	0.00122147	0.142016	1.36471	1.00584	-0.549255	-0.428573	0.187536	-0.137456
431	TR554479|c0_g1_i1	PREDICTED: protein Wnt-5a-like		GO:0005102,GO:0005578,GO:0007275,GO:0016020,GO:0016055	receptor binding,proteinaceous extracellular matrix,multicellular organism development,membrane,Wnt signaling pathway	Molecular Function,Cellular Component,Biological Process,Cellular Component,Biological Process	0.80134	1.08365	-0.638466	-1.05629	1.08365	-0.773977	-0.412614	-0.26581	0.174601	-0.734453	1.08365	-0.310981	-0.17547
432	TR555323|c4_g2_i4	DBH-like monooxygenase 1		GO:0003824	catalytic activity	Molecular Function	-0.639328	-0.611314	0.603297	1.12166	-0.398561	-0.417955	-0.733166	-0.634039	1.65374	-0.0555315	0.103935	-0.277884	0.27065
433	TR555334|c1_g1_i1	RNA-directed DNA polymerase from mobile element jockey-like					0.366299	1.67564	-0.134384	-0.572031	0.515784	-0.503592	0.486968	0.24383	-0.361312	-0.914224	0.600432	-0.851189	-0.863796
434	TR555334|c1_g1_i2	RNA-directed DNA polymerase from mobile element jockey-like					0.426246	1.78395	-0.464172	0.117175	-0.0962307	0.142931	0.348978	-0.167979	-0.581913	-0.916739	0.77579	-0.567195	-0.504645
435	TR555448|c0_g1_i2	retinol dehydrogenase 7-like isoform X4					0.699256	-0.804777	0.467038	-0.694051	0.637741	-0.0173897	0.51625	0.670805	-0.141957	-0.646377	0.683877	-0.517196	-0.346493
436	TR555450|c0_g1_i1	soma ferritin	EC:1.16.3.1,EC:1.16.3	GO:0004322,GO:0005737,GO:0006826,GO:0006879,GO:0008199,GO:0055114	ferroxidase activity,cytoplasm,iron ion transport,cellular iron ion homeostasis,ferric iron binding,oxidation-reduction process	Molecular Function,Cellular Component,Biological Process,Biological Process,Molecular Function,Biological Process	0.195402	0.0439319	1.10174	-0.989041	1.13153	-0.149751	0.339422	0.215266	-0.221761	-0.713416	-0.457656	0.0364826	-0.216795
437	TR555932|c3_g1_i2	NADH dehydrogenase [ubiquinone] flavo mitochondrial-like	EC:1.6.99.5,EC:1.6.99.3,EC:1.6.5.3	GO:0008137,GO:0010181,GO:0051287,GO:0051539,GO:0055114	NADH dehydrogenase (ubiquinone) activity,FMN binding,NAD binding,4 iron 4 sulfur cluster binding,oxidation-reduction process	Molecular Function,Molecular Function,Molecular Function,Molecular Function,Biological Process	0.590445	1.04424	-0.365931	0.204023	0.823795	0.59948	-0.706405	-0.0409436	0.0850244	-1.27016	-0.0293277	-0.216473	-0.340376
438	TR555965|c5_g1_i1	RNA-directed DNA polymerase from mobile element jockey-like					0.100856	0.760705	0.503621	1.72905	-0.567562	-0.516146	-0.0962417	-0.100526	-0.593271	-0.396173	0.272245	-0.327617	-1.06459
439	TR556362|c1_g1_i1	disulfide isomerase	EC:5.3.4.1	GO:0003756,GO:0005783,GO:0015035,GO:0045454,GO:0055114	protein disulfide isomerase activity,endoplasmic reticulum,protein disulfide oxidoreductase activity,cell redox homeostasis,oxidation-reduction process	Molecular Function,Cellular Component,Molecular Function,Biological Process,Biological Process	-0.0857825	0.517632	1.59461	-0.269098	0.31904	0.94537	-0.55171	0.273211	-0.987086	-0.00176265	-0.276737	-0.51352	-0.987086
440	TR556362|c1_g1_i2	disulfide isomerase	EC:5.3.4.1	GO:0003756,GO:0005783,GO:0015035,GO:0045454,GO:0051213,GO:0055114	protein disulfide isomerase activity,endoplasmic reticulum,protein disulfide oxidoreductase activity,cell redox homeostasis,dioxygenase activity,oxidation-reduction process	Molecular Function,Cellular Component,Molecular Function,Biological Process,Molecular Function,Biological Process	1.205	0.459487	-0.000580376	-0.232082	1.78281	0.0327742	0.171074	0.217948	-0.513633	-1.17516	-0.0614516	-0.828812	-1.49321
441	TR556741|c0_g2_i6	hypothetical protein LOTGIDRAFT_124263	EC:3.2.1.14	GO:0004568,GO:0005507,GO:0005576,GO:0005975,GO:0006032,GO:0008061,GO:0016491,GO:0055114	chitinase activity,copper ion binding,extracellular region,carbohydrate metabolic process,chitin catabolic process,chitin binding,oxidoreductase activity,oxidation-reduction process	Molecular Function,Molecular Function,Cellular Component,Biological Process,Biological Process,Molecular Function,Molecular Function,Biological Process	-0.566901	0.672709	-0.665783	-0.807753	0.0512468	-0.842555	-0.303401	1.15386	0.396504	-0.632086	1.38974	0.474394	0.486547
442	TR556741|c0_g2_i7	hypothetical protein LOTGIDRAFT_124263		GO:0005507,GO:0016491,GO:0055114	copper ion binding,oxidoreductase activity,oxidation-reduction process	Molecular Function,Molecular Function,Biological Process	0.0641565	1.36297	-0.352148	-0.633011	0.290843	0.0826906	-0.513252	-0.323634	-0.18249	-0.0655822	0.0384939	0.692891	-0.239518
443	TR557797|c3_g1_i5	RNA-directed DNA polymerase from mobile element jockey-like					1.06668	0.00112538	-0.762072	0.149864	-0.530431	-0.00375128	0.193754	-0.657224	-0.00618961	-0.103723	0.97402	0.366875	-0.591389
444	TR558325|c7_g3_i1	cytochrome P450 2U1-like					0.778898	0.28736	-0.0993158	-0.440115	1.04105	-0.446669	-0.564638	0.14973	-0.210731	-0.381131	-0.309039	-0.230392	-0.204177
445	TR558325|c7_g3_i4	cytochrome P450 2U1-like					1.03158	0.42442	-0.371367	-0.389052	1.23789	-0.288841	-0.365473	0.52463	-0.618946	-0.371367	0.730946	-0.471578	-0.730946
446	TR558429|c0_g3_i1	sorbitol dehydrogenase-like					0.512261	-0.530241	-0.159243	-0.524676	0.436207	-0.814053	0.0763398	-0.520966	0.72744	-0.337322	0.430642	0.506697	0.473307
447	TR558429|c0_g3_i3	sorbitol dehydrogenase-like					0.0767399	0.245038	-0.0651978	-0.778942	0.74993	-0.249717	-0.0793915	-0.737374	0.0402417	0.847259	-0.20308	-0.182803	0.555273
448	TR558531|c1_g1_i1	RNA-directed DNA polymerase from mobile element jockey-like					-0.11239	0.349595	0.248501	0.534277	-0.397601	0.841514	0.0621252	0.557997	-0.773741	-0.530888	-0.583977	-0.224215	0.416239
449	TR559503|c1_g1_i1	microtubule-associated futsch-like					1.31039	0.953454	-0.497319	-0.802442	1.23555	-0.169168	-0.39945	0.115805	-0.0482705	-0.900312	0.101412	-0.220982	-0.618217
450	TR559503|c1_g1_i2	microtubule-associated futsch-like					1.54448	1.06746	-0.190141	0.0483691	-0.10341	-0.34192	-0.732209	0.948202	-0.667161	0.0700519	0.200148	-0.493699	-0.927353
451	TR559642|c2_g2_i1	microtubule-associated futsch-like					2.052	1.65192	-0.0741151	0.293849	-0.0291519	-0.644872	-0.144772	-0.370046	-0.266814	-0.860512	-0.0539276	-0.533841	-1.05872
452	TR560133|c1_g1_i1	microtubule-associated futsch-like					0.662124	0.662124	-0.421147	-0.37723	1.09397	-0.421147	-0.421147	-0.179607	-0.421147	-0.421147	0.4645	-0.421147	-0.413827
453	TR560133|c1_g1_i2	microtubule-associated futsch-like					1.4463	-0.349387	-0.349387	-0.349387	1.54313	-0.28777	-0.349387	0.178756	-0.0325011	-0.226154	-0.349387	-0.349387	-0.349387
454	TR560133|c1_g1_i3	microtubule-associated futsch-like					0.454843	0.199811	-0.706968	-0.782533	2.07004	-0.376371	-0.4236	0.0439584	-0.385817	-0.565284	0.927124	-0.187459	0.114801
455	TR560317|c3_g5_i2	hypothetical protein BRAFLDRAFT_241456		GO:0009607,GO:0016021	response to biotic stimulus,integral component of membrane	Biological Process,Cellular Component	0.880012	-0.13824	0.322581	-0.901715	0.555129	-0.384467	-0.699946	0.865906	-0.239125	-0.667457	0.935585	0.0609649	-0.889746
456	TR560850|c1_g1_i1	transforming -like		GO:0005525,GO:0005622,GO:0005886,GO:0016055,GO:0032956,GO:0035023,GO:0036342,GO:0040001,GO:0042074,GO:0043066,GO:0044319,GO:0048840,GO:1902766	GTP binding,intracellular,plasma membrane,Wnt signaling pathway,regulation of actin cytoskeleton organization,regulation of Rho protein signal transduction,post-anal tail morphogenesis,establishment of mitotic spindle localization,cell migration involved in gastrulation,negative regulation of apoptotic process,wound healing spreading of cells,otolith development,skeletal muscle satellite cell mig…	Molecular Function,Cellular Component,Cellular Component,Biological Process,Biological Process,Biological Process,Biological Process,Biological Process,Biological Process,Biological Process,Biological Process,Biological Process,Biological Process	0.229086	0.273638	1.20809	0.0483503	1.21463	0.280642	0.830885	-0.0846749	-0.413248	-0.933292	-0.412674	-1.01103	-1.62018
457	TR561395|c0_g1_i1	disulfide-isomerase A3-like isoform X1					-0.305891	-0.296655	0.0963853	1.19649	-0.725613	-0.408513	0.292392	-0.894426	-0.471112	0.891702	-0.0483111	-0.0657567	0.350887
458	TR561845|c2_g2_i1	hypothetical protein LOTGIDRAFT_159357	EC:1.3.99.3,EC:1.3.3.6	GO:0003995,GO:0003997,GO:0005777,GO:0006635,GO:0050660	acyl-CoA dehydrogenase activity,acyl-CoA oxidase activity,peroxisome,fatty acid beta-oxidation,flavin adenine dinucleotide binding	Molecular Function,Molecular Function,Cellular Component,Biological Process,Molecular Function	0.757234	1.63649	-0.0766996	-0.548053	0.675653	0.304009	-0.484602	0.322138	0.0411389	-0.439279	-0.566182	-0.684021	-0.548053
459	TR561904|c0_g3_i1	DBH-like monooxygenase 1		GO:0003824	catalytic activity	Molecular Function	-0.966974	-0.569029	-0.924097	-0.87588	-0.215334	-0.604582	0.0483346	-0.041615	0.348777	-0.161319	1.41703	1.33021	1.38529
460	TR563469|c1_g1_i1	steroid 17-alpha-hydroxylase 17,20 lyase-like					-0.00813848	-0.0718736	-0.199344	-0.0846206	-0.653138	1.28951	-0.00558908	-0.464482	0.759232	0.217484	0.70187	-0.626369	-0.721971
461	TR563469|c1_g1_i2	steroid 17-alpha-hydroxylase 17,20 lyase-like					-0.833578	-0.946642	-0.912855	-0.943346	-0.157831	-0.0493815	-0.0930579	0.251903	1.16977	-0.380333	1.42704	0.615982	1.09939
462	TR564069|c1_g1_i7	3-oxoacyl-[acyl-carrier- ] chloroplastic-like					-0.0918612	0.706653	0.768627	-0.134766	0.852054	0.131008	-0.132383	-0.461919	0.0332791	-0.59123	0.0344709	-0.35406	-0.921362
463	TR564184|c2_g4_i1	dimethylaniline monooxygenase [N-oxide-forming] 5-like	EC:1.14.13.8,EC:1.14.13	GO:0004499,GO:0005789,GO:0016021,GO:0031090,GO:0050660,GO:0050661,GO:0055114	NN-dimethylaniline monooxygenase activity,endoplasmic reticulum membrane,integral component of membrane,organelle membrane,flavin adenine dinucleotide binding,NADP binding,oxidation-reduction process	Molecular Function,Cellular Component,Cellular Component,Cellular Component,Molecular Function,Molecular Function,Biological Process	0.0703226	-0.462232	-0.140087	-0.930938	1.23411	0.0630671	0.221237	-0.03198	-0.800338	-0.201033	1.29941	0.586915	-0.900464
464	TR564184|c2_g4_i2	dimethylaniline monooxygenase [N-oxide-forming] 5-like	EC:1.14.13.8,EC:1.14.13	GO:0004499,GO:0005789,GO:0016021,GO:0031090,GO:0050660,GO:0050661,GO:0055114	NN-dimethylaniline monooxygenase activity,endoplasmic reticulum membrane,integral component of membrane,organelle membrane,flavin adenine dinucleotide binding,NADP binding,oxidation-reduction process	Molecular Function,Cellular Component,Cellular Component,Cellular Component,Molecular Function,Molecular Function,Biological Process	-0.20152	-0.343594	0.143709	-0.865421	0.535411	-0.29181	-0.814964	1.76363	1.08114	-0.390067	-0.117868	0.150348	0.345535
465	TR564184|c2_g4_i4	dimethylaniline monooxygenase [N-oxide-forming] 5-like	EC:1.14.13.8,EC:1.14.13	GO:0004499,GO:0005783,GO:0016021,GO:0044422,GO:0050660,GO:0050661,GO:0055114	NN-dimethylaniline monooxygenase activity,endoplasmic reticulum,integral component of membrane,organelle part,flavin adenine dinucleotide binding,NADP binding,oxidation-reduction process	Molecular Function,Cellular Component,Cellular Component,Cellular Component,Molecular Function,Molecular Function,Biological Process	0.456619	-0.942592	0.544155	-1.29274	0.44978	0.0722805	0.00115733	0.72675	0.415587	-1.18332	-0.0152557	0.917552	0.471664
466	TR564219|c4_g1_i1	PREDICTED: caveolin-1-like		GO:0005794,GO:0005886,GO:0044425	Golgi apparatus,plasma membrane,membrane part	Cellular Component,Cellular Component,Cellular Component	-0.803372	0.444218	0.17371	-0.88349	0.334241	-0.595243	-0.30951	-0.268933	0.863875	-0.63205	1.47496	0.200613	0.0660977
467	TR564219|c4_g1_i3	PREDICTED: caveolin-1-like		GO:0005794,GO:0005886,GO:0044425	Golgi apparatus,plasma membrane,membrane part	Cellular Component,Cellular Component,Cellular Component	-0.00377879	0.315529	-0.160941	-0.787987	0.961085	-0.320416	-0.704155	0.353974	1.19318	-0.379508	0.17225	-0.0468515	-0.130327
468	TR564229|c0_g1_i1	Amiloride-sensitive amine oxidase [copper-containing]		GO:0005488	binding	Molecular Function	0.512031	1.36449	1.22578	-1.01698	0.773696	-0.0194976	0.17155	0.340214	-0.200457	-0.928077	-0.354304	-0.468428	-0.862503
469	TR564229|c0_g1_i2	Amiloride-sensitive amine oxidase [copper-containing]		GO:0005488	binding	Molecular Function	1.30282	1.14385	-0.0720481	-0.703626	1.18251	-0.140791	-0.213831	-0.0204907	0.0654382	-0.544657	-0.548954	-0.518879	-0.703626
470	TR564229|c0_g1_i3	Amiloride-sensitive amine oxidase [copper-containing]		GO:0005488	binding	Molecular Function	1.44648	0.484941	-0.472853	-0.719784	1.56059	-0.375577	0.385794	0.494294	-0.311974	-0.712302	-0.171672	-0.508396	-0.792741
471	TR564947|c2_g1_i6	BAG family molecular chaperone regulator 3-like					0.523877	1.18502	-0.588083	-0.245724	0.324875	-0.0259726	0.241879	-0.271189	-0.338152	-0.579595	-0.415489	-0.371161	-0.547528
472	TR565814|c0_g1_i2	microtubule-associated futsch-like					1.5872	2.0535	-0.215811	-0.359586	0.324315	-0.705422	-0.289642	0.145568	-0.277984	-0.592734	-0.0681509	-0.577191	-0.915255
473	TR566401|c2_g6_i11	microtubule-associated futsch-like					1.34519	0.625231	0.751541	0.119994	-0.205253	0.0157887	-0.50208	-0.701017	-0.407348	-0.363139	-0.701017	-0.325247	-0.508395
474	TR566401|c2_g6_i3	microtubule-associated futsch-like					0.98355	1.2023	-0.683353	-0.4996	1.08418	0.021034	-0.0511547	0.438854	-0.381473	-0.932732	0.346977	0.123848	-1.12961
475	TR567783|c4_g2_i12	retinal dehydrogenase		GO:0016620,GO:0055114	oxidoreductase activity acting on the aldehyde or oxo group of donors NAD or NADP as acceptor,oxidation-reduction process	Molecular Function,Biological Process	-0.394543	0.10725	-0.529729	-0.481612	0.572382	-0.312056	-0.0267905	0.953882	0.641121	-0.474738	-0.175724	1.05928	-0.308619
476	TR567783|c4_g2_i14	retinal dehydrogenase		GO:0016620,GO:0055114	oxidoreductase activity acting on the aldehyde or oxo group of donors NAD or NADP as acceptor,oxidation-reduction process	Molecular Function,Biological Process	0.195184	0.368019	0.506585	0.806066	-0.433577	0.427617	-0.126646	0.165385	0.189224	0.33673	-0.548304	-0.436557	-1.04595
477	TR567783|c4_g2_i4	retinal dehydrogenase	EC:1.2.1.3	GO:0004029,GO:0055114	aldehyde dehydrogenase (NAD) activity,oxidation-reduction process	Molecular Function,Biological Process	1.09786	-0.266818	1.06354	-0.336184	0.545122	-1.00538	-0.178834	-0.0322535	0.0573739	-0.524565	0.266931	0.464439	-0.584804
478	TR567927|c6_g2_i2	DBH-like monooxygenase 1					-0.670812	-0.334166	0.05861	-1.18046	-0.63555	-0.834589	0.412336	-0.264365	0.400765	-0.442157	1.46008	0.263435	1.25629
479	TR567927|c6_g2_i3	DBH-like monooxygenase 1					-0.0723222	-0.115023	0.688673	-1.12562	0.531086	-0.878815	0.230907	0.382013	0.373752	-1.03437	1.24582	-0.24516	0.218707
480	TR567927|c6_g2_i4	DBH-like monooxygenase 1					-0.122106	0.0560765	0.218733	-1.05442	0.839783	-0.770512	0.720009	0.135187	0.251264	-0.658131	0.664558	-0.679572	0.0900864
481	TR567927|c6_g2_i5	DBH-like monooxygenase 1		GO:0003824	catalytic activity	Molecular Function	-0.345684	-0.472711	0.0313408	-0.799736	-0.319333	0.236745	-0.0814965	-0.352441	0.39215	-0.597035	0.0428272	1.20971	1.26039
482	TR567927|c6_g2_i6	DBH-like monooxygenase 1					-0.890802	-0.362876	0.162512	-0.839722	-0.477566	-0.577504	0.539262	-0.0458506	0.0755819	-0.440764	0.637931	0.643007	1.95822
483	TR567927|c6_g3_i1	DBH-like monooxygenase 1		GO:0003824,GO:0008152	catalytic activity,metabolic process	Molecular Function,Biological Process	-0.498148	0.0868757	0.963008	-1.13861	-0.595436	-0.510443	0.243917	0.116429	-0.0911983	-0.655081	1.38926	0.360728	0.64213
484	TR568387|c0_g1_i15	RNA-directed DNA polymerase from mobile element jockey-like					0.219523	1.01888	0.0867032	1.3686	-0.928334	0.441296	0.419362	-0.849739	0.324317	-0.0692689	-0.362935	-1.01119	-0.670005
485	TR568536|c4_g1_i4	PREDICTED: uncharacterized protein LOC101851332					0.3062	-0.540635	0.263141	0.0191375	1.3492	-0.315769	-0.645891	-0.339691	0.133963	-0.244003	0.626754	0.11961	-0.559773
486	TR568536|c4_g1_i5	PREDICTED: uncharacterized protein LOC101851332					1.37669	1.84603	-0.560514	-0.491071	0.165041	-0.0911779	-0.079205	0.0369316	-0.459942	-0.732923	0.481124	-0.680242	-0.673058
487	TR569037|c1_g1_i1	microtubule-associated futsch-like					1.35395	1.36396	-0.45446	-0.722094	1.06631	-0.286875	-0.752109	0.417229	-0.304384	-0.87217	0.323432	-0.294379	-0.777122
488	TR569349|c1_g3_i1	type I iodothyronine deiodinase					0.692122	0.788598	-0.338964	-0.931086	0.611323	-0.174955	-0.342582	0.564894	0.138591	-1.00344	1.09732	-0.349818	-0.318463
489	TR569349|c1_g3_i2	type I iodothyronine deiodinase					-0.229078	-0.579432	-0.0948695	-1.28155	0.368502	-0.856325	0.244183	0.85589	0.608664	-0.176807	0.422185	0.885557	0.88697
490	TR569400|c1_g1_i1	RNA-directed DNA polymerase from mobile element jockey-like					-1.12452	-0.11911	0.0887611	1.18751	-0.000326327	0.356023	1.25538	-0.409704	0.356023	-0.127594	-1.06089	0.682677	-0.505155
491	TR569437|c0_g1_i1	microtubule-associated futsch-like					0.585357	0.730996	-0.52514	-0.780009	0.767405	-0.215658	-0.0518139	-0.233863	-0.415911	-0.579755	1.40458	-0.543345	-0.270272
492	TR569479|c3_g6_i1	PREDICTED: uncharacterized protein LOC102810040					0.409211	0.0270607	-0.470262	0.433301	-1.14051	0.545174	-0.192725	0.127053	0.0848122	1.51606	0.0145204	0.187775	-1.30485
493	TR570005|c1_g2_i1	RNA-directed DNA polymerase from mobile element jockey-like					0.722434	0.353069	0.130364	-1.00489	1.28191	0.41282	-0.445411	0.869094	-0.564911	-0.331342	0.0488865	-0.548615	-0.852798
494	TR570005|c1_g2_i2	RNA-directed DNA polymerase from mobile element jockey-like					0.134272	0.416139	0.0459764	-0.697745	0.714986	-0.164575	-0.548321	0.6182	0.185212	-0.500778	1.36022	-0.283434	-1.01357
495	TR570025|c0_g6_i1	7B2 precursor		GO:0007218,GO:0030141	neuropeptide signaling pathway,secretory granule	Biological Process,Cellular Component	0.210804	0.205029	-0.173321	-0.900436	1.81739	-0.62318	-0.52968	0.302168	-0.139702	-0.686146	0.592634	-0.406833	-0.710431
496	TR570078|c2_g2_i3	1-phosphatidylinositol 4,5-bisphosphate phosphodiesterase eta-1-like					0.51242	1.15126	-0.396705	0.233949	0.26125	1.39151	0.0182707	-0.292961	-0.555051	-0.107314	-0.462228	-0.593273	-0.757079
497	TR570630|c4_g2_i1	microtubule-associated futsch-like					0.935999	1.52964	-0.548109	-0.0986361	-0.154608	0.133733	-0.0579291	-0.441253	-0.266552	-0.636307	0.364406	-0.654965	-0.259768
498	TR570630|c4_g2_i2	microtubule-associated futsch-like					1.63038	1.32503	-0.594112	-0.235193	0.608535	-0.339654	0.119708	0.3139	-0.552595	-1.29052	0.52818	-0.57938	-1.01865
499	TR570762|c0_g1_i1	cytochrome P450 2U1-like					0.0148607	0.0646215	-0.646665	1.17399	-0.491528	-0.383226	0.726147	0.85494	-0.602758	-0.131495	-0.696426	0.322207	0.202195
500	TR570762|c0_g1_i2	cytochrome P450 2U1-like					-0.185131	-0.612874	0.392065	-0.612874	0.505442	-0.203168	-0.174824	0.581457	0.165309	-0.612874	-0.112981	0.845575	0.422986
501	TR571334|c1_g2_i2	fatty acid desaturase 2-like	EC:1.14.19.3,EC:1.14.19	GO:0006636,GO:0016020,GO:0016213,GO:0036109,GO:0043651	unsaturated fatty acid biosynthetic process,membrane,linoleoyl-CoA desaturase activity,alpha-linolenic acid metabolic process,linoleic acid metabolic process	Biological Process,Cellular Component,Molecular Function,Biological Process,Biological Process	0.654734	1.12692	0.975655	0.194816	1.52142	0.29702	0.247963	-0.65041	-1.18494	-1.13179	-0.263057	-0.661653	-1.12361
502	TR571334|c1_g2_i5	fatty acid desaturase 2-like	EC:1.14.19.3,EC:1.14.19	GO:0006636,GO:0016020,GO:0016213,GO:0036109,GO:0043651	unsaturated fatty acid biosynthetic process,membrane,linoleoyl-CoA desaturase activity,alpha-linolenic acid metabolic process,linoleic acid metabolic process	Biological Process,Cellular Component,Molecular Function,Biological Process,Biological Process	0.32334	-0.205368	0.302716	0.390834	-0.435975	0.13023	1.28326	-0.475347	0.445205	-0.518468	-0.67783	0.289592	0.0964827
503	TR571358|c2_g7_i1	unnamed protein product					-0.740374	0.799329	-0.791273	-0.329264	-0.39974	0.36277	1.61078	-0.146222	-0.653258	-0.524052	0.0368192	1.06264	-0.393867
504	TR572789|c0_g1_i11	zinc finger BED domain-containing 1-like					0.528371	0.693945	0.937725	1.74586	-0.592595	-0.0148501	0.769333	-0.895207	-0.250176	-0.128285	-1.19923	-0.647551	-0.419976
505	TR572789|c0_g1_i3	zinc finger BED domain-containing 1-like					1.71792	0.711465	0.329529	0.365658	-0.362085	-0.589182	0.375981	-0.0549877	-0.589182	-0.589182	-0.589182	-0.589182	-0.589182
506	TR572789|c0_g1_i7	zinc finger BED domain-containing 1-like					0.687775	0.349317	0.964006	0.413062	-0.00583751	0.215754	0.898743	-0.833013	-0.356438	0.101923	-0.626598	-1.16692	-0.781409
507	TR572846|c6_g1_i1	DNA repair RAD52 homolog isoform X2		GO:0000730,GO:0005509,GO:0005634,GO:0045002	DNA recombinase assembly,calcium ion binding,nucleus,double-strand break repair via single-strand annealing	Biological Process,Molecular Function,Cellular Component,Biological Process	0.675168	0.0826962	1.3632	1.59971	-0.777344	-0.373603	0.93318	-0.789289	-0.679395	-0.509776	-0.218318	-0.722397	-0.507387
508	TR573186|c2_g1_i1	toll-like receptor 7-like					1.89413	0.838964	0.241346	-0.430974	-0.150841	-0.384286	-0.0854766	-0.430974	-0.300246	-0.19753	-0.300246	-0.430974	-0.262894
509	TR573269|c0_g2_i4	RNA-directed DNA polymerase from mobile element jockey-like		GO:0005488	binding	Molecular Function	0.677489	1.20076	-0.705843	-0.721743	1.35398	-0.139212	-0.260632	0.437538	-0.465892	-0.617668	0.491021	-0.0683827	-0.93423
510	TR573325|c4_g1_i4	hypothetical protein LOTGIDRAFT_225098	EC:1.1.1.22	GO:0003979,GO:0051287,GO:0055114	UDP-glucose 6-dehydrogenase activity,NAD binding,oxidation-reduction process	Molecular Function,Molecular Function,Biological Process	0.156683	1.12347	-0.272643	0.398783	0.0679124	-0.564778	0.174437	-0.391272	1.17835	-0.62611	-0.300081	-0.668074	-0.438885
511	TR574040|c2_g6_i2	hypothetical protein LOTGIDRAFT_133221, partial		GO:0003700,GO:0005634,GO:0005667,GO:0005737,GO:0006355,GO:0046983	transcription factor activity sequence-specific DNA binding,nucleus,transcription factor complex,cytoplasm,regulation of transcription DNA-templated,protein dimerization activity	Molecular Function,Cellular Component,Cellular Component,Cellular Component,Biological Process,Molecular Function	1.0999	0.860035	0.105729	-0.0205146	0.372419	-0.160961	-0.14518	0.265901	0.067856	-1.33187	0.631218	-0.651733	-1.18511
512	TR574094|c2_g1_i3	prostaglandin E2 receptor EP4 subtype-like		GO:0004871	signal transducer activity	Molecular Function	0.343041	0.812825	-0.5761	-0.828013	0.901335	-0.460356	-0.208444	1.04431	0.179638	-1.11397	0.765166	-0.412697	-0.113125
513	TR574106|c2_g4_i10	microtubule-associated futsch-like					0.229124	0.258326	-0.325716	-0.427923	0.112316	0.87157	-0.325716	-0.143203	-0.194306	-0.121301	-0.165104	0.185321	0.229124
514	TR574106|c2_g4_i18	microtubule-associated futsch-like					1.13973	0.940081	0.020477	-0.493775	-0.161024	-0.741826	0.220128	0.301803	-0.578476	-0.390925	0.940081	0.0446771	-0.790227
515	TR574106|c2_g4_i19	microtubule-associated futsch-like					0.0908415	1.16681	-0.425273	-0.0053832	-0.154094	-0.425273	-0.425273	-0.425273	-0.425273	-0.425273	1.80539	0.0733461	-0.425273
516	TR574106|c2_g4_i21	microtubule-associated futsch-like					-0.393713	0.721395	-0.481959	0.929977	-0.305467	-0.481959	0.472702	-0.481959	-0.481959	0.0154276	0.841731	-0.425802	0.0715841
517	TR574106|c2_g4_i22	microtubule-associated futsch-like					-0.102798	1.58027	0.193473	0.212384	-0.411675	0.968819	-0.0649759	-0.22887	-0.556659	0.281724	-0.304514	-0.569266	-0.966395
518	TR574106|c2_g4_i6	microtubule-associated futsch-like					0.450897	-1.13143	-0.72361	-0.103731	0.13552	-0.152669	-0.870424	0.499835	1.25021	-0.473484	1.14146	0.51071	-0.103731
519	TR574106|c2_g4_i9	microtubule-associated futsch-like					-0.052235	0.979929	-0.749399	-0.695074	0.835064	0.0111435	-0.332911	0.269185	0.128846	-0.188046	-0.468722	-0.206154	-0.432506
520	TR576046|c1_g1_i5	microtubule-associated futsch-like					0.0251272	1.02064	-0.737065	0.367336	-0.737065	-0.239307	-0.192642	-0.0370926	0.709545	-0.534851	0.382891	0.102902	-0.425966
521	TR576307|c1_g1_i1	probable G- coupled receptor 83-like		GO:0004983,GO:0007218,GO:0016021	neuropeptide Y receptor activity,neuropeptide signaling pathway,integral component of membrane	Molecular Function,Biological Process,Cellular Component	-0.834557	0.752911	1.63433	0.180685	0.217602	-0.991458	0.323741	0.457568	0.051472	-0.188494	-0.183879	0.148381	-0.936081
522	TR576685|c1_g3_i1	acyl- dehydrogenase family member 10-like isoform X1	EC:1.3.99.3	GO:0000062,GO:0003995,GO:0005739,GO:0009055,GO:0033539,GO:0050660,GO:0052890,GO:0055088	fatty-acyl-CoA binding,acyl-CoA dehydrogenase activity,mitochondrion,electron carrier activity,fatty acid beta-oxidation using acyl-CoA dehydrogenase,flavin adenine dinucleotide binding,oxidoreductase activity acting on the CH-CH group of donors with a flavin as acceptor,lipid homeostasis	Molecular Function,Molecular Function,Cellular Component,Molecular Function,Biological Process,Molecular Function,Molecular Function,Biological Process	-0.281925	0.503277	0.023055	-1.16076	1.16137	0.693936	0.534489	0.625118	0.602179	-0.233038	-0.595555	-0.194305	-0.764403
523	TR576685|c1_g3_i2	acyl- dehydrogenase family member 10-like isoform X1	EC:1.3.99.3	GO:0000062,GO:0003995,GO:0005739,GO:0009055,GO:0033539,GO:0050660,GO:0052890,GO:0055088	fatty-acyl-CoA binding,acyl-CoA dehydrogenase activity,mitochondrion,electron carrier activity,fatty acid beta-oxidation using acyl-CoA dehydrogenase,flavin adenine dinucleotide binding,oxidoreductase activity acting on the CH-CH group of donors with a flavin as acceptor,lipid homeostasis	Molecular Function,Molecular Function,Cellular Component,Molecular Function,Biological Process,Molecular Function,Molecular Function,Biological Process	0.765855	-0.238407	0.420287	0.40054	1.13446	-0.693052	-0.390269	0.173688	-0.283073	-0.65732	-0.476779	0.0117178	-0.709038
524	TR577055|c2_g3_i1	apoptosis-inducing factor 3-like isoform X1		GO:0044699,GO:0051536	single-organism process,iron-sulfur cluster binding	Biological Process,Molecular Function	-1.10703	-0.998491	-0.110303	0.100449	-0.580018	0.297426	-0.605914	-0.749996	0.45611	0.770446	0.593305	0.64124	1.43686
525	TR577055|c2_g3_i2	apoptosis-inducing factor 3-like isoform X1		GO:0044699,GO:0051536	single-organism process,iron-sulfur cluster binding	Biological Process,Molecular Function	0.805934	0.223541	0.119005	-0.0191487	0.712444	0.00774569	0.261482	0.876852	-0.3382	-1.13191	0.251076	-0.289214	-0.901702
526	TR577055|c2_g9_i2	apoptosis-inducing factor 3-like isoform X1					1.68109	1.25835	0.852288	0.0481614	0.378213	-0.073191	-0.491924	-0.0581887	-0.462586	-0.51126	-0.628612	-1.12202	-1.02001
527	TR577116|c0_g3_i1	glutathione mitochondrial-like	EC:1.8.1.7	GO:0004362,GO:0005623,GO:0006749,GO:0045454,GO:0050660,GO:0050661,GO:0055114,GO:0098869	glutathione-disulfide reductase activity,cell,glutathione metabolic process,cell redox homeostasis,flavin adenine dinucleotide binding,NADP binding,oxidation-reduction process,cellular oxidant detoxification	Molecular Function,Cellular Component,Biological Process,Biological Process,Molecular Function,Molecular Function,Biological Process,Biological Process	0.08232	0.816064	0.375328	0.304264	0.496452	-0.0293519	0.148833	0.298838	0.576617	-0.867067	0.171588	-0.931129	-0.876169
528	TR577116|c0_g3_i3	glutathione mitochondrial-like	EC:1.8.1.7	GO:0004362,GO:0005623,GO:0006749,GO:0045454,GO:0050660,GO:0050661,GO:0055114,GO:0098869	glutathione-disulfide reductase activity,cell,glutathione metabolic process,cell redox homeostasis,flavin adenine dinucleotide binding,NADP binding,oxidation-reduction process,cellular oxidant detoxification	Molecular Function,Cellular Component,Biological Process,Biological Process,Molecular Function,Molecular Function,Biological Process,Biological Process	1.64846	1.0379	-0.0132045	-0.162083	0.0917429	0.362654	-0.0351702	0.761088	-0.174693	-0.912986	0.379738	-0.961392	-1.47352
529	TR577116|c0_g3_i5	glutathione mitochondrial-like	EC:1.8.1.7	GO:0004362,GO:0005623,GO:0006749,GO:0045454,GO:0050660,GO:0050661,GO:0055114,GO:0098869	glutathione-disulfide reductase activity,cell,glutathione metabolic process,cell redox homeostasis,flavin adenine dinucleotide binding,NADP binding,oxidation-reduction process,cellular oxidant detoxification	Molecular Function,Cellular Component,Biological Process,Biological Process,Molecular Function,Molecular Function,Biological Process,Biological Process	0.867598	0.223505	-0.0444292	-0.600589	0.776282	-0.659963	0.240039	1.75539	0.301292	-0.563762	0.323839	-0.773449	-1.19583
530	TR577668|c0_g3_i5	NADH dehydrogenase [ubiquinone] flavo mitochondrial-like	EC:1.6.99.5,EC:1.6.99.3,EC:1.6.5.3	GO:0005747,GO:0006120,GO:0008137,GO:0045272,GO:0046872,GO:0051537	mitochondrial respiratory chain complex I,mitochondrial electron transport NADH to ubiquinone,NADH dehydrogenase (ubiquinone) activity,plasma membrane respiratory chain complex I,metal ion binding,2 iron 2 sulfur cluster binding	Cellular Component,Biological Process,Molecular Function,Cellular Component,Molecular Function,Molecular Function	1.54988	1.08896	1.03839	0.248746	0.456812	-0.220126	0.115815	0.142907	-0.405073	-1.21639	-0.293816	-1.06684	-1.11958
531	TR577737|c2_g1_i3	DPCD-like isoform X2					1.01785	0.780571	0.778645	0.863892	-0.397473	0.362364	0.603014	-0.384469	-0.389767	0.10277	-0.988743	-0.763826	-1.10144
532	TR577737|c2_g1_i7	DPCD-like isoform X2					0.414926	-0.327598	-0.470785	0.64965	1.10069	0.629195	-0.216117	-0.446494	0.549931	-0.20231	0.0165609	-0.715225	-0.740794
533	TR577806|c2_g1_i1	unnamed protein product		GO:0005509	calcium ion binding	Molecular Function	0.772195	0.363492	0.0799941	1.11408	-0.304706	0.140327	0.584062	1.22631	-0.240481	-0.104247	-1.12082	-0.306653	-1.30765
534	TR578319|c0_g2_i2	lipoma HMGIC fusion partner-like 3					0.192203	0.850937	-0.657984	-0.606065	1.09269	-0.829969	-0.322128	0.727627	-0.351333	-0.193951	0.813619	-0.176103	-0.597952
535	TR578319|c0_g2_i3	lipoma HMGIC fusion partner-like 3					0.115206	0.43658	-0.830373	-0.583163	0.720872	-0.410116	-0.688227	0.890829	0.516923	-1.0096	0.663189	0.21203	0.234691
536	TR578898|c2_g1_i1	cytochrome P450 3A29-like					1.04143	1.48696	-0.679437	-0.473378	0.256181	-0.206059	-0.167075	-0.144798	0.378703	-0.189351	-0.490086	0.155936	-0.762974
537	TR578898|c2_g1_i3	cytochrome P450 3A29-like					-0.680396	-0.0285038	0.0812886	0.362631	0.129323	-0.241226	0.417528	0.0195304	-0.289261	-0.474535	0.616526	-0.371605	0.781215
538	TR578898|c2_g1_i4	cytochrome P450 3A29-like					-0.0940212	-0.326145	-0.159306	-0.130291	0.50805	0.348465	0.156237	-0.433139	-0.21371	1.37489	-0.667077	0.0474291	-0.554642
539	TR579063|c1_g3_i1	thioredoxin domain-containing 12-like isoform X2					-0.79779	-1.1949	-0.761894	0.60471	-0.445273	0.45243	-0.0813902	0.382582	0.763253	1.16613	0.398355	0.255615	-0.25559
540	TR579063|c1_g3_i2	thioredoxin domain-containing 12-like isoform X2					-0.11301	-0.0687032	-0.648939	-0.24155	-1.28807	1.27109	-0.120112	0.271471	0.0998936	1.56806	-0.379052	0.412634	-0.195533
541	TR579290|c1_g3_i1	PREDICTED: uncharacterized protein LOC105343952 isoform X2					0.650414	1.33479	0.266831	-0.500334	0.785633	-0.690746	-0.740419	0.310984	0.0681406	-0.456181	-0.06156	-0.240933	-0.646593
542	TR579290|c1_g3_i3	PREDICTED: uncharacterized protein LOC105343952 isoform X2					0.260775	1.90215	-0.0927523	-0.724051	1.52968	0.115576	-0.118004	0.156611	-0.724051	-0.724051	-0.433653	-0.724051	-0.338959
543	TR579389|c1_g1_i8	microtubule-associated futsch-like					2.42939	1.40098	0.180163	-0.171487	-0.330724	-0.264375	-0.357264	-0.76531	-0.463422	-0.198026	-0.131677	-0.549676	-0.775262
544	TR579986|c1_g3_i1	inosine-5 -monophosphate dehydrogenase 1b-like isoform X1	EC:1.1.1.205	GO:0000166,GO:0003938,GO:0005737,GO:0006177,GO:0046872,GO:0055114	nucleotide binding,IMP dehydrogenase activity,cytoplasm,GMP biosynthetic process,metal ion binding,oxidation-reduction process	Molecular Function,Molecular Function,Cellular Component,Biological Process,Molecular Function,Biological Process	0.707856	1.49155	-0.352612	0.132529	0.682977	0.213386	-0.249986	0.595901	-0.548535	-0.871962	-0.172239	-0.592073	-0.682259
545	TR579986|c1_g3_i3	inosine-5 -monophosphate dehydrogenase 1b-like isoform X1					-0.0189452	0.23496	-0.257616	0.12832	0.685641	-0.541989	-0.541989	-0.541989	-0.541989	0.356834	1.46894	-0.102734	-0.32744
546	TR579986|c1_g3_i4	inosine-5 -monophosphate dehydrogenase 1b-like isoform X1	EC:1.1.1.205	GO:0000166,GO:0003938,GO:0005737,GO:0006177,GO:0046872,GO:0055114	nucleotide binding,IMP dehydrogenase activity,cytoplasm,GMP biosynthetic process,metal ion binding,oxidation-reduction process	Molecular Function,Molecular Function,Cellular Component,Biological Process,Molecular Function,Biological Process	1.32761	-0.0539669	0.730268	0.164555	1.30173	0.075421	-0.253081	-0.281833	0.201215	-0.824544	-0.646995	-0.539891	-0.852578
547	TR580506|c1_g2_i2	cytochrome P450 3A29-like					-0.346895	-0.981091	-0.578016	-1.42669	0.888216	1.13413	-0.311764	-0.0177785	0.769882	-0.143508	0.838293	0.290999	-0.198977
548	TR581143|c4_g4_i3	microtubule-associated futsch-like					0.72521	0.223226	-0.675563	-0.469989	0.854291	0.562663	-0.29788	0.557882	0.357088	-0.579947	0.0463369	0.0558985	-0.77596
549	TR581143|c4_g4_i4	microtubule-associated futsch-like					-0.196053	1.3237	0.247454	-0.89975	0.418943	-0.734175	-0.119178	0.498775	-0.148745	-0.722348	0.661394	-0.302494	-0.46807
550	TR581582|c0_g1_i1	dehydrogenase reductase SDR family member 4-like isoform X1		GO:0016491,GO:0055114	oxidoreductase activity,oxidation-reduction process	Molecular Function,Biological Process	0.397486	0.889907	0.540247	-0.849084	0.912666	0.677835	-0.273903	-0.0452792	-0.230454	-0.747703	-0.335973	-0.40425	-0.207695
551	TR581582|c0_g1_i2	dehydrogenase reductase SDR family member 4-like isoform X1		GO:0016491,GO:0055114	oxidoreductase activity,oxidation-reduction process	Molecular Function,Biological Process	1.02477	0.291307	0.283893	-0.955843	1.10685	-0.327237	0.88655	0.28204	0.0879502	-0.601027	-0.078866	-0.580374	-0.9336
552	TR581582|c0_g1_i3	dehydrogenase reductase SDR family member 4-like isoform X1		GO:0016491,GO:0055114	oxidoreductase activity,oxidation-reduction process	Molecular Function,Biological Process	0.228795	1.24189	1.11283	-1.08882	1.21743	0.112386	0.114073	0.0343581	-0.0276422	-0.877089	-0.597033	-0.546421	-0.634149
553	TR581582|c0_g1_i4	dehydrogenase reductase SDR family member 4-like isoform X1		GO:0016491,GO:0055114	oxidoreductase activity,oxidation-reduction process	Molecular Function,Biological Process	-0.198436	-0.406195	0.621582	-0.810696	2.06015	-0.0127125	0.368179	-0.362125	0.434284	-0.686355	0.0785755	-0.637563	-0.35583
554	TR581582|c0_g1_i6	dehydrogenase reductase SDR family member 4-like isoform X1		GO:0005739,GO:0016491,GO:0055114	mitochondrion,oxidoreductase activity,oxidation-reduction process	Cellular Component,Molecular Function,Biological Process	0.677262	0.572828	0.340751	-0.454112	-0.436706	0.30594	-0.628169	-0.0537793	-0.628169	-0.628169	0.413275	0.430681	0.279831
555	TR582583|c2_g3_i1	3-oxoacyl-[acyl-carrier- ] chloroplastic-like					0.210623	0.837341	0.751227	-1.20388	0.770363	-0.894505	-0.449583	-0.646529	0.41634	-0.660083	0.776742	0.472154	-0.0828018
556	TR582583|c2_g3_i2	3-oxoacyl-[acyl-carrier- ] chloroplastic-like					0.536627	0.410805	0.961028	-0.966251	1.91668	-0.526872	-0.127435	0.663448	-0.672666	-0.794494	-0.0355652	-0.398053	-0.338138
557	TR583036|c2_g3_i2	PREDICTED: tenascin-R-like					-0.745076	-0.346921	-0.251285	-0.634188	0.0246785	-0.440404	0.168043	-0.615707	0.679239	-0.225626	0.231202	-0.0917715	2.39854
558	TR583701|c0_g1_i2	cdc42 homolog					-0.271864	-0.383578	0.560914	-0.424201	0.042967	-0.906603	0.144525	0.845278	-0.601928	-0.464825	0.433967	0.505057	0.591382
559	TR583701|c0_g1_i4	cdc42 homolog					-0.344793	0.167959	-0.156784	-0.874637	0.796081	-0.109782	-0.1226	0.571752	0.727714	-0.23797	0.185051	0.146595	-0.0713251
560	TR584165|c2_g3_i1	zinc finger BED domain-containing 1-like					1.36146	0.369078	1.17937	-0.964716	-0.520877	-0.113455	-0.245469	0.522715	-0.0793133	-0.534533	0.143744	-0.627853	-0.26823
561	TR584165|c2_g3_i2	zinc finger BED domain-containing 1-like					0.465711	0.332358	1.19471	-0.0499221	-0.0276965	-0.503324	-0.35219	-0.745583	0.510163	-0.467763	0.332358	-0.316629	-0.436647
562	TR584165|c2_g3_i3	zinc finger BED domain-containing 1-like					0.522495	1.52889	-0.926241	1.28249	-0.284997	-0.053437	0.287966	-0.200389	0.311716	-0.641244	-0.299841	-0.385934	-0.88171
563	TR584584|c0_g3_i1	universal stress A -like					-0.394314	1.61461	-0.44566	-0.59756	0.83372	-0.689555	-0.259529	0.363045	0.0506881	-0.488449	0.34379	0.196169	-0.300179
564	TR584584|c0_g3_i2	universal stress A -like					1.10876	-0.466282	0.567182	0.00821727	0.693881	0.209445	-0.732101	0.281489	-0.478703	-0.732101	0.157275	-0.419081	0.139885
565	TR584584|c0_g3_i4	universal stress A -like					-0.53231	-0.708409	0.150888	-0.656232	1.19444	-0.379039	-0.124674	-0.304034	0.501455	0.447647	0.372642	0.558524	-0.731237
566	TR585262|c1_g3_i2	DBH-like monooxygenase 1		GO:0004497,GO:0005488	monooxygenase activity,binding	Molecular Function,Molecular Function	0.0998496	-0.0776304	1.51562	0.641698	-0.439964	-0.371312	0.730438	-0.773312	0.395819	-0.464374	-0.738222	-0.401824	-0.200188
567	TR585262|c1_g3_i3	DBH-like monooxygenase 1		GO:0003824	catalytic activity	Molecular Function	0.152414	0.119764	1.43325	0.200956	-0.660613	-0.320569	0.304202	-0.919774	1.07768	-0.345826	-0.280034	-0.788376	0.118902
568	TR586151|c5_g2_i9	RNA-directed DNA polymerase from mobile element jockey-like					-0.37298	0.41788	-0.668283	0.529177	-0.461124	-0.380698	0.207878	-0.119515	-0.760895	0.434128	-0.21497	-0.0776768	1.81763
569	TR586790|c4_g2_i3	uncharacterized oxidoreductase -like					0.441102	0.733127	0.705936	-0.465887	1.26317	-0.464024	-0.263257	0.573333	0.601641	-1.07117	-0.0297124	-0.602587	-1.10059
570	TR586944|c3_g1_i1	RNA-directed DNA polymerase from mobile element jockey-like					0.415711	0.660449	-0.750432	0.793723	-0.695911	-0.157365	-0.726201	-0.358487	0.181876	1.14084	-0.432999	-0.117383	-0.0180339
571	TR587011|c4_g1_i1	RNA-directed DNA polymerase from mobile element jockey-like					1.27651	1.63659	-0.496564	-0.0175744	0.565939	-0.904352	0.112122	1.06003	0.101094	-0.602286	-0.155661	-0.862878	-1.23351
572	TR587156|c0_g1_i3	acyl- dehydrogenase family member mitochondrial-like		GO:0016491	oxidoreductase activity	Molecular Function	0.799965	1.94976	0.734185	-0.350734	0.68913	0.093506	-0.220976	-0.243504	-0.0209332	-0.805788	-0.896798	-0.806689	-0.652601
573	TR588448|c5_g2_i4	ras-related Rab-21-like		GO:0005525,GO:0005622,GO:0007264	GTP binding,intracellular,small GTPase mediated signal transduction	Molecular Function,Cellular Component,Biological Process	0.405563	0.356207	0.947682	-0.748574	1.69069	-0.709623	0.138239	0.278171	0.268166	-1.20719	0.115562	-0.130686	-0.769917
574	TR588532|c2_g1_i1	RNA-directed DNA polymerase from mobile element jockey-like					0.018039	1.00277	0.12635	0.541706	0.810992	-0.0197206	0.192926	0.229195	-0.945826	-0.00580918	-0.313848	-0.109151	-1.24293
575	TR588532|c2_g5_i1	RNA-directed DNA polymerase from mobile element jockey-like					0.771164	0.171488	0.248294	-0.628081	-0.205649	-0.338582	1.38955	-0.770861	-0.582785	-0.592632	0.381227	-0.0382515	-0.226327
576	TR588579|c1_g1_i2	RNA-directed DNA polymerase from mobile element jockey-like					0.244575	1.86383	-0.666256	-0.438548	0.177106	-0.219274	3.70074e-16	-0.282526	-0.143371	-0.9783	0.79276	-0.151805	-0.0168672
577	TR588912|c2_g3_i2	retinol dehydrogenase 13-like					0.788021	0.230193	1.61508	0.375461	0.675681	-0.531009	0.0210079	-0.213357	-0.711141	-0.343129	-0.500018	-0.610422	-0.469028
578	TR588912|c2_g3_i4	retinol dehydrogenase 13-like isoform X3		GO:0016020	membrane	Cellular Component	0.790574	1.945	-0.45084	-0.340291	0.364687	0.270448	-0.184435	-0.618477	-0.206182	0.0511622	-0.490711	-0.345728	-0.780676
579	TR589064|c0_g1_i10	PREDICTED: mesocentin-like					1.1684	0.715717	0.156466	0.0525564	0.115729	0.259785	-0.284559	-0.179026	-0.342417	-0.440718	0.238088	-0.6385	-0.869049
580	TR589064|c0_g1_i13	PREDICTED: mesocentin-like					-0.504599	-0.234345	-0.504599	0.115755	-0.197493	0.392151	-0.271198	1.53151	-0.504599	0.705399	0.115755	-0.504599	0.539561
581	TR589199|c0_g2_i1	NADH dehydrogenase [ubiquinone] flavo mitochondrial-like	EC:1.6.99.5,EC:1.6.99.3,EC:1.6.5.3	GO:0005747,GO:0006120,GO:0008137,GO:0045272,GO:0046872,GO:0051537	mitochondrial respiratory chain complex I,mitochondrial electron transport NADH to ubiquinone,NADH dehydrogenase (ubiquinone) activity,plasma membrane respiratory chain complex I,metal ion binding,2 iron 2 sulfur cluster binding	Cellular Component,Biological Process,Molecular Function,Cellular Component,Molecular Function,Molecular Function	1.98899	-0.0688793	0.794186	0.88319	-0.403317	0.16307	-0.144397	0.296575	-0.756634	-0.791697	-0.311616	-0.745846	-0.878003
582	TR589199|c0_g2_i4	NADH dehydrogenase [ubiquinone] flavo mitochondrial-like	EC:1.6.99.5,EC:1.6.99.3,EC:1.6.5.3	GO:0005747,GO:0006120,GO:0008137,GO:0045272,GO:0046872,GO:0051537	mitochondrial respiratory chain complex I,mitochondrial electron transport NADH to ubiquinone,NADH dehydrogenase (ubiquinone) activity,plasma membrane respiratory chain complex I,metal ion binding,2 iron 2 sulfur cluster binding	Cellular Component,Biological Process,Molecular Function,Cellular Component,Molecular Function,Molecular Function	0.315867	1.5482	0.165804	-0.62089	-0.229817	-0.434448	0.22492	0.461383	0.0975935	-0.579964	-0.0843012	-0.561775	-0.388975
583	TR590162|c1_g1_i2	dimethylaniline monooxygenase [N-oxide-forming] 5-like		GO:0004497,GO:0008152,GO:0016020,GO:0043231	monooxygenase activity,metabolic process,membrane,intracellular membrane-bounded organelle	Molecular Function,Biological Process,Cellular Component,Cellular Component	0.212859	0.756008	-0.302972	-0.00247223	0.531035	-0.698282	-0.66775	0.424173	0.135725	-0.574546	1.62376	-0.392961	-0.621148
584	TR590162|c1_g1_i3	dimethylaniline monooxygenase [N-oxide-forming] 5-like		GO:0004497,GO:0008152,GO:0016020,GO:0043231	monooxygenase activity,metabolic process,membrane,intracellular membrane-bounded organelle	Molecular Function,Biological Process,Cellular Component,Cellular Component	0.149331	-0.358731	-0.2399	-0.820715	0.901117	0.0984038	0.370017	0.961745	0.0596019	0.12993	0.102041	-0.69946	-0.701885
585	TR590162|c1_g1_i5	Dimethylaniline monooxygenase [N-oxide-forming] 5	EC:1.14.13.8,EC:1.14.13	GO:0004499,GO:0050660,GO:0050661,GO:0055114	NN-dimethylaniline monooxygenase activity,flavin adenine dinucleotide binding,NADP binding,oxidation-reduction process	Molecular Function,Molecular Function,Molecular Function,Biological Process	-0.434989	1.22672	-0.469931	-0.821297	1.9741	-0.213686	0.192034	-1.02513	-0.00985556	-0.205921	-0.53011	0.62105	-0.273865
586	TR590162|c1_g1_i6	dimethylaniline monooxygenase [N-oxide-forming] 5-like		GO:0000166,GO:0004497,GO:0005783,GO:0044422,GO:0044425,GO:0050662	nucleotide binding,monooxygenase activity,endoplasmic reticulum,organelle part,membrane part,coenzyme binding	Molecular Function,Molecular Function,Cellular Component,Cellular Component,Cellular Component,Molecular Function	-0.344514	1.13582	-0.561103	-1.02065	1.76676	-0.350164	-0.112858	0.341037	-0.112858	-0.109091	0.514308	-0.244695	-0.796525
587	TR590162|c1_g1_i8	dimethylaniline monooxygenase [N-oxide-forming] 5-like		GO:0016020,GO:0043227	membrane,membrane-bounded organelle	Cellular Component,Cellular Component	-0.119903	-0.411156	-0.497453	-0.624202	1.58447	-0.208897	-0.0929354	1.05522	0.695875	-0.246652	-0.420595	-0.172491	0.184834
588	TR590449|c1_g1_i1	carbonyl reductase [NADPH] 1-like					0.353106	-0.717121	0.22894	0.520132	-0.236842	1.26009	-0.197765	-0.774792	0.128094	1.13718	-0.410802	-0.168141	-0.867129
589	TR590449|c1_g1_i10	carbonyl reductase [NADPH] 1-like					0.747749	0.572673	-0.155237	0.206361	-0.413137	1.06894	-0.459599	0.853131	-0.267689	0.486482	-0.782816	0.0642807	-1.33161
590	TR590449|c1_g1_i2	carbonyl reductase [NADPH] 1-like	EC:1.1.1.184	GO:0004090,GO:0005615,GO:0005654,GO:0005829,GO:0050890,GO:0070402	carbonyl reductase (NADPH) activity,extracellular space,nucleoplasm,cytosol,cognition,NADPH binding	Molecular Function,Cellular Component,Cellular Component,Cellular Component,Biological Process,Molecular Function	0.624907	-0.450787	1.10299	-0.428722	0.766494	0.514579	0.656166	-1.16792	-0.494918	0.328861	-0.744994	-0.540888	-0.165774
591	TR590449|c1_g1_i5	carbonyl reductase [NADPH] 1-like					1.45744	0.719674	-0.146276	0.375692	0.185718	-0.253251	0.0566091	0.796217	-0.349161	-0.592622	-0.822251	-0.360227	-0.463514
592	TR590449|c1_g1_i6	carbonyl reductase [NADPH] 1-like					-0.849291	-0.154336	0.124539	1.47871	-0.4096	0.179421	0.109861	0.823642	-0.122428	0.456382	-0.590199	-0.113494	-0.602324
593	TR590449|c1_g1_i8	carbonyl reductase [NADPH] 1-like	EC:1.1.1.184	GO:0004090,GO:0005615,GO:0005654,GO:0005829,GO:0050890,GO:0070402	carbonyl reductase (NADPH) activity,extracellular space,nucleoplasm,cytosol,cognition,NADPH binding	Molecular Function,Cellular Component,Cellular Component,Cellular Component,Biological Process,Molecular Function	0.065598	0.302377	-0.210027	0.363421	0.341223	-0.0176446	-0.463455	0.837904	-0.454206	-0.324717	1.07746	-0.40611	-0.624391
594	TR590659|c1_g1_i3	TPA_exp: poly					0.00739343	-0.136778	-0.633371	0.792329	-0.377065	-0.28095	0.728253	-0.633371	0.167584	0.103508	0.199623	-0.377065	0.439909
595	TR590659|c1_g1_i5	TPA_exp: poly					-0.766592	-0.26898	-0.706072	0.252168	-0.460628	0.0706072	0.810301	-0.616972	0.137852	-0.228633	0.339587	0.709434	0.914531
596	TR590659|c1_g1_i8	TPA_exp: poly					-0.187129	-0.397447	-0.0749594	1.0257	-0.397447	-0.481574	-0.166097	-0.0328959	0.499909	0.072263	-0.523637	0.738269	-0.348373
597	TR591796|c4_g1_i5	Transposable element Tcb2 partial					0.375949	0.378854	-0.00454297	-0.388908	2.00151	-0.120724	-0.284345	0.597661	-0.337595	-0.893326	0.129065	-0.0945831	-0.916562
598	TR591986|c1_g2_i4	microtubule-associated futsch-like					0.51469	-1.04865	0.180643	0.487966	1.06921	0.0737474	-0.193491	-0.766382	0.461242	-0.106638	-0.514176	-0.123341	-0.383898
599	TR591986|c1_g2_i5	microtubule-associated futsch-like					0.552726	1.72614	-0.709882	-0.0994821	0.839809	-0.709882	-0.275076	0.26843	-0.102269	-0.709882	0.614044	-0.537074	-0.5315
600	TR591986|c1_g2_i7	microtubule-associated futsch-like					-0.542993	-0.499951	-0.838908	-0.559134	0.667567	-0.0264875	-0.0426283	-0.249769	0.51692	-0.28474	1.00114	1.04419	0.0111744
601	TR592002|c0_g1_i1	microtubule-associated futsch-like					1.71652	1.82296	0.137417	0.577469	-0.342351	-0.323287	-0.133445	-0.251005	-0.621951	-0.776843	0.0603682	-0.512335	-1.17718
602	TR592483|c1_g2_i1	probable ATP-dependent RNA helicase DDX58-like isoform X1					0.824384	0.350604	0.358858	-0.0653971	0.461208	-0.646479	0.933337	0.537145	-0.141334	-1.10705	-0.167747	-0.481399	-0.563939
603	TR592742|c1_g7_i3	dimethylaniline monooxygenase [N-oxide-forming] 5-like		GO:0000166,GO:0004497,GO:0005783,GO:0044422,GO:0044425,GO:0050662	nucleotide binding,monooxygenase activity,endoplasmic reticulum,organelle part,membrane part,coenzyme binding	Molecular Function,Molecular Function,Cellular Component,Cellular Component,Cellular Component,Molecular Function	0.709084	-0.184387	1.46718	-0.6591	0.122462	-0.294491	0.801139	0.50873	-0.262002	-0.485821	-0.704225	-0.171752	-0.379326
604	TR592791|c3_g3_i2	microtubule-associated futsch-like					1.76986	0.733186	-0.508583	0.143998	-0.292299	-0.348235	0.983031	-0.428409	-0.247551	-0.620454	-0.392983	0.0917916	-0.650286
605	TR592791|c3_g3_i3	microtubule-associated futsch-like					0.10235	0.927289	0.887372	0.607957	-0.283509	-0.60284	-0.203676	0.554736	0.0358224	-0.60284	-0.296814	-0.137149	-0.60284
606	TR592791|c3_g3_i4	microtubule-associated futsch-like					0.732874	1.68561	-0.423572	0.0245899	0.71407	0.278444	-0.436108	-0.290377	-0.417304	-0.614747	0.32232	-1.03784	-0.896807
607	TR592800|c0_g4_i3	RNA-directed DNA polymerase from mobile element jockey-like					0.986276	2.02732	-0.539391	-0.571301	-0.0846826	-0.122575	-0.405771	-0.362893	-0.220297	-0.411754	0.0409606	-0.421725	0.066887
608	TR592820|c0_g2_i1	PREDICTED: mesocentin-like					1.2455	0.160564	-0.535212	-0.635451	1.4106	-0.488041	-0.493937	-0.376009	-0.21091	-0.635451	0.526141	-0.352423	-0.58828
609	TR592820|c0_g2_i3	PREDICTED: mesocentin-like					0.295413	1.08	-0.48092	-0.48092	1.9637	-0.48092	-0.48092	-0.0844945	-0.48092	-0.398331	0.576214	-0.48092	-0.414849
610	TR592820|c0_g2_i4	PREDICTED: mesocentin-like					1.16756	-0.254054	-0.144095	-0.407211	2.10221	-0.434701	-0.332596	0.613838	-0.434701	-0.434701	-0.222637	-0.434701	-0.434701
611	TR593803|c1_g1_i9	hydroxysteroid dehydrogenase 2-like		GO:0016491,GO:0055114	oxidoreductase activity,oxidation-reduction process	Molecular Function,Biological Process	-1.08071	-0.303104	-0.0534889	0.437689	-0.0172545	0.510158	1.22334	-0.151552	0.488877	0.198427	-1.00479	0.0713186	0.619436
612	TR594264|c2_g3_i5	glycine dehydrogenase [decarboxylating] mitochondrial-like	EC:1.4.4.2	GO:0004375,GO:0006546,GO:0016829,GO:0055114	glycine dehydrogenase (decarboxylating) activity,glycine catabolic process,lyase activity,oxidation-reduction process	Molecular Function,Biological Process,Molecular Function,Biological Process	1.25572	1.88687	0.196461	-0.759816	0.128786	-0.768643	-0.0668828	-0.197084	0.181749	-0.85103	-0.411143	0.1332	-0.392017
613	TR594264|c2_g3_i6	glycine dehydrogenase [decarboxylating] mitochondrial-like	EC:1.4.4.2	GO:0004375,GO:0006546,GO:0055114	glycine dehydrogenase (decarboxylating) activity,glycine catabolic process,oxidation-reduction process	Molecular Function,Biological Process,Biological Process	1.47792	1.72386	0.985143	-0.808891	0.176665	-0.496768	-0.303145	-0.374244	-0.42388	-0.889381	-0.0428936	-0.295096	-0.612584
614	TR594299|c1_g5_i2	retinol dehydrogenase 13-like		GO:0016021,GO:0044699	integral component of membrane,single-organism process	Cellular Component,Biological Process	0.190319	-0.760201	0.197308	-0.519076	0.53628	-0.183599	1.33304	0.349321	-0.49112	-0.110213	0.994067	-1.0153	-0.152148
615	TR594299|c1_g5_i3	retinol dehydrogenase 13-like		GO:0016020,GO:0044699	membrane,single-organism process	Cellular Component,Biological Process	2.22289	1.10724	-0.25484	-0.0372782	0.795849	-0.4425	0.490644	-0.32547	-0.502304	-0.744612	-0.277524	-0.804415	-1.19933
616	TR594299|c1_g6_i1	retinol dehydrogenase 13-like					1.70249	-0.603257	-0.997884	0.220947	1.0367	0.627412	-0.0519085	0.761021	-0.364791	-0.842852	-0.922905	-0.13929	-0.0913711
617	TR594299|c1_g6_i3	retinol dehydrogenase 13-like					0.0437342	1.04209	-0.0912796	0.255545	0.655631	-0.0838476	0.768349	-0.000238204	-0.823327	-0.430672	-0.480218	-0.295658	-0.217623
618	TR594319|c0_g7_i1	prostaglandin E2 receptor EP4 subtype-like					0.85356	0.541253	-0.0115314	-0.8329	1.90604	-0.517469	-0.745454	0.545937	0.138376	-1.00155	0.556868	-0.230147	-0.798546
619	TR595346|c0_g1_i2	RNA-directed DNA polymerase from mobile element jockey-like					0.335823	0.662419	-0.139022	0.479579	-0.1224	0.888835	0.147592	0.542697	-0.510542	-0.693831	-0.584667	-0.29356	-0.454837
620	TR595429|c1_g1_i5	microtubule-associated futsch-like					1.87292	0.854374	-0.48181	-0.560563	0.274224	-0.229799	0.119342	-0.534312	-0.371555	-0.765322	0.780871	-0.510686	-0.725945
621	TR595482|c0_g7_i1	cytochrome P450 2U1-like					-0.844759	-0.367238	-0.378292	-0.870182	0.956997	0.26835	-0.690007	0.292116	0.460685	-0.347342	1.75618	0.337989	-0.229067
622	TR595482|c0_g7_i2	cytochrome P450 2U1-like					-0.0397968	-0.0614354	-0.669283	-0.752886	1.0441	-0.55027	-0.146023	1.38392	-0.0299611	-0.294542	1.29098	0.0939689	-0.650595
623	TR595565|c3_g1_i3	PREDICTED: uncharacterized protein LOC101856578					0.364868	0.271056	0.295743	-0.976484	1.0232	0.1254	0.0858997	0.301092	0.0414623	-0.719734	-0.09185	-0.140402	-0.154392
624	TR595565|c3_g1_i4	PREDICTED: uncharacterized protein LOC101856578					0.458767	0.136969	0.430688	-1.26789	1.30561	0.203379	0.0121712	0.791932	0.0981922	-0.930495	-0.0212567	-0.159871	-0.579725
625	TR595681|c2_g2_i1	poly(U)-binding-splicing factor PUF60-like isoform X1					-0.395732	0.165549	-0.960394	2.10355	-0.370373	0.53861	0.561151	-0.254566	0.00494177	0.193726	-0.631853	-0.184406	-0.103257
626	TR596369|c1_g3_i1	RNA-directed DNA polymerase from mobile element jockey-like					0.272471	1.20073	-0.495029	-0.0403398	-0.0819833	0.386264	0.315083	-0.157281	-0.187545	-0.760869	-0.196745	-0.00305435	-0.0655196
627	TR596934|c0_g2_i2	RNA-directed DNA polymerase from mobile element jockey-like					1.59518	0.298335	-0.0553514	-0.177312	-0.299273	-0.551325	-0.291142	0.101165	0.0462825	-0.526933	0.75772	-0.535063	-0.0146978
628	TR596951|c1_g1_i1	TPA_exp: poly					1.80151	-0.359383	0.536464	-0.511405	0.455023	0.137405	0.0885405	-0.196502	0.259566	-0.226363	-0.761156	-0.677001	-0.356668
629	TR596951|c1_g1_i3	TPA_exp: poly					2.03035	0.642292	-0.13044	-0.391594	-0.0374257	-0.13044	-0.00522859	0.180799	0.238039	-0.384439	-0.534693	-0.702833	-0.738608
630	TR597065|c0_g2_i1	FMRFamide partial					0.773645	0.0965403	-0.207628	-0.589821	1.90965	-0.306813	-0.511796	-0.425835	-0.1177	-0.558082	0.54089	-0.404676	-0.55676
631	TR597065|c0_g2_i2	FMRFamide partial					0.00732919	-0.155624	-0.211151	-0.319366	0.442397	-0.271884	-0.258949	-0.121945	-0.199005	-0.289078	-0.0603445	-0.27567	-0.298228
632	TR597065|c0_g2_i3	FMRFamide partial					0.962577	0.0247758	-0.372424	-0.666056	2.47057	-0.666056	-0.362181	0.00827318	-0.367872	-0.473716	0.328651	-0.587527	-0.636465
633	TR598325|c1_g2_i1	microtubule-associated futsch-like		GO:0005615,GO:0010506	extracellular space,regulation of autophagy	Cellular Component,Biological Process	0.843723	0.409977	-0.409534	-0.898938	2.08355	-0.659034	-0.609134	0.185427	0.244923	-0.561153	0.394623	-0.409534	-0.71853
634	TR598325|c1_g2_i2	microtubule-associated futsch-like		GO:0005615,GO:0010506	extracellular space,regulation of autophagy	Cellular Component,Biological Process	1.68517	-0.236026	-0.236026	-0.236026	0.577	0.0980943	-0.236026	-0.236026	-0.236026	-0.236026	-0.236026	-0.236026	-0.236026
635	TR598716|c0_g1_i1	microtubule-associated futsch-like					0.334483	1.65333	-0.90223	0.644091	-0.0972488	0.439836	-0.602082	0.466281	0.102277	-0.14068	-0.602512	-0.352246	-0.713455
636	TR599637|c2_g1_i1	cytochrome P450 2U1-like					0.242402	-0.0685742	0.216487	-0.545404	-0.0685742	-1.0015	0.30978	-0.120403	0.491182	-0.928941	0.957646	0.584475	0.0920967
637	TR599637|c2_g1_i2	cytochrome P450 2U1-like					-0.115546	0.595695	-0.168624	-0.264164	0.728389	0.112688	-0.609169	0.510771	0.112688	0.335614	-0.53486	0.0649181	-0.290702
638	TR601672|c3_g1_i1	unnamed protein product					0.639968	-0.461805	-0.128963	-0.740976	1.89568	-0.182262	-0.855775	0.705194	0.528896	-0.888202	0.563932	-0.182262	-0.562814
639	TR601672|c3_g1_i2	unnamed protein product					-0.361149	-0.00736622	-0.157924	-0.575015	1.99457	-0.331889	-0.324973	0.317689	0.712968	-0.486703	0.88587	-0.540967	-0.816013
640	TR602102|c2_g4_i1	tRNA-dihydrouridine(16 17) synthase [NAD(P)(+)]-like		GO:0002943,GO:0005829,GO:0017150,GO:0050660,GO:0055114	tRNA dihydrouridine synthesis,cytosol,tRNA dihydrouridine synthase activity,flavin adenine dinucleotide binding,oxidation-reduction process	Biological Process,Cellular Component,Molecular Function,Molecular Function,Biological Process	0.0663634	-0.762673	-0.345225	0.75625	0.0751518	0.226019	0.385674	-0.762673	0.984748	-0.289565	0.694732	-0.197288	-0.764137
641	TR602102|c2_g4_i2	tRNA-dihydrouridine(16 17) synthase [NAD(P)(+)]-like		GO:0005829,GO:0008033,GO:0017150	cytosol,tRNA processing,tRNA dihydrouridine synthase activity	Cellular Component,Biological Process,Molecular Function	0.0872168	0.0684641	-0.39819	0.443519	-0.512149	-0.0454948	1.32922	-0.238792	-1.0329	0.174489	-0.0289058	0.54738	-0.469595
642	TR602102|c2_g4_i3	tRNA-dihydrouridine(16 17) synthase [NAD(P)(+)]-like		GO:0005829,GO:0008033,GO:0017150	cytosol,tRNA processing,tRNA dihydrouridine synthase activity	Cellular Component,Biological Process,Molecular Function	1.15406	1.04611	-0.653556	-0.647206	-0.0735943	-0.200593	0.472501	-0.39215	-0.820771	-0.560424	0.940281	0.0280049	-0.365692
643	TR602102|c2_g4_i4	tRNA-dihydrouridine(16 17) synthase [NAD(P)(+)]-like		GO:0005829,GO:0008033,GO:0017150	cytosol,tRNA processing,tRNA dihydrouridine synthase activity	Cellular Component,Biological Process,Molecular Function	0.516746	1.16938	0.171864	-0.270127	-0.0423481	-0.188013	-1.00559	0.468191	0.730959	-0.0459183	-0.929187	-0.332963	0.449626
644	TR602109|c3_g1_i12	Transposable element Tcb2 partial					0.711506	1.61298	-0.665351	-0.717526	0.337581	-0.143594	-0.418966	-0.289976	0.0506148	-0.442155	0.781074	-0.392878	-0.613175
645	TR602124|c1_g2_i1	DBH-like monooxygenase 1					0.00129823	-0.303895	-0.287018	-1.07227	-0.0994952	-0.806455	-0.293581	1.07791	0.779048	-0.571583	1.05846	0.777642	-0.32921
646	TR602124|c1_g2_i4	DBH-like monooxygenase 1	EC:1.14.17	GO:0005507,GO:0016715,GO:0055114	copper ion binding,oxidoreductase activity acting on paired donors with incorporation or reduction of molecular oxygen reduced ascorbate as one donor and incorporation of one atom of oxygen,oxidation-reduction process	Molecular Function,Molecular Function,Biological Process	-0.71773	-0.12502	-0.686869	-1.1022	-0.118098	-0.47084	-0.302401	0.262332	0.489898	-0.675909	2.5876	0.907246	0.0330356
647	TR602795|c0_g1_i1	TPA_exp: poly					0.645346	0.411183	-0.50932	-0.162113	0.193169	1.36398	-0.646588	-0.35994	-0.493171	0.0720502	0.491929	-0.485097	-0.61429
648	TR602831|c1_g5_i2	phosphoribosylformylglycinamidine synthase-like					0.897585	0.590959	0.460748	0.170922	0.313735	-0.845565	-0.55154	1.55704	-0.639748	-0.622946	-0.442331	0.015509	-0.358323
649	TR603009|c1_g1_i1	PREDICTED: uncharacterized protein LOC105321613		GO:0007165	signal transduction	Biological Process	0.216421	0.246892	-0.332053	-0.032424	0.729346	-0.1797	0.221499	-0.217788	0.104695	-0.149229	0.607463	-0.718017	-0.97194
650	TR603009|c1_g1_i2	PREDICTED: uncharacterized protein LOC105321613		GO:0007165	signal transduction	Biological Process	0.88169	-0.0381724	-0.0744828	-0.425483	0.627517	-0.292345	0.0162931	1.49594	-0.504155	-0.558621	-1.01855	0.627517	-0.0744828
651	TR603009|c1_g1_i5	PREDICTED: uncharacterized protein LOC105321613		GO:0007165	signal transduction	Biological Process	0.27782	1.25638	-0.610609	0.0911209	-0.604171	0.000990444	-0.0698263	-0.353093	0.271382	-0.694301	0.70272	-0.185708	-0.0376369
652	TR603128|c3_g1_i6	RNA-directed DNA polymerase from mobile element jockey-like					0.959456	1.64433	-0.793822	-0.484259	-0.413032	-0.613015	-0.415771	-0.42399	0.438952	0.0937751	0.748515	-0.276057	-0.85957
653	TR603161|c1_g5_i2	tropinone reductase 2-like		GO:0016491,GO:0055114	oxidoreductase activity,oxidation-reduction process	Molecular Function,Biological Process	0.251183	0.485409	1.19964	-0.577646	0.967463	-0.79007	0.631684	-0.313699	0.523608	-1.04647	-0.302239	-0.302798	-0.0275779
654	TR603233|c1_g1_i1	angiopoietin-related 7-like isoform X1					-0.26874	-0.391489	-0.514239	1.15389	-0.353721	0.0774747	-0.448143	1.08779	-0.0232424	-0.26874	-0.0830432	0.930423	-0.432406
655	TR603668|c1_g4_i3	RNA-directed DNA polymerase from mobile element jockey-like					0.00073116	-0.0159027	-0.257094	1.69204	-0.589178	0.161723	0.751038	-0.649476	-0.374719	0.907278	-0.671753	0.301329	-0.75314
656	TR603668|c1_g5_i1	RNA-directed DNA polymerase from mobile element jockey-like					-1.45912	-0.693712	-0.194706	1.28974	-0.689783	-0.410811	0.367953	-0.234391	0.675215	0.162064	0.0158981	0.675215	0.880318
657	TR603668|c1_g6_i1	RNA-directed DNA polymerase from mobile element jockey-like					-0.155566	-0.470767	-0.0917559	2.35161	-0.75262	0.507222	0.652157	-0.932185	-0.0940004	-0.0654624	-0.499305	-0.47718	0.193304
658	TR603668|c1_g9_i1	RNA-directed DNA polymerase from mobile element jockey-like					0.0179973	0.247338	1.29972	-0.49432	-0.944679	-0.61269	-0.698693	-0.6224	0.979749	0.23994	-0.26313	0.0438906	0.611694
659	TR604364|c3_g4_i3	ras-related Ral-A-like isoform X1	EC:3.6.1,EC:3.6.1.15	GO:0003924,GO:0005525,GO:0005622,GO:0005886,GO:0007265	GTPase activity,GTP binding,intracellular,plasma membrane,Ras protein signal transduction	Molecular Function,Molecular Function,Cellular Component,Cellular Component,Biological Process	2.34376	0.655233	-0.498093	-0.80527	-0.155111	-0.383138	0.37444	-0.844845	0.133221	0.265138	-0.277604	-0.931533	0.155835
660	TR604364|c3_g4_i5	ras-related Ral-A-like isoform X1	EC:3.6.1,EC:3.6.1.15	GO:0003924,GO:0005525,GO:0005622,GO:0005886,GO:0007265	GTPase activity,GTP binding,intracellular,plasma membrane,Ras protein signal transduction	Molecular Function,Molecular Function,Cellular Component,Cellular Component,Biological Process	-0.0881855	0.00751848	0.00548222	-0.780512	1.64874	0.569525	0.174491	-0.175744	0.0767511	-0.780512	0.365899	-0.497473	-0.578923
661	TR604643|c0_g1_i2	RNA-directed DNA polymerase from mobile element jockey-like					0.499215	0.150668	-0.289117	1.41883	0.453923	0.717795	-0.0403431	-0.0488763	-0.596311	-0.00358493	-0.0935113	-0.826706	-1.02822
662	TR606570|c4_g1_i10	microtubule-associated futsch-like		GO:0051301	cell division	Biological Process	0.151638	-0.345969	-0.345969	-0.345969	1.16599	-0.345969	1.52963	-0.345969	-0.345969	-0.345969	-0.345969	0.26647	-0.345969
663	TR606570|c4_g1_i11	microtubule-associated futsch-like		GO:0051301	cell division	Biological Process	1.25542	0.757554	-0.460331	0.717884	-0.545622	0.249772	-0.0120537	-0.0725513	-0.434545	-0.866953	0.8845	-0.474215	-0.734057
664	TR606570|c4_g1_i4	microtubule-associated futsch-like		GO:0051301	cell division	Biological Process	0.471841	1.85685	-0.265486	-0.0122399	-0.303585	-0.386506	-0.348407	0.186099	-0.243075	-0.462704	-0.0391333	0.162567	-0.399953
665	TR606570|c4_g1_i5	microtubule-associated futsch-like		GO:0051301	cell division	Biological Process	0.871607	0.525871	0.312801	1.85387	-0.15153	0.313471	0.49639	-0.561589	-0.230594	-0.529428	-1.08756	-0.535458	-1.02793
666	TR606570|c4_g1_i9	microtubule-associated futsch-like		GO:0051301	cell division	Biological Process	-0.810632	-0.167882	0.0671529	0.623563	0.364544	0.928149	0.757869	-0.724292	0.0167882	0.743479	-1.1344	-0.983311	-0.266213
667	TR607181|c0_g1_i1	RNA-directed DNA polymerase from mobile element jockey-like					-0.706353	0.737594	0.0639533	0.840637	-0.098499	0.981943	-0.0411036	1.28486	-0.916802	-0.21866	-0.429781	-0.27572	-0.488183
668	TR607230|c1_g1_i1	Dimethylaniline monooxygenase [N-oxide-forming] 5	EC:1.14.13.8,EC:1.14.13	GO:0004499,GO:0005789,GO:0016021,GO:0017144,GO:0031090,GO:0050660,GO:0050661,GO:0055114	NN-dimethylaniline monooxygenase activity,endoplasmic reticulum membrane,integral component of membrane,drug metabolic process,organelle membrane,flavin adenine dinucleotide binding,NADP binding,oxidation-reduction process	Molecular Function,Cellular Component,Cellular Component,Biological Process,Cellular Component,Molecular Function,Molecular Function,Biological Process	0.558245	0.492578	-0.451632	-0.813795	1.92332	-0.444667	-0.374026	0.277171	-0.102404	-0.567046	0.65973	-0.479491	-0.69042
669	TR607237|c0_g3_i1	RNA-directed DNA polymerase from mobile element jockey-like					1.16808	1.19049	-0.624986	-0.154307	0.0249994	-0.624986	0.540505	-0.759465	-0.299993	-0.759465	-0.299993	-0.591366	0.316372
670	TR607237|c0_g3_i2	RNA-directed DNA polymerase from mobile element jockey-like					-0.138034	-0.178632	-0.267948	0.202991	0.990594	0.462818	-0.0974355	0.00405981	-0.479058	-0.64145	0.811962	-0.617091	0.300426
671	TR607237|c0_g3_i4	RNA-directed DNA polymerase from mobile element jockey-like					1.38926	-0.513281	0.182303	0.440741	-0.276838	-0.144869	-0.175112	-0.45417	0.154809	-0.133872	0.418746	-0.554521	-0.136621
672	TR607237|c0_g3_i6	RNA-directed DNA polymerase from mobile element jockey-like					-0.361453	0.487003	-0.322593	-0.426221	0.474049	0.341276	-0.108859	-0.672338	-0.452128	0.801126	-0.461843	-0.410029	0.966283
673	TR607536|c2_g3_i4	RNA-directed DNA polymerase from mobile element jockey-like					0.544095	1.21936	0.548953	-0.884154	0.199178	-0.306053	0.340059	0.997103	-0.471225	-0.828287	-0.014574	-0.0534379	-1.15377
674	TR607556|c2_g1_i9	RNA-directed DNA polymerase from mobile element jockey-like					-0.33392	0.391781	0.187933	0.56811	-0.425652	0.0707198	-0.3064	0.536004	1.26018	-0.176956	-0.569365	0.499821	-1.21556
675	TR607556|c2_g2_i2	RNA-directed DNA polymerase from mobile element jockey-like					0.821124	2.02518	0.486147	-0.731868	0.462884	0.115811	-0.465747	0.0804518	-0.1317	-0.589503	-0.234055	-0.24429	-1.2548
676	TR607557|c1_g3_i2	tRNA-dihydrouridine(47) synthase [NAD(P)(+)]-like isoform X2					1.67629	0.891716	0.561078	-0.481121	-0.390884	0.396448	0.507349	-0.194912	-0.165637	-0.235209	-0.4701	-0.749076	-1.34354
677	TR607560|c0_g1_i2	RNA-directed DNA polymerase from mobile element jockey-like					0.0998814	1.89672	-0.231817	-0.0317979	0.461583	-0.526845	0.469917	0.173222	-0.861877	-0.756867	-0.153476	-0.81854	0.256563
678	TR609245|c0_g2_i1	steroid 17-alpha-hydroxylase 17,20 lyase-like					-0.338033	-0.533807	1.00442	-0.614214	-0.369496	-0.163235	0.403111	0.618113	1.38548	0.333192	-0.544295	0.228313	-0.733077
679	TR609245|c0_g2_i2	steroid 17-alpha-hydroxylase 17,20 lyase-like					-0.684496	0.169147	-0.545946	-0.447621	1.24626	0.200432	0.312166	-0.00068759	-0.152645	-0.680026	-0.469968	1.15687	-0.259909
680	TR609306|c0_g2_i1	RNA-directed DNA polymerase from mobile element jockey-like					1.33699	2.09517	-0.349929	-0.612211	-0.103413	-0.496119	-0.295466	0.341605	-0.57208	-0.394359	-0.126345	-0.269668	-0.2926
681	TR610027|c15_g3_i5	dual oxidase 1-like					0.587526	-0.0261066	-0.694256	0.310208	-0.359221	0.211668	-0.309568	0.656248	-0.00665462	-0.216659	0.105194	-0.150113	0.493082
682	TR611069|c1_g2_i1	ras-related Rab-1A-like		GO:0000139,GO:0005525,GO:0005789,GO:0006888,GO:0007264,GO:0015031	Golgi membrane,GTP binding,endoplasmic reticulum membrane,ER to Golgi vesicle-mediated transport,small GTPase mediated signal transduction,protein transport	Cellular Component,Molecular Function,Cellular Component,Biological Process,Biological Process,Biological Process	1.22365	0.975763	0.435312	-0.500167	1.66851	-0.129842	0.0104263	0.0795937	-0.329826	-1.07284	-0.0252314	-0.992716	-1.12633
683	TR611619|c0_g1_i6	estradiol 17-beta-dehydrogenase 11-like					-0.0581281	0.15995	-0.12913	-0.986227	1.15525	0.0889477	-0.32185	0.0160437	0.412261	-0.362423	0.234756	-0.589376	0.488335
684	TR611619|c0_g1_i7	estradiol 17-beta-dehydrogenase 11-like					0.692409	-0.110689	-0.255872	-0.349597	-0.0739343	-0.362462	-0.198902	0.0969769	-0.141931	-0.198902	1.46243	0.0602218	-0.415757
685	TR612287|c1_g1_i1	galactose-3-O-sulfotransferase 3-like					1.57647	0.179975	-0.207534	-0.317206	2.22719	-0.697403	-0.375698	-0.0174351	-0.419567	-0.807075	-0.229468	-0.624288	-0.441501
686	TR613693|c0_g5_i1	sorbitol dehydrogenase-like		GO:0016491,GO:0046872	oxidoreductase activity,metal ion binding	Molecular Function,Molecular Function	0.720125	0.551012	0.26513	-0.958928	2.04485	-0.693179	-0.379111	0.555039	0.0315926	-0.648887	-0.0408845	-0.423403	-0.383138
687	TR613743|c1_g1_i1	Amiloride-sensitive amine oxidase [copper-containing]		GO:0005488	binding	Molecular Function	1.0388	0.781065	-0.507617	-0.34714	0.562232	-0.361729	-0.536795	0.187785	-0.463851	-0.279059	0.785928	-0.220703	-0.648643
688	TR614231|c1_g1_i1	type I iodothyronine deiodinase		GO:0016020	membrane	Cellular Component	-0.627343	0.149194	0.244739	0.198488	-0.482503	-0.546403	-0.235424	0.845704	-0.309061	1.03284	-0.759403	-0.161178	1.11743
689	TR614231|c1_g1_i2	type I iodothyronine deiodinase		GO:0016020	membrane	Cellular Component	-0.182547	0.840613	-0.622156	-0.396516	-0.268134	0.11701	0.144242	0.389334	-0.147534	-0.264244	-0.404296	0.626645	0.564399
690	TR614231|c1_g1_i3	type I iodothyronine deiodinase		GO:0016020	membrane	Cellular Component	1.36647	0.760266	0.641182	-0.961792	0.613249	-0.577588	-0.267872	-0.705248	-0.100273	-1.2671	0.704889	0.515238	-0.609442
691	TR614231|c1_g1_i4	type I iodothyronine deiodinase		GO:0016020	membrane	Cellular Component	-0.0657747	-1.22598	-0.0444866	-0.370904	-0.0941588	0.21097	-0.0267466	-0.273334	0.931217	-0.0125545	1.42439	-0.314136	0.0229256
692	TR614472|c0_g2_i2	cannabidiolic acid synthase-like 1-like					-0.235566	0.922126	-1.08522	-0.873972	0.805178	-0.499242	-0.469462	0.559184	0.340178	-0.516614	1.29406	0.295818	-0.358408
693	TR615026|c0_g4_i5	RNA-directed DNA polymerase from mobile element jockey-like		GO:0005488	binding	Molecular Function	0.421508	1.71916	-0.725306	0.567738	0.0116028	0.903953	0.436477	-0.663705	0.015057	-0.569864	-0.579075	-0.653918	-0.843902
694	TR615443|c3_g3_i2	cytochrome P450 20A1-like					0.303281	0.850394	0.565797	-0.290447	1.11291	0.241945	-0.351783	-0.183724	-0.204578	-0.489175	0.533902	-0.918524	-0.90135
695	TR615443|c3_g3_i5	cytochrome P450 20A1-like					0.911654	0.997316	-0.972896	-0.383344	1.43066	-0.499239	0.140702	-0.00542651	0.755448	-0.519395	-0.887235	-0.720951	-0.383344
