# Supplementary material for: Transcriptomic response of the Antarctic pteropod Limacina helicina antarctica to ocean acidification
Source: BMC Genomics. 2017 Oct 23;18:812. doi: 10.1186/s12864-017-4161-0 (PMC5653985; doi:10.1186/s12864-017-4161-0)
Supplement: Supplementary file 8 — Gene identifiers and calculated z-scores for the metabolic gene analysis. This file provides the list and z-score of all genes identified in the metabolism analysis. File contains, sequence identifier, sequence description, enzyme codes, gene ontology identifiers, gene ontology names, gene ontology category, and z-scores for each sample. (XLSX 549 kb) [file 12864_2017_4161_MOESM8_ESM.xlsx]

## Sheet: Additional_file_8.txt
	Row.names	Sequence.Description	Enzyme.Code	Annotation.GO.ID	Annotation.GO.Term	Annotation.GO.Category	T0	8.13_Day_1	8.01_Day_1	7.71_Day_1	8.13_Day_7	8.01_Day_7	7.71_Day_7	8.13_Day_14	8.01_Day_14	7.71_Day_14	8.13_Day_21	8.01_Day_21	7.71_Day_21
1	TR148071|c0_g2_i1	PREDICTED: uncharacterized protein LOC101849999					0.504549	0.945248	1.9239	-0.0603768	0.278126	-0.993375	-0.282108	-0.55854	-0.401644	-1.07798	-0.398377	0.26397	-0.110637
2	TR148346|c2_g2_i1	40S ribosomal S19		GO:0000028,GO:0003735,GO:0022627	ribosomal small subunit assembly,structural constituent of ribosome,cytosolic small ribosomal subunit	Biological Process,Molecular Function,Cellular Component	-0.256265	-0.256265	0.0642691	-0.242137	-0.22611	-0.256265	-0.256265	-0.256265	-0.171703	-0.20692	-0.111181	1.9531	0.222006
3	TR14917|c0_g1_i1	peptidyl-prolyl cis-trans isomerase	EC:5.2.1.8	GO:0000413,GO:0003755,GO:0006457	protein peptidyl-prolyl isomerization,peptidyl-prolyl cis-trans isomerase activity,protein folding	Biological Process,Molecular Function,Biological Process	-0.315762	-0.266368	-0.299672	-0.310523	-0.276721	-0.298175	-0.311272	-0.162717	-0.194024	-0.226579	0.215593	1.89248	0.604755
4	TR153308|c0_g1_i1	kinase domain containing		GO:0005488,GO:0016301	binding,kinase activity	Molecular Function,Molecular Function	-0.425222	-0.425222	-0.425222	-0.425222	-0.403199	-0.425222	-0.425222	-0.160941	-0.299374	-0.425222	0.515494	1.73308	1.60723
5	TR153912|c0_g1_i1	sarco endoplasmic reticulum calcium ATPase isoform B	EC:3.6.1,EC:3.6.1.3,EC:3.6.1.15	GO:0000166,GO:0005783,GO:0006816,GO:0015662,GO:0015672,GO:0019829,GO:0034220,GO:0044425,GO:0046873	nucleotide binding,endoplasmic reticulum,calcium ion transport,ATPase activity coupled to transmembrane movement of ions phosphorylative mechanism,monovalent inorganic cation transport,cation-transporting ATPase activity,ion transmembrane transport,membrane part,metal ion transmembrane transporter activity	Molecular Function,Cellular Component,Biological Process,Molecular Function,Biological Process,Molecular Function,Biological Process,Cellular Component,Molecular Function	-0.333769	-0.333769	-0.314441	-0.333769	-0.333769	-0.3103	-0.314441	-0.143256	-0.249556	-0.17915	0.230866	1.91373	0.76513
6	TR159825|c0_g1_i1	allene oxide synthase-lipoxygenase -like		GO:0016491	oxidoreductase activity	Molecular Function	-0.461859	-0.98809	-0.141853	0.251938	-0.910613	0.607081	-0.598386	0.558841	-0.415609	0.966751	0.52509	1.20627	-0.190038
7	TR166018|c0_g1_i1	hypothetical protein					-0.350997	-0.350997	-0.350997	-0.350997	-0.350997	-0.350997	-0.350997	-0.102794	-0.135226	-0.163025	0.440605	1.82657	0.673585
8	TR166948|c0_g1_i1	allene oxide synthase-lipoxygenase -like					0.0329746	0.0367489	-0.339861	-0.0644207	-0.781632	0.761379	-0.775558	1.13315	-0.386324	0.307851	0.152409	1.23404	-0.865101
9	TR171540|c1_g2_i2	dynein beta ciliary-like isoform X1					0.577924	1.04633	-0.568477	0.627601	-0.937681	0.909103	-0.126445	0.251728	0.113047	-0.210926	-0.14377	-0.194827	-0.852893
10	TR172145|c0_g2_i1	Histone H3c		GO:0000786,GO:0003677,GO:0005634,GO:0046982	nucleosome,DNA binding,nucleus,protein heterodimerization activity	Cellular Component,Molecular Function,Cellular Component,Molecular Function	-0.519312	-0.519312	-0.519312	0.0112024	-0.453926	-0.459871	-0.309781	-0.229535	-0.141859	-0.312753	0.764622	0.708153	2.07828
11	TR173049|c0_g1_i1	disulfide isomerase		GO:0009987,GO:0016740,GO:0016853	cellular process,transferase activity,isomerase activity	Biological Process,Molecular Function,Molecular Function	-0.264225	-0.251842	-0.241766	-0.26034	-0.259369	-0.251235	-0.263133	-0.182279	-0.154236	-0.206195	0.161529	1.98413	0.216281
12	TR174331|c0_g1_i3	ras-related Rab-1A-like		GO:0000139,GO:0002119,GO:0005525,GO:0005789,GO:0006888,GO:0006898,GO:0006915,GO:0007264,GO:0009792,GO:0010171,GO:0018996,GO:0040011,GO:0048477	Golgi membrane,nematode larval development,GTP binding,endoplasmic reticulum membrane,ER to Golgi vesicle-mediated transport,receptor-mediated endocytosis,apoptotic process,small GTPase mediated signal transduction,embryo development ending in birth or egg hatching,body morphogenesis,molting cycle collagen and cuticulin-based cuticle,locomotion,oogenesis	Cellular Component,Biological Process,Molecular Function,Cellular Component,Biological Process,Biological Process,Biological Process,Biological Process,Biological Process,Biological Process,Biological Process,Biological Process,Biological Process	-0.367242	-0.367242	-0.344638	-0.367242	-0.367242	-0.367242	-0.367242	-0.292415	-0.343079	-0.367242	0.733345	1.57671	1.26571
13	TR174861|c0_g1_i1	Dynein heavy chain axonemal	EC:3.6.1,EC:3.6.1.3,EC:3.6.1.15	GO:0003777,GO:0005524,GO:0007018,GO:0016887,GO:0030286	microtubule motor activity,ATP binding,microtubule-based movement,ATPase activity,dynein complex	Molecular Function,Molecular Function,Biological Process,Molecular Function,Cellular Component	1.47826	1.58254	-0.294917	0.354176	-0.361066	0.543896	0.524603	-0.0261842	-0.235658	-0.798388	-0.305482	-1.06666	-1.24811
14	TR175511|c0_g1_i1	kinase domain containing		GO:0016301	kinase activity	Molecular Function	-0.383608	-0.343023	-0.383608	-0.383608	-0.340487	-0.383608	-0.383608	-0.318926	-0.218731	-0.24156	0.565071	2.08448	0.752778
15	TR178546|c0_g2_i1	cytochrome P450 2U1-like					-0.0126586	0.604981	0.666959	-1.55141	0.660547	-0.140888	0.166863	0.18396	-0.450777	-0.591829	0.547278	0.260898	0.0300846
16	TR179508|c1_g1_i1	predicted protein					1.27896	0.453545	-0.553875	-0.785811	1.49616	-0.557968	-0.633552	1.0709	-0.010054	-0.585255	-0.223162	-0.648014	-0.706407
17	TR185738|c0_g1_i1	kinase domain containing		GO:0016740	transferase activity	Molecular Function	-0.451575	-0.395931	-0.451575	-0.451575	-0.451575	-0.451575	-0.451575	-0.0968425	-0.166398	-0.152487	0.355267	1.00213	2.28195
18	TR190971|c0_g2_i1	Maltase- intestinal					-0.269953	-0.269953	-0.269953	-0.269953	-0.249691	-0.249691	-0.269953	-0.221324	-0.201062	-0.217272	0.15555	1.92646	0.42301
19	TR191432|c0_g2_i1	40S ribosomal S19		GO:0005622	intracellular	Cellular Component	-0.518749	-0.466478	-0.490871	-0.338935	-0.492962	-0.330571	-0.49575	-0.208256	0.0639054	-0.23927	1.3923	0.371263	1.85787
20	TR191462|c0_g1_i2	kinase domain containing	EC:2.7.11	GO:0000166,GO:0004674,GO:0006468	nucleotide binding,protein serine/threonine kinase activity,protein phosphorylation	Molecular Function,Molecular Function,Biological Process	-0.34592	-0.342045	-0.34592	-0.341722	-0.337201	-0.34592	-0.34592	-0.22191	-0.210607	-0.224817	0.346789	1.81908	0.937449
21	TR197047|c0_g2_i1	pre-rRNA processing FTSJ3-like	EC:2.1.1	GO:0000453,GO:0000463,GO:0000466,GO:0005506,GO:0005730,GO:0008650,GO:0016435,GO:0016705,GO:0020037,GO:0030687,GO:0055114	enzyme-directed rRNA 2'-O-methylation,maturation of LSU-rRNA from tricistronic rRNA transcript (SSU-rRNA 5.8S rRNA LSU-rRNA),maturation of 5.8S rRNA from tricistronic rRNA transcript (SSU-rRNA 5.8S rRNA LSU-rRNA),iron ion binding,nucleolus,rRNA (uridine-2'-O-)-methyltransferase activity,rRNA (guanine) methyltransferase activity,oxidoreductase activity acting on paired donors with incorporation or…	Biological Process,Biological Process,Biological Process,Molecular Function,Cellular Component,Molecular Function,Molecular Function,Molecular Function,Molecular Function,Cellular Component,Biological Process	-0.385235	-0.74133	0.145119	0.478484	-0.415541	-0.559494	0.948226	0.505002	-0.135211	0.455755	-0.392812	0.152695	0.652743
22	TR199028|c0_g1_i1	neutral cholesterol ester hydrolase 1-like					1.3359	-0.0967703	0.512175	-0.93938	1.36187	0.139255	0.356398	0.208882	0.0118013	-0.649069	-0.46497	-0.462609	-0.826088
23	TR205957|c0_g1_i1	kinase domain containing					-0.427463	-0.409266	-0.406991	-0.427463	-0.368322	-0.427463	-0.427463	0.115046	-0.31373	-0.143129	0.511976	1.713	1.1921
24	TR206431|c0_g1_i2	predicted protein					1.31833	-0.0205222	-0.633904	-0.690206	1.972	-0.672902	-0.61066	0.942552	-0.00244359	-0.649142	0.479481	-0.595164	-0.484884
25	TR207768|c0_g1_i1	WD repeat-containing 36-like					-0.088468	-0.112645	-0.431279	1.40824	-0.34933	-0.668218	-0.184923	-0.395522	-0.244222	0.995446	-0.0536016	1.03006	-0.273998
26	TR210631|c0_g1_i1	ras-related Rab-21-like		GO:0005525,GO:0005622,GO:0007264	GTP binding,intracellular,small GTPase mediated signal transduction	Molecular Function,Cellular Component,Biological Process	0.860105	0.170678	0.62159	-1.03565	1.85404	-0.0939575	0.246976	-0.025221	-0.401897	-1.02602	0.110877	-0.417707	-0.797132
27	TR216526|c0_g1_i1	fibrinolytic isozyme C-like		GO:0008236	serine-type peptidase activity	Molecular Function	-0.363215	-0.280082	0.249047	0.843655	-0.0660663	-0.717445	0.448364	-0.579952	0.0500402	0.76511	-0.718611	0.117076	0.512833
28	TR241143|c0_g1_i1	V-type proton ATPase subunit B-like					-0.28881	-0.28881	-0.264339	-0.28881	-0.242926	-0.28881	-0.28881	-0.152994	-0.261892	-0.232526	0.286269	1.85061	0.507124
29	TR247689|c0_g1_i1	hypothetical protein					0.0606066	0.449848	-1.37272	-0.131664	0.0305203	0.474764	-0.278335	0.710283	-0.316413	0.385445	0.0836414	0.848022	-0.570266
30	TR261240|c0_g1_i1	transcription factor					-0.408115	-0.400161	-0.307428	-0.380819	-0.292967	-0.408115	-0.3998	-0.236477	-0.31249	-0.188122	0.375688	1.75096	1.26506
31	TR261840|c0_g1_i1	peptidyl-prolyl cis-trans isomerase		GO:0009987,GO:0016853	cellular process,isomerase activity	Biological Process,Molecular Function	-0.25477	-0.265265	-0.264006	-0.279119	-0.279119	-0.279119	-0.279119	-0.153172	-0.148974	-0.23	0.0193766	1.87585	0.579424
32	TR379235|c2_g5_i2	transmembrane 63B-like isoform X1					1.2631	0.0634258	-0.125094	-0.416442	1.46304	-0.14604	-0.542122	-0.542122	-0.252678	-0.542122	0.385242	-0.542122	-0.542122
33	TR379235|c2_g5_i3	transmembrane 63B-like isoform X1		GO:0016021	integral component of membrane	Cellular Component	0.850158	2.01599	-0.233071	-0.56817	0.862626	0.0973527	0.0474774	0.608574	-0.575963	-1.2072	-0.258009	-0.695976	-0.815988
34	TR379273|c0_g3_i1	cdc42 homolog		GO:0005525,GO:0005622,GO:0007264	GTP binding,intracellular,small GTPase mediated signal transduction	Molecular Function,Cellular Component,Biological Process	0.83703	0.821273	0.320902	-0.610042	1.3483	-0.356028	-0.0816924	0.253018	-0.38165	-0.986278	-0.0800726	-0.76407	-1.15356
35	TR379325|c4_g2_i1	ubiquitin-conjugating enzyme E2 J2-like		GO:0000151,GO:0000209,GO:0005524,GO:0005789,GO:0006986,GO:0016021,GO:0030433,GO:0031625,GO:0061630,GO:0061631,GO:1903955	ubiquitin ligase complex,protein polyubiquitination,ATP binding,endoplasmic reticulum membrane,response to unfolded protein,integral component of membrane,ER-associated ubiquitin-dependent protein catabolic process,ubiquitin protein ligase binding,ubiquitin protein ligase activity,ubiquitin conjugating enzyme activity,positive regulation of protein targeting to mitochondrion	Cellular Component,Biological Process,Molecular Function,Cellular Component,Biological Process,Cellular Component,Biological Process,Molecular Function,Molecular Function,Molecular Function,Biological Process	-0.717059	-0.440265	0.165935	0.817887	0.175085	0.531943	-0.273274	-0.994996	0.959715	0.0515578	0.767561	-0.900063	-0.730784
36	TR379325|c4_g2_i3	ubiquitin-conjugating enzyme E2 J2-like		GO:0016020	membrane	Cellular Component	1.73306	1.01598	0.258284	-0.161844	0.992009	0.125787	0.380793	0.409423	-0.858949	-0.939512	-0.418181	-0.844967	-1.24978
37	TR379326|c3_g1_i1	tRNA-splicing endonuclease subunit Sen2-like		GO:0003824,GO:0016070	catalytic activity,RNA metabolic process	Molecular Function,Biological Process	1.86873	1.9694	0.309234	-0.0422721	-0.111583	-0.294762	0.109552	-0.888857	-0.5324	-0.824497	-0.0356711	-0.732082	-0.8443
38	TR379346|c2_g1_i1	microtubule-associated futsch-like		GO:0006351,GO:0008270,GO:0016817	transcription DNA-templated,zinc ion binding,hydrolase activity acting on acid anhydrides	Biological Process,Molecular Function,Molecular Function	0.904619	1.57965	-1.0421	1.19195	0.197971	-0.149853	0.163601	-0.123045	-0.0178724	-0.633783	-0.244715	-0.510051	-0.951363
39	TR379411|c0_g1_i3	NADP-dependent malic enzyme-like	EC:1.1.1.38,EC:1.1.1.39	GO:0003700,GO:0004471,GO:0005634,GO:0006108,GO:0006355,GO:0008270,GO:0043565,GO:0051287,GO:0055114	transcription factor activity sequence-specific DNA binding,malate dehydrogenase (decarboxylating) (NAD+) activity,nucleus,malate metabolic process,regulation of transcription DNA-templated,zinc ion binding,sequence-specific DNA binding,NAD binding,oxidation-reduction process	Molecular Function,Molecular Function,Cellular Component,Biological Process,Biological Process,Molecular Function,Molecular Function,Molecular Function,Biological Process	1.13994	0.988974	-0.599239	-0.632924	-0.34223	-0.766419	0.00460658	-0.47822	0.111901	-0.158831	-0.372173	0.336472	0.568528
40	TR379411|c0_g1_i4	NADP-dependent malic enzyme-like	EC:1.1.1.38,EC:1.1.1.39	GO:0003700,GO:0004471,GO:0005634,GO:0006108,GO:0006355,GO:0008270,GO:0043565,GO:0051287,GO:0055114	transcription factor activity sequence-specific DNA binding,malate dehydrogenase (decarboxylating) (NAD+) activity,nucleus,malate metabolic process,regulation of transcription DNA-templated,zinc ion binding,sequence-specific DNA binding,NAD binding,oxidation-reduction process	Molecular Function,Molecular Function,Cellular Component,Biological Process,Biological Process,Molecular Function,Molecular Function,Molecular Function,Biological Process	-0.348065	1.00727	0.107243	0.501036	0.6881	0.336157	-0.894635	0.321535	0.17027	0.473304	-0.567903	-0.799338	-0.50891
41	TR379411|c0_g1_i5	NADP-dependent malic enzyme-like	EC:1.1.1.38,EC:1.1.1.39	GO:0003700,GO:0004471,GO:0005634,GO:0006108,GO:0006355,GO:0008270,GO:0043565,GO:0051287,GO:0055114	transcription factor activity sequence-specific DNA binding,malate dehydrogenase (decarboxylating) (NAD+) activity,nucleus,malate metabolic process,regulation of transcription DNA-templated,zinc ion binding,sequence-specific DNA binding,NAD binding,oxidation-reduction process	Molecular Function,Molecular Function,Cellular Component,Biological Process,Biological Process,Molecular Function,Molecular Function,Molecular Function,Biological Process	0.396128	-0.527671	0.337761	0.351179	0.166687	0.948931	0.693998	0.468583	-0.045981	-0.658493	-0.0862336	-0.206992	-1.23947
42	TR379417|c0_g1_i1	tyrosine- phosphatase 10D-like		GO:0016311,GO:0016787	dephosphorylation,hydrolase activity	Biological Process,Molecular Function	1.46932	0.789563	-0.391513	-0.402842	0.934011	-0.377352	-0.547291	0.28541	-0.44816	-0.830522	1.27106	-0.467986	-0.703068
43	TR379417|c0_g1_i3	tyrosine- phosphatase 10D-like		GO:0016311,GO:0016787	dephosphorylation,hydrolase activity	Biological Process,Molecular Function	-0.334594	1.2394	0.0572728	-0.928925	1.11531	-0.266017	-0.380312	0.187895	0.171567	-0.830958	0.191161	-0.017835	-0.866879
44	TR379559|c1_g1_i1	GPI-anchored -like					0.832963	1.64023	-0.0856517	1.60683	-0.65909	-0.570012	-0.135758	-0.781572	-0.0411128	-0.497637	-0.185864	-0.55331	-0.720331
45	TR379559|c1_g1_i2	GPI-anchored -like					0.295477	1.38448	-0.961824	0.122227	0.028177	0.508328	-0.0411231	-0.305948	-0.229223	0.107377	0.740978	-0.244073	-0.996474
46	TR379589|c0_g2_i1	Long-chain specific acyl- mitochondrial	EC:1.3.99.13,EC:1.3.99.3,EC:1.3.3.6,EC:1.3.3	GO:0000062,GO:0001659,GO:0004466,GO:0005759,GO:0009055,GO:0009409,GO:0016401,GO:0019254,GO:0031966,GO:0033539,GO:0042413,GO:0042758,GO:0045717,GO:0046322,GO:0050660,GO:0051289,GO:0052890,GO:0055088,GO:0090181	fatty-acyl-CoA binding,temperature homeostasis,long-chain-acyl-CoA dehydrogenase activity,mitochondrial matrix,electron carrier activity,response to cold,palmitoyl-CoA oxidase activity,carnitine metabolic process CoA-linked,mitochondrial membrane,fatty acid beta-oxidation using acyl-CoA dehydrogenase,carnitine catabolic process,long-chain fatty acid catabolic process,negative regulation of fatty …	Molecular Function,Biological Process,Molecular Function,Cellular Component,Molecular Function,Biological Process,Molecular Function,Biological Process,Cellular Component,Biological Process,Biological Process,Biological Process,Biological Process,Biological Process,Molecular Function,Biological Process,Molecular Function,Biological Process,Biological Process	0.419209	0.720917	1.24232	-0.949086	1.3463	-0.35367	-0.174928	0.853	-0.19903	-1.10319	0.0564989	-0.320396	-0.94866
47	TR379589|c0_g2_i2	Long-chain specific acyl- mitochondrial	EC:1.3.99.13,EC:1.3.99.3,EC:1.3.3.6,EC:1.3.3	GO:0000062,GO:0001659,GO:0004466,GO:0005759,GO:0009055,GO:0009409,GO:0016401,GO:0019254,GO:0031966,GO:0033539,GO:0042413,GO:0042758,GO:0045717,GO:0046322,GO:0050660,GO:0051289,GO:0052890,GO:0055088,GO:0090181	fatty-acyl-CoA binding,temperature homeostasis,long-chain-acyl-CoA dehydrogenase activity,mitochondrial matrix,electron carrier activity,response to cold,palmitoyl-CoA oxidase activity,carnitine metabolic process CoA-linked,mitochondrial membrane,fatty acid beta-oxidation using acyl-CoA dehydrogenase,carnitine catabolic process,long-chain fatty acid catabolic process,negative regulation of fatty …	Molecular Function,Biological Process,Molecular Function,Cellular Component,Molecular Function,Biological Process,Molecular Function,Biological Process,Cellular Component,Biological Process,Biological Process,Biological Process,Biological Process,Biological Process,Molecular Function,Biological Process,Molecular Function,Biological Process,Biological Process	-0.439385	0.302647	0.352573	-0.413019	0.937672	0.412458	0.336445	-0.422695	0.565183	-0.310921	0.165067	-0.636988	-0.510068
48	TR379589|c0_g2_i3	Long-chain specific acyl- mitochondrial	EC:1.3.99.13,EC:1.3.99.3,EC:1.3.3.6,EC:1.3.3	GO:0000062,GO:0001659,GO:0004466,GO:0005759,GO:0009055,GO:0009409,GO:0016401,GO:0019254,GO:0031966,GO:0033539,GO:0042413,GO:0042758,GO:0045717,GO:0046322,GO:0050660,GO:0051289,GO:0052890,GO:0055088,GO:0090181	fatty-acyl-CoA binding,temperature homeostasis,long-chain-acyl-CoA dehydrogenase activity,mitochondrial matrix,electron carrier activity,response to cold,palmitoyl-CoA oxidase activity,carnitine metabolic process CoA-linked,mitochondrial membrane,fatty acid beta-oxidation using acyl-CoA dehydrogenase,carnitine catabolic process,long-chain fatty acid catabolic process,negative regulation of fatty …	Molecular Function,Biological Process,Molecular Function,Cellular Component,Molecular Function,Biological Process,Molecular Function,Biological Process,Cellular Component,Biological Process,Biological Process,Biological Process,Biological Process,Biological Process,Molecular Function,Biological Process,Molecular Function,Biological Process,Biological Process	-0.718927	-1.02397	0.94337	-0.379834	-0.103902	0.441964	1.18013	0.189673	0.0677616	0.383919	-0.860775	0.246659	-0.178354
49	TR379589|c0_g2_i7	Long-chain specific acyl- mitochondrial	EC:1.3.99.13,EC:1.3.99.3,EC:1.3.3.6,EC:1.3.3	GO:0000062,GO:0001659,GO:0004466,GO:0005759,GO:0009055,GO:0009409,GO:0016401,GO:0019254,GO:0031966,GO:0033539,GO:0042413,GO:0042758,GO:0045717,GO:0046322,GO:0050660,GO:0051289,GO:0052890,GO:0055088,GO:0090181	fatty-acyl-CoA binding,temperature homeostasis,long-chain-acyl-CoA dehydrogenase activity,mitochondrial matrix,electron carrier activity,response to cold,palmitoyl-CoA oxidase activity,carnitine metabolic process CoA-linked,mitochondrial membrane,fatty acid beta-oxidation using acyl-CoA dehydrogenase,carnitine catabolic process,long-chain fatty acid catabolic process,negative regulation of fatty …	Molecular Function,Biological Process,Molecular Function,Cellular Component,Molecular Function,Biological Process,Molecular Function,Biological Process,Cellular Component,Biological Process,Biological Process,Biological Process,Biological Process,Biological Process,Molecular Function,Biological Process,Molecular Function,Biological Process,Biological Process	1.46811	0.31966	-0.191711	-0.783366	1.62415	0.119704	0.117358	-0.0168961	-0.184169	-0.698473	-0.459464	-0.532374	-0.797613
50	TR379642|c4_g1_i3	steroid 17-alpha-hydroxylase 17,20 lyase-like		GO:0005488,GO:0016491	binding,oxidoreductase activity	Molecular Function,Molecular Function	-0.440225	-0.0844967	0.460823	-0.96209	0.140277	-0.317088	-0.749044	1.59446	-0.221315	0.0347309	0.0523218	1.0726	0.402186
51	TR379794|c1_g2_i1	disulfide-isomerase A5-like		GO:0005623,GO:0009987,GO:0016853	cell,cellular process,isomerase activity	Cellular Component,Biological Process,Molecular Function	1.19294	-0.217833	-0.312621	-0.450424	1.74302	0.0200878	-0.0693704	0.470995	-0.307672	-0.922459	0.6718	-0.234583	-1.03476
52	TR379801|c0_g2_i4	3-ketoacyl- thiolase peroxisomal-like		GO:0003824	catalytic activity	Molecular Function	0.430793	-0.24653	0.225091	-1.05335	1.30689	0.73295	0.106786	0.117444	0.237348	-0.559879	0.00606693	-0.887616	-0.096251
53	TR379801|c0_g2_i5	3-ketoacyl- thiolase peroxisomal-like		GO:0006631,GO:0016747,GO:0043231	fatty acid metabolic process,transferase activity transferring acyl groups other than amino-acyl groups,intracellular membrane-bounded organelle	Biological Process,Molecular Function,Cellular Component	-0.113252	0.318005	0.686889	-1.24782	1.0038	-0.0241491	0.732035	0.943059	-0.331553	-0.336305	0.279691	-0.260271	-1.03992
54	TR379801|c0_g4_i1	3-ketoacyl- thiolase peroxisomal-like					1.13509	-0.223874	0.771242	-1.01037	1.0868	0.0982513	0.180825	0.532566	-0.11752	-0.819543	-0.0394688	-0.651915	-0.675549
55	TR379873|c0_g1_i2	protocadherin Fat 4-like					1.13566	1.31837	-0.529328	-0.971953	0.950376	-0.359484	-0.567929	-0.0403826	-0.143318	-0.853576	1.06618	-0.269415	-0.845856
56	TR381223|c2_g1_i4	TPA_exp: poly					0.358317	-0.43183	-0.302714	0.349488	0.567992	-0.0367569	-0.784969	-0.0886241	0.0493205	-0.559843	-0.360099	-0.0996597	1.63513
57	TR381223|c2_g1_i5	TPA_exp: poly					-0.0234474	-0.570133	-0.106466	0.996819	-0.314881	0.164151	-0.664552	-0.224056	0.0729538	0.136395	-0.658357	-0.235332	1.6798
58	TR382255|c3_g1_i1	isoamyl acetate-hydrolyzing esterase 1 homolog	EC:3.1	GO:0004518	nuclease activity	Molecular Function	0.774164	1.05996	0.246643	0.322003	0.870853	-0.757211	0.691695	-0.638483	-0.212627	-1.03875	-0.0690164	-0.20694	-1.0615
59	TR382255|c3_g2_i1	isoamyl acetate-hydrolyzing esterase 1 homolog					0.157617	0.274986	0.719011	-0.515491	0.823654	-0.00924598	0.661033	0.0961038	0.396598	-0.959515	0.106709	-0.835075	-0.269439
60	TR382284|c3_g3_i1	delta-aminolevulinic acid dehydratase-like	EC:4.2.1.24	GO:0004655,GO:0006779,GO:0046872	porphobilinogen synthase activity,porphyrin-containing compound biosynthetic process,metal ion binding	Molecular Function,Biological Process,Molecular Function	-0.220464	0.201093	0.331157	-0.600511	1.48606	-0.351451	-0.0359753	0.441851	-0.0987015	-1.21855	1.10693	-0.142056	-0.642943
61	TR382285|c1_g1_i2	serine threonine- kinase TOUSLED-like isoform X1					0.741552	1.46231	-0.191833	-0.172012	0.042414	-0.561223	-0.431486	-0.717088	0.581183	-0.280126	0.67308	-0.20805	-0.723394
62	TR382289|c4_g3_i1	tubulin alpha-1A chain isoform X1	EC:3.6.1,EC:3.6.1.15	GO:0003924,GO:0005200,GO:0005525,GO:0005737,GO:0005874,GO:0007017,GO:0036064	GTPase activity,structural constituent of cytoskeleton,GTP binding,cytoplasm,microtubule,microtubule-based process,ciliary basal body	Molecular Function,Molecular Function,Molecular Function,Cellular Component,Cellular Component,Biological Process,Cellular Component	1.51755	1.03326	0.169515	0.224282	0.242015	0.387538	0.359372	0.512979	-0.50333	-0.690579	-0.543752	-1.08229	-1.34986
63	TR382302|c1_g1_i9	flocculation FLO11-like					-0.0485811	-0.501038	-0.510464	-0.51989	-0.095712	0.328466	-0.472759	0.413302	-0.406776	0.328466	0.385023	0.460433	0.950594
64	TR383969|c9_g1_i3	mediator of RNA polymerase II transcription subunit 26-like					-0.192338	-0.66061	-0.407331	-0.392605	0.0255998	-0.11282	-0.0833691	1.85451	-0.298362	0.58517	0.172855	0.399628	-0.0126866
65	TR384011|c8_g6_i2	lysosomal aspartic protease-like	EC:3.4.23	GO:0004190,GO:0005615,GO:0005764,GO:0006508,GO:0016021,GO:0030163	aspartic-type endopeptidase activity,extracellular space,lysosome,proteolysis,integral component of membrane,protein catabolic process	Molecular Function,Cellular Component,Cellular Component,Biological Process,Cellular Component,Biological Process	0.26153	0.476445	-0.419857	-0.598483	2.28631	-0.234184	0.416198	0.0408013	-0.693961	-0.513221	0.5684	-0.557614	-0.896545
66	TR384011|c8_g6_i3	lysosomal aspartic protease-like	EC:3.4.23	GO:0004190,GO:0005615,GO:0005764,GO:0006508,GO:0016021,GO:0030163	aspartic-type endopeptidase activity,extracellular space,lysosome,proteolysis,integral component of membrane,protein catabolic process	Molecular Function,Cellular Component,Cellular Component,Biological Process,Cellular Component,Biological Process	0.209263	1.5036	-0.0103224	0.109839	0.913155	-0.623331	-0.00666263	0.849109	-0.820957	0.0482337	-0.438513	-0.33909	-0.894153
67	TR384022|c5_g13_i1	protocadherin Fat 1-like					0.699313	0.776778	-0.998	-0.981401	1.10462	-0.72134	-0.320182	0.55545	-0.504161	-0.565026	1.4131	0.525017	-0.358914
68	TR384052|c4_g2_i1	Dynein heavy chain axonemal	EC:3.6.1,EC:3.6.1.3,EC:3.6.1.15	GO:0003777,GO:0005524,GO:0007018,GO:0016887,GO:0030286,GO:0046872	microtubule motor activity,ATP binding,microtubule-based movement,ATPase activity,dynein complex,metal ion binding	Molecular Function,Molecular Function,Biological Process,Molecular Function,Cellular Component,Molecular Function	1.24793	0.955105	-0.342983	0.0675749	1.24793	-0.493924	-0.641845	-0.167892	-0.22525	-1.12486	0.0766313	0.538509	-0.961839
69	TR385124|c15_g1_i1	DBH-like monooxygenase 1		GO:0003824	catalytic activity	Molecular Function	0.206862	0.615348	-0.228857	-0.439908	0.894481	-0.330979	-0.623727	-0.439908	0.00942661	-0.4331	1.13957	0.472378	-0.535222
70	TR385132|c3_g3_i2	sulfite oxidase-like		GO:0005230,GO:0016021,GO:0016491,GO:0020037,GO:0030151,GO:0034220,GO:0042128,GO:0043546,GO:0055114	extracellular ligand-gated ion channel activity,integral component of membrane,oxidoreductase activity,heme binding,molybdenum ion binding,ion transmembrane transport,nitrate assimilation,molybdopterin cofactor binding,oxidation-reduction process	Molecular Function,Cellular Component,Molecular Function,Molecular Function,Molecular Function,Biological Process,Biological Process,Molecular Function,Biological Process	1.4107	1.4524	0.154042	-0.5432	0.621959	-0.374102	-0.304609	0.548412	0.00810747	-1.17095	0.044012	-0.588371	-0.984478
71	TR385150|c10_g1_i7	unnamed protein product		GO:0004930,GO:0007186,GO:0016021	G-protein coupled receptor activity,G-protein coupled receptor signaling pathway,integral component of membrane	Molecular Function,Biological Process,Cellular Component	1.53032	0.720127	-0.441687	-0.261896	-0.0821051	0.786126	-0.170863	0.824246	-0.575961	-0.640823	-0.0752776	-0.29262	-0.909371
72	TR385186|c3_g2_i1	U4 tri-snRNP-associated 2-like	EC:3.4,EC:3.4.19.12	GO:0008270,GO:0016579,GO:0036459	zinc ion binding,protein deubiquitination,thiol-dependent ubiquitinyl hydrolase activity	Molecular Function,Biological Process,Molecular Function	-0.0422691	-0.474864	0.43616	2.19023	-0.168958	-0.0015846	0.0401299	-0.600265	-0.188527	0.00202036	-0.424395	-0.231787	0.156519
73	TR385186|c3_g2_i2	U4 tri-snRNP-associated 2-like	EC:3.4,EC:3.4.19.12	GO:0008270,GO:0016579,GO:0036459	zinc ion binding,protein deubiquitination,thiol-dependent ubiquitinyl hydrolase activity	Molecular Function,Biological Process,Molecular Function	1.5932	1.82856	0.150317	-0.242753	-0.0108174	-0.535725	0.158618	-0.0904081	-0.471272	-0.57723	-0.362872	-0.705161	-0.934655
74	TR385191|c3_g1_i2	flocculation FLO11-like					1.57312	-0.474088	0.164097	1.81692	-0.366529	-0.054607	-0.21236	-0.049229	-0.158581	-0.664109	-0.416723	-0.154996	-0.574476
75	TR385191|c3_g1_i4	flocculation FLO11-like					0.938687	1.46067	-0.427111	-0.619134	0.535709	0.135436	0.430232	0.212515	-0.151247	-0.759771	-0.213452	-0.621839	-1.04375
76	TR385531|c0_g1_i1	glycerol-3-phosphate acyltransferase mitochondrial-like					1.88694	0.942732	0.150441	0.331206	0.0158281	-0.532238	0.0600579	-0.306281	-0.513007	-0.372626	0.000443778	-0.870692	-0.613005
77	TR385531|c0_g1_i2	glycerol-3-phosphate acyltransferase mitochondrial-like					1.46924	1.26752	0.586506	0.820081	-0.469135	0.180024	0.131488	0.107979	-0.541937	-0.918085	-0.17944	-0.566205	-1.67796
78	TR385531|c0_g4_i2	glycerol-3-phosphate acyltransferase mitochondrial-like		GO:0016740	transferase activity	Molecular Function	0.466476	-0.11022	0.417873	1.57407	-0.269115	0.424415	0.230937	0.0865295	-0.132652	0.232807	-1.02246	-0.238271	-1.07481
79	TR385552|c4_g6_i2	sorbitol dehydrogenase-like		GO:0008270,GO:0016491,GO:0055114	zinc ion binding,oxidoreductase activity,oxidation-reduction process	Molecular Function,Molecular Function,Biological Process	0.949307	0.659366	-0.206566	-0.722234	0.708014	-0.453698	-0.531534	1.13028	0.453099	-0.482886	0.205968	0.244886	-1.04331
80	TR385552|c4_g6_i3	sorbitol dehydrogenase-like		GO:0008270,GO:0016491,GO:0055114	zinc ion binding,oxidoreductase activity,oxidation-reduction process	Molecular Function,Molecular Function,Biological Process	0.820982	0.0243577	0.247679	-1.26557	0.710988	-0.253961	0.142685	-0.0581379	1.08763	-0.830597	0.206015	0.00269216	-0.573944
81	TR385552|c4_g6_i4	sorbitol dehydrogenase-like		GO:0008270,GO:0016491,GO:0055114	zinc ion binding,oxidoreductase activity,oxidation-reduction process	Molecular Function,Molecular Function,Biological Process	-0.238532	0.932712	-0.00172314	-0.98416	0.209485	-0.484941	1.35193	0.219085	-0.0913265	-0.884956	0.657501	-0.254533	-0.116927
82	TR385560|c1_g3_i2	predicted protein					-0.0533195	1.11087	0.38122	-0.773845	-0.508388	-0.650954	0.411159	-0.348145	0.710546	-0.889893	0.992255	0.13002	-0.172789
83	TR385593|c1_g2_i1	poly(A) polymerase gamma-like	EC:2.7.7.19	GO:0003723,GO:0004652,GO:0005634,GO:0031123,GO:0043631	RNA binding,polynucleotide adenylyltransferase activity,nucleus,RNA 3'-end processing,RNA polyadenylation	Molecular Function,Molecular Function,Cellular Component,Biological Process,Biological Process	1.33806	1.59437	0.191693	0.464202	0.16071	0.00368328	-0.129402	-0.51528	-0.330087	-1.01734	0.125502	-0.827926	-0.915945
84	TR385593|c1_g2_i2	poly(A) polymerase gamma-like		GO:0016070,GO:0016779	RNA metabolic process,nucleotidyltransferase activity	Biological Process,Molecular Function	-0.351441	-0.480137	-0.0118247	1.13214	-0.480137	0.0489487	-0.480137	-0.480137	0.463638	0.317066	-0.480137	0.163346	0.638808
85	TR385593|c1_g2_i3	poly(A) polymerase gamma-like	EC:2.7.7.19	GO:0003723,GO:0004652,GO:0005634,GO:0031123,GO:0043631	RNA binding,polynucleotide adenylyltransferase activity,nucleus,RNA 3'-end processing,RNA polyadenylation	Molecular Function,Molecular Function,Cellular Component,Biological Process,Biological Process	-0.175901	0.165668	0.469484	0.420945	0.728356	-0.23163	1.12925	0.277127	-0.352078	0.160274	-0.492301	-0.718815	-1.02802
86	TR385593|c1_g2_i5	poly(A) polymerase gamma-like	EC:2.7.7.19	GO:0003723,GO:0004652,GO:0005634,GO:0031123,GO:0043631	RNA binding,polynucleotide adenylyltransferase activity,nucleus,RNA 3'-end processing,RNA polyadenylation	Molecular Function,Molecular Function,Cellular Component,Biological Process,Biological Process	1.39971	1.0132	0.736403	-0.229022	-0.625657	-0.681355	0.599691	-0.612998	-0.426496	-0.706672	-0.472067	-0.00791971	-0.47713
87	TR385597|c0_g1_i1	protocadherin Fat 4-like					0.911377	0.573966	-0.0125419	0.410921	-0.934197	-0.286547	-0.0419805	-1.06893	0.732481	-0.494882	-0.25258	0.57623	0.159561
88	TR385597|c0_g1_i2	protocadherin Fat 4-like					-0.450933	1.36816	-0.450933	0.024083	0.499099	-0.450933	-0.450933	0.723113	-0.450933	-0.450933	1.38436	-0.450933	-0.450933
89	TR385597|c0_g1_i3	protocadherin Fat 4-like					-0.54429	-0.289712	-0.0126713	-0.54429	2.2935	-0.319662	-0.54429	-0.54429	-0.0725719	-0.0426216	0.878351	0.286832	-0.54429
90	TR385597|c0_g1_i4	protocadherin Fat 4-like					0.690516	0.409225	-0.642102	-0.515521	0.381096	-0.125229	0.0998044	1.02279	-1.00426	-0.163906	-0.424101	0.560419	-0.381907
91	TR385599|c6_g3_i4	beta-1,3-galactosyltransferase 1-like					1.17947	1.37566	-0.740451	0.780068	-0.335797	0.247536	0.259798	0.0811195	-0.693154	-0.304265	-0.348059	-0.162374	-0.878839
92	TR386600|c1_g2_i2	predicted protein					2.01686	0.865888	-0.174077	-0.0650165	0.0927309	0.750986	0.0966259	-0.566498	-0.275346	-0.873229	-0.456464	-0.606421	-0.567471
93	TR386614|c3_g1_i2	arylsulfatase B-like		GO:0008152,GO:0008484	metabolic process,sulfuric ester hydrolase activity	Biological Process,Molecular Function	-0.640636	-0.248067	-0.194372	-1.02565	-0.104483	-0.237726	-0.50978	0.532497	0.894241	0.593947	0.969811	0.479796	0.374793
94	TR386615|c2_g3_i7	DBH-like monooxygenase 1		GO:0003824	catalytic activity	Molecular Function	-0.323074	-0.0311384	-1.01365	-0.706471	0.275579	-0.304751	-0.572821	1.30436	0.216761	-0.596225	1.91356	0.801556	-0.342937
95	TR386621|c3_g4_i1	tRNA-splicing endonuclease subunit Sen2-like					0.813415	-0.0657414	-0.403744	0.254748	1.7276	-0.403744	-0.403744	-0.403744	-0.403744	-0.403744	-0.00794824	-0.403744	0.104135
96	TR386647|c7_g1_i3	TGF-beta receptor type-1-like					1.3935	0.953431	0.296886	-0.634525	-0.627404	-0.467897	0.541844	-0.472169	-0.775518	-0.57471	0.7042	0.0576243	-0.472169
97	TR387052|c5_g1_i1	Williams-Beuren syndrome chromosomal region 27 -like					-0.0407006	-0.715338	-0.496349	0.781692	-0.215864	0.426773	-0.0720047	0.0320639	0.0302552	1.31177	-0.0455702	-0.156873	-0.531131
98	TR387052|c5_g1_i2	Williams-Beuren syndrome chromosomal region 27 -like					0.0483603	1.21399	-0.0173022	-0.0661998	0.772045	0.176891	-0.643657	0.0870126	-0.29532	0.356648	-0.960793	-0.119289	-0.421522
99	TR387052|c5_g1_i3	Williams-Beuren syndrome chromosomal region 27 -like					-0.173631	-1.16866	0.265277	0.554805	-0.103696	0.736914	0.334652	-0.197548	0.0266611	0.85776	-0.101179	-0.460921	-0.187897
100	TR387052|c5_g2_i1	Williams-Beuren syndrome chromosomal region 27 -like					0.544963	-1.00385	0.190275	0.736042	-0.335071	0.276334	0.253239	-0.257521	-0.204038	0.93174	-0.0625523	0.0803924	-0.795995
101	TR387052|c5_g2_i3	Williams-Beuren syndrome chromosomal region 27 -like					0.0582591	-0.170755	-0.424756	0.986937	0.872816	-0.3145	-0.781028	0.703825	-0.25422	-0.664847	0.59563	-0.335366	0.19814
102	TR387064|c1_g2_i3	TPA_exp: poly					0.127165	0.34501	0.3172	-0.0257896	1.18549	0.52423	-0.361054	-0.238999	-0.322429	-0.637609	-0.0690495	-0.0736845	-0.476929
103	TR387075|c1_g1_i2	DNA ligase 1-like	EC:6.5.1,EC:6.5.1.1	GO:0003677,GO:0003910,GO:0005524,GO:0005634,GO:0005739,GO:0006310,GO:0046872,GO:0051103,GO:0051301,GO:0071897,GO:1903461	DNA binding,DNA ligase (ATP) activity,ATP binding,nucleus,mitochondrion,DNA recombination,metal ion binding,DNA ligation involved in DNA repair,cell division,DNA biosynthetic process,Okazaki fragment processing involved in mitotic DNA replication	Molecular Function,Molecular Function,Molecular Function,Cellular Component,Cellular Component,Biological Process,Molecular Function,Biological Process,Biological Process,Biological Process,Biological Process	-0.811927	0.754553	-0.571058	1.02698	-0.944821	-0.959771	0.191418	-0.0901503	0.198062	0.0352679	0.286104	0.825983	0.249558
104	TR387075|c1_g1_i3	DNA ligase 1-like	EC:6.5.1,EC:6.5.1.1	GO:0003677,GO:0003910,GO:0005524,GO:0005634,GO:0005739,GO:0006310,GO:0046872,GO:0051103,GO:0051301,GO:0071897,GO:1903461	DNA binding,DNA ligase (ATP) activity,ATP binding,nucleus,mitochondrion,DNA recombination,metal ion binding,DNA ligation involved in DNA repair,cell division,DNA biosynthetic process,Okazaki fragment processing involved in mitotic DNA replication	Molecular Function,Molecular Function,Molecular Function,Cellular Component,Cellular Component,Biological Process,Molecular Function,Biological Process,Biological Process,Biological Process,Biological Process	0.955967	-0.61402	0.224801	-0.452536	-0.625235	0.4603	-0.445807	-0.0342464	-0.34488	0.121631	0.276387	1.22511	-0.533278
105	TR387075|c1_g1_i4	DNA ligase 1-like	EC:6.5.1,EC:6.5.1.1	GO:0003677,GO:0003910,GO:0005524,GO:0005634,GO:0005739,GO:0006310,GO:0046872,GO:0051103,GO:0051301,GO:0071897,GO:1903461	DNA binding,DNA ligase (ATP) activity,ATP binding,nucleus,mitochondrion,DNA recombination,metal ion binding,DNA ligation involved in DNA repair,cell division,DNA biosynthetic process,Okazaki fragment processing involved in mitotic DNA replication	Molecular Function,Molecular Function,Molecular Function,Cellular Component,Cellular Component,Biological Process,Molecular Function,Biological Process,Biological Process,Biological Process,Biological Process	-0.580914	-0.206278	-0.762318	1.80493	0.49173	-0.405427	0.140754	-0.0929008	-0.0702254	-0.0820561	-0.496128	-0.529648	1.08918
106	TR387107|c5_g1_i1	receptor-type tyrosine- phosphatase U-like	EC:3.1.3.16,EC:3.1,EC:3.1.3.48,EC:3.1.3.41	GO:0004725,GO:0035335	protein tyrosine phosphatase activity,peptidyl-tyrosine dephosphorylation	Molecular Function,Biological Process	-0.210865	0.825237	-0.801807	0.239501	0.84346	0	1.41358	-0.282455	0.512844	-0.989243	0.0911145	-0.767965	-0.611769
107	TR387107|c5_g1_i3	Receptor-type tyrosine- phosphatase kappa	EC:3.1.3.16,EC:3.1,EC:3.1.3.48,EC:3.1.3.41	GO:0004725,GO:0016021,GO:0035335	protein tyrosine phosphatase activity,integral component of membrane,peptidyl-tyrosine dephosphorylation	Molecular Function,Cellular Component,Biological Process	1.40919	1.16484	0.0135552	-0.193206	0.213268	-0.0569316	-1.08369	0.230889	-0.959163	-0.233149	0.0276525	-0.313034	-0.731255
108	TR387117|c4_g1_i5	alpha-mannosidase 2C1-like					0.737205	0.63757	-0.059877	-0.0785586	0.687388	-0.682597	0.108258	-0.318306	-0.707506	-0.726188	0.0522127	0.593979	-0.0411954
109	TR387117|c4_g2_i1	alpha-mannosidase 2C1-like					0.0331512	0.660507	-0.24234	-0.0268567	-0.946069	0.162259	0.291367	0.515942	1.03965	-1.00153	-0.842419	0.588679	0.181353
110	TR387215|c0_g1_i1	protocadherin Fat 4-like					-1.08503	-0.0960271	-0.359944	-0.590985	0.0446066	-0.342593	-0.214744	0.586594	0.7149	0.291172	1.74408	0.440025	-0.333461
111	TR387215|c0_g1_i2	protocadherin Fat 4-like					1.08691	0.611802	0.340312	-0.0175614	-0.628414	-0.159477	-0.628414	0.223077	-0.628414	0.136694	0.0811622	-0.628414	-0.628414
112	TR387215|c0_g1_i3	protocadherin Fat 4-like					0.122815	0.413262	-1.09776	-0.697526	-0.251482	-0.517725	-0.158988	0.396406	-0.286059	-0.904124	1.44279	0.402025	1.20508
113	TR387215|c1_g2_i1	protocadherin Fat 4-like					1.14077	0.976055	-0.941665	-0.765187	0.817226	-0.418115	-0.241638	0.334854	-0.341642	-0.847543	1.22312	-0.288699	-0.659301
114	TR387215|c1_g3_i2	protocadherin Fat 4-like					-0.416415	0.627183	-0.592496	0.688024	-0.732072	0.327274	-0.0449286	0.144752	-0.31907	0.161214	0.99867	-0.709167	0.375231
115	TR387270|c0_g1_i1	neurofilament heavy polypeptide-like		GO:0004970,GO:0016020	ionotropic glutamate receptor activity,membrane	Molecular Function,Cellular Component	1.30881	1.41031	-0.946759	-0.567072	0.192301	-0.736239	-0.0558108	0.4047	-0.514442	-0.503164	0.481766	0.267487	-0.364071
116	TR387270|c0_g1_i2	neurofilament heavy polypeptide-like		GO:0004970,GO:0016020	ionotropic glutamate receptor activity,membrane	Molecular Function,Cellular Component	-0.442647	0.348824	-0.477059	-0.710295	0.352647	-0.0602942	-0.243824	0.30103	0.306765	-0.515295	1.69088	-0.614706	-0.144412
117	TR387273|c2_g2_i4	GA-binding alpha chain-like isoform X2		GO:0003700,GO:0006355	transcription factor activity sequence-specific DNA binding,regulation of transcription DNA-templated	Molecular Function,Biological Process	0.532156	1.79173	0.341342	0.382956	0.360626	0.0307614	0.800108	-0.89083	-0.550816	-0.212831	-1.01466	-0.761929	-0.89692
118	TR389951|c1_g1_i2	microtubule-associated futsch-like					0.893957	0.993529	-0.585394	-1.15438	1.02198	-0.542721	-0.400475	1.45583	-0.315128	-0.88411	0.993529	-0.642293	-0.244006
119	TR390003|c27_g1_i1	predicted protein	EC:3.1.30,EC:3.1,EC:2.7.7.49,EC:3.1.26,EC:3.1.26.4	GO:0003676,GO:0003964,GO:0004523,GO:0006278,GO:0090502	nucleic acid binding,RNA-directed DNA polymerase activity,RNA-DNA hybrid ribonuclease activity,RNA-dependent DNA biosynthetic process,RNA phosphodiester bond hydrolysis endonucleolytic	Molecular Function,Molecular Function,Molecular Function,Biological Process,Biological Process	0.825701	0.270409	-0.487763	0.110374	0.503951	-0.24624	0.486729	-0.419087	0.199422	0.119614	0.574097	-0.77423	-1.0943
120	TR390005|c6_g2_i1	phosphoglycerate kinase					1.52685	1.11308	-0.878969	0.5955	-0.518807	-0.0938807	-0.0580804	0.393741	0.229761	-0.356896	0.282652	-0.737746	-1.34311
121	TR390005|c6_g2_i2	phosphoglycerate kinase					0.00574065	0.165979	-0.516434	-0.230023	-0.723288	1.4703	-0.696843	0.663502	-0.661433	0.578565	-0.595993	0.838307	0.0243417
122	TR390005|c6_g2_i4	phosphoglycerate kinase					1.22182	0.987567	-0.906188	-0.20979	-0.037332	0.949908	0.114848	0.526005	-0.629251	-0.425507	0.350071	-0.784521	-0.973008
123	TR390006|c1_g1_i1	PREDICTED: uncharacterized protein LOC101854071					1.05881	0.681531	-0.498978	-0.541573	1.86204	-0.158212	-0.365106	0.0608509	-0.225148	-0.541573	-0.273829	-0.407701	-0.541573
124	TR390008|c2_g2_i1	dynein heavy chain axonemal					2.03177	1.46168	-0.55757	-0.24859	-0.100628	0.0447234	-0.215516	0.240991	-0.428756	-0.707273	0.198778	-0.796921	-0.828254
125	TR390008|c3_g1_i1	dynein heavy chain axonemal	EC:3.6.1,EC:3.6.1.3,EC:3.6.1.15	GO:0003777,GO:0005524,GO:0007018,GO:0016887,GO:0030286	microtubule motor activity,ATP binding,microtubule-based movement,ATPase activity,dynein complex	Molecular Function,Molecular Function,Biological Process,Molecular Function,Cellular Component	0.410533	0.831515	-0.471081	-0.593411	0.88129	-0.448303	-0.367312	0.200886	-0.376593	-0.919903	0.611322	-0.0433506	-0.879408
126	TR390044|c6_g1_i1	very KIND-like		GO:0044464,GO:0044763,GO:0050794	cell part,single-organism cellular process,regulation of cellular process	Cellular Component,Biological Process,Biological Process	-0.679142	-0.0331289	-0.444228	-0.679142	1.18059	0.612884	0.456275	0.0549638	-0.0918573	-0.522533	0.12348	0.945679	-0.679142
127	TR390044|c6_g1_i2	very KIND-like		GO:0044464,GO:0044763,GO:0050794	cell part,single-organism cellular process,regulation of cellular process	Cellular Component,Biological Process,Biological Process	1.2329	1.07101	-0.21517	-0.709853	0.729225	-0.305112	-0.476003	0.0411659	-0.368072	-0.601922	0.639283	-0.68287	-0.51198
128	TR390327|c2_g3_i2	multiple epidermal growth factor-like domains 6- partial					1.34996	1.56474	-0.553158	-0.126317	1.05361	-0.243222	0.259744	0.258384	-0.327503	-1.10234	0.0422449	-1.10506	-0.903874
129	TR390330|c1_g1_i1	PREDICTED: 3-beta-hydroxysteroid-Delta(8),Delta(7)-isomerase-like		GO:0044699	single-organism process	Biological Process	0.202592	-0.355226	-0.0205351	-0.980779	0.887912	-0.821403	-0.486712	0.820177	0.720566	-0.528548	0.555213	-0.0125662	-0.673979
130	TR390330|c1_g1_i3	PREDICTED: 3-beta-hydroxysteroid-Delta(8),Delta(7)-isomerase-like		GO:0044699	single-organism process	Biological Process	-0.00560823	0.162078	-0.413888	-1.02193	1.12153	0.135831	0.146038	0.581293	0.479953	-0.814876	0.859069	-0.282655	-0.912572
131	TR390351|c3_g5_i2	transcription elongation factor B polypeptide 1-like					-0.484241	-0.484241	0.697905	-0.484241	0.557229	1.69132	-0.484241	0.166171	-0.484241	-0.484241	-0.03616	-0.0234238	0.0692027
132	TR390731|c5_g3_i1	mediator of RNA polymerase II transcription subunit 26-like					0.43854	0.607831	-0.729614	0.254243	-0.397597	-0.0013347	-0.544379	0.358584	0.184369	-0.40088	1.93777	-0.554696	-0.893277
133	TR390749|c5_g2_i12	MAM and LDL-receptor class A domain-containing 1-like					-0.456969	-0.372881	-0.699342	-0.417398	-0.724074	-0.664717	-0.120616	1.13824	0.0920788	-0.00190245	0.453164	0.93791	1.02694
134	TR390749|c5_g2_i2	MAM and LDL-receptor class A domain-containing 1-like					0.225863	-0.0683533	-0.413092	-0.796465	1.60482	0.903453	-0.240723	-0.0653814	0.15751	-0.722168	0.900481	-0.680561	-0.796465
135	TR390780|c0_g1_i1	GTP-binding SAR1b-like isoform X1		GO:0005525,GO:0005783,GO:0005794,GO:0006886,GO:0016192	GTP binding,endoplasmic reticulum,Golgi apparatus,intracellular protein transport,vesicle-mediated transport	Molecular Function,Cellular Component,Cellular Component,Biological Process,Biological Process	1.93482	0.616531	-0.17409	0.134445	0.117499	-0.469186	-0.195127	-0.584886	-0.19688	-0.165325	-0.46042	-0.119162	-0.438215
136	TR390780|c0_g1_i2	GTP-binding SAR1b-like isoform X1					-0.605595	-0.299512	0.698161	-0.528606	1.22154	0.562728	-0.129612	0.973055	0.216932	-0.824761	0.578837	-0.077162	-1.00365
137	TR390780|c0_g1_i3	GTP-binding SAR1b-like isoform X1		GO:0005525,GO:0005783,GO:0005794,GO:0006886,GO:0016192	GTP binding,endoplasmic reticulum,Golgi apparatus,intracellular protein transport,vesicle-mediated transport	Molecular Function,Cellular Component,Cellular Component,Biological Process,Biological Process	1.42332	1.32415	-0.22519	-0.581449	1.78494	-0.515904	0.144629	-0.0133002	-0.520707	-0.662814	-0.516751	-0.542461	-0.932056
138	TR391568|c4_g1_i2	microtubule-associated futsch-like					0.459379	0.0916063	-0.477565	-0.5914	2.46461	-0.337461	-0.398757	0.459379	-0.258653	-0.5914	0.214197	-0.425026	-0.521348
139	TR391573|c0_g2_i1	microtubule-associated futsch-like					-0.299118	0.726794	0.0669834	-0.770707	0.977066	0.42688	-0.998227	-0.0219565	0.26141	-0.828621	0.501341	0.323461	0.193154
140	TR391573|c0_g2_i2	microtubule-associated futsch-like					0.700497	-0.0451209	-0.291715	-1.13655	1.82111	-0.663794	0.504973	1.10468	-0.0903541	-0.709027	0.669855	-0.745505	-1.13655
141	TR391578|c7_g1_i5	hypothetical protein CGI_10012723					0.873663	-0.189832	-0.687246	-0.415091	0.693623	-0.616904	0.116656	-0.131632	0.655102	0.466688	0.69446	-0.26101	-0.787733
142	TR391590|c6_g6_i1	40S ribosomal S3a-like		GO:0003735,GO:0006412,GO:0022627	structural constituent of ribosome,translation,cytosolic small ribosomal subunit	Molecular Function,Biological Process,Cellular Component	-1.05971	-1.11838	-0.0485286	-0.494114	-0.814513	-0.400706	0.154898	-0.24455	0.521135	1.05261	0.0726206	0.337979	2.02161
143	TR391611|c9_g5_i1	cryptochrome-1-like isoform X1		GO:0016829,GO:0050896	lyase activity,response to stimulus	Molecular Function,Biological Process	-0.772785	-0.473695	-0.641235	-0.736795	0.0549875	-0.196943	-0.152266	-0.567393	0.916268	1.00314	-0.326011	0.861662	1.19054
144	TR391611|c9_g5_i2	cryptochrome-1-like isoform X1	EC:4.1.99,EC:4.1.99.13	GO:0003914,GO:0006281,GO:0009416	DNA (6-4) photolyase activity,DNA repair,response to light stimulus	Molecular Function,Biological Process,Biological Process	0.31923	-0.339953	-0.389617	2.19745	-0.61085	-0.0660456	-0.175157	-0.144681	0.126592	0.414044	-0.212029	0.101008	-0.470134
145	TR391634|c4_g1_i1	1,4-alpha-glucan-branching enzyme-like	EC:2.4.1.18	GO:0003844,GO:0004553,GO:0005978,GO:0043169	14-alpha-glucan branching enzyme activity,hydrolase activity hydrolyzing O-glycosyl compounds,glycogen biosynthetic process,cation binding	Molecular Function,Molecular Function,Biological Process,Molecular Function	1.51824	0.883112	0.256555	0.341167	0.33367	0.768511	0.410784	0.102325	-0.399992	-0.791992	-0.574571	-0.793063	-1.58135
146	TR392835|c0_g1_i1	kinase domain containing		GO:0009987,GO:0016301	cellular process,kinase activity	Biological Process,Molecular Function	0.250455	0.172728	0.0235102	0.513865	-0.42942	1.27867	0.0844447	0.081326	0.235102	0.245178	-0.566643	-0.0786871	-1.36359
147	TR392835|c0_g1_i3	kinase domain containing		GO:0009987,GO:0016301	cellular process,kinase activity	Biological Process,Molecular Function	1.37669	1.48127	-0.614387	0.288579	-0.697537	-0.0680597	-0.435742	0.65074	-0.630627	-0.111584	-0.0121928	-0.543578	-0.283732
148	TR392870|c1_g3_i3	bifunctional ATP-dependent dihydroxyacetone kinase FAD-AMP lyase (cyclizing)-like		GO:0003824	catalytic activity	Molecular Function	-0.310996	1.30168	0.0856771	-0.780421	0.491011	-0.697276	1.10941	0.438179	0.775092	-0.733652	-0.378552	-0.508466	-0.50327
149	TR392885|c0_g2_i1	titin-like isoform X6					0.6094	0.0635595	-0.286981	-0.382127	-0.0766566	-0.467258	0.359015	1.25039	0.409092	-0.958014	1.48074	-0.387135	-0.847845
150	TR392885|c0_g2_i5	titin-like isoform X6					0.721579	0.43636	0.113508	-0.977849	1.704	-0.290551	-0.647075	0.221456	-0.00137124	-0.763935	0.539356	-0.351952	-0.555963
151	TR393597|c0_g2_i1	dnaJ homolog subfamily C member 11					2.05134	0.825169	0.604652	-0.277418	0.49924	0.101824	0.0145862	-0.139291	-0.695431	-0.279235	-0.470673	-0.766918	-1.07952
152	TR393597|c0_g2_i2	dnaJ homolog subfamily C member 11					-0.109613	0.717711	-0.861437	-0.82011	-0.0539812	-0.346445	0.267888	0.623932	0.0358244	0.346568	0.601679	-0.569767	0.0111875
153	TR393597|c0_g2_i5	dnaJ homolog subfamily C member 11					0.937708	-0.187509	0.850449	0.729412	-0.378212	0.646376	-0.235361	-0.145991	-0.0721022	-0.725136	0.134082	-0.192435	-1.02139
154	TR393641|c0_g1_i1	nucleoside diphosphate kinase homolog 5-like	EC:2.7.4.6	GO:0004550,GO:0005622,GO:0006165,GO:0006183,GO:0006228,GO:0006241,GO:0048515,GO:1902176	nucleoside diphosphate kinase activity,intracellular,nucleoside diphosphate phosphorylation,GTP biosynthetic process,UTP biosynthetic process,CTP biosynthetic process,spermatid differentiation,negative regulation of oxidative stress-induced intrinsic apoptotic signaling pathway	Molecular Function,Cellular Component,Biological Process,Biological Process,Biological Process,Biological Process,Biological Process,Biological Process	1.52202	0.213174	0.495566	0.16686	-0.672326	0.500321	0.678527	-0.151826	-0.321774	0.163253	-0.0229458	-0.380834	-1.47167
155	TR393641|c0_g1_i2	nucleoside diphosphate kinase homolog 5-like	EC:2.7.4.6	GO:0004550,GO:0005622,GO:0006165,GO:0006183,GO:0006228,GO:0006241,GO:0048515,GO:1902176	nucleoside diphosphate kinase activity,intracellular,nucleoside diphosphate phosphorylation,GTP biosynthetic process,UTP biosynthetic process,CTP biosynthetic process,spermatid differentiation,negative regulation of oxidative stress-induced intrinsic apoptotic signaling pathway	Molecular Function,Cellular Component,Biological Process,Biological Process,Biological Process,Biological Process,Biological Process,Biological Process	-0.593488	0.550985	0.210574	0.997571	0.354737	0.120797	-0.549861	0.195735	-0.146531	-0.32757	-0.747964	-0.271552	0.290928
156	TR393648|c0_g2_i2	peptidyl-tRNA hydrolase mitochondrial-like isoform X1	EC:3.1.1.29,EC:3.1.1.1	GO:0004045,GO:0005762,GO:0016149,GO:0016150,GO:0043022,GO:0070126,GO:0072344	aminoacyl-tRNA hydrolase activity,mitochondrial large ribosomal subunit,translation release factor activity codon specific,translation release factor activity codon nonspecific,ribosome binding,mitochondrial translational termination,rescue of stalled ribosome	Molecular Function,Cellular Component,Molecular Function,Molecular Function,Molecular Function,Biological Process,Biological Process	0.229427	0.138963	0.328616	0.955894	-1.08345	-0.419893	0.782773	-0.671079	0.527912	-0.191666	0.785528	-0.654089	-0.848793
157	TR394919|c3_g4_i1	PREDICTED: uncharacterized protein LOC101849487 isoform X1					-0.467159	-0.0824943	0.308659	-0.0880557	0.0991786	0.0426375	1.40518	-0.0741522	-0.415252	0.564484	-0.740595	0.141816	-0.317928
158	TR394919|c3_g4_i3	PREDICTED: uncharacterized protein LOC101849487 isoform X1					1.62962	0.291876	-0.885856	-0.299931	0.401296	-0.00932194	-0.321109	0.913686	-0.305814	-1.07528	0.987221	-0.859972	-0.45759
159	TR394940|c2_g1_i1	cytochrome b-245 heavy chain-like					0.432667	-0.0865334	0.136632	-0.2596	1.1887	-0.318807	1.3982	-0.305144	-0.241383	-0.737811	-0.327916	-0.44633	-0.528309
160	TR395797|c7_g2_i1	dimethylaniline monooxygenase [N-oxide-forming] 5-like	EC:1.14.13.8,EC:1.14.13	GO:0000166,GO:0004499,GO:0005783,GO:0017144,GO:0044422,GO:0044425,GO:0050662	nucleotide binding,NN-dimethylaniline monooxygenase activity,endoplasmic reticulum,drug metabolic process,organelle part,membrane part,coenzyme binding	Molecular Function,Molecular Function,Cellular Component,Biological Process,Cellular Component,Cellular Component,Molecular Function	0.556728	0.681722	0.501853	-0.616997	1.69082	-0.351766	0.078092	0.675625	-0.552976	-0.836499	-0.245064	-0.595657	-0.540781
161	TR395797|c7_g2_i2	dimethylaniline monooxygenase [N-oxide-forming] 5-like	EC:1.14.13.8,EC:1.14.13	GO:0000166,GO:0004499,GO:0005783,GO:0017144,GO:0044422,GO:0044425,GO:0050662	nucleotide binding,NN-dimethylaniline monooxygenase activity,endoplasmic reticulum,drug metabolic process,organelle part,membrane part,coenzyme binding	Molecular Function,Molecular Function,Cellular Component,Biological Process,Cellular Component,Cellular Component,Molecular Function	0.251628	0.763915	0.803937	-0.828977	1.13746	0.208937	-0.364717	-0.144594	0.238287	-0.460771	0.230283	-0.682228	-1.0451
162	TR395797|c7_g2_i3	dimethylaniline monooxygenase [N-oxide-forming] 5-like		GO:0000166,GO:0004497,GO:0005783,GO:0044422,GO:0044425,GO:0050662	nucleotide binding,monooxygenase activity,endoplasmic reticulum,organelle part,membrane part,coenzyme binding	Molecular Function,Molecular Function,Cellular Component,Cellular Component,Cellular Component,Molecular Function	1.31963	0.681109	0.366164	-0.925256	1.56411	-0.318375	-0.17025	0.449574	-0.268041	-0.951142	-0.134297	-0.604558	-0.738302
163	TR395797|c7_g3_i1	dimethylaniline monooxygenase [N-oxide-forming] 5-like	EC:1.14.13.8,EC:1.14.13	GO:0000166,GO:0004499,GO:0005783,GO:0017144,GO:0044422,GO:0044425,GO:0050662	nucleotide binding,NN-dimethylaniline monooxygenase activity,endoplasmic reticulum,drug metabolic process,organelle part,membrane part,coenzyme binding	Molecular Function,Molecular Function,Cellular Component,Biological Process,Cellular Component,Cellular Component,Molecular Function	1.00102	0.665732	0.198802	-0.912828	0.491337	0.186426	0.228056	0.700049	0.109917	-0.83857	0.421578	-0.93083	-0.846446
164	TR395802|c12_g1_i6	asparagine--tRNA cytoplasmic-like	EC:6.1.1.22,EC:6.1.1	GO:0000166,GO:0004816,GO:0005829,GO:0006418,GO:0070062	nucleotide binding,asparagine-tRNA ligase activity,cytosol,tRNA aminoacylation for protein translation,extracellular exosome	Molecular Function,Molecular Function,Cellular Component,Biological Process,Cellular Component	1.24407	1.29869	0.656673	-0.129932	-0.0666738	-0.222266	0.296768	0.0881327	0.164357	-0.938148	-0.017953	-0.736585	-1.28469
165	TR395804|c6_g1_i1	arylsulfatase B-like					0.293926	1.26823	0.14152	-0.647725	1.10494	-0.468104	0.865448	0.0108861	-0.0653168	-0.860005	-0.179621	-0.582408	-0.854562
166	TR395847|c9_g1_i1	von Willebrand factor type EGF and pentraxin domain-containing 1-like					-0.159786	2.11479	-0.103503	-0.547012	-0.169541	-0.501986	0.645435	-0.0933719	-0.126016	-0.198058	-0.0787384	-0.237081	-0.38867
167	TR395855|c3_g2_i1	PREDICTED: mucin-17-like					1.4743	0.586644	0.630402	-0.394783	1.21176	-0.638577	-0.501052	0.37098	-0.188496	-0.944882	-0.013464	-0.426038	-1.09491
168	TR395875|c6_g2_i1	beta-1,3-galactosyltransferase 1-like					0.913877	1.29112	-0.485747	-0.742709	0.629578	-0.666167	-0.359999	1.09703	-0.452943	-0.321728	0.842802	-0.808316	-0.737242
169	TR395965|c2_g5_i1	thioredoxin		GO:0042100,GO:0044710,GO:0050789	B cell proliferation,single-organism metabolic process,regulation of biological process	Biological Process,Biological Process,Biological Process	-0.215889	-0.224623	0.548615	-0.430115	0.089821	1.39219	0.282901	-0.350585	0.549075	0.290716	-0.429656	-0.332656	-0.972118
170	TR395965|c2_g5_i4	thioredoxin		GO:0042100,GO:0044710,GO:0050789	B cell proliferation,single-organism metabolic process,regulation of biological process	Biological Process,Biological Process,Biological Process	0.654713	0.720906	-0.706973	0.845654	-0.664421	-0.129057	-0.587317	1.17953	-0.380736	0.703448	-0.715339	0.143353	-0.366552
171	TR395968|c1_g1_i1	CAD -like isoform X3	EC:6.3.5.5,EC:3.5.2.3,EC:2.1.3.2,EC:6.3.4.16	GO:0000050,GO:0001946,GO:0004070,GO:0004087,GO:0004088,GO:0004151,GO:0005524,GO:0005737,GO:0006207,GO:0006526,GO:0006541,GO:0008593,GO:0016597,GO:0021610,GO:0021615,GO:0021636,GO:0021644,GO:0030947,GO:0046872,GO:0048812,GO:0060041,GO:1900746	urea cycle,lymphangiogenesis,aspartate carbamoyltransferase activity,carbamoyl-phosphate synthase (ammonia) activity,carbamoyl-phosphate synthase (glutamine-hydrolyzing) activity,dihydroorotase activity,ATP binding,cytoplasm,'de novo' pyrimidine nucleobase biosynthetic process,arginine biosynthetic process,glutamine metabolic process,regulation of Notch signaling pathway,amino acid binding,facial…	Biological Process,Biological Process,Molecular Function,Molecular Function,Molecular Function,Molecular Function,Molecular Function,Cellular Component,Biological Process,Biological Process,Biological Process,Biological Process,Molecular Function,Biological Process,Biological Process,Biological Process,Biological Process,Biological Process,Molecular Function,Biological Process,Biological Process,…	1.28556	1.86802	-0.0686634	0.416237	-0.0861372	-0.445808	0.349253	-0.243402	-0.0890495	-1.04283	0.16869	-0.831689	-1.07778
172	TR396018|c0_g2_i2	skeletal receptor tyrosine- kinase-like	EC:2.7.10	GO:0004713,GO:0005524,GO:0016021,GO:0018108	protein tyrosine kinase activity,ATP binding,integral component of membrane,peptidyl-tyrosine phosphorylation	Molecular Function,Molecular Function,Cellular Component,Biological Process	-0.168509	0.532995	0.173379	0.56845	-0.69527	-0.0697413	-0.895338	0.122729	0.923001	-0.517995	0.684945	0.0999366	-0.330589
173	TR396018|c0_g2_i3	skeletal receptor tyrosine- kinase-like	EC:2.7.10	GO:0004713,GO:0005524,GO:0016021,GO:0018108	protein tyrosine kinase activity,ATP binding,integral component of membrane,peptidyl-tyrosine phosphorylation	Molecular Function,Molecular Function,Cellular Component,Biological Process	1.87064	-0.648006	0.327301	-0.648006	0.359454	-0.00494661	0.777443	-0.648006	-0.144276	0.273713	-0.2193	-0.648006	-0.648006
174	TR396018|c0_g2_i4	skeletal receptor tyrosine- kinase-like	EC:2.7.10	GO:0004713,GO:0005524,GO:0016021,GO:0018108	protein tyrosine kinase activity,ATP binding,integral component of membrane,peptidyl-tyrosine phosphorylation	Molecular Function,Molecular Function,Cellular Component,Biological Process	-0.25384	0.379594	-0.284185	-0.458664	1.69198	-0.0148803	-0.242461	-0.246254	0.045808	-0.515559	0.808205	-0.0945337	-0.58004
175	TR396018|c0_g2_i7	skeletal receptor tyrosine- kinase-like	EC:2.7.10	GO:0004713,GO:0005524,GO:0016021,GO:0018108	protein tyrosine kinase activity,ATP binding,integral component of membrane,peptidyl-tyrosine phosphorylation	Molecular Function,Molecular Function,Cellular Component,Biological Process	1.17404	-0.588222	-0.765491	-0.831533	0.642232	-0.807202	0.24946	0.480604	0.305074	-0.49785	0.784742	-0.543036	0.0791426
176	TR396036|c1_g2_i2	transport Sec31A-like					-0.21233	0.515242	0.106629	0.0876641	0.860063	1.18592	0.554897	0.498863	-0.369224	-1.33127	0.22042	-0.127849	-1.11921
177	TR398723|c1_g2_i1	cartilage matrix -like					1.2169	0.129765	-0.245111	-0.897394	0.482148	-0.125151	-0.694962	1.678	-0.874902	-0.170136	0.827033	-0.702459	-0.912389
178	TR398723|c1_g2_i2	cartilage matrix -like					1.11887	1.0956	-0.424872	-0.618809	1.68517	-0.432629	-0.448144	0.556451	0.0948801	-0.618809	-0.401599	-0.595537	-0.618809
179	TR398786|c2_g2_i1	calcium-independent kinase C	EC:2.7.11,EC:2.7.11.13	GO:0004697,GO:0005524,GO:0005622,GO:0016020,GO:0018105,GO:0035556,GO:0046872	protein kinase C activity,ATP binding,intracellular,membrane,peptidyl-serine phosphorylation,intracellular signal transduction,metal ion binding	Molecular Function,Molecular Function,Cellular Component,Cellular Component,Biological Process,Biological Process,Molecular Function	1.61774	1.28734	0.214952	-0.541041	0.0133537	-0.756639	0.091753	-0.256844	-0.874238	-0.68104	0.301751	-0.0846454	-0.269444
180	TR398786|c2_g2_i2	calcium-independent kinase C	EC:2.7.11,EC:2.7.11.13	GO:0004697,GO:0005524,GO:0005622,GO:0016020,GO:0018105,GO:0035556,GO:0046872	protein kinase C activity,ATP binding,intracellular,membrane,peptidyl-serine phosphorylation,intracellular signal transduction,metal ion binding	Molecular Function,Molecular Function,Cellular Component,Cellular Component,Biological Process,Biological Process,Molecular Function	0.28822	0.973129	0.0641134	-0.00387392	1.81164	-0.217908	-0.0844515	0.0527822	-0.0114281	-1.01361	0.041451	-0.676193	-0.940588
181	TR401269|c7_g2_i3	RXR_LYMST ame: Full=Retinoic acid receptor RXR ame: Full=Retinoid X receptor Short=		GO:0003700,GO:0003707,GO:0005634,GO:0005737,GO:0006355,GO:0007275,GO:0008270,GO:0016020,GO:0016918,GO:0030424,GO:0030426,GO:0043401,GO:0043565	transcription factor activity sequence-specific DNA binding,steroid hormone receptor activity,nucleus,cytoplasm,regulation of transcription DNA-templated,multicellular organism development,zinc ion binding,membrane,retinal binding,axon,growth cone,steroid hormone mediated signaling pathway,sequence-specific DNA binding	Molecular Function,Molecular Function,Cellular Component,Cellular Component,Biological Process,Biological Process,Molecular Function,Cellular Component,Molecular Function,Cellular Component,Cellular Component,Biological Process,Molecular Function	-0.287836	1.06728	-1.02384	0.111088	1.23039	-0.497152	0.112447	0.85049	0.558263	-1.08636	0.931362	-0.262011	-1.12578
182	TR401282|c6_g1_i2	acylamino-acid-releasing enzyme-like isoform X2					1.18972	1.34655	0.522109	0.710479	0.859422	-0.0964423	0.105945	-0.118346	-0.603725	-0.933152	-0.587078	-0.981339	-1.0672
183	TR401298|c1_g1_i1	beta-1,3-galactosyltransferase 1-like					1.63032	0.914808	0.635678	-0.701	1.30009	-0.0247981	-0.205643	-0.423836	-0.500498	-1.14918	0.199292	-0.936885	-0.606646
184	TR401298|c1_g1_i3	beta-1,3-galactosyltransferase 1-like					0.108846	0.483244	0.75303	-0.601408	0.510773	0.725501	-0.133411	-0.0150352	-0.480279	-0.755571	0.549314	-0.331621	-1.1575
185	TR401357|c0_g10_i1	rho GTPase-activating 35-like		GO:0065007	biological regulation	Biological Process	1.09667	0.568871	-0.265788	-0.621745	1.21941	-0.21669	-0.265788	1.02609	-0.130769	-1.10045	0.611831	-0.247376	-1.1925
186	TR401357|c0_g4_i1	rho GTPase-activating 35-like		GO:0007165	signal transduction	Biological Process	0.445286	1.36012	-0.430119	0.492605	0.520208	0.188973	-0.461665	-0.627283	-0.469552	-0.627283	0.587243	-0.351254	-0.627283
187	TR401357|c0_g4_i2	rho GTPase-activating 35-like					0.743558	1.37119	-0.101334	-1.16693	0.840118	-0.832425	0.0779901	1.23498	-0.301349	-0.873807	0.378013	-0.546196	-0.22893
188	TR401362|c2_g3_i5	predicted protein					0.498732	0.294066	-0.18105	0.177115	0.279447	0.206353	-0.0714081	-0.674441	0.162496	-0.290693	0.38178	-0.18836	-0.378407
189	TR401411|c3_g1_i2	arylsulfatase B-like		GO:0008152,GO:0008484	metabolic process,sulfuric ester hydrolase activity	Biological Process,Molecular Function	0.927096	0.910502	0.500286	-0.997866	0.406029	-0.215601	-0.81599	0.385286	0.198598	-0.854489	0.575293	-0.358977	-0.134952
190	TR401411|c3_g2_i1	arylsulfatase B-like		GO:0003824	catalytic activity	Molecular Function	1.14018	0.398161	0.409877	-1.00533	0.23267	-0.66459	-0.750996	0.814083	0.220466	-0.573302	0.88438	0.193616	-0.571349
191	TR401411|c3_g2_i2	arylsulfatase B-like		GO:0003824	catalytic activity	Molecular Function	0.762447	0.449021	0.335048	-1.05496	-0.385755	-0.457374	-0.274092	1.24606	1.20371	-0.639885	0.0401039	0.116343	-0.559795
192	TR401411|c3_g2_i3	arylsulfatase B-like	EC:3.1.6.1,EC:3.1.6.12	GO:0003943,GO:0004065,GO:0005739,GO:0005764,GO:0005791,GO:0005794,GO:0006914,GO:0007417,GO:0007584,GO:0009268,GO:0009986,GO:0010632,GO:0010976,GO:0043627,GO:0051597,GO:0061580,GO:0070062	N-acetylgalactosamine-4-sulfatase activity,arylsulfatase activity,mitochondrion,lysosome,rough endoplasmic reticulum,Golgi apparatus,autophagy,central nervous system development,response to nutrient,response to pH,cell surface,regulation of epithelial cell migration,positive regulation of neuron projection development,response to estrogen,response to methylmercury,colon epithelial cell migration,…	Molecular Function,Molecular Function,Cellular Component,Cellular Component,Cellular Component,Cellular Component,Biological Process,Biological Process,Biological Process,Biological Process,Cellular Component,Biological Process,Biological Process,Biological Process,Biological Process,Biological Process,Cellular Component	0.815473	0.304063	0.219182	-1.13839	0.953936	0.23881	-0.647139	-0.176578	0.0759443	-0.590374	-0.0938184	0.679132	-0.507084
193	TR401411|c3_g3_i2	arylsulfatase B-like		GO:0008152,GO:0008484	metabolic process,sulfuric ester hydrolase activity	Biological Process,Molecular Function	1.48081	0.0466552	1.01269	-0.885272	0.158392	-0.0239157	-0.926438	0.264052	0.257583	-0.73276	-0.199951	0.618279	-0.837832
194	TR401429|c4_g1_i1	Beta-1,4-N-acetylgalactosaminyltransferase bre-4		GO:0016020	membrane	Cellular Component	0.314066	0.62409	-0.300727	-0.789409	1.16006	-0.342764	-0.227162	0.73181	-0.500403	-0.384801	0.534761	-0.316491	-0.300727
195	TR401429|c4_g1_i4	Beta-1,4-N-acetylgalactosaminyltransferase bre-4		GO:0016020	membrane	Cellular Component	0.00961272	0.770272	-0.702147	-0.604348	0.297576	-0.501115	-0.495682	0.235094	0.840904	-0.419616	0.694206	0.259543	-0.0718864
196	TR401443|c0_g1_i1	zinc metallo ase nas-6-like					0.372983	0.562642	-0.500446	-0.852313	0.767274	-0.102828	-0.537879	0.17459	-0.170207	-0.79658	0.826334	-0.182684	-0.760811
197	TR401872|c3_g5_i3	phosphoglucomutase-2-like isoform X1		GO:0005975,GO:0016868,GO:0046872	carbohydrate metabolic process,intramolecular transferase activity phosphotransferases,metal ion binding	Biological Process,Molecular Function,Molecular Function	0.831062	0.393158	0.337603	-0.201607	1.00099	0.808186	0.102312	-0.320886	-0.299645	-0.325788	-0.691797	-0.570883	-1.24408
198	TR401880|c0_g1_i1	pyridoxal-dependent decarboxylase domain-containing 1-like		GO:0016829	lyase activity	Molecular Function	0.55788	0.473665	0.788302	1.5246	-0.762075	0.485946	0.396468	0.565191	0.15084	-0.8112	-0.351526	-0.615868	-1.46679
199	TR401880|c0_g1_i2	pyridoxal-dependent decarboxylase domain-containing 1-like		GO:0016829	lyase activity	Molecular Function	1.07179	1.29168	-0.0767647	-0.602718	1.25463	0.483017	0.129428	0.306625	-0.806494	-0.420688	-0.560835	-0.855626	-0.831463
200	TR401889|c2_g1_i4	decaprenyl-diphosphate synthase subunit 1-like		GO:0008299,GO:0016740	isoprenoid biosynthetic process,transferase activity	Biological Process,Molecular Function	0.872035	0.342294	1.25279	0.193304	-0.551643	0.0112061	0.342294	-0.526812	-0.362923	0.229724	-0.041768	-0.458939	-0.909218
201	TR401889|c2_g1_i5	decaprenyl-diphosphate synthase subunit 1-like		GO:0008299,GO:0016740	isoprenoid biosynthetic process,transferase activity	Biological Process,Molecular Function	1.4242	0.219799	-0.892431	0.637653	0.213654	0.576204	0.0600311	0.453306	-0.333243	-0.794112	-0.886286	-0.339388	-0.130461
202	TR401897|c4_g2_i2	microtubule-associated futsch-like					0.458854	2.01719	-0.205354	0.0948168	0.00540406	-0.448046	-0.250061	-0.4225	0.324735	-0.467206	0.59936	-0.882336	-0.729057
203	TR401934|c3_g1_i1	protocadherin Fat 4-like					1.10615	1.6143	-0.52607	0.683213	1.14106	0.127846	0.324944	-0.242741	-0.53223	-1.05372	-0.605115	-0.886392	-1.14714
204	TR403884|c4_g1_i1	protocadherin Fat 4-like					0.756062	1.29373	-0.262256	1.69699	-0.0545192	0.385394	-0.8651	-0.691986	-0.46592	-0.799928	0.0473126	-0.510726	-0.649217
205	TR403884|c4_g1_i2	protocadherin Fat 4-like					0.789468	0.861084	-0.0864474	-0.593266	-0.427999	-0.466562	1.35688	-0.226924	0.200015	-0.455544	0.260613	-0.339857	-0.609793
206	TR403889|c1_g3_i1	nicotinate phosphoribosyltransferase-like					0.576437	0.209353	-0.298256	-0.798695	1.52283	-0.0143392	-0.258106	1.12706	-0.0659604	-0.737036	0.143392	-0.253804	-0.434478
207	TR403929|c0_g1_i1	TPA_exp: poly					-0.475413	-0.427317	0.462464	-0.751966	-0.126715	0.149838	-0.174811	0.372284	-0.3191	0.0416218	0.811162	0.474488	0.306151
208	TR403929|c0_g1_i2	TPA_exp: poly					0.296952	-0.13426	0.420156	-0.688677	0.584428	0.235351	-0.462803	-0.750279	-0.421736	0.502292	0.687097	0.091613	-0.380668
209	TR405670|c3_g1_i3	ras-like GTP-binding RHO		GO:0005525,GO:0005622,GO:0005886,GO:0007264,GO:0044319,GO:1902766	GTP binding,intracellular,plasma membrane,small GTPase mediated signal transduction,wound healing spreading of cells,skeletal muscle satellite cell migration	Molecular Function,Cellular Component,Cellular Component,Biological Process,Biological Process,Biological Process	1.41497	0.672186	0.195101	-0.532818	1.92665	-0.375164	-0.0532309	0.309993	-0.450679	-0.945429	0.0824903	-0.930414	-1.03081
210	TR405679|c4_g2_i2	3-oxoacyl-[acyl-carrier- ] chloroplastic-like					1.6997	1.17956	0.195475	-0.463233	1.34738	-0.345451	-0.204318	-0.401776	-0.522253	-0.520456	-0.511732	-0.620789	-0.789123
211	TR405731|c1_g1_i1	protocadherin Fat 4-like					1.67014	2.15558	-0.495447	0.0126799	0.309087	-0.165769	0.160884	-0.583159	-0.551401	-0.811514	-0.288264	-0.713216	-0.796391
212	TR405731|c1_g2_i1	protocadherin Fat 4-like					1.45243	2.18415	-0.494431	0.0925873	0.227421	0.225776	0.220844	-0.429481	-0.484566	-0.790407	-0.357954	-0.941684	-0.908798
213	TR405786|c2_g1_i1	von Willebrand factor type EGF and pentraxin domain-containing 1-like					0.460518	0.982308	-0.362537	-0.896378	0.940131	-0.61801	-0.296259	0.260478	-0.160087	-0.379408	1.1004	-0.225161	-0.948196
214	TR405786|c2_g1_i2	von Willebrand factor type EGF and pentraxin domain-containing 1-like					-0.255738	1.45493	-0.255738	-0.150195	-0.255738	-0.255738	-0.255738	-0.255738	0.9624	-0.255738	-0.255738	0.0345043	-0.255738
215	TR405786|c2_g1_i3	von Willebrand factor type EGF and pentraxin domain-containing 1-like					-0.331725	0.320355	-0.243815	-0.348147	0.752177	-0.439922	-0.502715	0.104444	-0.182954	-0.72104	1.68248	0.149365	-0.252509
216	TR405786|c2_g1_i8	von Willebrand factor type EGF and pentraxin domain-containing 1-like					1.62176	0.112263	-0.324132	-0.102357	-0.0308173	-0.324132	-0.238284	0.00852979	0.176649	0.183803	-0.324132	-0.324132	-0.324132
217	TR405787|c2_g1_i2	multiple epidermal growth factor-like domains 6- partial					0.337957	-0.11511	0.401125	-0.476692	1.68191	0.379343	-0.476692	-0.244713	-0.130357	-0.476692	-0.156496	-0.169565	-0.476692
218	TR405787|c2_g1_i3	multiple epidermal growth factor-like domains 6- partial					-0.427134	-0.304961	-0.809148	0.944592	-1.29538	0.962549	0.0263523	0.236724	0.289008	0.881921	0.0583921	0.487233	-0.511987
219	TR405787|c2_g1_i4	multiple epidermal growth factor-like domains 6- partial					0.56348	1.20011	-0.650626	-0.588969	-0.303739	0.144909	0.730408	-0.712034	0.038136	-0.212004	0.663236	-0.281682	-0.47618
220	TR405787|c2_g1_i5	multiple epidermal growth factor-like domains 6- partial					1.79229	0.776185	0.36121	-0.099012	0.207372	-0.0279103	-0.390314	1.1485	-1.13408	-0.33731	-0.646711	-0.619994	-0.751855
221	TR405801|c5_g1_i1	flocculation FLO11-like					0.977086	0.740314	-0.462116	-1.23743	1.08387	-0.578181	-0.341409	0.382835	-0.443546	-0.722101	1.0003	-0.169633	-0.0628535
222	TR405816|c0_g1_i1	dual oxidase 1-like		GO:0050896	response to stimulus	Biological Process	0.291737	0.779138	-0.713526	-0.500289	0.626825	-0.0738131	-0.0433505	1.10661	-0.51552	-0.149969	0.611594	-0.469826	-0.180432
223	TR405816|c0_g1_i3	dual oxidase 1-like		GO:0050896	response to stimulus	Biological Process	0.0681649	0.629389	-0.532444	-0.581674	1.04292	-0.552136	-0.709672	-0.517675	-0.0696797	-0.709672	1.94876	-0.148448	-0.246908
224	TR406801|c2_g1_i2	beta-1,3-galactosyltransferase 1-like					0.0887926	0.371479	0.0259733	-0.602219	0.748395	0.0887926	-0.303828	1.27058	-0.138927	-0.272418	-0.272418	-0.390204	-0.916315
225	TR406822|c2_g1_i1	HORMA domain-containing 1-like					1.69808	1.48529	0.819703	0.418066	-0.201467	0.0127195	0.36676	-0.263667	-0.695362	-0.758876	-0.496475	-0.867823	-1.19389
226	TR406822|c2_g3_i10	HORMA domain-containing 1-like					1.6093	1.43952	0.855782	0.974153	-0.506742	-0.111199	0.406972	-0.557848	-0.601904	-0.735104	-0.796883	-0.857731	-0.982087
227	TR406822|c2_g3_i8	HORMA domain-containing 1-like					0.0189346	0.277104	-0.246029	0.0743313	-0.7446	1.13471	0.605827	-0.212321	-0.593043	0.299577	-0.665163	-0.295155	0.747454
228	TR406822|c2_g3_i9	HORMA domain-containing 1-like		GO:0016020	membrane	Cellular Component	0.70176	2.3184	0.28083	-0.499429	-0.446043	0.295888	-0.376915	0.229497	-0.189379	-0.562397	-0.296151	-0.540495	-0.77252
229	TR406852|c5_g3_i5	plasma alpha-L-fucosidase-like					-0.382855	0.00617508	1.35646	0.511503	1.56847	-1.0158	0.40241	-0.0962284	-0.222303	-0.730718	-0.672055	-0.0247003	-0.190398
230	TR406852|c5_g7_i1	plasma alpha-L-fucosidase-like		GO:0005975	carbohydrate metabolic process	Biological Process	1.12973	0.712659	0.263333	-0.666461	1.55681	-0.401759	0.0186506	-0.301383	-0.5013	-1.05295	0.55584	-0.3645	-0.504636
231	TR410691|c5_g1_i2	circularly permutated Ras 1-like isoform X1		GO:0000166,GO:0005622,GO:0007165,GO:0016020	nucleotide binding,intracellular,signal transduction,membrane	Molecular Function,Cellular Component,Biological Process,Cellular Component	1.45161	0.798521	-0.540997	-0.548842	1.03191	-0.621407	-0.848909	0.937768	-0.468431	-0.54688	-0.0742249	-0.0742249	0.239571
232	TR410691|c5_g3_i1	circularly permutated Ras 1-like isoform X1					0.923166	1.36155	0.114931	-0.661183	0.346817	-0.584703	-0.822096	0.705506	-0.280621	-1.14851	1.085	-0.147547	-0.62019
233	TR410707|c1_g3_i1	arylsulfatase B-like		GO:0008152,GO:0008484	metabolic process,sulfuric ester hydrolase activity	Biological Process,Molecular Function	0.17385	0.542216	-0.665359	-0.618275	1.42574	0.0353665	-0.277606	1.06014	0.556064	-0.867545	0.359418	-0.352387	-0.859236
234	TR410740|c2_g1_i1	vitamin K-dependent gamma-carboxylase-like		GO:0016020	membrane	Cellular Component	0.207897	-0.0812767	-0.998848	-0.79309	0.669464	-0.843139	-0.303718	1.77055	0.786245	-0.503916	0.752879	-0.4205	0.130043
235	TR410740|c2_g1_i2	vitamin K-dependent gamma-carboxylase-like		GO:0016020	membrane	Cellular Component	0.705723	0.711646	0.294089	-1.07111	1.44015	-0.712784	-0.0287027	-0.0538746	0.110483	-0.970426	0.590228	-0.0997762	-0.76609
236	TR410748|c3_g3_i1	beta-1,3-galactosyltransferase 1-like		GO:0016020,GO:0016740	membrane,transferase activity	Cellular Component,Molecular Function	0.487587	0.326748	-0.659378	-0.514359	0.506044	-0.105671	-0.60137	0.313564	0.959556	-0.936231	0.851451	-0.232232	0.49286
237	TR410748|c3_g3_i5	beta-1,3-galactosyltransferase 1-like		GO:0016020,GO:0016740	membrane,transferase activity	Cellular Component,Molecular Function	-0.408446	-0.595624	-0.48552	-0.972733	-0.224021	-0.763534	0.923821	1.02292	0.505423	0.147583	0.9018	-0.168968	0.899048
238	TR410759|c4_g3_i1	aldehyde dehydrogenase family 3 member B1-like isoform X1	EC:1.2.1.5	GO:0004030,GO:0006081,GO:0016021,GO:0055114	aldehyde dehydrogenase [NAD(P)+] activity,cellular aldehyde metabolic process,integral component of membrane,oxidation-reduction process	Molecular Function,Biological Process,Cellular Component,Biological Process	0.292276	-0.0472291	1.03775	-0.95672	1.63547	0.273149	-0.423554	0.839548	0.235373	-0.766884	0.0933547	-0.770231	-0.795575
239	TR410783|c1_g1_i1	E3 ubiquitin- ligase HERC2-like		GO:0003824,GO:0005737,GO:0016567,GO:0043231,GO:0046872	catalytic activity,cytoplasm,protein ubiquitination,intracellular membrane-bounded organelle,metal ion binding	Molecular Function,Cellular Component,Biological Process,Cellular Component,Molecular Function	1.52613	1.50309	-0.436645	0.321282	0.457202	-0.0357964	0.392697	-0.139464	-0.413608	-0.715397	-0.812153	-0.710789	-0.710789
240	TR410783|c1_g1_i2	E3 ubiquitin- ligase HERC2-like		GO:0003824,GO:0005737,GO:0016567,GO:0043231,GO:0046872	catalytic activity,cytoplasm,protein ubiquitination,intracellular membrane-bounded organelle,metal ion binding	Molecular Function,Cellular Component,Biological Process,Cellular Component,Molecular Function	0.410601	0.235658	-0.427501	-0.175257	-0.346132	-0.407159	-0.964537	0.201076	0.239726	-0.317653	1.74506	0.146152	-0.610582
241	TR410791|c2_g1_i1	probable G- coupled receptor -like					0.378325	1.18505	-0.609615	0.562221	0.37564	0.391748	0.711218	-0.604246	0.0977821	-0.593508	0.0695936	-0.950562	-0.98412
242	TR410791|c2_g1_i2	probable G- coupled receptor -like					1.13796	0.33763	0.243215	-0.725085	-0.306806	-0.114683	0.134528	1.16595	0.0412115	-0.13664	-0.315589	-0.195923	-0.873294
243	TR410805|c11_g1_i1	allene oxide synthase-lipoxygenase -like		GO:0016491	oxidoreductase activity	Molecular Function	-0.778196	-0.846883	-0.694369	0.424431	-0.908095	0.283941	-0.702923	0.606502	-0.181574	1.22692	0.194736	1.33557	-0.0271407
244	TR410805|c11_g1_i2	allene oxide synthase-lipoxygenase -like		GO:0016491	oxidoreductase activity	Molecular Function	-0.891376	-0.704599	-0.965343	0.318693	-0.869745	0.562329	-0.895505	0.431102	0.0104173	1.14278	0.195316	1.24569	0.328695
245	TR410805|c11_g1_i3	allene oxide synthase-lipoxygenase -like		GO:0051213	dioxygenase activity	Molecular Function	-0.766851	-0.800786	-0.762611	0.0726259	-0.771766	0.166324	-0.775027	0.88454	0.134937	0.406383	0.138083	0.989249	0.258839
246	TR410805|c11_g3_i1	allene oxide synthase-lipoxygenase -like		GO:0016491	oxidoreductase activity	Molecular Function	-0.636557	-0.703732	-0.695213	0.333775	-0.858394	0.713872	-0.833384	0.959742	0.0252992	0.739837	0.58006	1.19164	-0.216598
247	TR410805|c11_g4_i1	allene oxide synthase-lipoxygenase -like		GO:0051213	dioxygenase activity	Molecular Function	-0.827944	-0.58679	-0.841651	0.111443	-0.60812	0.702526	-0.73268	0.611115	0.178631	0.904391	0.0208134	0.769921	0.835806
248	TR410805|c11_g5_i1	allene oxide synthase-lipoxygenase -like					-0.0693081	0.397012	-0.738219	0.251894	-0.686672	0.8612	-0.506191	-0.205934	-0.0711062	0.656811	0.87372	-0.0332785	-0.623071
249	TR410805|c11_g5_i6	allene oxide synthase-lipoxygenase -like					0.0565529	-0.0975618	-0.498348	-0.13862	-0.821303	0.74686	-0.72251	1.413	-0.434297	0.442232	0.565266	0.873355	-0.599455
250	TR410835|c0_g1_i5	multiple epidermal growth factor-like domains 11- partial					-0.200614	-0.0654232	-0.534311	-0.534311	1.10851	-0.0654232	-0.534311	0.364106	0.485606	-0.429924	1.54488	-0.305001	-0.534311
251	TR410886|c1_g6_i1	nuclease HARBI1					0.361708	1.35824	0.248746	0.397414	-0.619243	-0.299834	-0.325802	0.930089	0.309772	0.11436	0.100727	-0.944496	-0.940601
252	TR410886|c1_g6_i2	nuclease HARBI1					1.01132	0.460819	0.448402	-0.629142	0.435984	-0.516007	-0.292496	0.351133	0.0372518	-1.00718	0.568435	-0.0772631	-0.266282
253	TR410900|c1_g5_i3	PREDICTED: N-acetylgalactosamine-6-sulfatase-like					0.326453	1.35649	-0.0873838	0.457161	0.848418	-0.342287	0.230051	-0.187912	0.120186	-1.00234	0.178375	-0.872936	-0.792166
254	TR411341|c2_g3_i1	glyoxylate reductase hydroxypyruvate reductase-like	EC:1.1.1.79,EC:1.1.1.81	GO:0005829,GO:0008152,GO:0016618,GO:0030267	cytosol,metabolic process,hydroxypyruvate reductase activity,glyoxylate reductase (NADP) activity	Cellular Component,Biological Process,Molecular Function,Molecular Function	1.3997	0.685199	0.629415	-0.22633	1.51483	-0.45896	-0.26075	0.346343	-0.261937	-1.12718	-0.193097	-0.62275	-1.09869
255	TR412419|c1_g1_i1	transcription factor jun-B-like					-0.260292	0.33132	-0.60586	-1.16153	1.39014	-0.326641	-0.691561	0.70868	0.428079	-0.860198	1.60301	0.2705	-0.733029
256	TR412441|c1_g3_i1	Dynein heavy chain axonemal	EC:3.6.1,EC:3.6.1.3,EC:3.6.1.15	GO:0001539,GO:0003777,GO:0005524,GO:0005858,GO:0007018,GO:0016887	cilium or flagellum-dependent cell motility,microtubule motor activity,ATP binding,axonemal dynein complex,microtubule-based movement,ATPase activity	Biological Process,Molecular Function,Molecular Function,Cellular Component,Biological Process,Molecular Function	1.63456	1.71554	-0.54253	0.389263	-0.350076	0.317855	-0.141075	0.116692	-0.259509	-0.753272	0.0148042	-0.868222	-1.1138
257	TR412441|c1_g5_i1	Dynein heavy chain axonemal	EC:3.6.1,EC:3.6.1.3,EC:3.6.1.15	GO:0001539,GO:0003777,GO:0005524,GO:0005858,GO:0007018,GO:0016887	cilium or flagellum-dependent cell motility,microtubule motor activity,ATP binding,axonemal dynein complex,microtubule-based movement,ATPase activity	Biological Process,Molecular Function,Molecular Function,Cellular Component,Biological Process,Molecular Function	1.2328	1.22023	-0.545955	-0.906479	1.0092	-0.319843	-0.17287	0.826422	-0.26834	-1.22178	0.852174	-0.257034	-1.11752
258	TR412452|c2_g1_i5	low-density lipo receptor-related 8-like isoform X2					-0.324693	0.576702	0.0445632	-0.943812	1.30496	-0.122423	-0.237713	0.665119	-0.0317497	-0.918375	0.893032	-0.148271	-0.543375
259	TR412452|c2_g1_i6	low-density lipo receptor-related 8-like isoform X2					1.15704	1.32017	-0.181735	-0.547367	0.898288	-0.609243	-0.125483	0.00670687	-0.153609	-0.603618	-0.19861	-0.316737	-0.406739
260	TR412457|c1_g2_i1	UDP-N-acetylhexosamine pyrophosphorylase-like	EC:2.7.7.23	GO:0003977,GO:0005829,GO:0006048,GO:0016491	UDP-N-acetylglucosamine diphosphorylase activity,cytosol,UDP-N-acetylglucosamine biosynthetic process,oxidoreductase activity	Molecular Function,Cellular Component,Biological Process,Molecular Function	1.21837	0.651763	0.0128104	-0.850941	1.26013	-0.429018	-0.295499	0.243921	-0.367842	-0.885413	0.769746	-0.592155	-1.00242
261	TR412457|c1_g5_i2	UDP-N-acetylhexosamine pyrophosphorylase-like	EC:1.3.1.74,EC:2.7.7.23	GO:0003977,GO:0005829,GO:0006048,GO:0032440,GO:0055114	UDP-N-acetylglucosamine diphosphorylase activity,cytosol,UDP-N-acetylglucosamine biosynthetic process,2-alkenal reductase [NAD(P)] activity,oxidation-reduction process	Molecular Function,Cellular Component,Biological Process,Molecular Function,Biological Process	-0.0928441	0.173865	0.402151	-0.488388	1.09153	0.155783	-0.549415	-0.0996248	-0.0973646	-0.612701	0.67112	-0.660167	-0.438662
262	TR413102|c1_g1_i1	kinesin KIF11-B-like isoform X1	EC:3.6.1,EC:3.6.1.3,EC:3.6.1.15,EC:3.6.4.4	GO:0005524,GO:0005871,GO:0005874,GO:0007018,GO:0007059,GO:0008017,GO:0008574,GO:0016020,GO:0048731,GO:0090307	ATP binding,kinesin complex,microtubule,microtubule-based movement,chromosome segregation,microtubule binding,ATP-dependent microtubule motor activity plus-end-directed,membrane,system development,mitotic spindle assembly	Molecular Function,Cellular Component,Cellular Component,Biological Process,Biological Process,Molecular Function,Molecular Function,Cellular Component,Biological Process,Biological Process	0.411102	0.681097	-0.28771	0.188753	0.974916	-0.327415	-0.200359	1.33623	-0.327415	-0.58947	0.387279	-0.772114	-0.772114
263	TR413102|c1_g1_i3	kinesin KIF11-B-like isoform X1	EC:3.6.1,EC:3.6.1.3,EC:3.6.1.15,EC:3.6.4.4	GO:0005524,GO:0005871,GO:0005874,GO:0007018,GO:0007059,GO:0008017,GO:0008574,GO:0048731,GO:0090307	ATP binding,kinesin complex,microtubule,microtubule-based movement,chromosome segregation,microtubule binding,ATP-dependent microtubule motor activity plus-end-directed,system development,mitotic spindle assembly	Molecular Function,Cellular Component,Cellular Component,Biological Process,Biological Process,Molecular Function,Molecular Function,Biological Process,Biological Process	1.22553	1.29151	0.110901	1.00232	-0.714539	0.103882	0.953187	-0.553803	-0.409912	-0.513794	-0.181091	-0.821229	-1.23956
264	TR413102|c1_g1_i6	kinesin KIF11-B-like isoform X1	EC:3.6.1,EC:3.6.1.3,EC:3.6.1.15,EC:3.6.4.4	GO:0005524,GO:0005871,GO:0005874,GO:0007018,GO:0007059,GO:0008017,GO:0008574,GO:0016020,GO:0090307	ATP binding,kinesin complex,microtubule,microtubule-based movement,chromosome segregation,microtubule binding,ATP-dependent microtubule motor activity plus-end-directed,membrane,mitotic spindle assembly	Molecular Function,Cellular Component,Cellular Component,Biological Process,Biological Process,Molecular Function,Molecular Function,Cellular Component,Biological Process	2.04918	1.19246	-0.365003	-0.563692	-0.0338544	-0.100084	0.376342	-0.188746	-0.345775	-0.403459	0.0558761	-0.811519	-0.597875
265	TR415573|c1_g2_i1	ubiquitin-conjugating enzyme E2 D2-like		GO:0005524	ATP binding	Molecular Function	1.1355	0.652254	0.072036	0.709837	-0.433865	0.699657	-0.215178	0.222324	-0.330662	0.0269242	-0.374565	-0.419995	-1.26872
266	TR415609|c2_g3_i1	TPA_exp: poly					0.604976	0.554297	-0.344192	-0.728505	1.19623	0.309351	0.257616	0.65671	-0.572246	-0.772849	-0.433936	-0.0823528	-0.423378
267	TR415615|c0_g1_i1	28S ribosomal mitochondrial-like		GO:0003735,GO:0005763,GO:0006412,GO:0044822	structural constituent of ribosome,mitochondrial small ribosomal subunit,translation,RNA binding	Molecular Function,Cellular Component,Biological Process,Molecular Function	-0.188641	0.140271	0.00967388	-0.580433	0.162038	0.152364	0.220081	0.247893	0.341004	-0.413559	-0.140271	0.524808	-0.0846465
268	TR415615|c0_g6_i2	28S ribosomal mitochondrial-like					0.386265	0.372639	1.04953	0.421301	1.00233	0.0568223	0.576533	-0.58795	-0.786978	-1.16752	-0.524203	-0.119821	-0.408387
269	TR415625|c2_g4_i1	endoplasmic reticulum metallopeptidase 1-like					1.58494	1.56125	0.52224	-0.0768	0.596697	-0.371243	0.342866	-0.232483	-0.689378	-0.855213	0.0653451	-0.96013	-1.15981
270	TR415634|c4_g4_i1	serine threonine- kinase haspin					2.1355	-0.107853	-0.315363	-0.472398	-0.53409	-0.276105	-0.0798115	-0.856571	0.323991	-0.135895	0.475418	-0.36023	0.307166
271	TR415634|c4_g4_i2	serine threonine- kinase haspin					0.701477	0.634558	0.856607	1.55165	-0.983659	0.169169	0.239129	-0.367702	-0.422454	-0.0331084	-0.563896	-0.203447	-1.38365
272	TR415634|c4_g4_i3	serine threonine- kinase haspin					0.634342	1.52549	-0.0254788	0.897219	0.282087	-0.012335	-0.34356	-0.660327	-0.70633	-0.304128	-0.325159	-1.0507	0.347806
273	TR417549|c0_g1_i2	PREDICTED: uncharacterized protein LOC101846051					0.516236	0.604758	0.33804	-1.12718	1.61242	-0.156308	-0.116645	1.10457	0.0264861	-1.02257	0.0402819	-0.24713	-0.959911
274	TR417581|c1_g1_i1	TPA_exp: poly					1.23175	1.21999	-0.14334	-0.961784	0.918794	-0.152554	-0.4331	-0.839462	0.0517393	-0.489654	0.549605	-0.140798	-0.844546
275	TR417634|c1_g1_i1	disulfide isomerase	EC:5.3.4.1	GO:0003756,GO:0005783,GO:0045454	protein disulfide isomerase activity,endoplasmic reticulum,cell redox homeostasis	Molecular Function,Cellular Component,Biological Process	1.54525	1.15936	-0.475697	-0.0817109	0.39236	-0.451423	0.0137307	-0.403207	-0.691348	-0.482962	0.783703	-0.229167	-1.09821
276	TR418041|c0_g4_i1	von Willebrand factor type EGF and pentraxin domain-containing 1-like					1.25657	-0.0405345	-0.509576	-0.897549	1.69666	-0.619598	-0.442984	0.444431	0.22873	-0.445879	0.503785	-0.251893	-0.775945
277	TR418099|c2_g1_i1	probable G- coupled receptor 139-like					0.466709	0.408333	0.715781	0.229313	-0.412824	0.0425098	-0.587952	0.970689	0.100886	0.143695	-0.549034	-0.564601	-0.183211
278	TR418134|c2_g1_i1	Beta-1,4-N-acetylgalactosaminyltransferase bre-4					-0.584005	0.328793	-0.740306	-0.588173	0.210005	-0.40478	0.0328633	0.0599555	-0.135942	-0.252647	1.10822	0.941494	0.330878
279	TR419208|c6_g1_i1	dynein heavy chain axonemal-like isoform X5	EC:3.6.1,EC:3.6.1.15	GO:0003777,GO:0005524,GO:0007018,GO:0030286	microtubule motor activity,ATP binding,microtubule-based movement,dynein complex	Molecular Function,Molecular Function,Biological Process,Cellular Component	0.458292	1.78964	-0.85087	0.397272	0.596974	0.602522	-0.185194	-0.1741	-0.0964376	-0.701093	0.341799	-0.745471	-1.22809
280	TR419208|c6_g1_i2	dynein heavy chain axonemal-like isoform X5	EC:3.6.1,EC:3.6.1.15	GO:0003777,GO:0005524,GO:0007018,GO:0030286	microtubule motor activity,ATP binding,microtubule-based movement,dynein complex	Molecular Function,Molecular Function,Biological Process,Cellular Component	2.18909	1.32014	-0.540867	0.118088	-0.280181	-0.44673	-0.251216	-0.0991496	-0.468454	-0.700175	0.18326	-0.178804	-0.627762
281	TR419230|c32_g3_i1	serine threonine- kinase MARK1-like	EC:2.7.11	GO:0004674,GO:0005524,GO:0006468	protein serine/threonine kinase activity,ATP binding,protein phosphorylation	Molecular Function,Molecular Function,Biological Process	0.291907	0.852283	0.31882	0.411095	0.0439191	0.507214	1.00607	-0.204069	0.261149	-0.355937	-1.2287	-0.737531	-1.00378
282	TR419230|c32_g3_i4	serine threonine- kinase MARK1-like	EC:2.7.11	GO:0004674,GO:0005524,GO:0006468	protein serine/threonine kinase activity,ATP binding,protein phosphorylation	Molecular Function,Molecular Function,Biological Process	0.11998	0.0840134	0.327385	0.358556	0.977175	-0.847512	-0.158159	-0.0274819	-0.188131	-1.10047	1.43874	-0.150966	-0.586157
283	TR419245|c0_g1_i1	PREDICTED: protein dachsous-like		GO:0048513	animal organ development	Biological Process	0.615616	0.743615	-0.579045	-0.73752	1.75542	-0.310855	-0.615616	0.341332	-0.0426664	-0.847234	0.682663	-0.371808	-0.767996
284	TR419251|c11_g1_i2	neurogenic locus notch homolog 1-like isoform X3					1.07107	1.65773	-0.807729	-0.488408	0.684913	-0.956251	-0.317608	0.109392	-0.065121	-0.510686	0.506687	-0.302756	-0.644356
285	TR419251|c11_g1_i3	neurogenic locus notch homolog 1-like isoform X3					1.60573	0.782357	-0.93631	-0.807348	1.45941	-0.618865	-0.0583763	0.660835	-0.968551	-0.752787	0.846838	-0.244379	-0.740387
286	TR419287|c8_g5_i1	hypothetical protein					0.0932182	0.653943	-0.896002	-0.547013	0.345126	0.339268	0.373581	1.44984	-0.2315	-0.391349	-0.308495	0.0505361	-0.192166
287	TR419291|c5_g1_i3	FRAS1-related extracellular matrix 2-like		GO:0007154,GO:0016021	cell communication,integral component of membrane	Biological Process,Cellular Component	0.359738	0.785291	-0.477928	1.85141	-0.0792527	0.211915	0.480685	-0.327865	0.0416938	-0.603354	-0.540641	-0.625752	-0.634711
288	TR419292|c5_g1_i1	hypothetical protein LOTGIDRAFT_161953		GO:0005509,GO:0005886,GO:0007156,GO:0016021	calcium ion binding,plasma membrane,homophilic cell adhesion via plasma membrane adhesion molecules,integral component of membrane	Molecular Function,Cellular Component,Biological Process,Cellular Component	0.339233	1.27257	0.123875	-1.45909	0.28655	0.0729724	-0.313959	1.23395	-0.00320367	-1.02446	0.701247	0.141673	-0.788814
289	TR420224|c0_g1_i2	Dynein heavy chain axonemal	EC:3.6.1,EC:3.6.1.3,EC:3.6.1.15	GO:0003777,GO:0005524,GO:0007018,GO:0016887,GO:0030286	microtubule motor activity,ATP binding,microtubule-based movement,ATPase activity,dynein complex	Molecular Function,Molecular Function,Biological Process,Molecular Function,Cellular Component	0.76835	-0.136125	0.694327	0.247872	0.00266912	0.358907	1.2657	-0.206679	-0.434533	-0.0991133	-0.131499	-0.538628	-1.35751
290	TR420258|c1_g1_i1	inactive tyrosine- kinase 7-like		GO:0004672,GO:0016310	protein kinase activity,phosphorylation	Molecular Function,Biological Process	1.09866	0.318101	-0.724031	-1.07279	1.16094	-0.690816	-0.674208	0.862003	-0.321295	-0.923324	1.26889	-0.229953	-0.192585
291	TR420258|c1_g1_i3	inactive tyrosine- kinase 7-like		GO:0004672,GO:0016310	protein kinase activity,phosphorylation	Molecular Function,Biological Process	-0.0437334	1.3479	0.567228	-0.417099	0.719969	-0.238902	0.0071801	0.185377	0.193863	-0.671666	0.0326368	-0.408613	-0.909262
292	TR420281|c1_g1_i1	kinesin KIF17-like isoform X2		GO:0005488	binding	Molecular Function	1.41588	1.5249	-0.219463	-0.267064	-0.0167727	0.0216155	-0.188752	0.46001	-0.451328	-0.319272	-0.0305925	-0.723117	-1.00565
293	TR420281|c1_g1_i2	kinesin KIF17-like isoform X2					1.22258	0.878779	0.118195	0.243038	-0.0565858	-0.365813	0.673268	-0.123809	-0.488736	-0.815249	-0.0642685	-0.0949991	-0.924727
294	TR420281|c1_g2_i1	kinesin KIF17-like isoform X2		GO:0005488	binding	Molecular Function	0.127713	1.31216	0.497342	0.217567	0.417698	0.513679	0.513679	-0.0775231	-0.429794	-0.450215	-0.186778	-0.419583	-1.61832
295	TR420290|c0_g3_i1	WD repeat-containing 36-like		GO:0006364,GO:0032040	rRNA processing,small-subunit processome	Biological Process,Cellular Component	0.824226	1.17216	0.266182	1.61259	-0.599981	-0.285737	-0.416213	-0.226012	0.0750625	-0.551589	-0.369045	-0.131984	-0.872572
296	TR420290|c0_g4_i1	WD repeat-containing 36-like		GO:0044424	intracellular part	Cellular Component	1.52016	1.54703	0.214509	0.494983	-0.388348	-0.0519947	-0.17665	-0.454437	-0.454974	-0.937475	0.258568	-0.144411	-1.23837
297	TR422589|c2_g1_i1	glutathione S-transferase omega-1-like		GO:0016740	transferase activity	Molecular Function	-0.846966	-0.598216	-0.406454	-1.1567	1.02115	-0.294641	-0.533158	1.22506	0.334971	-0.737067	1.0422	0.652273	0.900773
298	TR422589|c2_g2_i2	glutathione S-transferase omega-1-like					-0.33098	-0.253773	-0.652583	-1.11989	-0.11445	0.145038	-0.567248	1.54552	-0.176565	-0.195721	1.0994	0.403366	0.473027
299	TR422589|c2_g2_i3	glutathione S-transferase omega-1-like					-1.06199	-1.13838	-0.526605	-0.883096	0.397018	0.0617996	-0.00105375	0.85617	0.906936	-0.336111	0.554796	1.09727	0.849401
300	TR422620|c0_g2_i1	flocculation FLO11-like					-0.49036	-0.12058	-1.05307	-0.691328	0.00803869	-0.434089	-0.836024	0.727502	0.0643095	-0.0401935	1.36658	1.3505	0.610941
301	TR422632|c3_g1_i1	TPA_exp: poly					-0.874433	-0.0832734	-0.700248	0.354632	-0.278621	-0.46583	0.825095	-0.0189713	0.615096	0.0209123	0.159284	1.0644	-0.428388
302	TR422632|c3_g1_i2	TPA_exp: poly					0.831421	0.920939	0.826448	-0.0919409	-0.10023	-0.791508	-0.204667	-0.429291	-0.440067	-0.788192	-0.00905382	0.591049	-0.146646
303	TR422642|c6_g1_i1	ribosome biogenesis BRX1 homolog		GO:0000027,GO:0003723,GO:0005730	ribosomal large subunit assembly,RNA binding,nucleolus	Biological Process,Molecular Function,Cellular Component	1.22333	0.848468	0.338327	-0.505709	0.642807	-0.110067	0.0158575	-0.526798	-0.371398	-0.548738	1.08707	-0.661292	-1.00066
304	TR422674|c0_g5_i1	isoform B					0.263336	0.661362	0.997734	0.133719	0.780942	-0.459018	-0.404533	0.132572	0.0746464	-0.775604	-0.107161	-0.428335	-0.422886
305	TR422674|c0_g5_i3	isoform B					-0.482479	-0.0842684	0.537219	0.362695	0.173422	-0.744266	0.0386362	1.19476	-0.0572294	-0.107211	-0.479612	0.0591203	0.308207
306	TR422682|c1_g2_i3	fatty acyl- reductase 1-like		GO:0055114,GO:0080019	oxidation-reduction process,fatty-acyl-CoA reductase (alcohol-forming) activity	Biological Process,Molecular Function	1.05345	0.125144	-0.546859	0.53616	0.590858	0.281424	0.856533	-0.0287915	-0.345258	0.126707	-0.349947	-1.06571	-0.907865
307	TR423568|c3_g1_i1	predicted protein					0.558015	1.60606	-0.224395	0.17164	-0.581792	0.210277	-0.238884	-0.511762	-0.485198	-0.692875	-0.205076	0.432443	0.075046
308	TR423568|c3_g1_i8	predicted protein					-0.120615	1.10861	-0.198046	-0.188367	-0.633599	-0.0722198	0.518196	0.048767	-0.265799	-0.381946	-0.778783	0.837601	-0.381946
309	TR425128|c7_g2_i1	ribosomal L1 domain-containing 1-like					0.664615	0.849023	-0.480617	0.165919	-0.666327	-1.02786	-0.372601	-0.0972246	-0.306229	-0.683896	0.930882	0.156028	-0.338895
310	TR425128|c7_g2_i2	ribosomal L1 domain-containing 1-like					1.69231	0.994364	-0.298234	-0.241136	0.180339	-0.141214	0.0421012	-0.239258	-1.01196	-0.276822	0.353512	0.0360909	-0.782442
311	TR425145|c1_g1_i1	flocculation FLO11-like					0.258346	-0.0629017	0.0597566	-0.349105	1.34475	-0.097947	-0.559376	-0.0132543	-0.956556	-0.0278565	0.55039	-0.238128	0.404368
312	TR425145|c1_g1_i3	flocculation FLO11-like					-0.086585	1.07518	0.505601	-0.479869	0.243412	-0.552197	-0.118228	-0.40302	-0.656168	-0.94548	0.193686	0.333822	0.347383
313	TR425145|c1_g1_i4	flocculation FLO11-like					-0.0567811	-0.0567811	-0.827987	-0.800443	0.554675	-0.00720357	0.185598	1.27355	1.34791	-0.321194	0.367382	-0.45891	-0.425858
314	TR425147|c2_g1_i1	dynein heavy chain axonemal	EC:3.6.1,EC:3.6.1.3,EC:3.6.1.15	GO:0003341,GO:0003777,GO:0005524,GO:0005858,GO:0016887	cilium movement,microtubule motor activity,ATP binding,axonemal dynein complex,ATPase activity	Biological Process,Molecular Function,Molecular Function,Cellular Component,Molecular Function	1.05957	1.97896	-0.472314	-0.565004	0.234133	-0.390897	-0.418453	0.0687948	-0.377119	-0.904449	0.865427	-0.187981	-0.537447
315	TR426013|c3_g1_i1	thioredoxin domain-containing 5-like	EC:5.3.4.1	GO:0003756,GO:0005783,GO:0006457,GO:0034976,GO:0044699	protein disulfide isomerase activity,endoplasmic reticulum,protein folding,response to endoplasmic reticulum stress,single-organism process	Molecular Function,Cellular Component,Biological Process,Biological Process,Biological Process	0.710826	0.149445	0.0349313	0.67068	2.00733	0.311344	0.244215	0.239937	-0.362576	-0.804837	-0.269123	-1.00688	-1.33397
316	TR426026|c3_g3_i2	von Willebrand factor type EGF and pentraxin domain-containing 1-like					0.395404	0.6835	0.640538	-0.98569	-0.027896	-0.399389	0.152796	1.11817	-0.619252	-0.730447	0.404249	0.378977	-0.357691
317	TR426047|c3_g1_i2	rhomboid-related 4-like isoform X1					0.926497	0.307979	0.786429	0.034777	0.174845	-0.316086	0.377319	-1.04555	-0.798697	-0.404842	0.452207	-0.171858	-0.32302
318	TR426064|c3_g6_i3	microtubule-associated futsch-like					1.58019	1.39512	-0.67847	0.330985	0.5497	-0.337779	0.4109	-0.0139124	-0.40087	-0.745767	0.0239422	-0.779416	-1.10749
319	TR426077|c2_g1_i4	transcription initiation factor TFIID subunit 12-like		GO:0003743,GO:0005669,GO:0006352,GO:0006413,GO:0046982	translation initiation factor activity,transcription factor TFIID complex,DNA-templated transcription initiation,translational initiation,protein heterodimerization activity	Molecular Function,Cellular Component,Biological Process,Biological Process,Molecular Function	0.742946	0.341412	0.0983432	0.952442	0.0459693	-0.152783	0.31724	0.169518	-0.233359	0.247408	-1.18146	-0.143383	-0.265589
320	TR426077|c2_g1_i5	transcription initiation factor TFIID subunit 12-like					-0.193423	0.212253	1.34883	-0.352016	-0.0187412	-0.180781	0.360502	0.208805	-0.0991867	-0.0049505	-0.583009	-0.0474717	-0.355463
321	TR426086|c1_g1_i7	chitinase -like isoform X1		GO:0003700,GO:0005634,GO:0006355,GO:0043565	transcription factor activity sequence-specific DNA binding,nucleus,regulation of transcription DNA-templated,sequence-specific DNA binding	Molecular Function,Cellular Component,Biological Process,Molecular Function	2.0846	0.761972	-0.163986	-0.528384	0.838255	-0.500805	-0.68447	-0.123204	-0.578848	-0.669801	0.367648	-0.631072	-0.479093
322	TR426105|c2_g3_i1	serine threonine- kinase DCLK1-like isoform X2		GO:0016740,GO:0048667,GO:0048812	transferase activity,cell morphogenesis involved in neuron differentiation,neuron projection morphogenesis	Molecular Function,Biological Process,Biological Process	0.868961	0.131171	-0.594028	1.26888	-0.686964	0.728958	-0.145838	0.806454	-0.44713	0.318242	-0.270552	-0.523277	-0.948983
323	TR426156|c0_g1_i2	PREDICTED: supervillin-like					0.761022	0.886891	-0.0838722	-0.848525	1.73021	-0.398544	-0.0838722	0.311828	-0.0948857	-1.05464	0.496698	-0.485079	-0.780871
324	TR426161|c7_g2_i1	hypothetical protein CAPTEDRAFT_130540		GO:0016021,GO:0016491,GO:0046872,GO:0051537,GO:0055114	integral component of membrane,oxidoreductase activity,metal ion binding,2 iron 2 sulfur cluster binding,oxidation-reduction process	Cellular Component,Molecular Function,Molecular Function,Molecular Function,Biological Process	0.074317	-0.0571669	-0.222951	-0.388735	0.766037	-0.257251	-0.554519	-0.72602	-0.72602	0.67457	-0.302985	0.320135	0.217234
325	TR428066|c3_g1_i1	Dynein heavy chain axonemal	EC:3.6.1,EC:3.6.1.15	GO:0000166,GO:0006928,GO:0017111,GO:0030286	nucleotide binding,movement of cell or subcellular component,nucleoside-triphosphatase activity,dynein complex	Molecular Function,Biological Process,Molecular Function,Cellular Component	-0.0419111	-0.0959543	-0.19632	-0.217276	-0.0628666	-0.193563	-0.193563	-0.140623	-0.172056	-0.220033	-0.110844	-0.210658	-0.212864
326	TR428066|c3_g1_i2	Dynein heavy chain axonemal	EC:3.6.1,EC:3.6.1.15	GO:0000166,GO:0006928,GO:0017111,GO:0030286	nucleotide binding,movement of cell or subcellular component,nucleoside-triphosphatase activity,dynein complex	Molecular Function,Biological Process,Molecular Function,Cellular Component	1.16695	1.02025	-0.489879	-0.489879	-0.170595	-0.196483	-0.489879	0.39031	-0.489879	-0.489879	-0.308664	-0.153336	-0.489879
327	TR428075|c2_g4_i1	arylsulfatase B-like		GO:0008484	sulfuric ester hydrolase activity	Molecular Function	0.387304	0.151985	-0.165475	-1.05569	0.855724	-0.525115	-0.824815	-0.0145154	0.795784	-0.547315	0.387304	0.429484	0.0498646
328	TR428075|c2_g5_i1	arylsulfatase B-like		GO:0008152,GO:0008484	metabolic process,sulfuric ester hydrolase activity	Biological Process,Molecular Function	0.212602	-0.0061096	-0.0874907	-1.0981	0.459093	-0.382888	-0.973292	0.0283209	1.16374	-0.645029	0.605031	1.28855	-0.457227
329	TR428075|c2_g6_i1	arylsulfatase B-like					0.804781	0.105111	0.0268471	-1.26509	0.338726	-0.599965	-0.860138	0.24166	1.16837	-0.856848	1.3303	0.0745573	-0.251423
330	TR429532|c1_g4_i2	farnesyl pyrophosphate synthase-like	EC:2.5.1,EC:2.5.1.10,EC:2.5.1.1	GO:0004161,GO:0004337,GO:0005737,GO:0045337	dimethylallyltranstransferase activity,geranyltranstransferase activity,cytoplasm,farnesyl diphosphate biosynthetic process	Molecular Function,Molecular Function,Cellular Component,Biological Process	0.346489	0.0461986	0.3401	-0.116725	-0.346735	0.295376	0.557332	-0.306803	0.576499	-0.765226	0.768175	-0.295622	-1.11663
331	TR429532|c1_g4_i4	farnesyl pyrophosphate synthase-like	EC:2.5.1,EC:2.5.1.10,EC:2.5.1.1	GO:0004161,GO:0004337,GO:0005737,GO:0016020,GO:0045337	dimethylallyltranstransferase activity,geranyltranstransferase activity,cytoplasm,membrane,farnesyl diphosphate biosynthetic process	Molecular Function,Molecular Function,Cellular Component,Cellular Component,Biological Process	-0.119972	-0.540507	-0.527709	-0.332068	0.468777	-0.160197	0.375528	0.11955	1.57862	-0.668496	0.518145	0.201829	-1.00492
332	TR432582|c1_g5_i4	PREDICTED: uncharacterized protein LOC101864625					1.29138	0.0401293	-0.634526	0.0832759	1.4169	-0.618837	-0.222673	0.181336	0.275474	-0.630604	-0.324655	0.142112	-0.630604
333	TR432605|c4_g4_i1	DBH-like monooxygenase 1					-0.72527	0.0100712	-0.383296	-1.38196	0.348807	-0.624131	-0.486553	0.186621	-0.00923801	-0.52629	1.76621	0.820942	0.323846
334	TR432605|c4_g4_i2	DBH-like monooxygenase 1		GO:0003824	catalytic activity	Molecular Function	-0.276202	-0.0109083	-0.144288	-1.04497	0.34416	-0.646294	-0.190091	0.289929	-0.205481	-0.669379	2.26607	0.535069	-0.308814
335	TR432890|c0_g1_i5	O-linked-mannose beta-1,2-N-acetylglucosaminyltransferase 1-like					1.61912	0.94491	1.04706	0.860635	-0.37541	-0.150675	-0.51587	-0.582269	-0.686975	-0.873404	0.0995987	-0.526085	-0.745713
336	TR432890|c0_g1_i6	O-linked-mannose beta-1,2-N-acetylglucosaminyltransferase 1-like					0.708032	1.88005	-0.307384	-0.534716	0.101814	-0.489249	-0.554923	-0.292228	0.349353	-0.792358	0.000777203	-0.105311	-0.398317
337	TR432890|c0_g1_i7	O-linked-mannose beta-1,2-N-acetylglucosaminyltransferase 1-like					-0.103914	0.922758	-0.780531	-0.982576	1.21878	-0.515053	-0.00993961	0.407072	0.751254	-0.916794	0.941553	-0.308309	-0.740592
338	TR432901|c3_g2_i1	tau-tubulin kinase 1-like					1.87929	1.47989	-0.140692	-0.24292	0.0126489	0.167971	0.162028	0.36569	-0.513149	-0.858661	-0.00399278	-0.962077	-1.05797
339	TR432906|c1_g2_i3	alanine--tRNA cytoplasmic		GO:0003824,GO:0006399,GO:0044763,GO:0097159,GO:1901363	catalytic activity,tRNA metabolic process,single-organism cellular process,organic cyclic compound binding,heterocyclic compound binding	Molecular Function,Biological Process,Biological Process,Molecular Function,Molecular Function	-0.269817	0.230138	0.630896	0.138876	0.499955	-0.412661	0.551538	0.541618	0.182523	-0.611056	0.62296	-0.722158	-0.706286
340	TR436119|c0_g2_i3	G- coupled receptor 64-like		GO:0004888,GO:0007165,GO:0016020	transmembrane signaling receptor activity,signal transduction,membrane	Molecular Function,Biological Process,Cellular Component	0.549667	1.16695	0.0237417	-1.19848	1.74967	-0.156505	-0.0281102	0.765717	-0.0157645	-0.840456	-0.0305793	-0.475024	-1.04292
341	TR436134|c0_g2_i1	cytochrome P450 2J6-like		GO:0005488,GO:0005783,GO:0008392,GO:0044255	binding,endoplasmic reticulum,arachidonic acid epoxygenase activity,cellular lipid metabolic process	Molecular Function,Cellular Component,Molecular Function,Biological Process	-0.00139089	0.698857	-0.238094	-1.05012	1.87909	-0.328502	-0.436991	0.588724	0.509823	-0.869304	0.633106	-0.252888	-0.765746
342	TR436155|c2_g2_i1	26S proteasome non-ATPase regulatory subunit 3-like isoform X2		GO:0006511,GO:0008541,GO:0030234,GO:0042176,GO:0050790	ubiquitin-dependent protein catabolic process,proteasome regulatory particle lid subcomplex,enzyme regulator activity,regulation of protein catabolic process,regulation of catalytic activity	Biological Process,Cellular Component,Molecular Function,Biological Process,Biological Process	0.845088	0.439733	-0.0400444	1.51854	0.616155	0.391629	-0.0643481	0.733077	-0.392888	-0.726214	-0.86574	-0.87934	-1.59636
343	TR436161|c2_g1_i1	cyclin-dependent kinase 9-like	EC:2.7.11	GO:0004674,GO:0005524,GO:0006468,GO:0051301	protein serine/threonine kinase activity,ATP binding,protein phosphorylation,cell division	Molecular Function,Molecular Function,Biological Process,Biological Process	1.54797	1.43936	0.513948	0.448055	0.377092	-0.541075	0.61822	-0.502335	-0.504869	-1.09067	0.100484	-0.705447	-1.3499
344	TR436202|c1_g1_i1	Fibroblast growth factor receptor 2		GO:0004672,GO:0006468	protein kinase activity,protein phosphorylation	Molecular Function,Biological Process	1.47258	0.461313	-0.397091	-0.561716	1.76656	-0.114876	-0.773377	-0.00904534	-0.00904534	-0.667546	0.202616	-0.526439	-0.761618
345	TR437286|c1_g1_i5	zinc finger BED domain-containing 1-like					-0.289414	0.406271	-0.658552	0.377876	-0.0764489	0.179109	0.619236	0.0513299	-0.303611	-0.289414	0.150713	0.278492	-0.0622512
346	TR437292|c2_g2_i1	flocculation FLO11-like					1.54108	0.766074	-0.533084	-0.709051	1.35013	-0.0987833	-0.52934	0.223198	0.0135359	-0.660379	0.369213	-0.652891	-0.918713
347	TR437301|c7_g2_i1	iron-sulfur cluster assembly enzyme mitochondrial-like		GO:0005759,GO:0006879,GO:0008198,GO:0036455,GO:0044571,GO:0051537,GO:0051539,GO:0097428	mitochondrial matrix,cellular iron ion homeostasis,ferrous iron binding,iron-sulfur transferase activity,[2Fe-2S] cluster assembly,2 iron 2 sulfur cluster binding,4 iron 4 sulfur cluster binding,protein maturation by iron-sulfur cluster transfer	Cellular Component,Biological Process,Molecular Function,Molecular Function,Biological Process,Molecular Function,Molecular Function,Biological Process	0.879014	0.485739	0.375314	-0.76611	2.2456	-0.353722	0.161749	0.12766	-0.213812	-0.858529	-0.032529	-0.664893	-0.984979
348	TR437319|c7_g2_i1	nuclease HARBI1					0.784297	1.15231	-0.505681	-0.0950573	0.0327784	-0.68775	0.269081	-0.383656	1.40023	-0.772974	0.226469	-0.0950573	-0.989907
349	TR437319|c7_g2_i2	nuclease HARBI1					0.51842	1.57755	-0.390832	-0.15103	0.613342	-0.365853	-0.400824	0.935577	-0.830471	-0.325886	-0.77052	0.208675	-0.116058
350	TR437328|c9_g3_i1	pancreatic triacylglycerol lipase-like					0.112671	0.181867	0.807779	-1.48258	0.42425	-0.701565	-0.626078	0.512024	0.7146	-1.09296	0.660737	0.986667	0.201328
351	TR437328|c9_g3_i5	pancreatic triacylglycerol lipase-like					0.508363	0.872727	0.749481	-1.5965	0.486508	-0.402727	0.117486	0.214578	0.483642	-0.394487	0.116411	0.148656	-0.77569
352	TR437330|c1_g1_i2	inverted formin-2-like					-0.457195	-0.457195	-0.457195	-0.457195	1.17883	-0.457195	-0.457195	1.4377	-0.0430114	-0.457195	1.17883	-0.0637206	0.143371
353	TR437330|c1_g1_i3	inverted formin-2-like					1.43151	1.1751	0.297928	-0.403812	-0.336337	0.797244	-0.214882	-0.801916	-0.376822	-0.552258	0.675789	-0.876138	-0.943613
354	TR437335|c5_g2_i1	fibrinogen 1-like					-0.167234	0.337276	0.489956	-1.26808	0.954636	-0.522382	0.172425	0.205616	0.404765	-0.475914	1.44697	-0.282297	-0.819998
355	TR440022|c2_g3_i1	cysteine--tRNA cytoplasmic-like isoform X1					0.415636	1.3356	0.0670679	0.629215	0.32965	-0.264858	-0.586613	1.63008	-0.121547	-0.634691	0.509944	-0.478437	-1.77655
356	TR440026|c20_g5_i2	glyceraldehyde-3-phosphate dehydrogenase-like	EC:1.2.1.59,EC:1.2.1.12	GO:0004365,GO:0006006,GO:0006096,GO:0050661,GO:0051287,GO:0055114	glyceraldehyde-3-phosphate dehydrogenase (NAD+) (phosphorylating) activity,glucose metabolic process,glycolytic process,NADP binding,NAD binding,oxidation-reduction process	Molecular Function,Biological Process,Biological Process,Molecular Function,Molecular Function,Biological Process	1.42459	0.542158	0.577523	-0.134179	1.43743	-0.0287875	-0.107846	0.567495	-0.355227	-0.82776	-0.0901928	-0.819666	-1.5102
357	TR440028|c4_g3_i2	aldose 1-epimerase-like		GO:0005975,GO:0016020,GO:0016853	carbohydrate metabolic process,membrane,isomerase activity	Biological Process,Cellular Component,Molecular Function	1.35297	0.346147	0.912339	-0.614482	1.02605	-0.581316	-0.616851	0.229474	-0.102778	-0.929559	0.0737124	-0.583685	-0.113439
358	TR440073|c3_g2_i1	predicted protein					0.674018	0.561625	-0.0994586	-0.520711	-0.916299	-0.0675992	-0.077334	0.0726708	0.477551	0.0297491	-0.126008	0.786411	-0.924264
359	TR440074|c4_g3_i2	glyoxylate reductase hydroxypyruvate reductase-like					0.276668	0.186327	-0.112926	-0.525104	1.53861	0.0762248	-0.426294	0.55757	-0.381124	-0.525104	0.846942	0.0508165	-0.968337
360	TR440074|c4_g3_i4	hypothetical protein LOTGIDRAFT_74222, partial		GO:0016616,GO:0051287,GO:0055114	oxidoreductase activity acting on the CH-OH group of donors NAD or NADP as acceptor,NAD binding,oxidation-reduction process	Molecular Function,Molecular Function,Biological Process	2.25674	1.22778	0.228075	-0.0710234	-0.0222573	-0.626957	-0.0563936	-0.462778	-0.529425	-0.771629	-0.490412	-0.591195	-0.487161
361	TR440102|c1_g1_i1	neutral cholesterol ester hydrolase 1-like					0.0557689	-0.552167	-0.297351	-1.12971	1.61183	0.278248	-0.524357	0.783998	0.469683	-0.49008	0.536944	0.286655	-0.368493
362	TR440102|c1_g1_i2	neutral cholesterol ester hydrolase 1-like					-0.428643	0.0807457	-0.00169872	-0.381532	0.238273	-0.699532	-0.116532	0.294954	1.20847	-0.437476	0.833051	0.575412	-0.920365
363	TR440607|c2_g3_i4	39S ribosomal mitochondrial-like					-0.45456	0.751297	0.428868	0.708885	-0.544204	-0.668549	-0.284429	-1.3404	0.26693	0.246688	0.0616164	0.411517	0.875642
364	TR440608|c1_g1_i1	pyruvate dehydrogenase E1 component subunit mitochondrial-like	EC:1.2.4.1	GO:0004739,GO:0006086,GO:0016020,GO:0055114	pyruvate dehydrogenase (acetyl-transferring) activity,acetyl-CoA biosynthetic process from pyruvate,membrane,oxidation-reduction process	Molecular Function,Biological Process,Cellular Component,Biological Process	0.879749	1.25118	0.29446	1.23731	-0.0803665	-0.502682	1.08158	-0.86155	-0.360368	-0.909578	-0.551559	-0.338165	-0.974182
365	TR440608|c1_g2_i1	pyruvate dehydrogenase E1 component subunit mitochondrial-like	EC:1.2.4.1	GO:0004739,GO:0006086,GO:0016020,GO:0055114	pyruvate dehydrogenase (acetyl-transferring) activity,acetyl-CoA biosynthetic process from pyruvate,membrane,oxidation-reduction process	Molecular Function,Biological Process,Cellular Component,Biological Process	1.37526	0.250417	0.470564	-0.73466	1.24543	0.423788	-0.415716	0.558868	-0.00165737	-0.329198	-0.586854	-0.873871	-0.936164
366	TR440640|c2_g2_i2	cytochrome P450 2U1-like					0.203357	-0.12997	0.0277373	-0.184875	0.0448709	-0.17514	-0.0668871	-0.183513	-0.212134	-0.368283	-0.0758433	-0.473032	-0.430198
367	TR440640|c2_g2_i4	cytochrome P450 2U1-like					0.431085	-0.484863	-0.484863	0.404915	-0.484863	0.54698	1.19001	-0.484863	0.0684444	-0.458693	0.464732	-0.484863	-0.223163
368	TR440640|c2_g2_i7	cytochrome P450 2U1-like					-0.433838	1.29981	0.140888	-0.0959497	-0.159106	0.873506	0.0335217	1.43402	-0.620151	-0.316998	-0.541205	-0.215948	-0.56331
369	TR440644|c2_g3_i1	glutaredoxin domain-containing cysteine-rich CG31559-like isoform X2		GO:0044699	single-organism process	Biological Process	-0.145615	-0.158064	-0.0971627	-0.209208	-0.0732732	-0.153354	-0.211563	-0.212573	-0.144605	-0.224686	-0.10793	-0.171523	-0.184982
370	TR440644|c2_g3_i2	glutaredoxin domain-containing cysteine-rich CG31559-like isoform X2		GO:0044699	single-organism process	Biological Process	0.319968	0.579675	-0.114298	-0.84233	0.613735	0.0985775	0.226303	1.10335	0.21353	-0.710348	0.443435	-0.310143	-0.79124
371	TR440647|c2_g1_i1	PREDICTED: mucin-5AC-like					0.804151	0.99632	0.860055	0.4862	1.04174	-0.446691	-0.114764	0.0616821	-0.394281	-1.16296	0.283549	-0.743679	-1.14898
372	TR440651|c5_g1_i1	protocadherin Fat 4-like					1.02157	1.5849	0.730266	-0.876129	1.26194	-0.667416	-0.413944	-0.0791138	-0.417406	-0.813318	-0.118927	-0.547975	-0.501238
373	TR440651|c5_g1_i6	protocadherin Fat 4-like					1.07081	1.12696	0.152689	-0.777571	1.98589	-0.369349	-0.650096	0.101092	-0.147786	-0.745702	-0.0294172	-0.633403	-0.741149
374	TR440659|c0_g3_i1	serine threonine- kinase Sgk1-like	EC:2.7.11	GO:0004674,GO:0005524,GO:0005622,GO:0018105,GO:0035091,GO:0035556	protein serine/threonine kinase activity,ATP binding,intracellular,peptidyl-serine phosphorylation,phosphatidylinositol binding,intracellular signal transduction	Molecular Function,Molecular Function,Cellular Component,Biological Process,Molecular Function,Biological Process	0.501142	0.740019	0.390148	-0.944188	1.73172	-0.0683038	-0.492975	0.1754	-0.430239	-0.956253	0.26709	-0.423001	-0.193775
375	TR440659|c0_g3_i2	serine threonine- kinase Sgk1-like	EC:2.7.11	GO:0004674,GO:0005524,GO:0005622,GO:0018105,GO:0035091,GO:0035556	protein serine/threonine kinase activity,ATP binding,intracellular,peptidyl-serine phosphorylation,phosphatidylinositol binding,intracellular signal transduction	Molecular Function,Molecular Function,Cellular Component,Biological Process,Molecular Function,Biological Process	1.30237	0.130706	0.69525	-1.00949	1.41157	-0.367202	0.0659227	0.350045	-0.0192215	-1.19458	0.226956	-0.293164	-0.987275
376	TR442258|c0_g1_i1	mediator of RNA polymerase II transcription subunit 14-like		GO:0001104,GO:0006357,GO:0016592,GO:0019827,GO:0021591,GO:0030518,GO:0048514,GO:0070847	RNA polymerase II transcription cofactor activity,regulation of transcription from RNA polymerase II promoter,mediator complex,stem cell population maintenance,ventricular system development,intracellular steroid hormone receptor signaling pathway,blood vessel morphogenesis,core mediator complex	Molecular Function,Biological Process,Cellular Component,Biological Process,Biological Process,Biological Process,Biological Process,Cellular Component	0.076089	0.902904	0.651839	0.736786	0.253533	0.0647628	-0.00508228	-0.328824	-0.358083	-0.660116	0.0779767	-0.331655	-0.9697
377	TR442258|c0_g2_i3	mediator of RNA polymerase II transcription subunit 14-like		GO:0001104,GO:0003713,GO:0004872,GO:0006367,GO:0016020,GO:0016592,GO:0019827,GO:0030521,GO:0045944,GO:0070847	RNA polymerase II transcription cofactor activity,transcription coactivator activity,receptor activity,transcription initiation from RNA polymerase II promoter,membrane,mediator complex,stem cell population maintenance,androgen receptor signaling pathway,positive regulation of transcription from RNA polymerase II promoter,core mediator complex	Molecular Function,Molecular Function,Molecular Function,Biological Process,Cellular Component,Cellular Component,Biological Process,Biological Process,Biological Process,Cellular Component	1.08396	1.31881	-0.137114	1.56864	-0.382264	-0.234425	-0.826715	-0.279338	-0.0182819	-0.88847	0.194119	-0.102494	-0.992331
378	TR442258|c1_g2_i1	mediator of RNA polymerase II transcription subunit 14-like		GO:0043234,GO:0044451,GO:0050794	protein complex,nucleoplasm part,regulation of cellular process	Cellular Component,Cellular Component,Biological Process	1.00564	1.79289	0.0486819	1.02864	-0.768129	-0.321401	-0.0947528	0.476796	-0.394761	-0.917038	-0.40571	0.196496	-1.02325
379	TR442258|c1_g4_i1	mediator of RNA polymerase II transcription subunit 14-like					0.824599	1.90767	-0.877629	1.15543	-0.0385287	-0.508905	-0.318537	-0.018198	0.0585039	-0.581911	0.174019	0.0326285	-1.37111
380	TR442280|c2_g2_i2	riboflavin biosynthesis chloroplastic-like isoform X1					0.724689	0.284694	-0.631087	-0.951084	1.49731	-0.117408	-0.203723	0.955213	-0.0289876	-0.826875	0.42364	-0.52372	-0.410036
381	TR442280|c2_g2_i3	riboflavin biosynthesis chloroplastic-like isoform X1					-0.371395	1.05378	0.181223	-0.412945	-0.554215	-0.159489	-0.496045	0.0690372	1.2823	-0.629006	1.4485	-0.865842	-0.570835
382	TR442284|c1_g3_i11	von Willebrand factor type EGF and pentraxin domain-containing 1-like					1.36193	-0.223342	-0.232008	-0.369118	2.20842	-0.377165	-0.356119	-0.376701	-0.294218	-0.370975	-0.321455	-0.362928	-0.383665
383	TR442284|c1_g3_i7	von Willebrand factor type EGF and pentraxin domain-containing 1-like					1.81271	0.733921	-0.330279	-0.111873	1.26096	-0.463065	-0.456408	-0.436118	-0.435941	-0.460657	-0.374753	-0.460161	-0.463207
384	TR442284|c1_g3_i9	von Willebrand factor type EGF and pentraxin domain-containing 1-like					1.67248	0.524615	-0.437742	0.0154532	1.0779	-0.322874	-0.425091	-0.0996673	-0.405761	-0.471342	-0.400094	-0.445535	-0.470229
385	TR442308|c0_g4_i1	hypothetical protein LOTGIDRAFT_192340	EC:1.1.1.8,EC:1.1.1.94	GO:0004367,GO:0005975,GO:0009331,GO:0042803,GO:0046168,GO:0051287,GO:0055114	glycerol-3-phosphate dehydrogenase [NAD+] activity,carbohydrate metabolic process,glycerol-3-phosphate dehydrogenase complex,protein homodimerization activity,glycerol-3-phosphate catabolic process,NAD binding,oxidation-reduction process	Molecular Function,Biological Process,Cellular Component,Molecular Function,Biological Process,Molecular Function,Biological Process	0.64673	1.91886	-0.435391	-0.840125	1.2268	-0.437709	-0.397544	0.79696	-0.618448	-0.440798	-0.486369	-0.187454	-0.690281
386	TR443858|c0_g3_i1	zinc finger BED domain-containing 1-like					0.0729564	0.397237	0.289143	-0.823174	0.874941	0.655267	-0.572118	0.453027	0.432106	-0.394287	-0.718567	0.0136793	-0.418695
387	TR443858|c0_g3_i2	zinc finger BED domain-containing 1-like					1.36069	0.489874	-0.143444	1.42666	-0.275385	-1.04504	0.155623	-0.411724	-1.04504	-0.227007	0.423903	-0.636024	-0.213812
388	TR443858|c0_g3_i3	zinc finger BED domain-containing 1-like					0.252904	2.55324	-0.30048	-0.571746	0.578423	-0.181122	-0.105168	-0.0671906	-0.213674	-0.701954	-0.126869	-0.273353	-0.631424
389	TR443858|c0_g3_i5	zinc finger BED domain-containing 1-like					1.1117	1.52254	0.00559131	0.650294	-0.588546	0.520721	0.732462	-1.30278	-0.440012	-0.999386	0.0150722	-0.648592	-0.828729
390	TR443881|c4_g2_i1	SSUH2 homolog					0.523371	-0.104094	-0.547886	-1.50497	0.216588	0.29105	-0.556821	1.18906	0.221552	-0.885446	1.39011	0.381397	-0.314572
391	TR443881|c4_g5_i2	SSUH2 homolog					-0.117574	0.269414	-0.565813	-0.568597	0.247142	0.531119	-0.496211	1.32598	-0.451665	-0.512915	1.28282	-0.306892	-0.813597
392	TR443881|c4_g5_i6	SSUH2 homolog					0.918327	-0.480042	-0.345416	-0.480042	0.623019	-0.0370805	-0.480042	1.87808	0.392853	-0.480042	-0.480042	-0.128278	-0.11525
393	TR443903|c1_g1_i4	DNA-directed RNA polymerase III subunit RPC2-like isoform X2					0.112118	0.504991	-0.559677	1.80266	0.134228	-1.57502	-0.297762	0.0670487	0.0202781	-0.052854	0.326413	0.486283	-0.561377
394	TR443930|c0_g2_i1	dnaJ homolog subfamily C member 8-like					1.69027	1.31	0.647645	0.343632	0.410494	-0.691683	0.543173	-0.119178	-0.88809	-0.670789	-0.592435	-0.72198	-0.710488
395	TR443930|c0_g2_i2	dnaJ homolog subfamily C member 8-like					0.591237	1.16526	-0.443579	0.293694	-0.00648152	0.672863	0.00931719	-0.406716	-0.446212	-0.859612	1.15209	-0.417248	-1.00443
396	TR443936|c1_g1_i1	copper-transporting ATPase 1-like isoform X2		GO:0006812,GO:0016020,GO:0016787,GO:0046872	cation transport,membrane,hydrolase activity,metal ion binding	Biological Process,Cellular Component,Molecular Function,Molecular Function	0.762561	0.868774	-0.0478113	0.463588	0.660281	-0.543476	0.495059	-0.0458444	-0.940794	-0.869985	0.558001	-0.350717	-0.57888
397	TR443936|c1_g1_i2	copper-transporting ATPase 1-like isoform X2		GO:0006812,GO:0016020,GO:0016787,GO:0046872	cation transport,membrane,hydrolase activity,metal ion binding	Biological Process,Cellular Component,Molecular Function,Molecular Function	0.0462417	0.0879791	-0.174904	-0.437787	0.401321	-0.242182	-0.313821	0.11788	-0.0353641	-0.493852	-0.0384789	-0.219133	-0.582933
398	TR444626|c2_g2_i2	beta-galactosidase-1 2-like		GO:0016798	hydrolase activity acting on glycosyl bonds	Molecular Function	1.85059	1.05048	-0.291629	-0.13677	0.41384	-0.457959	1.15372	-0.472298	-0.205596	-0.784884	-0.615686	-0.695983	-1.02578
399	TR444633|c1_g1_i1	methyltransferase mitochondrial-like					1.53463	0.0239785	-0.133595	-0.0993396	0.98997	-1.13727	0.0445315	0.333986	0.589186	-0.027404	-0.54808	-1.13042	-0.0890631
400	TR444633|c1_g2_i2	methyltransferase mitochondrial-like					0.25966	-1.0275	-0.422692	-0.557095	0.213136	-0.588111	1.30386	1.42276	-0.252104	0.0632249	-0.0866857	0.523296	-0.582942
401	TR444646|c1_g1_i4	cysteine sulfinic Acid Decarboxylase		GO:0016829,GO:0044237,GO:0044699,GO:0071704	lyase activity,cellular metabolic process,single-organism process,organic substance metabolic process	Molecular Function,Biological Process,Biological Process,Biological Process	0.526864	-0.0247171	-0.0247171	-1.02121	1.0121	-0.109275	0.214648	-0.00715494	0.339534	-0.737609	0.175621	-0.234162	-0.100169
402	TR444657|c1_g2_i1	zinc finger BED domain-containing 1-like					-0.172203	0.336797	0.498422	-0.17944	-0.686027	1.73112	0.204119	0.222212	-0.0588235	-0.271108	-0.541288	-0.427909	-0.256634
403	TR444657|c1_g2_i3	zinc finger BED domain-containing 1-like					0.742079	0.284657	0.476774	0.206895	0.691763	-0.570722	0.828989	-0.66678	-0.616464	0.4722	-0.881769	-0.172765	-0.685077
404	TR444657|c1_g3_i2	zinc finger BED domain-containing 1-like					-0.0991288	0.306452	-0.16494	0.927831	-0.115964	1.5186	0.557452	-0.821521	0.156463	-0.790911	-0.63021	-0.0409701	-0.657758
405	TR444657|c1_g3_i3	zinc finger BED domain-containing 1-like					0.348697	0.14876	-0.0167056	-0.185618	-0.468288	-0.092544	-0.544127	0.872671	-0.492419	0.993323	-0.382109	-0.661331	1.04848
406	TR444749|c2_g1_i5	PREDICTED: uncharacterized protein LOC105346232					1.31103	0.100108	-0.343608	-0.753859	1.98404	0.214135	0.0294603	0.115601	-0.347326	-0.910027	0.131093	-0.618761	-0.820788
407	TR444770|c1_g1_i1	thioredoxin-related transmembrane 1-like	EC:5.3.4.1	GO:0003756,GO:0005783,GO:0006457,GO:0016021,GO:0034976,GO:0045454	protein disulfide isomerase activity,endoplasmic reticulum,protein folding,integral component of membrane,response to endoplasmic reticulum stress,cell redox homeostasis	Molecular Function,Cellular Component,Biological Process,Cellular Component,Biological Process,Biological Process	1.08311	0.126321	0.85121	-0.328883	-0.0866802	0.244845	0.339321	-0.502375	-0.342625	-0.10214	-0.265326	-0.70507	-0.382133
408	TR444770|c1_g1_i2	thioredoxin-related transmembrane 1-like	EC:5.3.4.1	GO:0003756,GO:0005783,GO:0006457,GO:0016021,GO:0034976,GO:0045454	protein disulfide isomerase activity,endoplasmic reticulum,protein folding,integral component of membrane,response to endoplasmic reticulum stress,cell redox homeostasis	Molecular Function,Cellular Component,Biological Process,Cellular Component,Biological Process,Biological Process	1.49679	0.812339	-0.0176163	1.10592	0.672004	-0.734787	0.547166	0.551902	-0.261265	-1.12221	-0.390407	-1.0344	-1.42096
409	TR444794|c0_g1_i2	PREDICTED: uncharacterized protein LOC101852331					1.54921	0.959522	-0.567729	0.00427721	-0.211294	0.643293	-0.0390652	-0.194328	-0.692053	-0.291421	0.585123	-0.253496	-1.11749
410	TR444794|c0_g1_i3	PREDICTED: uncharacterized protein LOC101852331					-0.353689	-0.414313	-0.910168	0.807024	-0.725724	0.961157	-0.267901	0.988323	0.167045	0.713229	-0.0394185	0.178769	-0.492094
411	TR444795|c3_g1_i1	microtubule-associated futsch-like					1.45972	0.509054	-0.566861	-0.700324	1.68763	-0.431345	-0.408759	0.184637	-0.28351	-0.663365	0.375591	-0.47857	-0.663365
412	TR444799|c1_g3_i1	PREDICTED: uncharacterized protein LOC101856202		GO:0005737,GO:0008757,GO:0016020,GO:0032259	cytoplasm,S-adenosylmethionine-dependent methyltransferase activity,membrane,methylation	Cellular Component,Molecular Function,Cellular Component,Biological Process	0.359833	-0.0338192	0.679676	-1.3164	0.936406	-0.158975	-0.225297	0.547567	0.552381	-0.518397	0.963149	-0.419984	-0.87461
413	TR444799|c1_g3_i2	PREDICTED: uncharacterized protein LOC101856202		GO:0005737,GO:0008757,GO:0016020,GO:0032259	cytoplasm,S-adenosylmethionine-dependent methyltransferase activity,membrane,methylation	Cellular Component,Molecular Function,Cellular Component,Biological Process	0.991077	1.0136	-0.364615	-0.827774	1.28953	-0.713744	-0.15204	0.505393	-0.499762	-1.14312	0.104176	0.332236	-0.159079
414	TR444810|c1_g2_i2	protocadherin Fat 4-like					0.584111	1.07606	0.681971	-1.02662	0.0260419	-0.357465	-0.323082	0.435998	0.568241	-0.632532	-0.230511	-0.127361	-0.497644
415	TR444810|c1_g2_i3	protocadherin Fat 4-like		GO:0048513	animal organ development	Biological Process	1.06648	0.558182	0.0411221	-1.01929	0.192296	-0.662167	0.0849407	1.17383	0.22516	-1.07406	0.843003	-0.08157	-1.0653
416	TR445193|c1_g2_i1	GPI-anchored -like					0.657464	1.308	-0.0898175	-0.783722	0.0035927	-0.380056	-0.506827	0.24379	0.0402896	-0.740353	0.810924	-0.166547	-0.523508
417	TR445193|c1_g2_i2	GPI-anchored -like					1.09299	-0.0536208	-0.315378	-0.389353	2.2396	-0.383663	-0.380817	-0.025169	-0.380817	-0.358056	-0.173119	-0.377972	-0.383663
418	TR445240|c0_g1_i1	DNA polymerase alpha subunit B-like		GO:0006259,GO:0034645	DNA metabolic process,cellular macromolecule biosynthetic process	Biological Process,Biological Process	0.444203	1.65746	1.08583	0.0183963	-0.579484	-0.900297	0.55503	-0.324291	0.100058	-0.0865972	0.126306	-0.91488	-0.909047
419	TR445240|c0_g1_i4	DNA polymerase alpha subunit B-like		GO:0006259,GO:0034645	DNA metabolic process,cellular macromolecule biosynthetic process	Biological Process,Biological Process	0.486497	0.943614	0.00500094	1.42917	-0.504938	-0.732481	1.20163	-0.0437582	-0.171751	-0.827967	0.0436019	-0.876727	-0.4318
420	TR445265|c0_g1_i1	dolichyl-diphosphooligosaccharide-- glycosyltransferase subunit 2-like isoform X3					0.31389	1.44298	0.810008	0.0588372	0.183895	0.378887	0.120269	-0.264229	-0.185794	-0.676153	-0.447154	-0.524218	-0.883212
421	TR445273|c2_g2_i2	PREDICTED: uncharacterized protein LOC101854343					1.11826	1.04746	-0.596646	0.544001	0.158541	-0.0459889	0.300138	-0.517981	-0.683178	0.119208	0.363071	-0.777576	-0.683178
422	TR445273|c2_g2_i4	PREDICTED: uncharacterized protein LOC101854343					1.14952	0.0641452	0.239526	0.481089	0.467852	0.421525	0.76236	-0.600979	0.0773815	-0.289926	-0.624143	-0.266762	-1.34552
423	TR448910|c0_g1_i7	acetyl- carboxylase-like	EC:6.4.1,EC:6.4.1.2,EC:6.3.4.14	GO:0003989,GO:0004075,GO:0005524,GO:0006633,GO:0046872	acetyl-CoA carboxylase activity,biotin carboxylase activity,ATP binding,fatty acid biosynthetic process,metal ion binding	Molecular Function,Molecular Function,Molecular Function,Biological Process,Molecular Function	-0.0959471	0.942278	-0.910666	0.98013	0.776451	-0.885431	0.504277	-0.395158	0.588993	-0.81153	0.614228	-0.0797249	-1.32163
424	TR448914|c0_g4_i1	PREDICTED: glutaredoxin-1-like		GO:0005623,GO:0009055,GO:0015035,GO:0045454,GO:0055114	cell,electron carrier activity,protein disulfide oxidoreductase activity,cell redox homeostasis,oxidation-reduction process	Cellular Component,Molecular Function,Molecular Function,Biological Process,Biological Process	-0.21485	-0.0580091	-0.291013	-1.06328	1.56856	0.070201	-0.342308	0.938465	0.594524	-0.743835	0.519613	-0.0634744	-0.41782
425	TR448968|c2_g2_i3	Beta-1,4-N-acetylgalactosaminyltransferase bre-4	EC:2.4.1	GO:0006486,GO:0009636,GO:0033207,GO:0045747,GO:0075015	protein glycosylation,response to toxic substance,beta-14-N-acetylgalactosaminyltransferase activity,positive regulation of Notch signaling pathway,formation of infection structure on or near host	Biological Process,Biological Process,Molecular Function,Biological Process,Biological Process	1.05451	0.688465	0.227043	0.745176	-0.373579	-0.00495726	-0.0668239	0.0904205	-0.538557	0.0981538	-0.144157	-0.762824	-0.757668
426	TR449296|c0_g1_i3	PREDICTED: mucin-17-like					1.19925	0.282969	-0.410979	-0.505302	1.88646	-0.249283	-0.282969	-0.12801	-0.350343	-0.720898	0.417717	-0.633312	-0.565939
427	TR449296|c0_g1_i4	PREDICTED: mucin-17-like					1.12721	-0.22167	-0.104883	-0.852316	2.01479	-0.481519	-0.417287	-0.0581686	-0.256706	-0.814361	0.686345	-0.539913	-0.192473
428	TR449349|c2_g2_i10	transcription factor RFX3-like		GO:0003677,GO:0006355,GO:0007275,GO:0048522,GO:0048869	DNA binding,regulation of transcription DNA-templated,multicellular organism development,positive regulation of cellular process,cellular developmental process	Molecular Function,Biological Process,Biological Process,Biological Process,Biological Process	1.19983	0.919248	-0.523157	0.369949	-0.455976	0.0498534	-0.424362	0.194094	-0.127977	-0.384844	0.247443	-0.301856	-0.523157
429	TR450622|c1_g1_i13	tyrosine- phosphatase Lar-like	EC:3.1.3.16,EC:3.1,EC:3.1.3.41	GO:0004721,GO:0006470,GO:0016020	phosphoprotein phosphatase activity,protein dephosphorylation,membrane	Molecular Function,Biological Process,Cellular Component	1.76378	1.32297	-0.653557	-0.241187	0.114304	-0.447372	0.107194	-0.635782	-0.0634415	-0.781534	0.611992	-0.418933	-0.809973
430	TR450622|c1_g1_i2	tyrosine- phosphatase Lar-like	EC:3.1.3.16,EC:3.1,EC:3.1.3.41	GO:0004721,GO:0006470,GO:0016020	phosphoprotein phosphatase activity,protein dephosphorylation,membrane	Molecular Function,Biological Process,Cellular Component	-0.326841	1.40108	0.212667	-0.577949	0.0585216	0.617919	-0.727122	0.353138	-0.160265	-0.3343	-0.135403	0.227584	-0.0807063
431	TR450622|c1_g1_i3	tyrosine- phosphatase Lar-like	EC:3.1.3.16,EC:3.1,EC:3.1.3.41	GO:0004721,GO:0006470,GO:0016020	phosphoprotein phosphatase activity,protein dephosphorylation,membrane	Molecular Function,Biological Process,Cellular Component	-0.685144	0.171033	0.516138	-0.545521	0.147323	-0.471759	-0.0845031	-0.606112	1.00087	-0.347942	0.979791	-0.0792344	-0.490199
432	TR450622|c1_g1_i5	tyrosine- phosphatase Lar-like	EC:3.1.3.16,EC:3.1,EC:3.1.3.41	GO:0004721,GO:0006470,GO:0016020	phosphoprotein phosphatase activity,protein dephosphorylation,membrane	Molecular Function,Biological Process,Cellular Component	-0.427906	-0.427906	-0.236499	1.34261	0.289872	-0.427906	-0.427906	-0.427906	0.277909	-0.427906	0.576983	-0.427906	0.744465
433	TR450622|c1_g1_i8	tyrosine- phosphatase Lar-like	EC:3.1.3.16,EC:3.1,EC:3.1.3.41	GO:0004721,GO:0006470,GO:0016020	phosphoprotein phosphatase activity,protein dephosphorylation,membrane	Molecular Function,Biological Process,Cellular Component	0.534037	0.436639	-0.616626	-0.247417	1.47178	-0.535083	0.0583695	0.80698	-0.711759	-0.566794	1.41969	-0.668723	-0.834074
434	TR450628|c1_g1_i2	thymidine kinase mitochondrial-like isoform X1		GO:0005524,GO:0009165,GO:0016310,GO:0019206	ATP binding,nucleotide biosynthetic process,phosphorylation,nucleoside kinase activity	Molecular Function,Biological Process,Biological Process,Molecular Function	0.867152	0.814511	0.551306	-0.0959836	0.11653	-0.649689	-0.556105	-0.914844	0.455772	-0.193467	0.278353	-0.669186	-0.719877
435	TR450628|c1_g1_i3	thymidine kinase mitochondrial-like isoform X1		GO:0005524,GO:0009165,GO:0016310,GO:0019206	ATP binding,nucleotide biosynthetic process,phosphorylation,nucleoside kinase activity	Molecular Function,Biological Process,Biological Process,Molecular Function	-0.498599	0.161052	1.01764	0.28151	0.0941309	-0.534928	1.00235	-0.893434	-0.456535	-0.152521	0.335047	-0.492863	0.205029
436	TR450628|c1_g1_i4	thymidine kinase mitochondrial-like isoform X1		GO:0005524,GO:0009165,GO:0016310,GO:0019206	ATP binding,nucleotide biosynthetic process,phosphorylation,nucleoside kinase activity	Molecular Function,Biological Process,Biological Process,Molecular Function	1.48232	0.117983	-0.515861	0.346418	-0.197057	0.539709	-0.535944	-0.566067	-0.297468	-0.386582	0.0414195	-0.0389093	0.205843
437	TR450628|c1_g1_i5	thymidine kinase mitochondrial-like isoform X1		GO:0005524,GO:0009165,GO:0016310,GO:0019206	ATP binding,nucleotide biosynthetic process,phosphorylation,nucleoside kinase activity	Molecular Function,Biological Process,Biological Process,Molecular Function	-0.260517	-0.0850234	0.509193	0.0812341	-0.115812	-0.371356	-0.0480773	3.40638	-0.371356	-0.371356	-0.371356	-0.371356	-0.371356
438	TR450639|c4_g2_i1	selenium-dependent glutathione peroxidase		GO:0016491	oxidoreductase activity	Molecular Function	-0.676644	-0.323548	-0.233344	-0.99686	0.720585	-0.433908	-0.718815	1.14873	0.394365	-0.345277	0.563336	1.27567	0.235115
439	TR450639|c4_g2_i2	selenium-dependent glutathione peroxidase		GO:0016491	oxidoreductase activity	Molecular Function	-0.354928	-0.146649	-0.212413	-1.21128	0.354036	-0.596038	-0.329525	0.00820614	0.202597	-0.803285	1.38795	0.804017	0.566286
440	TR450644|c1_g1_i1	bifunctional purine biosynthesis PURH-like isoform X2	EC:3.5.4.10,EC:2.1.2.3	GO:0003937,GO:0004643,GO:0006164	IMP cyclohydrolase activity,phosphoribosylaminoimidazolecarboxamide formyltransferase activity,purine nucleotide biosynthetic process	Molecular Function,Molecular Function,Biological Process	0.566729	0.379187	-0.279293	1.23688	-0.173436	-0.104254	0.879299	-0.12926	-0.358477	-0.0867501	0.350014	-0.990285	-0.942774
441	TR450701|c0_g3_i1	actin-related 2 3 complex subunit 5-like		GO:0005885,GO:0034314	Arp2/3 protein complex,Arp2/3 complex-mediated actin nucleation	Cellular Component,Biological Process	0.723586	0.00429286	0.556552	-0.837466	1.59751	-0.468518	0.144974	0.752652	0.187992	-0.9049	-0.079418	-0.508436	-0.615012
442	TR450701|c0_g3_i2	actin-related 2 3 complex subunit 5-like		GO:0005885,GO:0034314	Arp2/3 protein complex,Arp2/3 complex-mediated actin nucleation	Cellular Component,Biological Process	-0.0665046	0.551038	-0.268786	-0.819225	1.68887	-0.0276043	0.184402	0.352646	0.200935	-0.789078	0.282626	-0.933981	-0.296016
443	TR453491|c0_g1_i3	interleukin-1-receptor-associated kinase	EC:2.7.11	GO:0000287,GO:0004674,GO:0005524,GO:0006468,GO:0007165	magnesium ion binding,protein serine/threonine kinase activity,ATP binding,protein phosphorylation,signal transduction	Molecular Function,Molecular Function,Molecular Function,Biological Process,Biological Process	1.11674	1.12803	-0.256984	-0.819695	0.502434	-0.479489	-0.54882	1.12077	-0.115097	-0.456916	0.747511	-0.606864	-0.982542
444	TR453495|c2_g1_i3	hypothetical protein					-0.408907	0.214324	0.324306	0.128782	0.275425	0.54427	-0.237824	1.47301	-0.470008	0.00658012	-0.152283	-0.702192	-0.127842
445	TR453495|c2_g1_i8	hypothetical protein					0.674937	0.155102	0.454401	-0.475001	-0.144197	0.0290817	0.107845	-0.916073	-0.506506	0.958484	0.0448343	-0.159949	-0.916073
446	TR453528|c5_g4_i5	(S)-coclaurine N-methyltransferase-like		GO:0005773,GO:0008757,GO:0012505,GO:0032259,GO:0044446	vacuole,S-adenosylmethionine-dependent methyltransferase activity,endomembrane system,methylation,intracellular organelle part	Cellular Component,Molecular Function,Cellular Component,Biological Process,Cellular Component	-0.252437	1.22093	0.094472	-0.65517	0.933831	-0.583395	0.0306727	-0.0660231	0.170234	0.0406414	0.0705473	-0.802705	0.170234
447	TR453529|c1_g2_i2	probable cation-transporting ATPase 13A1-like	EC:3.6.1,EC:3.6.1.3,EC:3.6.1.15	GO:0005524,GO:0005887,GO:0006812,GO:0006874,GO:0019829,GO:0043231,GO:0046872	ATP binding,integral component of plasma membrane,cation transport,cellular calcium ion homeostasis,cation-transporting ATPase activity,intracellular membrane-bounded organelle,metal ion binding	Molecular Function,Cellular Component,Biological Process,Biological Process,Molecular Function,Cellular Component,Molecular Function	1.45656	0.996893	0.255341	0.547751	0.472894	0.283413	0.379323	0.117909	-0.363398	-0.894414	-0.578612	-0.899093	-1.42777
448	TR454862|c0_g1_i1	thioredoxin domain-containing 16-like isoform X1					0.706934	1.41304	0.0995518	-0.484221	1.11042	-0.836202	-0.696698	-0.089316	-0.256722	-0.679528	0.827122	-0.312523	-0.986438
449	TR454866|c1_g1_i1	general vesicular transport factor p115-like		GO:0000139,GO:0006886,GO:0008565,GO:0048280	Golgi membrane,intracellular protein transport,protein transporter activity,vesicle fusion with Golgi apparatus	Cellular Component,Biological Process,Molecular Function,Biological Process	1.63247	1.06814	-0.0013651	0.95575	0.910793	-0.149251	-0.169363	0.206266	-0.424909	-1.15014	-0.586992	-0.617752	-1.16434
450	TR454866|c1_g1_i3	general vesicular transport factor p115-like		GO:0000139,GO:0005783,GO:0005795,GO:0006886,GO:0006888,GO:0008565,GO:0012507,GO:0045056,GO:0048211,GO:0048280	Golgi membrane,endoplasmic reticulum,Golgi stack,intracellular protein transport,ER to Golgi vesicle-mediated transport,protein transporter activity,ER to Golgi transport vesicle membrane,transcytosis,Golgi vesicle docking,vesicle fusion with Golgi apparatus	Cellular Component,Cellular Component,Cellular Component,Biological Process,Biological Process,Molecular Function,Cellular Component,Biological Process,Biological Process,Biological Process	0.939317	1.17464	0.328557	0.335358	0.0143351	0.249661	0.565243	-0.538613	-0.585543	-0.820869	0.147641	-1.03851	-1.08476
451	TR454866|c1_g2_i2	general vesicular transport factor p115-like					0.380423	1.71102	-0.383899	1.13321	-0.0300996	0.253517	0.605394	-0.843935	-0.207961	-0.530034	-0.0868229	-0.834801	-1.59816
452	TR454866|c1_g2_i3	general vesicular transport factor p115-like					0.988674	1.13043	-0.610451	0.767233	0.672221	-0.529996	-0.13692	-0.720022	-0.827294	-0.266413	0.528935	0.0822225	-0.990502
453	TR454874|c1_g3_i1	retinal dehydrogenase		GO:0016620,GO:0055114	oxidoreductase activity acting on the aldehyde or oxo group of donors NAD or NADP as acceptor,oxidation-reduction process	Molecular Function,Biological Process	1.71951	1.03925	0.202814	-1.123	0.856464	-0.539918	-0.472817	-0.0725289	-0.414972	-0.573468	0.0905944	0.347427	-0.713453
454	TR454883|c0_g5_i1	hypothetical protein LOTGIDRAFT_194080	EC:1.1.1,EC:1.3.99.5	GO:0003865,GO:0005737,GO:0008202,GO:0016021,GO:0055114	3-oxo-5-alpha-steroid 4-dehydrogenase activity,cytoplasm,steroid metabolic process,integral component of membrane,oxidation-reduction process	Molecular Function,Cellular Component,Biological Process,Cellular Component,Biological Process	1.07064	-0.022437	0.491614	0.793402	1.03166	0.419416	0.709652	-0.545874	0.126291	-0.74875	-0.906142	-1.08375	-1.22526
455	TR454899|c1_g1_i1	TNF receptor-associated factor 2-like					0.38374	-0.109857	0.442971	0.0349314	0.528528	-0.675847	0.989218	0.104035	0.146813	-0.583709	0.225789	-0.610035	-0.590291
456	TR454899|c1_g1_i15	TNF receptor-associated factor 2-like					0.657428	1.69848	0.141858	0.776406	-0.234905	-0.631497	-0.552179	-0.631497	-0.631497	0.508706	-0.155586	-0.334053	-0.611667
457	TR454899|c1_g1_i5	TNF receptor-associated factor 2-like					0.36583	1.08368	-0.770774	0.425651	0.455562	0.350875	-0.561399	0.350875	-0.606265	0.11159	-0.396891	0.261143	-0.606265
458	TR454901|c4_g3_i1	Beta-1,4-N-acetylgalactosaminyltransferase bre-4		GO:0016020,GO:0016740	membrane,transferase activity	Cellular Component,Molecular Function	0.699931	-0.0747604	-0.528307	1.36006	-0.0850896	0.485834	1.11686	0.187226	0.0567023	-0.701086	-0.62127	-0.608123	-1.06167
459	TR454901|c4_g3_i2	Beta-1,4-N-acetylgalactosaminyltransferase bre-4					0.509476	0.303192	-0.015443	0.701026	0.531578	0.599725	0.225836	-0.807426	0.323452	-0.223569	-0.658239	-1.15921	-0.492475
460	TR454943|c6_g5_i2	hypothetical protein					0.156609	0.623308	-0.260851	0.0345825	0.280777	1.13068	-0.226597	1.64234	-0.192344	-0.659043	-0.451383	-0.706141	-0.646198
461	TR46572|c0_g1_i1	kinase domain containing		GO:0016740	transferase activity	Molecular Function	-0.356505	-0.356505	-0.356505	-0.356505	-0.274146	-0.356505	-0.356505	-0.304095	-0.314078	-0.199274	0.454606	1.68749	1.10599
462	TR470895|c0_g1_i1	T-complex 1 subunit zeta-like		GO:0005488	binding	Molecular Function	-0.232758	-0.232758	-0.163542	-0.232758	-0.193473	-0.179443	-0.232758	-0.232758	-0.209374	-0.180378	0.248011	1.92135	-0.0793606
463	TR484546|c0_g1_i1	kinase domain containing	EC:2.7.11	GO:0000166,GO:0004674,GO:0006468	nucleotide binding,protein serine/threonine kinase activity,protein phosphorylation	Molecular Function,Molecular Function,Biological Process	-0.454361	-0.454361	-0.398151	-0.454361	-0.454361	-0.454361	-0.454361	-0.229522	-0.21547	-0.454361	1.40992	1.72376	0.964931
464	TR484691|c0_g1_i1	hypothetical protein					-0.425452	-0.425452	-0.425452	-0.348568	-0.425452	-0.127525	-0.425452	-0.230838	-0.266878	-0.0554455	1.32847	-0.108304	2.00121
465	TR489071|c0_g1_i1	DBH-like monooxygenase 1					-0.496812	0.395022	-0.151596	0.00621658	1.06414	-0.604036	0.313252	-0.158596	-0.608809	-0.750395	0.737374	-0.210776	0.343796
466	TR489097|c0_g1_i1	ribosome biogenesis		GO:0005730,GO:0006364,GO:0030684,GO:0042273	nucleolus,rRNA processing,preribosome,ribosomal large subunit biogenesis	Cellular Component,Biological Process,Cellular Component,Biological Process	-0.368842	-0.306686	-0.204571	-0.368842	-0.293366	-0.328885	-0.368842	-0.182372	-0.297806	-0.368842	1.48254	1.35823	0.310442
467	TR489606|c0_g1_i1	peptidyl-prolyl cis-trans isomerase		GO:0009987,GO:0016853	cellular process,isomerase activity	Biological Process,Molecular Function	-0.312023	-0.312023	-0.312023	-0.312023	-0.312023	-0.312023	-0.312023	-0.312023	-0.213887	-0.249115	0.21137	1.90233	0.845481
468	TR495455|c0_g1_i1	kinase domain containing					-0.388705	-0.388705	-0.388705	-0.388705	-0.344407	-0.388705	-0.388705	-0.251064	-0.388705	-0.388705	0.484603	1.16806	2.09833
469	TR51625|c0_g1_i1	hydroxysteroid dehydrogenase 2-like					-0.996845	-0.712984	-0.348447	-0.00781478	-0.500836	-0.237891	0.41947	0.815381	0.945359	-0.566572	1.16348	0.46429	0.249154
470	TR516984|c2_g1_i3	structural maintenance of chromosomes 2-like		GO:0000796,GO:0005524,GO:0005634,GO:0005829,GO:0007076	condensin complex,ATP binding,nucleus,cytosol,mitotic chromosome condensation	Cellular Component,Molecular Function,Cellular Component,Cellular Component,Biological Process	0.562071	1.46416	0.181905	0.684497	-0.929598	-0.607423	0.939015	-0.206316	-0.43667	-0.987589	0.349435	-0.349683	-0.662193
471	TR517649|c2_g1_i1	inverted formin-2-like					1.89072	0.924307	-0.439175	-0.000563888	-0.200932	-0.024999	-0.119074	-0.0903631	-0.139844	-0.638321	-0.257133	0.102064	-1.10137
472	TR517649|c2_g1_i2	inverted formin-2-like					0.424475	0.28927	-0.245495	0.762486	0.239829	1.30835	-0.868042	0.950663	-0.0063644	-0.402898	-0.173857	-0.468482	-1.22523
473	TR517649|c2_g1_i4	inverted formin-2-like					0.554879	0.95936	-0.3224	0.16558	-0.51217	0.39005	0.310889	0.298419	-0.0350345	0.27402	-0.0252749	-1.03051	-0.552293
474	TR517664|c0_g1_i3	arginine N-methyltransferase 10-like					0.32977	1.38368	0.288602	1.39741	-0.350882	0.000422241	0.104716	-0.20542	0.219987	-0.540257	-0.323436	-0.230121	-1.16053
475	TR517680|c1_g1_i4	carboxypeptidase B		GO:0016787	hydrolase activity	Molecular Function	-0.0444683	0.752827	0.52392	-0.166681	-0.124004	0.16892	-0.655534	0.138851	-0.352911	-0.663294	0.230996	0.87504	-0.139523
476	TR517726|c1_g1_i2	glyoxylate reductase hydroxypyruvate reductase-like					1.07825	1.37602	1.40877	-0.0898036	0.127311	0.488765	0.126098	-0.73296	-0.928545	-0.398495	-0.842427	-0.80422	-0.740541
477	TR517726|c1_g2_i1	glyoxylate reductase hydroxypyruvate reductase-like					0.516871	0.158788	1.06453	1.32509	0.322617	0.357723	0.842969	-0.600676	-0.374046	-0.39823	-1.1027	-0.650995	-0.948228
478	TR517737|c2_g1_i1	RNA 3 -terminal phosphate cyclase	EC:6.5.1.4	GO:0000166,GO:0003723,GO:0003963,GO:0005634	nucleotide binding,RNA binding,RNA-3'-phosphate cyclase activity,nucleus	Molecular Function,Molecular Function,Molecular Function,Cellular Component	0.1537	-0.02726	0.364819	0.666419	-0.351479	-0.743559	-0.13282	-0.916978	-0.457039	0.508079	0.771979	1.08112	-0.916978
479	TR517737|c2_g1_i10	RNA 3 -terminal phosphate cyclase	EC:6.5.1.4	GO:0000166,GO:0003723,GO:0003963,GO:0005634	nucleotide binding,RNA binding,RNA-3'-phosphate cyclase activity,nucleus	Molecular Function,Molecular Function,Molecular Function,Cellular Component	-0.385869	0.137002	-0.409636	-0.999352	0.725233	-0.636907	-0.344277	0.266235	1.01044	-0.497277	0.824757	0.21573	0.50836
480	TR517737|c2_g1_i7	RNA 3 -terminal phosphate cyclase	EC:6.5.1.4	GO:0000166,GO:0003723,GO:0003963,GO:0005634	nucleotide binding,RNA binding,RNA-3'-phosphate cyclase activity,nucleus	Molecular Function,Molecular Function,Molecular Function,Cellular Component	-0.508742	0.115505	-0.198306	0.419193	1.85327	-0.242172	0.294344	-0.20168	-0.326529	-0.849547	0.0547677	-0.120696	-0.0835791
481	TR517785|c1_g1_i13	transcription initiation factor TFIID subunit 5-like isoform X1					0.0193538	-0.0300832	0.521669	0.451045	-0.456478	-0.18634	0.612598	-1.02456	-0.204878	-0.526219	0.644379	0.700878	-0.502383
482	TR517786|c4_g5_i5	D-tyrosyl-tRNA(Tyr) deacylase 1-like	EC:3.1.1.1	GO:0002161,GO:0005737,GO:0006399,GO:0006450,GO:0019478,GO:0051500	aminoacyl-tRNA editing activity,cytoplasm,tRNA metabolic process,regulation of translational fidelity,D-amino acid catabolic process,D-tyrosyl-tRNA(Tyr) deacylase activity	Molecular Function,Cellular Component,Biological Process,Biological Process,Biological Process,Molecular Function	1.35697	-0.0217257	0.123676	-0.160851	-0.339726	0.7398	1.085	-0.0735053	-0.217337	-0.636804	-0.183864	-0.325081	-0.674462
483	TR517786|c4_g5_i6	D-tyrosyl-tRNA(Tyr) deacylase 1-like					-0.366836	-0.0386518	1.08867	0.256157	0.133784	-0.995391	-0.513313	1.58558	0.000285253	-0.079443	-0.149901	-0.491063	-0.114672
484	TR517786|c4_g5_i7	D-tyrosyl-tRNA(Tyr) deacylase 1-like	EC:3.1,EC:3.1.1.1	GO:0002161,GO:0004519,GO:0005488,GO:0005737,GO:0006399,GO:0051500	aminoacyl-tRNA editing activity,endonuclease activity,binding,cytoplasm,tRNA metabolic process,D-tyrosyl-tRNA(Tyr) deacylase activity	Molecular Function,Molecular Function,Molecular Function,Cellular Component,Biological Process,Molecular Function	0.314964	0.955262	-0.556178	-0.160204	0.726103	0.616578	-0.134929	-1.04314	-0.0051846	-0.567972	-0.522478	0.495259	-0.514053
485	TR517793|c2_g4_i1	cytochrome P450 4V2-like		GO:0016020,GO:0016491,GO:0046872	membrane,oxidoreductase activity,metal ion binding	Cellular Component,Molecular Function,Molecular Function	-0.269982	-0.337694	-0.459012	-0.854002	1.69368	0.153221	0.00651082	1.42706	0.288646	-0.746791	0.0770447	0.215291	-0.43362
486	TR517793|c2_g4_i2	cytochrome P450 4V2-like		GO:0016020,GO:0016491,GO:0046872	membrane,oxidoreductase activity,metal ion binding	Cellular Component,Molecular Function,Molecular Function	0.0831284	-0.231683	-0.0972899	-1.17612	0.276434	-0.498629	-0.68457	0.952082	1.28346	-0.371599	1.29083	-0.158043	0.0113293
487	TR517818|c0_g2_i4	peptidyl-prolyl cis-trans isomerase B-like	EC:5.2.1.8	GO:0000413,GO:0003755,GO:0006457	protein peptidyl-prolyl isomerization,peptidyl-prolyl cis-trans isomerase activity,protein folding	Biological Process,Molecular Function,Biological Process	-0.974455	-0.392838	0.226609	1.54589	0.154104	0.61593	-0.640301	1.32995	-0.124884	-0.148527	0.0153983	-0.337671	-0.495291
488	TR517818|c0_g2_i7	peptidyl-prolyl cis-trans isomerase B-like	EC:5.2.1.8	GO:0000413,GO:0003755,GO:0006457	protein peptidyl-prolyl isomerization,peptidyl-prolyl cis-trans isomerase activity,protein folding	Biological Process,Molecular Function,Biological Process	1.12693	-0.0186173	0.644322	0.604204	0.696178	0.983438	1.07222	-0.524671	-0.616062	-0.667091	-0.890727	-0.89324	-1.65566
489	TR517921|c4_g2_i1	Forkhead box partial		GO:0003700,GO:0005634,GO:0006355,GO:0043565	transcription factor activity sequence-specific DNA binding,nucleus,regulation of transcription DNA-templated,sequence-specific DNA binding	Molecular Function,Cellular Component,Biological Process,Molecular Function	0.365512	-0.268802	0.673173	-0.477708	-0.394145	0.019868	-0.409338	-0.606849	0.228774	-0.287793	0.270555	-0.0447029	1.03021
490	TR518113|c0_g1_i1	neurofilament heavy polypeptide-like		GO:0016020	membrane	Cellular Component	-0.281417	-0.281417	-0.281417	-0.281417	2.25717	-0.281417	-0.281417	-0.281417	-0.281417	-0.281417	-0.281417	-0.281417	0.83841
491	TR518113|c0_g1_i3	neurofilament heavy polypeptide-like		GO:0016020	membrane	Cellular Component	-0.15004	0.0439072	0.161749	-0.141447	0.846702	-0.0604315	0.143336	0.294934	-0.471649	-0.301024	0.604881	-0.211416	-0.707332
492	TR518113|c0_g1_i4	neurofilament heavy polypeptide-like		GO:0016020	membrane	Cellular Component	-0.490697	-0.325804	-0.620541	-0.531323	0.841992	0.0406259	0.181622	0.112319	1.31516	-0.834822	0.203129	0.0493883	0.1633
493	TR518113|c0_g1_i6	neurofilament heavy polypeptide-like		GO:0016020	membrane	Cellular Component	0.0584657	0.992885	0.638193	-0.71053	-0.111429	-0.0428748	-0.500398	1.50406	-0.783555	-0.238104	1.25518	-0.339445	-0.5615
494	TR518113|c0_g1_i7	neurofilament heavy polypeptide-like		GO:0016020	membrane	Cellular Component	0.996664	-0.348024	-0.334017	-0.712211	1.17876	-0.614161	0.0581836	-0.0188558	-0.684196	-0.446075	0.22627	0.22627	-0.334017
495	TR518113|c0_g1_i9	neurofilament heavy polypeptide-like		GO:0016020	membrane	Cellular Component	0.33518	0.157119	0.803142	-0.914189	0.583877	-0.213718	-0.0356575	0.124744	-0.443284	-0.508034	0.163006	0.323407	0.039393
496	TR518195|c2_g6_i1	NAD-dependent deacetylase sirtuin-6-like					0.299265	0.782667	-0.0911741	-0.342171	1.13127	-0.504854	-0.565279	0.280673	-0.0772298	-0.467669	0.424764	-0.328227	-0.309634
497	TR518199|c2_g1_i4	kinesin KIF11-B-like isoform X1					0.638213	0.527759	0.326513	0.331139	-0.391727	0.279671	1.49524	-0.410232	-0.51259	-0.466327	-0.562323	-0.226335	-0.731763
498	TR518227|c1_g4_i1	ADAM family mig-17	EC:3.4.24	GO:0004222,GO:0006508	metalloendopeptidase activity,proteolysis	Molecular Function,Biological Process	-0.0241681	-0.129531	-0.450698	-0.356125	2.37506	-0.496397	-0.237433	-0.102873	-0.0895439	-0.544001	0.616261	-0.102238	-0.451332
499	TR518227|c1_g4_i2	ADAM family mig-17					0.795992	0.0286839	-0.240742	-0.0088135	1.87856	-0.301849	-0.907363	-0.0938771	-0.358789	-0.589329	0.368938	0.102984	-0.735152
500	TR518227|c1_g4_i7	ADAM family mig-17					0.111654	-0.269906	0.642691	-0.0181551	1.31534	-0.450852	0.060517	0.125421	-0.537391	-0.726204	0.992781	-0.0732256	-0.741938
501	TR518356|c5_g1_i2	RNA 3 -terminal phosphate cyclase	EC:6.5.1.4	GO:0003723,GO:0003963,GO:0005634	RNA binding,RNA-3'-phosphate cyclase activity,nucleus	Molecular Function,Molecular Function,Cellular Component	0.0021548	-0.775311	-0.620015	-0.775311	0.916242	-0.792512	-0.654416	2.19228	0.42922	-0.398373	0.208562	0.644965	0.552573
502	TR518509|c0_g1_i1	threonylcarbamoyladenosine tRNA methylthiotransferase-like		GO:0009451,GO:0016020,GO:0016740,GO:0051539	RNA modification,membrane,transferase activity,4 iron 4 sulfur cluster binding	Biological Process,Cellular Component,Molecular Function,Molecular Function	0.0822844	0.532937	-0.0166276	2.01565	-0.216864	-0.557025	0.540175	-0.575842	0.114129	0.158519	-0.785246	0.0311397	-0.467763
503	TR518533|c2_g1_i1	FMRFamide receptor-like					0.853527	0.407395	-0.19	-0.599752	2.18043	-0.475294	-0.567201	0.432287	-0.312542	-0.592093	0.173798	-0.548054	-0.68017
504	TR518771|c0_g1_i1	SH3 domain-binding glutamic acid-rich 3		GO:0032956,GO:0043227,GO:0044464,GO:0065008	regulation of actin cytoskeleton organization,membrane-bounded organelle,cell part,regulation of biological quality	Biological Process,Cellular Component,Cellular Component,Biological Process	1.33889	0.226969	-0.207627	-0.735246	1.91157	0.0176656	-0.727979	0.157928	-0.323906	-0.563733	0.487145	-0.650943	-0.616059
505	TR518771|c0_g1_i2	SH3 domain-binding glutamic acid-rich 3		GO:0032956,GO:0043227,GO:0044464,GO:0065008	regulation of actin cytoskeleton organization,membrane-bounded organelle,cell part,regulation of biological quality	Biological Process,Cellular Component,Cellular Component,Biological Process	1.26049	0.537717	0.663158	-0.624101	0.875212	-0.776422	-0.271673	-0.0252719	0.348063	-0.774929	0.258463	-0.645008	-0.695781
506	TR518858|c2_g2_i2	hypothetical protein					-0.632803	-0.187481	-0.2984	-0.127355	-0.614717	-0.493914	0.0875485	-0.301298	-0.186814	0.255899	-0.148696	0.264829	2.62504
507	TR518981|c0_g2_i1	Y-box factor homolog		GO:0003677,GO:0003723,GO:0005634,GO:0006355	DNA binding,RNA binding,nucleus,regulation of transcription DNA-templated	Molecular Function,Molecular Function,Cellular Component,Biological Process	0.736527	0.230749	0.69091	1.73742	-0.544092	0.676968	0.190963	-0.244206	-0.337839	0.295011	-1.14078	-0.737837	-1.24579
508	TR519154|c0_g1_i1	arginine N-methyltransferase 1					-0.448059	-0.448059	-0.31469	-0.409097	-0.283221	-0.431575	-0.428578	-0.317687	-0.382124	-0.389616	1.50602	1.35167	1.00251
509	TR519243|c1_g1_i3	G- coupled receptor 64-like					-0.251791	-0.468752	-0.478185	0.672652	0.23873	0.23873	-0.166893	1.07828	0.380226	-0.544217	-0.629115	0.436825	0.050068
510	TR519243|c1_g1_i7	G- coupled receptor 64-like					0.221304	0.86914	-0.830559	-0.273281	-1.02561	-0.419566	0.590501	1.23834	-0.712138	-0.342941	0.597467	0.618365	0.325794
511	TR519434|c2_g1_i1	PREDICTED: girdin-like					0.949779	0.611942	-1.1763	-0.142452	0.15865	1.22989	-0.181811	0.344952	-0.454705	-0.393698	-0.324162	0.3174	-0.653471
512	TR519434|c2_g1_i2	PREDICTED: girdin-like					1.04442	1.16171	-0.911316	0.41697	-0.331816	0.128086	0.0986204	0.635655	-0.0810651	-0.260173	0.309505	-0.846029	-1.08002
513	TR519467|c0_g2_i10	steroid 17-alpha-hydroxylase 17,20 lyase-like					0.0837927	-0.517504	-0.517504	-0.517504	1.0511	-0.229927	0.162223	-0.216856	0.502086	-0.0207806	0.624088	-0.517504	-0.517504
514	TR519467|c0_g2_i4	steroid 17-alpha-hydroxylase 17,20 lyase-like					-0.657168	-0.636761	-0.793851	-0.921992	0.209917	0.157712	-0.288882	0.447926	1.24264	-0.661914	1.7272	0.135406	0.292497
515	TR519467|c0_g2_i5	steroid 17-alpha-hydroxylase 17,20 lyase-like					-0.369826	-0.234172	-0.517449	-0.517449	0.587732	-0.517449	-0.0346808	0.936841	0.878989	-0.517449	0.906917	-0.517449	-0.517449
516	TR519570|c1_g3_i1	endonuclease III 1	EC:3.1,EC:4.2.99.18,EC:3.2.2	GO:0003906,GO:0006284,GO:0019104,GO:0043231,GO:0051536	DNA-(apurinic or apyrimidinic site) lyase activity,base-excision repair,DNA N-glycosylase activity,intracellular membrane-bounded organelle,iron-sulfur cluster binding	Molecular Function,Biological Process,Molecular Function,Cellular Component,Molecular Function	-0.200214	-0.307946	-0.0862495	-0.128986	-0.262835	-0.126315	1.93899	-0.119044	-0.13047	-0.213569	-0.0788299	-0.138186	-0.0725975
517	TR519645|c3_g2_i7	cartilage matrix -like					1.38102	0.288907	-0.0412563	-0.155039	0.256328	-0.715683	-0.617947	0.0990264	0.465415	-0.245481	-0.551331	-0.456513	0.611776
518	TR519650|c0_g1_i1	PREDICTED: uncharacterized protein LOC101862831 isoform X1					-0.596456	0.159147	0.0312144	-1.11019	1.26257	-0.544483	0.227111	0.270089	0.277085	-0.736382	0.688869	0.307069	-0.350585
519	TR519650|c0_g1_i8	PREDICTED: uncharacterized protein LOC101862831 isoform X1					0.278629	-0.12876	-0.439051	-1.0533	0.766229	-0.166755	-0.728234	0.618471	0.354618	3.42319e-16	1.19473	0.135093	-0.329288
520	TR519663|c0_g1_i5	FMRFamide receptor-like					1.23567	-0.592443	-0.22005	-0.592443	0.177733	0.19466	0.651687	-0.249672	0.567052	-0.355466	-0.592443	0.0592443	-0.592443
521	TR519698|c1_g5_i10	elongator complex 4-like		GO:0006355,GO:0016573,GO:0043234,GO:0044451	regulation of transcription DNA-templated,histone acetylation,protein complex,nucleoplasm part	Biological Process,Biological Process,Cellular Component,Cellular Component	-0.25011	-0.65654	-0.328493	0.359534	-0.261723	1.54689	0.118579	-0.276238	-0.305269	0.182447	0.298569	0.205671	-0.279141
522	TR519698|c1_g5_i7	elongator complex 4-like		GO:0006355,GO:0016573,GO:0043234,GO:0044451	regulation of transcription DNA-templated,histone acetylation,protein complex,nucleoplasm part	Biological Process,Biological Process,Cellular Component,Cellular Component	0.752405	0.275655	-0.201095	-0.564182	0.0451734	0.329329	-0.216881	-0.35738	0.926056	0.411418	-0.273712	-0.576811	-0.516823
523	TR519698|c1_g5_i9	elongator complex 4-like		GO:0006355,GO:0016573,GO:0043234,GO:0044451	regulation of transcription DNA-templated,histone acetylation,protein complex,nucleoplasm part	Biological Process,Biological Process,Cellular Component,Cellular Component	0.727622	1.21025	-0.136987	0.497919	0.105619	-0.438955	-0.389918	0.771497	-0.193768	-0.753828	-0.00536038	-0.415727	-0.753828
524	TR519715|c3_g1_i3	Retrovirus-related Pol poly from transposon 412					-0.270397	-0.454563	-0.494599	0.490288	-0.590686	0.530324	0.0418839	0.730504	0.666446	0.490288	0.0258695	-0.622715	-0.198332
525	TR519721|c4_g1_i1	peptidyl-prolyl cis-trans isomerase B-like		GO:0009987,GO:0016853	cellular process,isomerase activity	Biological Process,Molecular Function	0.758857	1.56473	0.577877	-0.854032	0.946667	-0.377108	0.0246911	0.136239	-0.230275	-0.85517	-0.795981	0.164695	-0.869967
526	TR519839|c0_g1_i1	ADP-dependent glucokinase-like		GO:0008152,GO:0016020,GO:0016772	metabolic process,membrane,transferase activity transferring phosphorus-containing groups	Biological Process,Cellular Component,Molecular Function	2.04495	0.17605	-0.498552	0.355944	0.188543	0.253504	-0.358635	0.270994	-0.368629	-0.556018	0.163557	-0.363632	-0.913307
527	TR519839|c0_g1_i10	ADP-dependent glucokinase-like		GO:0008152,GO:0016020,GO:0016772	metabolic process,membrane,transferase activity transferring phosphorus-containing groups	Biological Process,Cellular Component,Molecular Function	0.137469	0.512562	0.255299	-0.459538	-0.459538	-0.221914	1.575	-0.459538	0.0412406	0.457575	-0.459538	-0.459538	-0.459538
528	TR519839|c0_g1_i2	ADP-dependent glucokinase-like		GO:0008152,GO:0016020,GO:0016772	metabolic process,membrane,transferase activity transferring phosphorus-containing groups	Biological Process,Cellular Component,Molecular Function	0.63056	1.05745	0.637962	-0.460107	-0.00113888	-0.423094	0.31471	-0.0147105	0.159253	-0.941284	-0.0085416	-0.0110092	-0.63037
529	TR519839|c0_g1_i8	ADP-dependent glucokinase-like		GO:0008152,GO:0016020,GO:0016772	metabolic process,membrane,transferase activity transferring phosphorus-containing groups	Biological Process,Cellular Component,Molecular Function	0.617872	1.08516	-0.194354	1.35934	1.20604	0.0208641	-0.732398	0.25893	-0.223836	-1.13925	-0.439053	-0.758932	-1.00658
530	TR519917|c2_g1_i1	cell division control 45 homolog					-0.122194	0.391821	0.610552	0.0227143	-0.562389	-0.854941	0.170357	-0.349127	0.903103	1.21479	-0.986179	-0.652615	0.0664603
531	TR519917|c2_g1_i4	cell division control 45 homolog		GO:0009987	cellular process	Biological Process	-0.394979	-0.370033	-0.87727	-0.320141	-0.386664	-0.727594	0.503079	-0.721357	0.17878	1.25978	0.648598	0.819063	0.440714
532	TR519917|c2_g1_i6	cell division control 45 homolog		GO:0009987	cellular process	Biological Process	1.03925	0.377523	-1.12657	0.797757	0.472598	0.329985	0.314773	0.293856	-0.799512	-1.15319	0.21019	0.117016	-0.674012
533	TR519917|c2_g1_i7	cell division control 45 homolog		GO:0009987	cellular process	Biological Process	-0.639293	-0.628567	1.7508	-0.39796	-0.544547	-0.272824	-0.2907	-0.781412	0.544135	0.381458	0.329616	-0.337179	0.957083
534	TR519968|c1_g1_i2	mRNA turnover 4 homolog		GO:0000027,GO:0000956,GO:0002181,GO:0003735,GO:0005730,GO:0006364,GO:0022625,GO:0030687,GO:0070180	ribosomal large subunit assembly,nuclear-transcribed mRNA catabolic process,cytoplasmic translation,structural constituent of ribosome,nucleolus,rRNA processing,cytosolic large ribosomal subunit,preribosome large subunit precursor,large ribosomal subunit rRNA binding	Biological Process,Biological Process,Biological Process,Molecular Function,Cellular Component,Biological Process,Cellular Component,Cellular Component,Molecular Function	0.773397	-0.0101504	-0.245682	-0.191104	0.301001	-0.113787	-0.807949	0.309763	-0.00457143	-0.302321	1.55816	-0.636273	-0.434943
535	TR519968|c1_g1_i4	mRNA turnover 4 homolog		GO:0000027,GO:0000956,GO:0002181,GO:0003735,GO:0005730,GO:0006364,GO:0022625,GO:0030687,GO:0070180	ribosomal large subunit assembly,nuclear-transcribed mRNA catabolic process,cytoplasmic translation,structural constituent of ribosome,nucleolus,rRNA processing,cytosolic large ribosomal subunit,preribosome large subunit precursor,large ribosomal subunit rRNA binding	Biological Process,Biological Process,Biological Process,Molecular Function,Cellular Component,Biological Process,Cellular Component,Cellular Component,Molecular Function	-1.06762	-0.0148626	0.155767	0.749249	-0.952414	-0.551312	0.596937	-0.845738	0.0166198	0.930807	-1.13683	0.486306	1.19968
536	TR520025|c2_g2_i1	PREDICTED: aminomethyltransferase, mitochondrial-like		GO:0008152,GO:0008168	metabolic process,methyltransferase activity	Biological Process,Molecular Function	0.688745	-0.188185	-0.300612	-0.786297	-0.0892497	0.0456626	0.549335	0.488625	-0.0532731	-0.404045	0.113119	-0.372566	-0.0667643
537	TR520025|c2_g2_i10	PREDICTED: aminomethyltransferase, mitochondrial-like		GO:0008152,GO:0016740	metabolic process,transferase activity	Biological Process,Molecular Function	-0.558187	0.934762	0.278559	-0.151966	0.103224	-0.358548	0.646589	0.1093	0.94865	-0.763033	0.0876006	-0.308205	-0.67797
538	TR520025|c2_g2_i3	PREDICTED: aminomethyltransferase, mitochondrial-like		GO:0008152,GO:0016740	metabolic process,transferase activity	Biological Process,Molecular Function	0.543935	0.0498061	0.300743	-0.932255	0.263567	0.0745899	0.133452	-0.382363	-0.0865053	-0.0555254	0.198509	0.200058	-0.00595766
539	TR520025|c2_g2_i6	PREDICTED: aminomethyltransferase, mitochondrial-like		GO:0008152,GO:0016740	metabolic process,transferase activity	Biological Process,Molecular Function	1.82801	-0.67063	0.0730121	-0.697671	0.270415	0.400215	0.378581	0.561112	-0.732825	-0.370469	-0.11087	-0.754458	-0.24067
540	TR520025|c2_g2_i7	PREDICTED: aminomethyltransferase, mitochondrial-like		GO:0008152,GO:0016740	metabolic process,transferase activity	Biological Process,Molecular Function	-0.181952	1.03201	0.818933	-0.967802	0.875624	-0.701942	-0.224958	-0.0998478	0.18947	-0.920886	0.98314	-0.193681	-0.363753
541	TR520079|c0_g2_i1	galactose-3-O-sulfotransferase 3-like					0.677536	0.332866	-0.0180947	-0.806812	2.07635	-0.443272	-0.211815	0.107069	0.200784	-0.694857	0.213363	-0.562775	-0.891093
542	TR520079|c0_g2_i3	galactose-3-O-sulfotransferase 3-like					0.838607	0.122648	-0.404901	-0.619218	1.76182	-0.440228	-0.0375009	0.772663	-0.466134	-0.652189	0.117938	-0.371929	-0.678096
543	TR520094|c0_g5_i4	tRNA-dihydrouridine(20) synthase [NAD(P)+]-like isoform X1					0.84922	0.145312	0.0615137	1.07907	0.269813	-0.376633	0.439804	-0.734573	0.140524	-0.786049	-0.558596	0.497266	-0.314383
544	TR520094|c0_g5_i5	tRNA-dihydrouridine(20) synthase [NAD(P)+]-like isoform X1		GO:0003824,GO:0008152	catalytic activity,metabolic process	Molecular Function,Biological Process	-0.0538041	0.563361	-0.157694	1.49528	-1.08241	-0.190609	-0.214267	-0.70697	0.510902	0.82977	-0.318156	-0.592795	0.499587
545	TR520401|c5_g1_i1	balbiani ring 3-like					0.762739	-0.384281	0.355168	0.320234	-0.553131	0.914122	0.0698692	-0.14265	0.372636	-0.0291122	-0.529841	0.302767	-1.12955
546	TR520401|c5_g1_i11	balbiani ring 3-like					0.195324	0.0557339	1.45828	0.381445	0.168736	1.13257	0.295032	-0.363037	-0.130387	-0.841633	-0.702042	-0.648865	-0.841633
547	TR520401|c5_g1_i15	balbiani ring 3-like					-0.357813	1.19864	-0.878113	0.98963	-0.348919	-0.411177	1.7056	-0.131016	-0.504564	-0.0287345	-0.415624	-0.566822	-0.357813
548	TR520634|c3_g1_i1	ribosome biogenesis regulatory homolog		GO:0000055,GO:0000447,GO:0005730,GO:0030687,GO:0042273,GO:0044763	ribosomal large subunit export from nucleus,endonucleolytic cleavage in ITS1 to separate SSU-rRNA from 5.8S rRNA and LSU-rRNA from tricistronic rRNA transcript (SSU-rRNA 5.8S rRNA LSU-rRNA),nucleolus,preribosome large subunit precursor,ribosomal large subunit biogenesis,single-organism cellular process	Biological Process,Biological Process,Cellular Component,Cellular Component,Biological Process,Biological Process	-0.508251	0.184949	-0.476776	0.0339797	-0.163041	-0.648048	0.129314	-0.61541	0.623849	-0.513015	0.799716	1.12587	0.604113
549	TR520634|c3_g1_i2	ribosome biogenesis regulatory homolog		GO:0000055,GO:0000447,GO:0005730,GO:0030687,GO:0042273,GO:0044763	ribosomal large subunit export from nucleus,endonucleolytic cleavage in ITS1 to separate SSU-rRNA from 5.8S rRNA and LSU-rRNA from tricistronic rRNA transcript (SSU-rRNA 5.8S rRNA LSU-rRNA),nucleolus,preribosome large subunit precursor,ribosomal large subunit biogenesis,single-organism cellular process	Biological Process,Biological Process,Cellular Component,Cellular Component,Biological Process,Biological Process	0.437959	-0.642287	-0.642287	-0.642287	1.08975	0.2564	-0.642287	-0.642287	0.480329	0.114242	1.20874	0.0186113	-0.394599
550	TR520634|c3_g1_i3	ribosome biogenesis regulatory homolog		GO:0000055,GO:0000447,GO:0005730,GO:0030687,GO:0042273,GO:0044763	ribosomal large subunit export from nucleus,endonucleolytic cleavage in ITS1 to separate SSU-rRNA from 5.8S rRNA and LSU-rRNA from tricistronic rRNA transcript (SSU-rRNA 5.8S rRNA LSU-rRNA),nucleolus,preribosome large subunit precursor,ribosomal large subunit biogenesis,single-organism cellular process	Biological Process,Biological Process,Cellular Component,Cellular Component,Biological Process,Biological Process	0.0417233	-0.0561121	-0.866012	-0.179473	-0.580236	-0.264989	-0.372245	-0.0039735	-0.243328	0.873445	0.304067	-0.53458	0.544187
551	TR520634|c3_g3_i1	ribosome biogenesis regulatory homolog		GO:0005634,GO:0042254	nucleus,ribosome biogenesis	Cellular Component,Biological Process	0.220458	0.194937	-0.516921	-0.301961	-0.0405342	-0.447856	-0.14292	-0.0865077	-0.199107	-0.469119	0.319069	-0.190288	-0.230641
552	TR520663|c1_g1_i1	ADAM family mig-17					0.171133	-0.482883	-0.467471	2.1171	-0.477523	0.188555	-0.66381	0.25523	0.333967	-0.140463	-0.174638	-0.0761335	-0.177988
553	TR520702|c0_g2_i1	tektin-3-like isoform X2					0.79178	0.43918	-0.800705	0.777751	-0.556777	0.733698	-0.339259	0.963264	-0.318953	0.100088	0.195224	-0.180979	-1.13303
554	TR520719|c1_g2_i2	hypothetical protein LOTGIDRAFT_220933	EC:1.1.1.42,EC:1.1.1	GO:0000287,GO:0004450,GO:0006099,GO:0006102,GO:0051287	magnesium ion binding,isocitrate dehydrogenase (NADP+) activity,tricarboxylic acid cycle,isocitrate metabolic process,NAD binding	Molecular Function,Molecular Function,Biological Process,Biological Process,Molecular Function	0.225539	0.486332	0.405714	1.62393	-1.40417	-0.608786	0.0442974	0.421017	-0.72448	-0.563443	0.674442	0.15619	-0.025452
555	TR520719|c1_g2_i3	hypothetical protein LOTGIDRAFT_220933	EC:1.1.1.42,EC:1.1.1	GO:0000287,GO:0004450,GO:0006099,GO:0006102,GO:0051287	magnesium ion binding,isocitrate dehydrogenase (NADP+) activity,tricarboxylic acid cycle,isocitrate metabolic process,NAD binding	Molecular Function,Molecular Function,Biological Process,Biological Process,Molecular Function	-0.664028	-1.01803	-0.152908	0.383818	-0.282179	1.29991	-0.282428	0.203087	0.968027	0.803205	0.205572	-0.946934	-0.131777
556	TR520788|c0_g2_i3	phosphoglycolate phosphatase-like isoform X1	EC:3.1,EC:3.1.3.41	GO:0008152,GO:0016791	metabolic process,phosphatase activity	Biological Process,Molecular Function	-1.0515	-0.115739	0.352536	0.900953	-1.00751	1.52558	-0.518016	0.839275	-0.0206699	0.010758	-0.578515	0.536389	-0.65237
557	TR520788|c0_g2_i4	phosphoglycolate phosphatase-like isoform X1	EC:3.1,EC:3.1.3.41	GO:0008152,GO:0016791	metabolic process,phosphatase activity	Biological Process,Molecular Function	0.336769	0.151457	-0.0963978	0.531346	-0.0639683	0.169988	0.943665	-1.23838	0.234847	-0.694029	0.58694	-0.51335	-0.469338
558	TR520986|c1_g1_i2	carbonyl reductase [NADPH] 1-like					-0.568623	-0.621798	-0.526217	-1.48473	1.66206	-0.486503	-0.132447	1.36287	0.216224	-0.812961	0.845581	0.738557	0.41883
559	TR520986|c1_g1_i3	carbonyl reductase [NADPH] 1-like					-0.750639	-0.897912	-0.180671	-1.19246	-0.163457	-0.142418	0.199945	1.14575	1.59426	0.242023	0.108138	-0.410188	1.24425
560	TR520986|c1_g1_i4	carbonyl reductase [NADPH] 1-like					-0.81986	-0.257617	0.255736	0.60612	-0.143538	1.08416	-0.279346	-0.385276	0.21771	-0.472193	1.08145	-0.208726	-0.754673
561	TR521022|c5_g1_i2	mannosyl-oligosaccharide glucosidase-like					-0.763812	-0.150654	-0.38872	-0.362422	0.794688	-0.408098	-0.356886	1.44383	0.153848	-0.554812	0.641053	0.326861	0.232742
562	TR521076|c1_g2_i2	collagen alpha-6(VI) chain-like isoform X2		GO:0031012,GO:0044699	extracellular matrix,single-organism process	Cellular Component,Biological Process	1.52101	1.76877	-0.387787	-0.4965	0.577986	-0.0717621	-0.4965	0.197492	-0.4965	-0.4965	-0.395372	-0.4965	-0.4965
563	TR521076|c1_g2_i6	collagen alpha-6(VI) chain-like isoform X2					1.36033	1.02455	-0.499955	0.163881	-0.125583	-0.361013	0.322121	0.0114301	-0.0445328	-0.673633	0.607725	-0.993973	-0.974675
564	TR521389|c3_g5_i1	molybdenum cofactor biosynthesis 1-like	EC:4.1.99.18	GO:0006777,GO:0019008,GO:0032324,GO:0046872,GO:0051539,GO:0061597	Mo-molybdopterin cofactor biosynthetic process,molybdopterin synthase complex,molybdopterin cofactor biosynthetic process,metal ion binding,4 iron 4 sulfur cluster binding,obsolete cyclic pyranopterin monophosphate synthase activity	Biological Process,Cellular Component,Biological Process,Molecular Function,Molecular Function,Molecular Function	0.151207	-0.174051	0.292623	-0.329609	1.90477	0.0286459	-0.0797734	-0.362606	0.00979038	-0.730289	1.05156	-0.414459	-1.05083
565	TR521389|c3_g5_i2	molybdenum cofactor biosynthesis 1-like	EC:4.1.99.18	GO:0006777,GO:0019008,GO:0032324,GO:0046872,GO:0051539,GO:0061597	Mo-molybdopterin cofactor biosynthetic process,molybdopterin synthase complex,molybdopterin cofactor biosynthetic process,metal ion binding,4 iron 4 sulfur cluster binding,obsolete cyclic pyranopterin monophosphate synthase activity	Biological Process,Cellular Component,Biological Process,Molecular Function,Molecular Function,Molecular Function	-0.205785	0.605073	-0.0503352	-1.23826	1.50941	-0.226791	-0.0776439	0.848751	0.198594	-0.967277	0.90967	-0.122808	-0.66163
566	TR521399|c2_g1_i2	FMRFamide receptor-like		GO:0007154	cell communication	Biological Process	0.205024	0.631475	0.156564	0.0596434	1.087	-0.657569	-0.376499	-0.798103	0.0111831	-0.415267	-0.279578	0.0499514	0.243792
567	TR521410|c1_g1_i1	pancreatic lipase-related 2-like	EC:3.1.1.1	GO:0052689	carboxylic ester hydrolase activity	Molecular Function	-0.515817	-0.559317	1.02913	-0.230919	-0.320786	-0.034932	-0.759128	-0.24287	-0.297842	-0.246694	-0.253864	0.223675	2.38145
568	TR521410|c1_g1_i3	pancreatic lipase-related 2-like		GO:0016787	hydrolase activity	Molecular Function	-0.896873	-0.51207	0.257062	-0.281283	-0.432464	-0.409315	0.651077	-0.787857	0.331707	0.0683221	0.502258	0.130684	1.69824
569	TR521410|c1_g1_i5	pancreatic lipase-related 2-like	EC:3.1.1,EC:3.1.1.1	GO:0016298,GO:0052689	lipase activity,carboxylic ester hydrolase activity	Molecular Function,Molecular Function	-0.353618	0.276675	-0.639212	-0.760578	0.545124	-0.325645	0.726497	-0.267894	-0.414526	-0.271955	0.874483	1.10909	-0.0946428
570	TR521410|c1_g3_i1	pancreatic lipase-related 2-like					0.979104	-0.252294	-0.178551	0.266251	0.59634	-0.604624	1.05753	-0.311406	-0.604624	-0.604624	-0.197279	0.373939	-0.422021
571	TR521410|c1_g3_i3	pancreatic lipase-related 2-like					-0.626124	0.288723	0.246305	-0.858849	0.524886	-0.104501	-0.594025	0.17752	0.0582913	-0.840506	0.794296	0.474444	0.763343
572	TR521410|c1_g3_i4	pancreatic lipase-related 2-like					0.333002	-0.619929	1.1162	-0.585171	0.409468	-0.191255	1.06522	0.0729013	-0.156497	-0.270038	-0.228329	-0.133905	-0.489588
573	TR521410|c1_g3_i5	pancreatic lipase-related 2-like					-0.581312	0.0412552	0.898004	-1.73784	0.475118	-0.0355856	0.280664	0.0768006	-0.0348015	-0.679323	1.08017	0.325618	0.300005
574	TR521410|c1_g4_i1	pancreatic triacylglycerol lipase-like					-0.560529	0.038726	-0.0872658	-0.649994	1.50616	-0.305369	-0.640995	-0.0504741	-0.258784	-0.621408	0.767679	-0.0263874	1.0059
575	TR521410|c1_g8_i2	pancreatic lipase-related 2-like					-0.858918	-0.493289	0.971395	-0.985959	0.593372	-0.519007	0.685709	-0.719483	-0.0241687	-0.746131	0.566105	0.42822	1.52077
576	TR521469|c2_g1_i2	bcl-2 2-like		GO:0000910,GO:0005741,GO:0005813,GO:0007093,GO:0019050,GO:0019901,GO:0032501,GO:0034097,GO:0042802,GO:0043065,GO:0044702,GO:0044767,GO:0046902,GO:0048856,GO:0051434,GO:0051881,GO:0090005,GO:0090201,GO:0097136,GO:1900118,GO:1902230,GO:2000811	cytokinesis,mitochondrial outer membrane,centrosome,mitotic cell cycle checkpoint,suppression by virus of host apoptotic process,protein kinase binding,multicellular organismal process,response to cytokine,identical protein binding,positive regulation of apoptotic process,single organism reproductive process,single-organism developmental process,regulation of mitochondrial membrane permeability,a…	Biological Process,Cellular Component,Cellular Component,Biological Process,Biological Process,Molecular Function,Biological Process,Biological Process,Molecular Function,Biological Process,Biological Process,Biological Process,Biological Process,Biological Process,Molecular Function,Biological Process,Biological Process,Biological Process,Cellular Component,Biological Process,Biological Process,…	0.860104	0.158094	0.417819	0.532625	0.796114	-0.348182	0.11857	-0.707657	-0.470516	-0.472399	-0.199499	0.0225848	-0.707657
577	TR521469|c2_g1_i4	bcl-2 2-like		GO:0000910,GO:0005741,GO:0005813,GO:0007093,GO:0019050,GO:0019901,GO:0032501,GO:0034097,GO:0042802,GO:0043065,GO:0044702,GO:0044767,GO:0046902,GO:0048856,GO:0051434,GO:0051881,GO:0090005,GO:0090201,GO:0097136,GO:1900118,GO:1902230,GO:2000811	cytokinesis,mitochondrial outer membrane,centrosome,mitotic cell cycle checkpoint,suppression by virus of host apoptotic process,protein kinase binding,multicellular organismal process,response to cytokine,identical protein binding,positive regulation of apoptotic process,single organism reproductive process,single-organism developmental process,regulation of mitochondrial membrane permeability,a…	Biological Process,Cellular Component,Cellular Component,Biological Process,Biological Process,Molecular Function,Biological Process,Biological Process,Molecular Function,Biological Process,Biological Process,Biological Process,Biological Process,Biological Process,Molecular Function,Biological Process,Biological Process,Biological Process,Cellular Component,Biological Process,Biological Process,…	0.26286	0.839543	-0.496216	-0.270907	-0.742982	0.219944	-0.63301	0.769805	0.0858319	-0.445253	-0.531085	0.675926	0.0885141
578	TR521628|c1_g4_i2	aspartyl asparaginyl beta-hydroxylase-like					0.587028	0.763844	-0.548129	-0.0282905	1.97326	-0.378386	0.304123	0.627696	-0.615319	-0.636537	0.194497	-0.633	-1.28722
579	TR521678|c3_g3_i1	carbonyl reductase [NADPH] 1-like					-0.905577	-0.233945	-0.17211	-0.949448	0.947521	-0.0398854	-0.414684	1.67029	0.473126	-0.488251	0.181792	0.289942	0.318294
580	TR521678|c3_g3_i2	carbonyl reductase [NADPH] 1-like		GO:0016491,GO:0055114	oxidoreductase activity,oxidation-reduction process	Molecular Function,Biological Process	-0.114271	0.155707	-0.757998	-1.08869	1.74457	-0.0970476	-0.610737	1.20483	-0.102645	-0.423001	0.0837987	-0.0880052	0.420087
581	TR521678|c3_g3_i3	carbonyl reductase [NADPH] 1-like					-0.755527	-0.111905	0.221881	-0.975334	1.41245	-0.28582	-0.519419	1.67533	0.0927301	-0.843926	0.181506	0.319057	0.122949
582	TR521678|c3_g3_i4	carbonyl reductase [NADPH] 1-like		GO:0016491,GO:0055114	oxidoreductase activity,oxidation-reduction process	Molecular Function,Biological Process	-0.456044	-0.109058	-0.196102	-0.830454	1.17992	0.303509	-0.126944	0.781062	0.527679	-0.849532	-0.141252	0.265353	0.158038
583	TR521697|c2_g1_i1	dnaJ homolog subfamily C member 3-like					-0.00407762	-0.105112	0.0176697	-0.0883483	1.51144	0.848144	0.909308	0.38692	-0.601222	-0.768857	0.321226	-0.548213	-1.43034
584	TR521704|c1_g1_i1	Dynein heavy chain axonemal	EC:3.6.1,EC:3.6.1.3,EC:3.6.1.15	GO:0003777,GO:0003779,GO:0005524,GO:0007018,GO:0016301,GO:0016310,GO:0016887,GO:0030286	microtubule motor activity,actin binding,ATP binding,microtubule-based movement,kinase activity,phosphorylation,ATPase activity,dynein complex	Molecular Function,Molecular Function,Molecular Function,Biological Process,Molecular Function,Biological Process,Molecular Function,Cellular Component	0.041765	0.3107	-0.365866	1.38644	-0.616196	0.632069	0.177078	-0.200953	-0.0326573	0.53735	-0.817474	-0.19165	-0.678778
585	TR521704|c1_g1_i2	Dynein heavy chain axonemal	EC:3.6.1,EC:3.6.1.3,EC:3.6.1.15	GO:0003777,GO:0003779,GO:0005524,GO:0007018,GO:0016301,GO:0016310,GO:0016887,GO:0030286	microtubule motor activity,actin binding,ATP binding,microtubule-based movement,kinase activity,phosphorylation,ATPase activity,dynein complex	Molecular Function,Molecular Function,Molecular Function,Biological Process,Molecular Function,Biological Process,Molecular Function,Cellular Component	0.547675	1.69014	-0.471118	0.612454	-0.208077	0.724344	0.13152	0.785197	-0.119743	-0.922606	-0.0215929	-0.981496	-1.35446
586	TR521712|c4_g3_i1	diacylglycerol kinase theta	EC:2.7.1.107	GO:0004143,GO:0005524,GO:0005622,GO:0007205,GO:0016310,GO:0035556,GO:0046872	diacylglycerol kinase activity,ATP binding,intracellular,protein kinase C-activating G-protein coupled receptor signaling pathway,phosphorylation,intracellular signal transduction,metal ion binding	Molecular Function,Molecular Function,Cellular Component,Biological Process,Biological Process,Biological Process,Molecular Function	-0.22803	0.829389	-0.0563123	-0.110539	-0.182841	0.0250277	-0.155728	-0.264181	-0.481087	-0.481087	1.35358	-0.155728	-0.481087
587	TR521712|c4_g3_i12	diacylglycerol kinase theta	EC:2.7.1.107	GO:0004143,GO:0005524,GO:0005622,GO:0007205,GO:0016310,GO:0035556,GO:0046872	diacylglycerol kinase activity,ATP binding,intracellular,protein kinase C-activating G-protein coupled receptor signaling pathway,phosphorylation,intracellular signal transduction,metal ion binding	Molecular Function,Molecular Function,Cellular Component,Biological Process,Biological Process,Biological Process,Molecular Function	1.52584	0.0591494	-0.731152	-0.368041	0.870811	0.108988	-0.588756	-0.0618878	0.201546	0.0235502	-0.190045	-0.474838	-0.645714
588	TR521725|c2_g1_i1	G- coupled receptor 64-like					0.670759	0.485084	-0.154465	-0.628969	0.663882	-0.0581889	-0.718368	-0.168219	-0.0444352	-0.53957	1.60601	-0.292002	-0.642723
589	TR521729|c0_g2_i1	28S ribosomal mitochondrial-like					1.35579	0.338259	0.486935	0.377976	0.88235	-0.120071	0.287997	-0.264529	-0.138699	-0.363295	-0.353454	-0.838144	-0.948158
590	TR521729|c0_g4_i1	28S ribosomal mitochondrial-like					-0.293623	-0.80019	1.31818	0.648131	-0.40242	-0.124959	0.322317	0.742537	-0.015011	-0.72881	0.330376	0.216974	-0.681607
591	TR521729|c0_g5_i2	28S ribosomal mitochondrial-like					-0.169688	-0.165184	-0.163556	-0.168767	-0.146362	-0.141207	-0.136604	-0.17803	-0.141631	-0.16694	-0.18623	-0.154151	-0.168158
592	TR521757|c3_g1_i2	28S ribosomal mitochondrial-like					0.205944	-0.153564	-0.531681	0.0680625	-0.251688	0.191564	1.06284	-0.321475	0.0832887	-0.324436	0.585754	-0.257609	0.181413
593	TR521757|c3_g1_i3	28S ribosomal mitochondrial-like					-0.284804	-0.22506	0.473516	1.15355	0.374442	-0.342675	0.260198	-0.0690508	0.737027	0.451229	-0.957722	-0.157075	-0.783546
594	TR521782|c0_g5_i1	Forkhead box partial		GO:0000122,GO:0001077,GO:0001503,GO:0001569,GO:0001656,GO:0001657,GO:0001756,GO:0001946,GO:0001974,GO:0003705,GO:0005634,GO:0007219,GO:0008286,GO:0014032,GO:0030199,GO:0031490,GO:0033630,GO:0035050,GO:0035470,GO:0042802,GO:0043010,GO:0043565,GO:0044212,GO:0045944,GO:0046620,GO:0048010,GO:0048343,GO:0048703,GO:0048844,GO:0050880,GO:0055010,GO:0060038,GO:0072011,GO:0072112,GO:0072144,GO:0090050,GO:…	negative regulation of transcription from RNA polymerase II promoter,transcriptional activator activity RNA polymerase II core promoter proximal region sequence-specific binding,ossification,branching involved in blood vessel morphogenesis,metanephros development,ureteric bud development,somitogenesis,lymphangiogenesis,blood vessel remodeling,transcription factor activity RNA polymerase II distal…	Biological Process,Molecular Function,Biological Process,Biological Process,Biological Process,Biological Process,Biological Process,Biological Process,Biological Process,Molecular Function,Cellular Component,Biological Process,Biological Process,Biological Process,Biological Process,Molecular Function,Biological Process,Biological Process,Biological Process,Molecular Function,Biological Process,…	-0.107251	0.407746	-0.626434	0.0225452	0.135593	-1.14562	-0.555256	0.200491	0.303072	-0.505012	1.36237	-0.153307	0.721768
595	TR521784|c1_g1_i1	casein kinase I isoform alpha-like	EC:2.7.11	GO:0004674,GO:0005524,GO:0006468	protein serine/threonine kinase activity,ATP binding,protein phosphorylation	Molecular Function,Molecular Function,Biological Process	0.61093	0.314901	0.657369	0.857096	0.0914757	0.874356	1.1108	0.144353	-0.554418	-0.215375	-0.640446	-0.765515	-1.57757
596	TR521793|c2_g1_i6	cyclic AMP-responsive element-binding 3 3-B-like					1.07811	0.498793	-0.350631	-0.266806	1.99087	-0.294748	-0.332003	-0.391612	-0.380435	-0.268669	-0.367396	-0.458671	-0.400926
597	TR521799|c3_g3_i2	hypothetical protein		GO:0005840	ribosome	Cellular Component	0.444886	-0.0756306	0.249779	1.90191	-0.274221	-0.409402	0.0309812	0.317021	-0.520195	0.386354	-0.493019	-0.467934	-0.660951
598	TR521799|c3_g4_i3	hypothetical protein					1.06849	0.62144	-0.478892	0.641629	-0.0751008	0.282543	1.00504	-0.812742	0.408007	-0.578398	-0.738473	-0.566861	-0.602914
599	TR521799|c3_g4_i4	hypothetical protein					0.483573	-0.582207	0.146523	-0.244126	-0.434812	0.0620027	0.335148	0.171261	1.01543	-0.365752	0.402145	-0.604883	-0.639928
600	TR521799|c3_g4_i6	hypothetical protein					0.469728	0.499567	0.76042	-0.562615	-0.224757	1.32592	0.192512	-0.214169	0.570797	-0.522187	-0.886034	-0.502936	-0.749832
601	TR521825|c1_g1_i3	alkaline ceramidase 3-like					-0.695777	-0.123835	0.401874	-0.43552	0.543172	0.433043	-0.310327	0.798494	0.609664	0.803948	-0.119679	0.558756	-1.45525
602	TR521926|c0_g1_i1	ribosomal L32		GO:0003735,GO:0006412,GO:0022625	structural constituent of ribosome,translation,cytosolic large ribosomal subunit	Molecular Function,Biological Process,Cellular Component	1.29524	-0.951058	1.19376	-0.531445	0.147005	-0.557671	-0.174546	-0.439655	0.514166	-0.0639418	-0.542848	0.100254	0.403562
603	TR522123|c0_g2_i2	28S ribosomal mitochondrial-like		GO:0015935	small ribosomal subunit	Cellular Component	-1.22587	-0.864919	0.208313	0.641526	-0.27641	0.125283	0.36284	0.163531	0.302874	1.22043	-0.195302	0.42934	0.23868
604	TR522124|c0_g1_i1	predicted protein		GO:0003677,GO:0046872	DNA binding,metal ion binding	Molecular Function,Molecular Function	-0.136074	-0.0709587	-0.685934	0.522312	-0.255451	-0.374829	0.214824	-0.22832	0.822565	0.504224	0.196737	0.0411839	0.334202
605	TR522386|c2_g1_i2	cytochrome P450 2J6-like		GO:0004497,GO:0005506,GO:0016705,GO:0020037,GO:0055114	monooxygenase activity,iron ion binding,oxidoreductase activity acting on paired donors with incorporation or reduction of molecular oxygen,heme binding,oxidation-reduction process	Molecular Function,Molecular Function,Molecular Function,Molecular Function,Biological Process	-0.333448	0.169361	-0.238219	-1.14099	0.116033	0.386483	-0.946722	1.67969	-0.0325243	-0.542951	0.976902	0.291254	0.348391
606	TR522442|c1_g5_i1	von Willebrand factor type EGF and pentraxin domain-containing 1-like					-0.219812	0.976452	-0.336071	-0.268706	0.103972	-0.207861	0.991663	-0.491444	0.208279	-0.5675	0.185461	-0.0579201	-0.262187
607	TR522553|c1_g3_i12	cartilage matrix -like					1.08775	-0.550831	2.16965	-0.105884	0.160272	-0.359849	-0.275533	-0.347151	-0.379151	-0.408611	-0.334453	-0.650386	0.0952566
608	TR522644|c0_g2_i1	glyoxylate reductase hydroxypyruvate reductase-like	EC:1.1.1.79,EC:1.1.1.81	GO:0005829,GO:0016618,GO:0030267,GO:0051287,GO:0055114	cytosol,hydroxypyruvate reductase activity,glyoxylate reductase (NADP) activity,NAD binding,oxidation-reduction process	Cellular Component,Molecular Function,Molecular Function,Molecular Function,Biological Process	-0.0351622	0.01693	-0.076836	-0.199253	-0.7345	0.272182	-0.527433	-0.614688	1.0145	-0.263066	-0.138044	0.49748	0.953287
609	TR522644|c0_g2_i4	glyoxylate reductase hydroxypyruvate reductase-like	EC:1.1.1.79,EC:1.1.1.81	GO:0005829,GO:0016618,GO:0030267,GO:0051287,GO:0055114	cytosol,hydroxypyruvate reductase activity,glyoxylate reductase (NADP) activity,NAD binding,oxidation-reduction process	Cellular Component,Molecular Function,Molecular Function,Molecular Function,Biological Process	0.485094	0.280431	0.236899	1.38756	0.37789	0.491591	0.923008	-0.510933	-0.384237	0.0757678	-0.939102	-1.25097	-0.842942
610	TR522873|c0_g1_i1	GPI-anchored -like		GO:0003677,GO:0046872,GO:0050794	DNA binding,metal ion binding,regulation of cellular process	Molecular Function,Molecular Function,Biological Process	1.10533	0.902491	0.021986	-0.835469	1.19753	0.252485	0.035816	-0.0748234	-0.296102	-0.821639	0.229435	-0.581921	-1.19966
611	TR523234|c1_g2_i3	alpha- partial	EC:3.6.1,EC:3.6.1.15	GO:0003924,GO:0005200,GO:0005525,GO:0005874,GO:0007017	GTPase activity,structural constituent of cytoskeleton,GTP binding,microtubule,microtubule-based process	Molecular Function,Molecular Function,Molecular Function,Cellular Component,Biological Process	1.48615	0.326851	-0.100928	-0.0973923	0.202671	0.913426	-0.766901	0.930661	-0.117426	0.205323	-0.187839	-0.923193	-1.20234
612	TR523471|c2_g2_i3	Follistatin-related 3					1.24956	0.222521	-0.724159	-0.802002	1.97777	-0.581027	-0.430362	0.512551	-0.355029	-0.781914	0.651917	-0.601115	-0.485605
613	TR523484|c3_g2_i3	prostaglandin E2 receptor EP4 subtype-like		GO:0004930,GO:0044763,GO:0048513,GO:0050896,GO:0065007	G-protein coupled receptor activity,single-organism cellular process,animal organ development,response to stimulus,biological regulation	Molecular Function,Biological Process,Biological Process,Biological Process,Biological Process	-0.238578	0.114102	-0.155594	-1.21364	0.497902	-0.197086	-0.0518648	1.09953	1.23438	-0.943939	0.788344	-0.0829836	-0.331934
614	TR523629|c2_g2_i1	FMRFamide receptor-like					0.231913	-0.227982	-0.310527	-1.44258	1.45437	-0.184744	-0.113991	1.13401	-0.0196536	-0.172952	0.613193	-0.145437	-0.656431
615	TR523629|c2_g2_i2	FMRFamide receptor-like					-0.713197	-0.577489	-0.202935	-1.19089	0.660167	-0.056371	0.356181	-0.509635	1.15414	-0.745767	0.209616	-0.00751613	1.69697
616	TR523633|c1_g1_i1	tyrosine- kinase HTK16-like	EC:2.7.10,EC:2.7.10.2	GO:0000166,GO:0004715,GO:0005102,GO:0007169,GO:0016477,GO:0030154,GO:0031234,GO:0038083,GO:0042127,GO:0045087	nucleotide binding,non-membrane spanning protein tyrosine kinase activity,receptor binding,transmembrane receptor protein tyrosine kinase signaling pathway,cell migration,cell differentiation,extrinsic component of cytoplasmic side of plasma membrane,peptidyl-tyrosine autophosphorylation,regulation of cell proliferation,innate immune response	Molecular Function,Molecular Function,Molecular Function,Biological Process,Biological Process,Biological Process,Cellular Component,Biological Process,Biological Process,Biological Process	1.45785	1.6172	-0.580434	-0.680024	1.02629	-0.248465	-0.288302	0.0569453	-0.680024	-0.680024	0.604693	-0.680024	-0.680024
617	TR523638|c3_g11_i2	hypothetical protein LOTGIDRAFT_113144		GO:0005089,GO:0035023,GO:0043547	Rho guanyl-nucleotide exchange factor activity,regulation of Rho protein signal transduction,positive regulation of GTPase activity	Molecular Function,Biological Process,Biological Process	0.628613	0.83637	0.218631	0.0169101	1.34797	-0.609884	-0.829715	0.788078	-0.441867	-0.989683	0.51744	-0.15815	-0.764319
618	TR523686|c1_g1_i1	tubulin beta partial	EC:3.6.1,EC:3.6.1.15	GO:0003924,GO:0005200,GO:0005525,GO:0005874,GO:0007017	GTPase activity,structural constituent of cytoskeleton,GTP binding,microtubule,microtubule-based process	Molecular Function,Molecular Function,Molecular Function,Cellular Component,Biological Process	0.0372512	-0.174381	-0.929172	0.265929	-0.290253	1.11763	-0.205217	-0.0692833	0.251374	1.12759	0.32578	0.0542967	-0.97351
619	TR523686|c1_g1_i2	tubulin beta partial	EC:3.6.1,EC:3.6.1.15	GO:0003924,GO:0005200,GO:0005525,GO:0005874,GO:0007017	GTPase activity,structural constituent of cytoskeleton,GTP binding,microtubule,microtubule-based process	Molecular Function,Molecular Function,Molecular Function,Cellular Component,Biological Process	1.18502	-0.479004	-0.479004	0.0566909	0.120044	-0.317815	1.12648	-0.00866711	-0.0876581	-0.161436	-0.443719	-0.0828465	-0.271302
620	TR523686|c1_g1_i5	tubulin beta partial	EC:3.6.1,EC:3.6.1.15	GO:0003924,GO:0005200,GO:0005525,GO:0005874,GO:0007017	GTPase activity,structural constituent of cytoskeleton,GTP binding,microtubule,microtubule-based process	Molecular Function,Molecular Function,Molecular Function,Cellular Component,Biological Process	-0.58886	-0.255133	0.559503	0.140205	-0.58886	-0.58886	-0.1302	2.48913	0.165876	-0.249999	-0.58886	0.475643	0.186413
621	TR523867|c1_g1_i1	PKA type II regulatory subunit		GO:0005952,GO:0008603,GO:0030552,GO:0045859	cAMP-dependent protein kinase complex,cAMP-dependent protein kinase regulator activity,cAMP binding,regulation of protein kinase activity	Cellular Component,Molecular Function,Molecular Function,Biological Process	1.29097	0.941954	0.223056	0.335576	0.065938	0.0892603	0.474691	-0.152964	-0.551897	-0.814988	-0.592404	-0.577674	-0.824399
622	TR523867|c1_g1_i11	PKA type II regulatory subunit		GO:0005952,GO:0008603,GO:0030552,GO:0045859	cAMP-dependent protein kinase complex,cAMP-dependent protein kinase regulator activity,cAMP binding,regulation of protein kinase activity	Cellular Component,Molecular Function,Molecular Function,Biological Process	1.71597	0.968247	0.333112	0.555409	0.0819457	-0.426162	0.520766	-0.915504	-0.544528	-0.400179	-0.434823	-0.541641	-0.853434
623	TR523867|c1_g1_i5	PKA type II regulatory subunit		GO:0005515,GO:0005737,GO:0005886,GO:0005952,GO:0007411,GO:0008603,GO:0016301,GO:0030552,GO:0045475,GO:0045859,GO:0048148,GO:0048149	protein binding,cytoplasm,plasma membrane,cAMP-dependent protein kinase complex,axon guidance,cAMP-dependent protein kinase regulator activity,kinase activity,cAMP binding,locomotor rhythm,regulation of protein kinase activity,behavioral response to cocaine,behavioral response to ethanol	Molecular Function,Cellular Component,Cellular Component,Cellular Component,Biological Process,Molecular Function,Molecular Function,Molecular Function,Biological Process,Biological Process,Biological Process,Biological Process	0.735211	0.1683	0.210114	0.0817566	0.323885	0.787721	-0.751592	0.717222	-0.553222	0.0448053	0.174135	-0.533774	-0.779792
624	TR523867|c1_g1_i7	PKA type II regulatory subunit		GO:0005952,GO:0008603,GO:0030552,GO:0045859	cAMP-dependent protein kinase complex,cAMP-dependent protein kinase regulator activity,cAMP binding,regulation of protein kinase activity	Cellular Component,Molecular Function,Molecular Function,Biological Process	1.25778	0.724703	0.51217	0.836544	-0.192325	0.879399	0.465134	0.394754	-0.781494	-0.464437	-0.745608	-0.795083	-1.5163
625	TR523867|c1_g1_i8	PKA type II regulatory subunit		GO:0005952,GO:0008603,GO:0030552,GO:0045859	cAMP-dependent protein kinase complex,cAMP-dependent protein kinase regulator activity,cAMP binding,regulation of protein kinase activity	Cellular Component,Molecular Function,Molecular Function,Biological Process	1.39589	0.864511	0.689922	0.754866	0.284218	0.162948	0.37041	-0.129504	-0.395096	-0.324939	-0.606767	-1.05777	-1.52862
626	TR523893|c3_g1_i10	beta-1,3-glucan-binding -like		GO:0004553,GO:0005975	hydrolase activity hydrolyzing O-glycosyl compounds,carbohydrate metabolic process	Molecular Function,Biological Process	-0.320519	0.686198	-0.0288377	-0.82652	-0.280601	-0.357626	-0.992489	-0.615968	1.65929	-0.465573	0.513708	0.603214	0.271952
627	TR523893|c3_g1_i2	beta-1,3-glucan-binding -like		GO:0004553,GO:0008152	hydrolase activity hydrolyzing O-glycosyl compounds,metabolic process	Molecular Function,Biological Process	-0.0984137	0.538774	-0.368454	-0.637648	0.249566	0.167821	0.229693	0.415875	-0.332021	-0.972098	0.846515	-0.0177963	0.410378
628	TR523893|c3_g1_i3	beta-1,3-glucan-binding -like		GO:0004553,GO:0005975	hydrolase activity hydrolyzing O-glycosyl compounds,carbohydrate metabolic process	Molecular Function,Biological Process	-0.456431	0.450228	0.104674	-1.17063	-0.463648	-0.481354	-0.629834	-0.489052	0.955232	-0.41438	0.969762	1.20292	0.486795
629	TR523893|c3_g1_i4	beta-1,3-glucan-binding -like		GO:0004553,GO:0008152	hydrolase activity hydrolyzing O-glycosyl compounds,metabolic process	Molecular Function,Biological Process	-0.162786	0.191776	0.0937589	-0.443963	0.00707104	-0.243294	-0.519751	0.349274	0.528743	-0.764709	1.22671	0.265246	-0.0114682
630	TR523893|c3_g1_i6	beta-1,3-glucan-binding -like		GO:0004553,GO:0008152	hydrolase activity hydrolyzing O-glycosyl compounds,metabolic process	Molecular Function,Biological Process	-0.491584	0.101812	0.366641	-0.895726	-0.295696	-1.15854	-0.29766	-0.76631	0.557912	0.422685	0.30253	1.71053	0.378635
631	TR523893|c3_g1_i8	beta-1,3-glucan-binding -like		GO:0004553,GO:0008152	hydrolase activity hydrolyzing O-glycosyl compounds,metabolic process	Molecular Function,Biological Process	0.0972233	-0.603302	-0.460776	0.189999	-0.649017	-0.658429	1.08952	0.488495	-0.299427	0.304288	1.0828	-0.833224	0.741276
632	TR523893|c3_g2_i5	beta-1,3-glucan-binding -like					-0.562845	-0.206088	0.157508	0.597897	-1.06364	-0.595946	0.0148429	-0.462305	-0.166812	0.0496543	-0.0800927	1.21458	1.59199
633	TR524109|c3_g9_i7	hypothetical protein BRAFLDRAFT_120139		GO:0044464	cell part	Cellular Component	1.10724	0.766766	0.751045	-0.338204	-1.00649	-0.504571	0.614713	0.154328	-0.49542	-0.557133	-0.657329	-0.156115	0.841855
634	TR524121|c2_g2_i1	retinol dehydrogenase 13-like		GO:0016020	membrane	Cellular Component	0.915072	1.58288	0.517766	-0.384626	0.623432	-0.346586	-0.0887598	-0.0929865	-0.333906	-0.743892	0.23458	-0.800952	-0.688945
635	TR524121|c2_g2_i3	retinol dehydrogenase 13-like					-0.232594	-0.809887	-0.527296	-0.373889	0.215514	-0.349667	0.453698	0.754455	-0.301223	0.461772	1.09558	-0.394074	0.158996
636	TR524136|c2_g1_i2	rap1 GTPase-activating 1-like isoform X3		GO:0065007	biological regulation	Biological Process	1.77716	-0.821935	-0.00579507	0.0193169	0.282993	0.0193169	-0.457811	-0.445255	0.257881	-0.508035	0.471333	-0.194135	-0.595927
637	TR524139|c1_g2_i1	peroxisomal multifunctional enzyme type 2-like		GO:0016491,GO:0043231,GO:0044237,GO:0044444,GO:0044710,GO:0044763,GO:0071704	oxidoreductase activity,intracellular membrane-bounded organelle,cellular metabolic process,cytoplasmic part,single-organism metabolic process,single-organism cellular process,organic substance metabolic process	Molecular Function,Cellular Component,Biological Process,Cellular Component,Biological Process,Biological Process,Biological Process	0.551418	0.0361464	1.22418	-1.26517	1.09311	-0.0370741	0.461543	0.309	0.41316	-0.708262	0.00843747	-0.474961	-1.02368
638	TR524179|c5_g1_i5	ras-related C3 botulinum toxin substrate 1 isoform X2		GO:0005525,GO:0005622,GO:0007264	GTP binding,intracellular,small GTPase mediated signal transduction	Molecular Function,Cellular Component,Biological Process	0.652891	1.40329	0.707973	-0.942331	0.578495	-0.755626	-0.603257	0.327409	-0.0631706	-0.727727	0.748032	-0.715566	-0.779232
639	TR524435|c0_g2_i2	predicted protein					0.958972	0.561031	-0.609958	0.782834	0.140258	-0.0913306	-0.192447	-0.176138	0.169614	-0.123949	0.0750216	-0.528413	-0.978543
640	TR524599|c1_g1_i7	flocculation FLO11-like					0.431168	-0.653126	-0.761195	1.15883	-0.289293	0.333906	-0.195633	0.220433	0.12137	-0.0875638	0.0997562	0.416759	-0.0227222
641	TR524599|c1_g1_i8	flocculation FLO11-like					1.58708	1.30501	-0.594213	0.71456	-0.567887	-0.127869	-0.680713	-0.592333	0.440019	-0.556605	-0.424975	0.0413693	-0.330954
642	TR525085|c4_g1_i1	ribonucleoside-diphosphate reductase small chain-like	EC:1.17.4,EC:1.17.4.1	GO:0004748,GO:0005971,GO:0006260,GO:0009186,GO:0009263,GO:0016021,GO:0046872,GO:0055114	ribonucleoside-diphosphate reductase activity thioredoxin disulfide as acceptor,ribonucleoside-diphosphate reductase complex,DNA replication,deoxyribonucleoside diphosphate metabolic process,deoxyribonucleotide biosynthetic process,integral component of membrane,metal ion binding,oxidation-reduction process	Molecular Function,Cellular Component,Biological Process,Biological Process,Biological Process,Cellular Component,Molecular Function,Biological Process	-0.352835	-0.946114	0.724766	1.43145	-0.571137	0.425325	0.490236	-0.0222909	-0.930079	0.193113	-0.330618	-0.203501	0.415665
643	TR525085|c4_g2_i1	ribonucleoside-diphosphate reductase small chain-like	EC:1.17.4,EC:1.17.4.1	GO:0004748,GO:0005971,GO:0009263	ribonucleoside-diphosphate reductase activity thioredoxin disulfide as acceptor,ribonucleoside-diphosphate reductase complex,deoxyribonucleotide biosynthetic process	Molecular Function,Cellular Component,Biological Process	0.0957075	-0.512745	-0.635649	1.38914	-0.0386123	0.171162	0.361315	-1.00124	0.311725	0.840621	-0.0350447	-0.034688	-0.646887
644	TR525085|c4_g5_i1	ribonucleoside-diphosphate reductase small chain-like	EC:1.17.4,EC:1.17.4.1	GO:0004748,GO:0005971,GO:0006260,GO:0009186,GO:0009263,GO:0016021,GO:0046872,GO:0055114	ribonucleoside-diphosphate reductase activity thioredoxin disulfide as acceptor,ribonucleoside-diphosphate reductase complex,DNA replication,deoxyribonucleoside diphosphate metabolic process,deoxyribonucleotide biosynthetic process,integral component of membrane,metal ion binding,oxidation-reduction process	Molecular Function,Cellular Component,Biological Process,Biological Process,Biological Process,Cellular Component,Molecular Function,Biological Process	-0.210679	0.286646	-0.553167	-1.15815	0.154755	0.15883	0.480944	-0.598846	1.05762	0.534344	-0.0845785	-0.243277	0.0670425
645	TR525085|c4_g8_i1	ribonucleoside-diphosphate reductase small chain-like		GO:0006753,GO:0016491	nucleoside phosphate metabolic process,oxidoreductase activity	Biological Process,Molecular Function	-0.301815	0.00197394	-0.406039	0.019542	-0.545596	0.00690878	1.39992	0.158803	-0.134228	0.633436	-0.987758	-0.432884	0.715947
646	TR525089|c2_g1_i3	tektin-1-like isoform X2					1.994	1.3492	-0.451989	-0.274142	0.4547	0.113695	0.156115	0.130986	-0.432294	-0.275064	-0.544206	-1.01484	-0.905564
647	TR525089|c2_g1_i4	tektin-1-like isoform X2					-0.961323	-0.695952	0.959128	0.164695	-0.457041	1.08833	-0.0788625	0.882137	0.0713764	-0.325389	0.745644	0.276342	-0.926473
648	TR525402|c0_g1_i1	39S ribosomal mitochondrial-like					-0.509489	-0.509489	-0.509489	0.253452	-0.509489	-0.177432	0.0419633	-0.396827	-0.0746521	1.56587	-0.282188	0.298913	0.846412
649	TR525402|c0_g1_i2	39S ribosomal mitochondrial-like					1.48669	0.193435	0.847808	0.397706	0.358965	-0.322175	0.148354	0.386788	-0.465869	-0.267233	0.262465	-0.800452	-1.41961
650	TR525414|c3_g2_i3	exonuclease 1-like	EC:3.1	GO:0004518,GO:0090304	nuclease activity,nucleic acid metabolic process	Molecular Function,Biological Process	-0.551253	1.81521	-0.225132	0.569263	-0.166598	-0.74358	0.778315	-0.488537	-0.225132	-0.358925	0.284953	-1.01953	0.43547
651	TR525469|c0_g1_i4	inter-alpha-trypsin inhibitor heavy chain H4-like					-0.535056	0.653833	0.131882	-0.513308	0.613962	0.682831	-0.524182	1.34071	0.208	-0.0783485	-0.535056	-0.535056	-0.284954
652	TR525508|c0_g2_i3	hypothetical protein					1.87019	0.261189	-0.383593	-0.559577	1.62617	-0.288946	-0.50338	-0.189123	-0.456057	-0.519648	-0.104089	-0.481197	-0.445705
653	TR525592|c3_g1_i2	ADP-ribosylation factor GTPase-activating 2-like isoform X6					0.327328	0.0413496	-0.0523944	-0.21615	-0.401264	0.523122	1.3241	1.08499	-0.330066	-0.184111	-0.43805	-0.604178	-0.443983
654	TR525622|c1_g2_i1	predicted protein		GO:0016021	integral component of membrane	Cellular Component	-0.266733	0.907482	0.334572	-0.697668	-0.133109	0.170884	-0.0579463	0.00635996	0.381341	-0.0495948	-0.203262	-0.119747	-0.30849
655	TR525622|c1_g2_i2	predicted protein		GO:0016021	integral component of membrane	Cellular Component	0.892172	0.794153	-0.0251605	-0.872175	-0.0517962	0.466001	-0.21161	0.390356	0.526731	-0.324546	-0.135965	-0.830623	-0.0773664
656	TR525622|c1_g2_i3	predicted protein		GO:0016021	integral component of membrane	Cellular Component	1.17018	0.331436	-0.147542	0.365497	-0.253981	0.557088	-0.0581324	1.77582	-0.732959	-0.707414	-0.364678	-0.0858067	-0.879846
657	TR525622|c1_g2_i4	predicted protein		GO:0016021	integral component of membrane	Cellular Component	-0.45489	0.576589	0.0296483	-0.00705912	-0.370463	1.24099	0.870249	-0.45489	-0.348438	-0.322743	-0.0547788	-0.249328	-0.45489
658	TR525622|c1_g2_i5	predicted protein		GO:0016021	integral component of membrane	Cellular Component	0.504121	-0.411887	-0.664046	0.568447	0.241669	0.594178	0.401199	0.899085	-0.422179	-0.293526	0.462952	-0.6589	-0.790126
659	TR525848|c0_g3_i1	soma ferritin	EC:1.16.3.1,EC:1.16.3	GO:0004322,GO:0005623,GO:0006826,GO:0006879,GO:0008199,GO:0055114	ferroxidase activity,cell,iron ion transport,cellular iron ion homeostasis,ferric iron binding,oxidation-reduction process	Molecular Function,Cellular Component,Biological Process,Biological Process,Molecular Function,Biological Process	-0.573011	-0.0959137	0.543533	-1.62652	1.4758	-0.616509	-0.00883265	0.157988	0.540632	-0.801004	0.100763	0.449201	0.0768675
660	TR525848|c0_g3_i2	soma ferritin	EC:1.16.3.1,EC:1.16.3	GO:0004322,GO:0005623,GO:0006826,GO:0006879,GO:0008199,GO:0055114	ferroxidase activity,cell,iron ion transport,cellular iron ion homeostasis,ferric iron binding,oxidation-reduction process	Molecular Function,Cellular Component,Biological Process,Biological Process,Molecular Function,Biological Process	0.0544517	1.83752	0.456217	-0.8103	-0.138778	-0.592199	0.446651	-0.0479028	-0.542456	-0.569241	0.081236	0.398822	-0.404708
661	TR526052|c0_g1_i2	carbonyl reductase [NADPH] 1-like					0.0944708	-0.374509	0.961577	-0.769262	0.489224	1.50141	0.603938	-0.625869	-0.499345	-0.0506093	0.0944708	-0.441988	-0.819871
662	TR526052|c0_g1_i3	carbonyl reductase [NADPH] 1-like					0.982201	0.397978	-0.0787013	0.113133	-0.418771	-0.642578	0.65957	-0.203684	0.104413	-0.218217	-0.782094	-0.401332	0.502615
663	TR526235|c3_g1_i1	beta-1,3-galactosyltransferase 1-like		GO:0016020,GO:0016740	membrane,transferase activity	Cellular Component,Molecular Function	1.18565	1.54832	0.62733	-0.761312	0.584382	-0.145728	-0.455906	-0.503626	-0.737452	-0.651557	0.302836	-0.260256	-0.742224
664	TR526924|c1_g1_i1	PREDICTED: uncharacterized protein LOC101846158 isoform X1					0.157386	1.42851	0.794856	-0.720568	1.17276	0.117305	-0.348392	-0.120315	-0.359843	-0.884707	-0.0162965	-0.611778	-0.787368
665	TR526924|c1_g1_i10	PREDICTED: uncharacterized protein LOC101846158 isoform X1		GO:0005737,GO:0006629,GO:0016021,GO:0016627,GO:0055114	cytoplasm,lipid metabolic process,integral component of membrane,oxidoreductase activity acting on the CH-CH group of donors,oxidation-reduction process	Cellular Component,Biological Process,Cellular Component,Molecular Function,Biological Process	0.308983	1.61245	0.163778	-0.661865	1.43685	-0.0726025	0.0168843	-0.181506	-0.550428	-0.697322	-0.211054	-0.44068	-0.528479
666	TR526924|c1_g1_i11	PREDICTED: uncharacterized protein LOC101846158 isoform X1		GO:0005737,GO:0006629,GO:0016021,GO:0016627,GO:0055114	cytoplasm,lipid metabolic process,integral component of membrane,oxidoreductase activity acting on the CH-CH group of donors,oxidation-reduction process	Cellular Component,Biological Process,Cellular Component,Molecular Function,Biological Process	1.0697	1.36663	1.5914	-0.803134	0.810088	-0.498737	-0.488784	-0.406256	-0.349441	-0.62232	-0.256546	-0.3793	-0.856217
667	TR526924|c1_g1_i12	PREDICTED: uncharacterized protein LOC101846158 isoform X1		GO:0005737,GO:0006629,GO:0016021,GO:0016627,GO:0055114	cytoplasm,lipid metabolic process,integral component of membrane,oxidoreductase activity acting on the CH-CH group of donors,oxidation-reduction process	Cellular Component,Biological Process,Cellular Component,Molecular Function,Biological Process	0.109014	1.11834	0.778137	-0.492444	1.45854	-0.546952	-0.184197	-0.0770619	-0.0620254	-0.858958	0.00563868	-0.791294	-0.64093
668	TR526924|c1_g1_i6	PREDICTED: uncharacterized protein LOC101846158 isoform X1		GO:0005737,GO:0006629,GO:0016021,GO:0016627,GO:0055114	cytoplasm,lipid metabolic process,integral component of membrane,oxidoreductase activity acting on the CH-CH group of donors,oxidation-reduction process	Cellular Component,Biological Process,Cellular Component,Molecular Function,Biological Process	1.21479	1.30582	-0.178043	-0.178043	-0.137077	0.126923	-0.32825	-0.492112	-0.319147	-0.492112	-0.0073528	-0.232664	-0.282733
669	TR526924|c1_g1_i7	PREDICTED: uncharacterized protein LOC101846158 isoform X1		GO:0005737,GO:0006629,GO:0016021,GO:0016627,GO:0055114	cytoplasm,lipid metabolic process,integral component of membrane,oxidoreductase activity acting on the CH-CH group of donors,oxidation-reduction process	Cellular Component,Biological Process,Cellular Component,Molecular Function,Biological Process	1.97838	-0.417576	-0.0667041	-0.628099	-0.628099	0.183918	-0.327352	-0.0641979	0.28918	-0.427601	0.489678	0.193943	-0.387501
670	TR526924|c1_g1_i8	PREDICTED: uncharacterized protein LOC101846158 isoform X1		GO:0005737,GO:0006629,GO:0016021,GO:0016627,GO:0055114	cytoplasm,lipid metabolic process,integral component of membrane,oxidoreductase activity acting on the CH-CH group of donors,oxidation-reduction process	Cellular Component,Biological Process,Cellular Component,Molecular Function,Biological Process	-0.621687	0.480394	-0.621687	-0.298333	1.63414	0.0403272	-0.355733	0.0183239	0.0728539	-0.55472	0.843928	0.0116272	-0.436093
671	TR527062|c0_g1_i1	guanine nucleotide-binding G(i) alpha subunit	EC:3.6.1,EC:3.6.1.15	GO:0001664,GO:0003924,GO:0004871,GO:0005525,GO:0005834,GO:0007188,GO:0031683,GO:0046872	G-protein coupled receptor binding,GTPase activity,signal transducer activity,GTP binding,heterotrimeric G-protein complex,adenylate cyclase-modulating G-protein coupled receptor signaling pathway,G-protein beta/gamma-subunit complex binding,metal ion binding	Molecular Function,Molecular Function,Molecular Function,Molecular Function,Cellular Component,Biological Process,Molecular Function,Molecular Function	1.35282	1.11698	0.758449	0.496465	0.151512	0.165089	0.547253	-0.224367	-0.657067	-0.687238	-0.681707	-0.888377	-1.31479
672	TR527062|c0_g3_i1	guanine nucleotide-binding G(i) alpha subunit	EC:3.6.1,EC:3.6.1.15	GO:0003924,GO:0004871,GO:0005525,GO:0007188,GO:0031683,GO:0046872	GTPase activity,signal transducer activity,GTP binding,adenylate cyclase-modulating G-protein coupled receptor signaling pathway,G-protein beta/gamma-subunit complex binding,metal ion binding	Molecular Function,Molecular Function,Molecular Function,Biological Process,Molecular Function,Molecular Function	1.64566	1.05585	0.782498	0.777926	0.333117	-0.0545397	0.0858919	-0.233018	-0.543111	-0.437297	-0.94677	-0.80046	-1.41607
673	TR527186|c0_g3_i1	dehydrogenase reductase SDR family member 11-like					0.729702	-0.65356	0.886653	0.566473	-0.132483	0.141658	0.177234	-1.14743	0.152122	0.22118	-0.766565	-0.134575	0.292331
674	TR527191|c1_g1_i2	zinc finger BED domain-containing 1-like					-0.224662	-0.157522	-0.157522	-0.840117	0.871966	-0.940828	1.65527	0.737685	-0.0456211	-0.336563	0.278891	-0.0791914	-0.761787
675	TR527214|c0_g2_i2	5 -3 exoribonuclease 1-like					1.03419	2.11005	-0.251998	0.243741	0.374035	-0.214771	-0.37981	-0.158	-0.0987468	-1.01143	0.470205	-0.811022	-1.2292
676	TR527214|c0_g2_i3	5 -3 exoribonuclease 1-like					1.95206	1.29569	-0.161024	0.141046	-0.657888	0.457231	0.598386	-0.108092	-0.708703	-1.04747	-0.34029	-0.306413	-0.847034
677	TR527214|c0_g2_i5	5 -3 exoribonuclease 1-like	EC:3.1	GO:0004527,GO:0005634,GO:0005794,GO:0005886,GO:0016075,GO:0044822,GO:0045111,GO:0071028,GO:0071044,GO:0090305	exonuclease activity,nucleus,Golgi apparatus,plasma membrane,rRNA catabolic process,RNA binding,intermediate filament cytoskeleton,nuclear mRNA surveillance,histone mRNA catabolic process,nucleic acid phosphodiester bond hydrolysis	Molecular Function,Cellular Component,Cellular Component,Cellular Component,Biological Process,Molecular Function,Cellular Component,Biological Process,Biological Process,Biological Process	2.32417	0.864887	-0.0595703	-0.437097	0.150974	-0.449198	-0.671842	-0.094661	-0.202353	-0.683942	0.308277	-0.468558	-0.642801
678	TR527830|c2_g4_i4	PREDICTED: uncharacterized protein LOC101851335 isoform X1					0.646595	-0.196344	-0.45178	1.53305	-0.0790323	0.363723	0.678761	0.476777	-0.138634	-0.668427	-0.803714	-0.387448	-0.51895
679	TR527835|c0_g3_i11	probable isocitrate dehydrogenase [NAD] subunit mitochondrial-like isoform X1	EC:1.1.1.41,EC:1.1.1	GO:0000287,GO:0004449,GO:0005739,GO:0006099,GO:0051287	magnesium ion binding,isocitrate dehydrogenase (NAD+) activity,mitochondrion,tricarboxylic acid cycle,NAD binding	Molecular Function,Molecular Function,Cellular Component,Biological Process,Molecular Function	0.3699	0.857477	0.419373	-0.908683	0.893757	0.599122	-0.231463	0.092306	-0.462883	-0.372184	-0.438147	-0.677263	0.0472312
680	TR527835|c0_g3_i4	probable isocitrate dehydrogenase [NAD] subunit mitochondrial-like isoform X1	EC:1.1.1.41,EC:1.1.1	GO:0000287,GO:0004449,GO:0005739,GO:0006099,GO:0051287	magnesium ion binding,isocitrate dehydrogenase (NAD+) activity,mitochondrion,tricarboxylic acid cycle,NAD binding	Molecular Function,Molecular Function,Cellular Component,Biological Process,Molecular Function	-0.27876	-0.589072	0.134335	0.10301	2.00305	-0.233731	0.486739	-0.656616	0.0795168	-0.43049	-0.390355	-0.247436	-0.349241
681	TR527901|c3_g13_i2	arylsulfatase B-like					0.358494	0.2902	0.808026	-0.860427	0.132864	-0.352111	-0.827576	0.784252	0.409499	-0.98059	0.809755	0.256485	-0.403115
682	TR527901|c3_g13_i4	arylsulfatase B-like					0.838042	-0.047439	0.731269	-1.04153	-0.13028	-0.318054	-0.726737	-0.33094	0.120084	-1.03049	1.45659	0.248949	0.00226574
683	TR528061|c1_g5_i4	nidogen and EGF-like domain-containing 1					0.92956	0.953688	-0.485624	-0.70463	1.71093	-0.401177	-0.638742	-0.378905	0.309663	-0.652662	0.0516819	-0.184955	-0.70463
684	TR528624|c5_g1_i2	endonuclease-reverse transcriptase		GO:0003824,GO:0043170,GO:0044238	catalytic activity,macromolecule metabolic process,primary metabolic process	Molecular Function,Biological Process,Biological Process	-0.244896	-0.545077	0.315057	0.517102	-0.412305	-0.397873	0.0466257	0.273205	-0.0543967	1.03376	-0.236237	0.696056	-0.262214
685	TR528670|c0_g1_i1	hepatic leukemia factor-like isoform X1					-0.387957	1.31647	0.00815487	-0.511228	1.4192	-0.236744	-0.349332	-0.39864	0.0278783	0.137179	-0.36659	-0.122513	-0.413433
686	TR528670|c0_g1_i3	hepatic leukemia factor-like isoform X1					-0.0447062	1.41981	-0.00687166	-0.193942	-0.336873	0.205948	-0.555998	0.385924	-0.555998	0.0992752	-0.555998	-0.145598	0.599006
687	TR528670|c0_g1_i7	hepatic leukemia factor-like isoform X1					0.928911	0.225472	0.574145	-0.541026	1.04363	-0.772327	0.284555	0.00238454	0.171422	-1.01343	0.57176	-0.354767	-0.602759
688	TR528676|c0_g4_i4	alpha- partial	EC:3.6.1,EC:3.6.1.15	GO:0003924,GO:0005200,GO:0005525,GO:0005737,GO:0005874,GO:0007017	GTPase activity,structural constituent of cytoskeleton,GTP binding,cytoplasm,microtubule,microtubule-based process	Molecular Function,Molecular Function,Molecular Function,Cellular Component,Cellular Component,Biological Process	1.04675	1.32991	0.484521	0.434814	-0.0694476	-0.247676	0.0433224	0.609898	0.175137	-0.573888	-0.84674	-0.884051	-0.852849
689	TR529027|c2_g4_i1	DBH-like monooxygenase 1					-0.508008	0.819093	0.133618	0.151441	0.636903	-0.55497	0.3424	-0.191439	0.604086	-0.391735	0.0742078	-0.622301	-0.245756
690	TR529027|c2_g4_i2	DBH-like monooxygenase 1					-0.786723	-0.629694	-0.162312	1.65079	-0.0275124	0.0266355	-0.0540163	-0.0230951	0.167705	0.130941	-0.176277	1.07368	-0.503444
691	TR529027|c2_g4_i3	DBH-like monooxygenase 1					-0.20299	-1.2322	-0.357697	-0.00222567	-0.315773	0.573496	0.127681	0.41997	-0.626367	0.386313	-0.0955221	1.13682	0.813233
692	TR529054|c1_g3_i1	DNA replication licensing factor mcm4-like	EC:3.6.1,EC:3.6.1.15	GO:0003677,GO:0003678,GO:0005524,GO:0005634,GO:0006270,GO:0032508,GO:0042555	DNA binding,DNA helicase activity,ATP binding,nucleus,DNA replication initiation,DNA duplex unwinding,MCM complex	Molecular Function,Molecular Function,Molecular Function,Cellular Component,Biological Process,Biological Process,Cellular Component	0.43937	-0.414746	0.732551	-0.503748	-0.218793	-0.609951	0.222475	-0.915473	-0.508983	-0.391561	0.191811	0.875402	0.889613
693	TR529054|c1_g4_i1	DNA replication licensing factor mcm4-like	EC:3.6.1,EC:3.6.1.3,EC:3.6.1.15	GO:0000784,GO:0000785,GO:0003682,GO:0003697,GO:0004003,GO:0005524,GO:0005654,GO:0006268,GO:0007049,GO:0016020,GO:0030174,GO:0042555,GO:0046872	nuclear chromosome telomeric region,chromatin,chromatin binding,single-stranded DNA binding,ATP-dependent DNA helicase activity,ATP binding,nucleoplasm,DNA unwinding involved in DNA replication,cell cycle,membrane,regulation of DNA-dependent DNA replication initiation,MCM complex,metal ion binding	Cellular Component,Cellular Component,Molecular Function,Molecular Function,Molecular Function,Molecular Function,Cellular Component,Biological Process,Biological Process,Cellular Component,Biological Process,Cellular Component,Molecular Function	0.837263	-0.430332	0.374356	0.817545	-0.165546	-0.484792	-0.508266	-0.798874	0.356516	-0.759907	1.1321	-0.121415	-0.207799
694	TR529054|c1_g4_i4	DNA replication licensing factor mcm4-like	EC:3.6.1,EC:3.6.1.3,EC:3.6.1.15	GO:0000784,GO:0000785,GO:0003682,GO:0003697,GO:0004003,GO:0005524,GO:0005654,GO:0006268,GO:0007049,GO:0016020,GO:0030174,GO:0042555,GO:0046872	nuclear chromosome telomeric region,chromatin,chromatin binding,single-stranded DNA binding,ATP-dependent DNA helicase activity,ATP binding,nucleoplasm,DNA unwinding involved in DNA replication,cell cycle,membrane,regulation of DNA-dependent DNA replication initiation,MCM complex,metal ion binding	Cellular Component,Cellular Component,Molecular Function,Molecular Function,Molecular Function,Molecular Function,Cellular Component,Biological Process,Biological Process,Cellular Component,Biological Process,Cellular Component,Molecular Function	0.137784	1.42599	0.14809	1.39309	-0.918542	-0.529703	0.719259	-0.638308	-0.530892	0.0505829	-1.09572	-0.27999	0.246786
695	TR529054|c1_g4_i5	DNA replication licensing factor mcm4-like					0.923993	-0.268044	0.540361	1.11941	-0.778183	-0.730872	0.226667	0.0831903	0.116617	-0.292728	0.244151	0.394313	-1.06205
696	TR529054|c1_g5_i1	DNA replication licensing factor mcm4-like	EC:3.6.1,EC:3.6.1.15	GO:0003677,GO:0003678,GO:0005524,GO:0005634,GO:0006270,GO:0032508,GO:0042555	DNA binding,DNA helicase activity,ATP binding,nucleus,DNA replication initiation,DNA duplex unwinding,MCM complex	Molecular Function,Molecular Function,Molecular Function,Cellular Component,Biological Process,Biological Process,Cellular Component	-0.20246	0.567389	-0.0634321	0.856118	-0.675997	-0.042929	-0.265935	-1.42605	-0.0213025	1.23135	-0.38755	0.0216698	0.563176
697	TR529054|c1_g8_i1	DNA replication licensing factor mcm4-like	EC:3.6.1,EC:3.6.1.15	GO:0003677,GO:0003678,GO:0005524,GO:0005634,GO:0006270,GO:0032508,GO:0042555	DNA binding,DNA helicase activity,ATP binding,nucleus,DNA replication initiation,DNA duplex unwinding,MCM complex	Molecular Function,Molecular Function,Molecular Function,Cellular Component,Biological Process,Biological Process,Cellular Component	-0.875439	-0.774133	-0.519571	1.65831	-0.940007	0.1981	1.0976	0.079911	0.673456	-0.288387	0.25636	-0.0794685	-0.217511
698	TR529078|c2_g2_i11	F-actin-capping subunit alpha		GO:0003779,GO:0008290,GO:0051016	actin binding,F-actin capping protein complex,barbed-end actin filament capping	Molecular Function,Cellular Component,Biological Process	1.36053	0.325857	-0.742967	-0.194809	0.876514	-0.421404	0.200897	0.541621	-0.288946	-0.61884	0.048446	-0.299776	-0.656328
699	TR529078|c2_g2_i2	F-actin-capping subunit alpha		GO:0003779,GO:0008290,GO:0051016	actin binding,F-actin capping protein complex,barbed-end actin filament capping	Molecular Function,Cellular Component,Biological Process	0.106668	0.0694528	0.912796	0.0256539	1.165	0.155333	0.271271	0.292026	-0.189905	-0.682571	0.278714	-0.839446	-0.841736
700	TR529078|c2_g2_i5	F-actin-capping subunit alpha		GO:0003779,GO:0008290,GO:0051016	actin binding,F-actin capping protein complex,barbed-end actin filament capping	Molecular Function,Cellular Component,Biological Process	1.04491	1.26687	0.121992	-0.0600598	0.264129	-0.111657	-0.220694	0.165801	-0.379381	-0.602321	-0.479655	-0.46992	-0.574088
701	TR529078|c2_g2_i6	F-actin-capping subunit alpha		GO:0003779,GO:0008290,GO:0051016	actin binding,F-actin capping protein complex,barbed-end actin filament capping	Molecular Function,Cellular Component,Biological Process	-0.0493838	0.830105	0.314287	-0.99938	0.0137019	-0.51696	1.0676	1.1511	0.433036	-0.739615	-0.331414	-0.35739	-0.791568
702	TR529078|c2_g2_i8	F-actin-capping subunit alpha		GO:0003779,GO:0008290,GO:0051016	actin binding,F-actin capping protein complex,barbed-end actin filament capping	Molecular Function,Cellular Component,Biological Process	1.15948	0.33621	0.270193	-0.191928	0.773089	0.553679	-0.00164296	-0.180278	-0.962777	0.241068	-0.832684	-0.27542	-1.15889
703	TR529107|c1_g2_i1	peptidyl-prolyl cis-trans isomerase B-like		GO:0009987,GO:0016853	cellular process,isomerase activity	Biological Process,Molecular Function	2.00453	0.0970529	0.500674	0.13891	0.378093	-0.814831	0.0013799	-0.636939	0.434898	-0.593587	-0.456057	-0.192956	-0.752045
704	TR529107|c1_g2_i2	peptidyl-prolyl cis-trans isomerase B-like		GO:0009987,GO:0016853	cellular process,isomerase activity	Biological Process,Molecular Function	0.954531	1.5082	0.498173	-0.0118736	0.608907	-0.0655627	-0.548765	0.164294	-0.330653	-0.844056	-0.0689183	-0.998412	-0.417898
705	TR529123|c1_g1_i3	sorbitol dehydrogenase-like					-0.475305	0.599801	0.326207	0.333914	-0.554301	0.0564675	-0.590908	-0.488792	1.00634	-0.232539	-0.0051873	0.557413	-0.67183
706	TR529123|c1_g1_i4	sorbitol dehydrogenase-like					-0.0872297	0.345371	-0.236731	-0.788615	0.87976	0.0209204	1.32986	0.792285	-0.406909	-0.620028	0.310381	-0.236731	-0.516649
707	TR529130|c1_g2_i1	gem-associated 6-like					1.79318	1.29512	0.653582	0.123956	0.647843	-0.671303	-0.385174	-0.68893	-0.63236	-0.0871569	-0.112572	-1.06483	-1.00826
708	TR529130|c1_g3_i1	gem-associated 6-like		GO:0000245,GO:0005654,GO:0043234,GO:0044444	spliceosomal complex assembly,nucleoplasm,protein complex,cytoplasmic part	Biological Process,Cellular Component,Cellular Component,Cellular Component	-0.683631	0.944341	-0.117476	0.0069901	0.725148	0.776917	0.832542	-0.630486	-0.749169	-0.837287	-0.36751	0.0268166	-0.491976
709	TR529130|c1_g3_i3	gem-associated 6-like					-0.239087	-0.293646	0.9577	0.680503	-0.391325	-0.218847	0.0935497	-0.704601	0.433226	-0.348205	-0.262846	-0.448524	0.628584
710	TR529130|c1_g5_i1	gem-associated 6-like		GO:0000245,GO:0005634	spliceosomal complex assembly,nucleus	Biological Process,Cellular Component	1.15427	1.28838	-0.111036	0.40597	-0.328723	0.871145	-0.593057	-0.915375	-0.747899	0.34183	-0.939671	-0.032643	-0.345568
711	TR529130|c1_g6_i1	gem-associated 6-like					0.811046	-0.0112568	-0.728545	1.20343	-0.0434817	1.43356	0.198774	-1.44564	-0.0351412	-0.866922	-0.433972	-0.636041	0.117264
712	TR529163|c3_g1_i1	serine threonine- kinase RIO2-like					0.200177	0.114435	-0.391722	-0.617339	0.202548	-0.893927	0.126288	-0.149707	0.754934	0.0982344	-0.529226	0.164616	1.2686
713	TR529163|c3_g2_i1	serine threonine- kinase RIO2-like					0.417589	0.0887377	-0.907122	-0.337249	-0.127773	0.537419	-0.406923	-0.0552625	-0.21288	0.363802	1.14951	-0.501788	0.353816
714	TR529163|c3_g3_i1	serine threonine- kinase RIO2-like	EC:2.7.11	GO:0004674,GO:0005524,GO:0006468	protein serine/threonine kinase activity,ATP binding,protein phosphorylation	Molecular Function,Molecular Function,Biological Process	1.14004	0.384719	1.12177	-0.618409	-0.423025	-0.95755	-0.762961	0.0130133	-0.308655	-0.531837	-0.0926208	0.873177	0.354537
715	TR529163|c3_g3_i5	serine threonine- kinase RIO2-like	EC:2.7.11,EC:3.4.21	GO:0004252,GO:0004674,GO:0005524,GO:0006468,GO:0006508,GO:0016021	serine-type endopeptidase activity,protein serine/threonine kinase activity,ATP binding,protein phosphorylation,proteolysis,integral component of membrane	Molecular Function,Molecular Function,Molecular Function,Biological Process,Biological Process,Cellular Component	0.0901461	0.195453	0.238857	-1.17852	0.750451	-0.896754	0.0246848	0.0438963	-0.180237	-0.572293	0.0318002	1.08772	0.630913
716	TR529163|c3_g3_i6	serine threonine- kinase RIO2-like	EC:2.7.11	GO:0004674,GO:0005524,GO:0006468	protein serine/threonine kinase activity,ATP binding,protein phosphorylation	Molecular Function,Molecular Function,Biological Process	0.796315	0.631696	0.168113	-0.483742	0.251368	-0.315338	0.0943177	-1.04572	-0.112876	-0.695666	0.358276	0.557901	-0.20843
717	TR529163|c3_g4_i1	serine threonine- kinase RIO2-like	EC:2.7.11	GO:0004674,GO:0005524,GO:0006468	protein serine/threonine kinase activity,ATP binding,protein phosphorylation	Molecular Function,Molecular Function,Biological Process	1.27951	0.510544	-0.574533	-0.889288	0.0433136	-0.408365	-0.316237	-0.0648729	-0.367964	-0.52213	1.59765	-0.0237958	0.0862501
718	TR529175|c0_g2_i6	DNA-(apurinic or apyrimidinic site) lyase-like isoform X2	EC:3.1,EC:4.2.99.18	GO:0003677,GO:0003906,GO:0005634,GO:0005739,GO:0006284,GO:0008081,GO:0008270	DNA binding,DNA-(apurinic or apyrimidinic site) lyase activity,nucleus,mitochondrion,base-excision repair,phosphoric diester hydrolase activity,zinc ion binding	Molecular Function,Molecular Function,Cellular Component,Cellular Component,Biological Process,Molecular Function,Molecular Function	1.52774	-0.187535	-0.574995	-0.222363	-0.0482233	-0.749135	-0.000334884	-0.326846	0.13027	-0.701246	0.43066	0.452428	-0.440037
719	TR529181|c5_g2_i2	microtubule-associated futsch-like					-0.530814	-0.258055	-0.915475	0.0904715	-1.13811	-0.362962	0.292127	-0.626979	0.16041	0.0578336	1.50672	1.51139	0.597525
720	TR529287|c0_g1_i2	hypothetical protein LOTGIDRAFT_236474	EC:3.1,EC:3.1.3.41	GO:0016311,GO:0016791	dephosphorylation,phosphatase activity	Biological Process,Molecular Function	-0.372583	-1.33855	-0.432741	0.187746	-0.367426	0.787606	-0.298674	-0.343363	-0.736968	1.33075	-0.0185101	0.65354	1.51294
721	TR529321|c3_g4_i5	flavin-containing monooxygenase FMO GS-OX-like 2-like isoform X1		GO:0000166,GO:0004497,GO:0050662	nucleotide binding,monooxygenase activity,coenzyme binding	Molecular Function,Molecular Function,Molecular Function	-0.0944648	1.5334	-0.2325	1.09391	-0.118264	-0.286445	0.0626104	-0.478426	-0.47684	0.208579	0.0959293	0.119729	-1.16702
722	TR529354|c2_g2_i1	DNA-directed RNA polymerase III subunit RPC6-like	EC:2.7.7.6	GO:0003899	DNA-directed 5'-3' RNA polymerase activity	Molecular Function	-1.05741	-0.260098	0.607173	0.666337	-0.460599	-0.208447	0.447993	0.852047	0.727849	0.730667	-1.11939	0.135738	0.261579
723	TR529381|c1_g3_i1	ADAM family mig-17					1.97497	0.546671	-0.443774	-0.52275	1.70834	-0.314389	-0.506146	0.119533	-0.457581	-0.516858	-0.369678	-0.545663	-0.597679
724	TR529381|c1_g3_i2	ADAM family mig-17					1.70298	0.74087	-0.428313	-0.499538	2.05819	-0.299744	-0.572129	-0.0834518	-0.427403	-0.530713	-0.484292	-0.560296	-0.57008
725	TR529560|c1_g3_i1	dual oxidase 2-like	EC:1.11.1.7	GO:0004601,GO:0005509,GO:0006979,GO:0016021,GO:0019221,GO:0020037,GO:0042335,GO:0051591,GO:0055114,GO:0098869	peroxidase activity,calcium ion binding,response to oxidative stress,integral component of membrane,cytokine-mediated signaling pathway,heme binding,cuticle development,response to cAMP,oxidation-reduction process,cellular oxidant detoxification	Molecular Function,Molecular Function,Biological Process,Cellular Component,Biological Process,Molecular Function,Biological Process,Biological Process,Biological Process,Biological Process	0.523602	1.33063	-0.212646	-0.643282	1.45896	-0.851654	-0.663789	0.285131	-0.277473	-0.874145	0.592398	0.148532	-0.779551
726	TR529623|c4_g2_i1	Dynein heavy chain axonemal	EC:3.6.1,EC:3.6.1.3,EC:3.6.1.15	GO:0003777,GO:0003779,GO:0005524,GO:0007018,GO:0016301,GO:0016310,GO:0016887,GO:0030286	microtubule motor activity,actin binding,ATP binding,microtubule-based movement,kinase activity,phosphorylation,ATPase activity,dynein complex	Molecular Function,Molecular Function,Molecular Function,Biological Process,Molecular Function,Biological Process,Molecular Function,Cellular Component	0.383973	1.45195	-0.344761	-0.687589	0.360639	-0.811438	-0.268477	0.389807	0.298715	-0.842849	0.986166	0.215251	-0.318735
727	TR529835|c1_g1_i1	rRNA 2 -O-methyltransferase fibrillarin	EC:2.1.1	GO:0000494,GO:0003723,GO:0008033,GO:0008649,GO:0015030,GO:0031167,GO:0031428,GO:0032040,GO:1990258,GO:1990259	box C/D snoRNA 3'-end processing,RNA binding,tRNA processing,rRNA methyltransferase activity,Cajal body,rRNA methylation,box C/D snoRNP complex,small-subunit processome,histone glutamine methylation,histone-glutamine methyltransferase activity	Biological Process,Molecular Function,Biological Process,Molecular Function,Cellular Component,Biological Process,Cellular Component,Cellular Component,Biological Process,Molecular Function	-0.574171	-0.5578	-0.511756	-0.320418	-0.374648	-0.401251	-0.533243	-0.385903	0.19732	-0.0114126	1.28907	0.626039	1.58784
728	TR530139|c4_g1_i1	chitinase -like isoform X1					1.40213	0.713922	-0.310552	-0.556713	1.29896	-0.64029	-0.567813	-0.267784	-0.498601	-0.66249	1.02081	-0.390864	-0.541042
729	TR530139|c4_g1_i3	chitinase -like isoform X1					1.12307	0.742186	-0.070301	-0.601169	0.969854	-0.548298	-0.700437	0.488621	-0.124251	-0.709069	0.0893909	0.01494	-0.81589
730	TR530216|c0_g1_i2	hypothetical protein LOTGIDRAFT_143124					0.209702	1.15818	-0.356998	-0.142249	-0.327172	-0.16611	-0.261554	-0.0169781	0.102327	0.0188135	1.35503	-0.6314	-0.637365
731	TR530289|c1_g1_i2	unnamed protein product					0.662343	-0.24603	-0.0628286	-0.658233	0.395174	-0.123896	-0.0475619	0.826461	0.29594	-0.841434	1.53255	0.20434	-1.246
732	TR530305|c0_g3_i1	molybdopterin synthase catalytic subunit-like	EC:2.8.1.12	GO:0005634,GO:0005829,GO:0006777,GO:0019008,GO:0030366,GO:0032324	nucleus,cytosol,Mo-molybdopterin cofactor biosynthetic process,molybdopterin synthase complex,molybdopterin synthase activity,molybdopterin cofactor biosynthetic process	Cellular Component,Cellular Component,Biological Process,Cellular Component,Molecular Function,Biological Process	1.64116	1.31314	0.665389	-0.470882	0.963469	-0.302098	0.120819	-0.985517	-0.77788	-0.62884	-0.716735	-0.311652	-0.55623
733	TR530305|c0_g3_i11	molybdopterin synthase catalytic subunit-like	EC:2.8.1.12	GO:0000166,GO:0005634,GO:0005829,GO:0006777,GO:0019008,GO:0030366,GO:0032324,GO:0042802	nucleotide binding,nucleus,cytosol,Mo-molybdopterin cofactor biosynthetic process,molybdopterin synthase complex,molybdopterin synthase activity,molybdopterin cofactor biosynthetic process,identical protein binding	Molecular Function,Cellular Component,Cellular Component,Biological Process,Cellular Component,Molecular Function,Biological Process,Molecular Function	0.357827	0.00951668	0.698524	-0.424444	0.14846	-0.00761334	-0.787981	1.18958	0.540547	-0.997348	0.405411	-0.784174	-0.133234
734	TR530305|c0_g3_i2	molybdopterin synthase catalytic subunit-like	EC:2.8.1.12	GO:0005634,GO:0005829,GO:0006777,GO:0019008,GO:0030366,GO:0032324	nucleus,cytosol,Mo-molybdopterin cofactor biosynthetic process,molybdopterin synthase complex,molybdopterin synthase activity,molybdopterin cofactor biosynthetic process	Cellular Component,Cellular Component,Biological Process,Cellular Component,Molecular Function,Biological Process	-0.143556	-0.0501073	-0.605305	0.0488388	0.922862	-0.605305	0.436377	-0.605305	0.241234	-0.605305	0.417138	0.153282	0.304449
735	TR530305|c0_g3_i3	molybdopterin synthase catalytic subunit-like	EC:2.8.1.12	GO:0005634,GO:0005829,GO:0006777,GO:0019008,GO:0030366,GO:0032324	nucleus,cytosol,Mo-molybdopterin cofactor biosynthetic process,molybdopterin synthase complex,molybdopterin synthase activity,molybdopterin cofactor biosynthetic process	Cellular Component,Cellular Component,Biological Process,Cellular Component,Molecular Function,Biological Process	0.255413	-0.130161	0.345293	0.31403	-0.291686	1.25452	-0.784074	1.52872	0.0587179	-0.647299	0.603211	-0.477959	-1.10973
736	TR530305|c0_g3_i7	molybdopterin synthase catalytic subunit-like	EC:2.8.1.12	GO:0005829,GO:0006777,GO:0019008,GO:0030366	cytosol,Mo-molybdopterin cofactor biosynthetic process,molybdopterin synthase complex,molybdopterin synthase activity	Cellular Component,Biological Process,Cellular Component,Molecular Function	0.572727	0.437528	-0.318442	-0.169914	0.32518	-0.404132	0.0528784	0.970707	0.717447	-0.927789	0.785999	-0.724039	-0.834483
737	TR530403|c0_g2_i1	dehydrogenase reductase SDR family member 11-like					-0.241311	-0.825225	-0.60885	0.756523	-0.748727	0.927065	-0.0492599	0.756113	-0.0205083	1.06585	0.258153	0.351951	-0.818502
738	TR530403|c0_g2_i3	dehydrogenase reductase SDR family member 11-like					-0.298745	-0.349222	0.0978616	-0.494536	-0.289677	0.323589	0.168989	-0.196698	1.0943	-0.264001	-0.405163	-0.12426	0.832404
739	TR530403|c0_g2_i4	dehydrogenase reductase SDR family member 11-like					-0.296005	0.808829	-0.322882	0.634381	-0.232337	0.47281	-0.661864	0.201278	-0.680055	-0.182568	-0.560486	0.432852	-0.627731
740	TR530403|c0_g3_i1	dehydrogenase reductase SDR family member 11-like					0.600033	0.0140522	-0.288759	0.179759	-0.476013	0.835531	-0.131251	0.464073	-0.870544	0.792436	0.835531	-0.774629	-0.501756
741	TR530433|c1_g1_i1	disulfide-isomerase A5-like					0.590011	0.131821	-0.754764	0.531022	-0.462329	0.254678	-0.768376	-0.163368	0.207383	1.14527	-0.174017	0.191044	-0.416835
742	TR530433|c1_g1_i2	disulfide-isomerase A5-like					-0.729176	-0.841386	-0.269058	0.125567	-0.0652281	1.36369	0.388256	1.93378	-0.158174	-0.14909	0.331733	-0.126164	-0.685947
743	TR530433|c1_g1_i3	disulfide-isomerase A5-like					0.205093	-0.245994	-0.450588	0.0120854	-0.513521	0.2223	1.40838	-0.877898	0.177195	0.814875	-0.47952	-0.0680557	-0.629767
744	TR530433|c1_g2_i1	disulfide-isomerase A5-like					0.494962	-0.295036	-0.26526	0.774879	-0.166131	-0.255472	-0.199523	-0.713594	-0.280303	1.03811	0.429754	-0.440547	0.0019766
745	TR530433|c1_g2_i2	disulfide-isomerase A5-like					-0.291178	-0.323083	-0.796572	0.128492	-0.951291	1.23263	-0.443929	1.52932	0.126463	0.571681	0.144631	0.344818	-0.683713
746	TR530433|c1_g3_i1	disulfide-isomerase A5-like					-0.156472	-0.214892	-0.849489	0.701725	-0.699831	1.03779	-0.0329239	0.23522	0.00493404	1.40807	-0.856485	0.620856	-0.821863
747	TR530440|c2_g1_i1	SH3 domain-binding glutamic acid-rich 3		GO:0005623,GO:0044763,GO:0050794,GO:0065008	cell,single-organism cellular process,regulation of cellular process,regulation of biological quality	Cellular Component,Biological Process,Biological Process,Biological Process	0.900097	0.193273	0.0291162	0.295023	1.24469	-0.259854	-0.613944	0.360821	-0.498628	-0.571888	0.49988	-0.193377	-0.776745
748	TR530440|c2_g1_i3	SH3 domain-binding glutamic acid-rich 3		GO:0005623,GO:0044763,GO:0050794,GO:0065008	cell,single-organism cellular process,regulation of cellular process,regulation of biological quality	Cellular Component,Biological Process,Biological Process,Biological Process	1.31181	0.989235	1.001	-0.369719	0.69803	0.551938	0.110719	-0.15156	-0.603074	-0.921732	-0.603074	-0.712889	-1.28549
749	TR530440|c2_g1_i5	SH3 domain-binding glutamic acid-rich 3		GO:0005623,GO:0044763,GO:0050794,GO:0065008	cell,single-organism cellular process,regulation of cellular process,regulation of biological quality	Cellular Component,Biological Process,Biological Process,Biological Process	0.681214	-0.144629	0.834632	0.178527	1.45157	-0.108723	0.154045	-0.737899	-0.833377	-0.593457	0.036534	-0.317632	-0.568976
750	TR530440|c2_g1_i7	SH3 domain-binding glutamic acid-rich 3		GO:0005623,GO:0044763,GO:0050794,GO:0065008	cell,single-organism cellular process,regulation of cellular process,regulation of biological quality	Cellular Component,Biological Process,Biological Process,Biological Process	0.436725	0.00567766	-0.0858462	-0.596608	1.13054	-0.0917509	0.667011	-0.596608	-0.596608	-0.369275	1.06263	-0.369275	-0.596608
751	TR530440|c2_g1_i8	SH3 domain-binding glutamic acid-rich 3		GO:0005623,GO:0044763,GO:0050794,GO:0065008	cell,single-organism cellular process,regulation of cellular process,regulation of biological quality	Cellular Component,Biological Process,Biological Process,Biological Process	1.45681	0.359078	0.567966	-0.896383	0.768328	-0.787676	-0.348584	0.773657	-0.442371	-0.565999	-0.284639	-0.406135	0.197083
752	TR530584|c0_g1_i1	flocculation FLO11-like					0.00554847	0.681768	-0.237891	-0.355102	1.48422	-0.355102	-0.355102	-0.246907	-0.355102	-0.0936304	0.41128	-0.355102	-0.192809
753	TR530584|c0_g1_i2	flocculation FLO11-like					0.988547	0.703721	-0.44915	-0.889953	0.74441	-0.578	-0.530529	0.754582	-0.0829441	-0.795011	0.846134	-0.259265	-0.422024
754	TR530584|c0_g1_i3	flocculation FLO11-like					-0.218052	-0.451039	-0.269827	-0.0627273	2.29303	0.778616	-0.295715	0.0537663	-0.192165	-0.451039	-0.114502	-0.451039	-0.451039
755	TR530839|c2_g1_i1	Disintegrin and metallo ase domain-containing 10					0.565713	1.02845	-1.31791	-0.370304	0.547793	-0.89734	0.721715	0.308519	-0.420899	-1.09445	1.13807	-0.304951	0.666903
756	TR530839|c2_g1_i2	Disintegrin and metallo ase domain-containing 10					-0.147995	-0.179461	0.323998	-1.2111	0.818467	-0.195194	-0.305326	1.66806	0.912866	0.559995	-0.822271	-0.107538	-1.06726
757	TR531059|c2_g2_i5	PREDICTED: uncharacterized protein LOC101849999					0.323682	0.0472817	0.639591	-0.87069	0.744158	-0.411055	-0.0937845	-0.227324	-0.185485	-0.676546	-0.165297	-0.283557	-0.46836
758	TR531111|c4_g2_i1	serine--tRNA mitochondrial-like	EC:6.1.1	GO:0004812,GO:0006418	aminoacyl-tRNA ligase activity,tRNA aminoacylation for protein translation	Molecular Function,Biological Process	0.0466291	0.710687	1.15754	0.650318	-0.22472	-0.497313	-0.359772	0.0407167	-0.354171	-0.402092	0.625424	0.335404	-0.547724
759	TR531165|c3_g1_i1	39S ribosomal mitochondrial-like					-0.227637	1.15606	-0.354657	-0.0600796	-0.349251	0.202067	1.18849	0.281792	-0.468163	-0.233042	0.550695	-0.0627821	-0.984349
760	TR531182|c1_g4_i1	amino acid racemase		GO:0006520,GO:0030170	cellular amino acid metabolic process,pyridoxal phosphate binding	Biological Process,Molecular Function	0.568458	0.556776	1.04041	-0.642952	0.159592	-0.257451	0.802095	0.189381	-0.0273176	-0.624261	-0.709539	-0.0939043	-0.440856
761	TR531182|c1_g4_i2	amino acid racemase		GO:0006520,GO:0016853,GO:0030170	cellular amino acid metabolic process,isomerase activity,pyridoxal phosphate binding	Biological Process,Molecular Function,Molecular Function	0.439491	-0.132685	-0.72998	0.202247	-0.596007	-0.470408	0.0850212	0.558112	-0.0377872	-0.157804	0.908395	0.433909	-0.0294139
762	TR531182|c1_g4_i5	amino acid racemase		GO:0006520,GO:0016853,GO:0030170	cellular amino acid metabolic process,isomerase activity,pyridoxal phosphate binding	Biological Process,Molecular Function,Molecular Function	0.637206	0.36549	1.12923	-0.708157	-0.418816	-0.0516318	1.0837	0.302334	-0.285161	-0.763969	-0.730188	-0.39091	0.0364925
763	TR531182|c1_g4_i6	amino acid racemase		GO:0006520,GO:0016853,GO:0030170	cellular amino acid metabolic process,isomerase activity,pyridoxal phosphate binding	Biological Process,Molecular Function,Molecular Function	0.528266	0.176782	0.203819	-0.0274994	0.110691	0.0806496	0.510241	0.304458	0.504233	-0.787547	-0.264826	-0.553224	-0.174702
764	TR531182|c1_g7_i4	amino acid racemase		GO:0006520,GO:0006810,GO:0016020,GO:0016853,GO:0030170	cellular amino acid metabolic process,transport,membrane,isomerase activity,pyridoxal phosphate binding	Biological Process,Biological Process,Cellular Component,Molecular Function,Molecular Function	0.737091	1.34288	0.132177	-0.570048	0.773911	-0.248304	0.0778227	0.1896	-0.017736	-0.616513	-0.0975145	-0.722592	-0.634923
765	TR531194|c0_g1_i1	PREDICTED: cubilin-like					-0.327167	0.0701747	-0.141946	-1.36702	0.273841	-0.5854	-0.118121	0.424477	0.537454	-0.648421	1.96235	0.605855	-0.135029
766	TR531222|c5_g2_i1	transposase					-0.309082	0.407797	0.106885	0.156194	-0.583443	-0.797116	0.704916	-1.08033	0.780776	0.0537829	0.305386	0.704916	-0.29391
767	TR531222|c5_g2_i6	transposase					-0.683324	0.325411	-0.337615	-0.222379	-0.571428	-0.0503596	0.853159	-0.465377	0.824767	-0.394398	0.729572	0.0982784	0.0197841
768	TR531549|c2_g1_i3	von Willebrand factor type EGF and pentraxin domain-containing 1-like					1.13679	-0.138387	0.544003	-0.648456	0.943786	-0.565742	-0.455456	0.843841	-0.207315	-0.565742	0.0752908	0.206254	-0.662241
769	TR531803|c2_g1_i2	39S ribosomal mitochondrial-like		GO:0005622	intracellular	Cellular Component	0.819451	0.826834	0.359332	0.674132	-0.138709	0.624463	-0.0786354	0.0916854	0.583183	-0.44042	-0.526	-1.2103	-0.724009
770	TR531803|c2_g1_i3	39S ribosomal mitochondrial-like		GO:0005622	intracellular	Cellular Component	-0.501113	-0.868838	-0.0747712	0.963883	0.28452	-0.730519	0.399645	-0.124743	-0.929563	0.294219	-0.232066	1.43282	-0.424363
771	TR532275|c1_g1_i1	predicted protein					0.144594	-0.341307	0.11888	-0.33415	-0.642973	-0.217512	-0.00332376	0.186742	0.178524	0.000122347	-0.14859	-0.246141	1.54106
772	TR532275|c1_g1_i3	predicted protein					-0.316109	1.64024	-0.241805	-0.127274	-0.450203	-0.327152	-0.425119	-0.537363	-0.260736	1.08698	-0.623262	0.869121	-0.255372
773	TR532303|c0_g3_i4	sorbitol dehydrogenase-like		GO:0003676,GO:0008270,GO:0016491,GO:0046983,GO:0055114	nucleic acid binding,zinc ion binding,oxidoreductase activity,protein dimerization activity,oxidation-reduction process	Molecular Function,Molecular Function,Molecular Function,Molecular Function,Biological Process	0.900453	0.124399	0.268369	-1.0954	0.168773	-0.349911	-0.201997	1.05182	0.147079	-1.35868	0.779164	-0.0590138	-0.0373198
774	TR532303|c0_g3_i5	sorbitol dehydrogenase-like	EC:1.1.1.14	GO:0003676,GO:0003939,GO:0008270,GO:0046983,GO:0055114	nucleic acid binding,L-iditol 2-dehydrogenase activity,zinc ion binding,protein dimerization activity,oxidation-reduction process	Molecular Function,Molecular Function,Molecular Function,Molecular Function,Biological Process	0.33002	0.133219	-0.050885	-1.0971	1.21499	0.955973	-0.0724696	-0.740957	0.335098	-0.210865	0.591574	-0.54987	-0.653984
775	TR532303|c0_g3_i6	sorbitol dehydrogenase-like		GO:0008270,GO:0016491,GO:0055114	zinc ion binding,oxidoreductase activity,oxidation-reduction process	Molecular Function,Molecular Function,Biological Process	0.288211	-0.0711178	0.172803	-1.65597	0.930774	-0.219922	0.425601	0.482459	0.553268	-0.758915	0.438283	0.137715	-0.0208118
776	TR532303|c0_g5_i1	sorbitol dehydrogenase-like		GO:0008270,GO:0016491,GO:0055114	zinc ion binding,oxidoreductase activity,oxidation-reduction process	Molecular Function,Molecular Function,Biological Process	0.123001	-0.398785	0.0478103	-1.23194	0.542006	-0.703488	0.657824	0.105416	0.0593315	-0.0874113	0.857624	0.13907	0.206074
777	TR532303|c0_g6_i1	sorbitol dehydrogenase-like					-0.848652	-0.605862	0.436577	-0.66823	-0.267292	1.47679	-0.236108	-0.188218	-0.015592	-0.124736	0.966706	0.99789	-0.56354
778	TR532303|c0_g6_i3	sorbitol dehydrogenase-like		GO:0008270,GO:0016491,GO:0055114	zinc ion binding,oxidoreductase activity,oxidation-reduction process	Molecular Function,Molecular Function,Biological Process	-0.102781	-0.610214	-0.227355	-0.792505	0.0771046	0.838494	0.81685	0.805547	0.814926	-0.599632	-0.318741	0.506137	-0.312007
779	TR532352|c3_g13_i1	isoform B		GO:0005829,GO:0071482,GO:0090316	cytosol,cellular response to light stimulus,positive regulation of intracellular protein transport	Cellular Component,Biological Process,Biological Process	0.857106	2.24867	0.251134	0.369565	0.77223	-0.727894	0.0892787	0.0784225	-0.333125	-1.16214	-0.589725	-0.71013	-0.964756
780	TR532358|c3_g1_i1	uridine-cytidine kinase-like 1-like	EC:2.7.1.48	GO:0004849,GO:0005524,GO:0016310,GO:0044206,GO:0044211	uridine kinase activity,ATP binding,phosphorylation,UMP salvage,CTP salvage	Molecular Function,Molecular Function,Biological Process,Biological Process,Biological Process	0.28157	-0.61992	1.86069	-0.365809	0.789793	-0.220602	-0.269004	0.423752	-0.371859	-0.317406	-0.0269935	-0.39606	-0.353708
781	TR532358|c3_g1_i2	uridine-cytidine kinase-like 1-like	EC:2.7.1.48,EC:3.6.1,EC:3.6.1.3,EC:3.6.1.15	GO:0004849,GO:0005524,GO:0015833,GO:0016310,GO:0016887,GO:0044206,GO:0044211	uridine kinase activity,ATP binding,peptide transport,phosphorylation,ATPase activity,UMP salvage,CTP salvage	Molecular Function,Molecular Function,Biological Process,Biological Process,Molecular Function,Biological Process,Biological Process	-0.176154	1.70236	0.539471	-0.332697	-0.270079	-0.167208	0.682596	-0.332697	-0.0598647	-0.328224	-0.42215	-0.386368	-0.381896
782	TR532358|c3_g1_i3	uridine-cytidine kinase-like 1-like	EC:2.7.1.48,EC:3.6.1,EC:3.6.1.3,EC:3.6.1.15	GO:0004849,GO:0005524,GO:0015833,GO:0016310,GO:0016887,GO:0044206,GO:0044211	uridine kinase activity,ATP binding,peptide transport,phosphorylation,ATPase activity,UMP salvage,CTP salvage	Molecular Function,Molecular Function,Biological Process,Biological Process,Molecular Function,Biological Process,Biological Process	1.55724	1.92262	0.121246	-0.409818	-0.108174	-0.817676	-0.035949	-0.137913	-0.312102	-0.40557	-0.533025	-0.116671	-0.940883
783	TR532358|c3_g1_i4	uridine-cytidine kinase-like 1-like	EC:2.7.1.48,EC:3.6.1,EC:3.6.1.3,EC:3.6.1.15	GO:0004849,GO:0005524,GO:0015833,GO:0016310,GO:0016887,GO:0044206,GO:0044211	uridine kinase activity,ATP binding,peptide transport,phosphorylation,ATPase activity,UMP salvage,CTP salvage	Molecular Function,Molecular Function,Biological Process,Biological Process,Molecular Function,Biological Process,Biological Process	1.05684	0.171173	-0.498615	-0.0336384	0.968275	0.226527	-0.598253	-0.484776	-0.448796	-0.448796	0.160102	-0.62593	0.420267
784	TR532358|c3_g1_i5	uridine-cytidine kinase-like 1-like	EC:2.7.1.48,EC:3.6.1,EC:3.6.1.3,EC:3.6.1.15	GO:0004849,GO:0005524,GO:0015833,GO:0016310,GO:0016887,GO:0044206,GO:0044211	uridine kinase activity,ATP binding,peptide transport,phosphorylation,ATPase activity,UMP salvage,CTP salvage	Molecular Function,Molecular Function,Biological Process,Biological Process,Molecular Function,Biological Process,Biological Process	0.444522	0.310131	0.202619	0.025992	0.997441	0.114306	0.0567097	0.181501	-1.01841	-0.415576	0.840013	-1.04145	-0.477011
785	TR532358|c3_g1_i6	uridine-cytidine kinase-like 1-like	EC:2.7.1.48,EC:3.6.1,EC:3.6.1.3,EC:3.6.1.15	GO:0004849,GO:0005524,GO:0015833,GO:0016310,GO:0016887,GO:0044206,GO:0044211	uridine kinase activity,ATP binding,peptide transport,phosphorylation,ATPase activity,UMP salvage,CTP salvage	Molecular Function,Molecular Function,Biological Process,Biological Process,Molecular Function,Biological Process,Biological Process	0.858403	-0.782917	0.302612	-0.253179	-0.782917	0.172349	-0.565811	-0.782917	1.17972	0.181033	-0.782917	0.0247166	0.641297
786	TR532358|c3_g1_i7	uridine-cytidine kinase-like 1-like	EC:2.7.1.48,EC:3.6.1,EC:3.6.1.3,EC:3.6.1.15	GO:0004849,GO:0005524,GO:0015833,GO:0016310,GO:0016887,GO:0044206,GO:0044211	uridine kinase activity,ATP binding,peptide transport,phosphorylation,ATPase activity,UMP salvage,CTP salvage	Molecular Function,Molecular Function,Biological Process,Biological Process,Molecular Function,Biological Process,Biological Process	-0.0247872	0.67241	-0.534502	-0.124387	-0.663396	0.150977	0.52594	0.203706	0.0572359	-0.815725	0.150977	1.16455	-0.423185
787	TR532394|c2_g1_i3	Dynein heavy chain axonemal	EC:3.6.1,EC:3.6.1.15	GO:0000166,GO:0017111	nucleotide binding,nucleoside-triphosphatase activity	Molecular Function,Molecular Function	1.13347	1.75211	-0.144868	-0.571893	-0.0955962	0.0385333	-0.372067	0.0344273	-0.0682228	-0.938696	0.076856	-0.380279	-0.53357
788	TR532394|c2_g1_i4	Dynein heavy chain axonemal		GO:0000166	nucleotide binding	Molecular Function	0.147469	-0.0116723	-0.00427034	0.328816	0.184479	-0.211524	0.284405	0.475004	-0.370666	-0.241132	0.84325	0.0919547	-0.799978
789	TR532523|c4_g2_i1	ubiquitin-conjugating enzyme E2 C-like		GO:0005524,GO:0005680,GO:0005737,GO:0010458,GO:0010994,GO:0030071,GO:0031145,GO:0031625,GO:0061630,GO:0070979	ATP binding,anaphase-promoting complex,cytoplasm,exit from mitosis,free ubiquitin chain polymerization,regulation of mitotic metaphase/anaphase transition,anaphase-promoting complex-dependent catabolic process,ubiquitin protein ligase binding,ubiquitin protein ligase activity,protein K11-linked ubiquitination	Molecular Function,Cellular Component,Cellular Component,Biological Process,Biological Process,Biological Process,Biological Process,Molecular Function,Molecular Function,Biological Process	1.36494	0.458776	-0.599912	1.18775	0.290553	0.194104	0.104385	-0.423838	0.144759	-0.37337	-0.777107	-1.01711	-0.490006
790	TR532523|c4_g2_i2	ubiquitin-conjugating enzyme E2 C-like		GO:0005524,GO:0005680,GO:0005737,GO:0010458,GO:0010994,GO:0030071,GO:0031145,GO:0031625,GO:0061630,GO:0070979	ATP binding,anaphase-promoting complex,cytoplasm,exit from mitosis,free ubiquitin chain polymerization,regulation of mitotic metaphase/anaphase transition,anaphase-promoting complex-dependent catabolic process,ubiquitin protein ligase binding,ubiquitin protein ligase activity,protein K11-linked ubiquitination	Molecular Function,Cellular Component,Cellular Component,Biological Process,Biological Process,Biological Process,Biological Process,Molecular Function,Molecular Function,Biological Process	1.16405	1.33001	-0.00516398	0.539349	-0.0238117	-0.146887	1.01673	-0.435926	-0.290474	-0.577649	-0.240125	-1.26575	-1.02892
791	TR532523|c4_g2_i5	ubiquitin-conjugating enzyme E2 C-like		GO:0005524,GO:0005680,GO:0005737,GO:0010458,GO:0010994,GO:0030071,GO:0031145,GO:0031625,GO:0061630,GO:0070979	ATP binding,anaphase-promoting complex,cytoplasm,exit from mitosis,free ubiquitin chain polymerization,regulation of mitotic metaphase/anaphase transition,anaphase-promoting complex-dependent catabolic process,ubiquitin protein ligase binding,ubiquitin protein ligase activity,protein K11-linked ubiquitination	Molecular Function,Cellular Component,Cellular Component,Biological Process,Biological Process,Biological Process,Biological Process,Molecular Function,Molecular Function,Biological Process	1.44937	0.473663	0.478353	0.148425	-0.183066	-0.0783023	1.08505	-0.432467	-0.151793	-0.580231	-0.481721	-0.711576	-1.06809
792	TR532523|c4_g2_i6	ubiquitin-conjugating enzyme E2 C-like		GO:0005524,GO:0005680,GO:0005737,GO:0010458,GO:0010994,GO:0030071,GO:0031145,GO:0031625,GO:0061630,GO:0070979	ATP binding,anaphase-promoting complex,cytoplasm,exit from mitosis,free ubiquitin chain polymerization,regulation of mitotic metaphase/anaphase transition,anaphase-promoting complex-dependent catabolic process,ubiquitin protein ligase binding,ubiquitin protein ligase activity,protein K11-linked ubiquitination	Molecular Function,Cellular Component,Cellular Component,Biological Process,Biological Process,Biological Process,Biological Process,Molecular Function,Molecular Function,Biological Process	0.890375	0.0259559	0.291348	0.70081	0.143487	-0.834672	0.219313	0.71787	-0.785385	-0.542741	-0.368341	0.1814	-0.243227
793	TR532523|c4_g2_i7	ubiquitin-conjugating enzyme E2 C-like		GO:0005524,GO:0005680,GO:0005737,GO:0010458,GO:0010994,GO:0030071,GO:0031145,GO:0031625,GO:0061630,GO:0070979	ATP binding,anaphase-promoting complex,cytoplasm,exit from mitosis,free ubiquitin chain polymerization,regulation of mitotic metaphase/anaphase transition,anaphase-promoting complex-dependent catabolic process,ubiquitin protein ligase binding,ubiquitin protein ligase activity,protein K11-linked ubiquitination	Molecular Function,Cellular Component,Cellular Component,Biological Process,Biological Process,Biological Process,Biological Process,Molecular Function,Molecular Function,Biological Process	-0.546407	0.155772	-0.245473	-0.0573896	-0.389671	0.851681	0.437897	-0.947652	-0.370862	-0.50879	0.387741	1.20277	0.0303827
794	TR532523|c4_g2_i8	ubiquitin-conjugating enzyme E2 C-like		GO:0005524,GO:0005680,GO:0005737,GO:0010458,GO:0010994,GO:0030071,GO:0031145,GO:0031625,GO:0061630,GO:0070979	ATP binding,anaphase-promoting complex,cytoplasm,exit from mitosis,free ubiquitin chain polymerization,regulation of mitotic metaphase/anaphase transition,anaphase-promoting complex-dependent catabolic process,ubiquitin protein ligase binding,ubiquitin protein ligase activity,protein K11-linked ubiquitination	Molecular Function,Cellular Component,Cellular Component,Biological Process,Biological Process,Biological Process,Biological Process,Molecular Function,Molecular Function,Biological Process	-0.812106	-0.576962	1.00273	0.297293	0.243029	-0.350861	0.704274	-0.0373356	-0.0403502	0.0892807	-0.0524089	-0.0915997	-0.109688
795	TR532557|c3_g2_i1	nidogen and EGF-like domain-containing 1		GO:0001756,GO:0001840,GO:0002244,GO:0004872,GO:0005509,GO:0005615,GO:0005739,GO:0005765,GO:0005886,GO:0006355,GO:0007160,GO:0007219,GO:0007368,GO:0009986,GO:0010719,GO:0016021,GO:0021514,GO:0021523,GO:0021531,GO:0021986,GO:0030512,GO:0031017,GO:0035253,GO:0035907,GO:0042663,GO:0048259,GO:0048337,GO:0048936,GO:0050431,GO:0050768,GO:0051297,GO:0055016,GO:0070062,GO:0071456,GO:0071461	somitogenesis,neural plate development,hematopoietic progenitor cell differentiation,receptor activity,calcium ion binding,extracellular space,mitochondrion,lysosomal membrane,plasma membrane,regulation of transcription DNA-templated,cell-matrix adhesion,Notch signaling pathway,determination of left/right symmetry,cell surface,negative regulation of epithelial to mesenchymal transition,integral c…	Biological Process,Biological Process,Biological Process,Molecular Function,Molecular Function,Cellular Component,Cellular Component,Cellular Component,Cellular Component,Biological Process,Biological Process,Biological Process,Biological Process,Cellular Component,Biological Process,Cellular Component,Biological Process,Biological Process,Biological Process,Biological Process,Biological Process,…	2.27604	1.51916	0.675039	-0.52709	-0.118165	-0.417481	-0.648049	-0.309494	-0.369487	-0.641563	-0.236854	-0.70869	-0.398673
796	TR532605|c1_g2_i12	glucose-6-phosphate 1-epimerase-like		GO:0003824	catalytic activity	Molecular Function	1.23373	-0.668016	0.475631	-0.578488	0.940598	-0.0312126	-0.20016	0.315347	-0.27958	-0.317124	0.0669793	-0.259364	-0.679568
797	TR532605|c1_g2_i13	glucose-6-phosphate 1-epimerase-like					0.66138	0.514493	0.701746	-0.541749	-0.127998	0.210627	-0.447562	-0.461578	0.00655515	-0.598934	0.997763	-0.108936	-0.27937
798	TR532605|c1_g2_i3	glucose-6-phosphate 1-epimerase-like					-0.184132	0.856837	0.264365	0.181502	0.343086	0.0240622	0.936593	-0.443597	-0.61502	-1.04591	0.909663	-0.683382	-0.360216
799	TR532670|c2_g2_i3	hypothetical protein CGI_10012723					-0.377336	1.2902	0.127539	-0.244565	0.545127	0.707571	-0.290266	-0.346038	-0.228537	-0.0275404	-0.479567	-0.108112	-0.466571
800	TR533062|c2_g3_i3	H ACA ribonucleo complex subunit 4- partial	EC:5.4.99.12	GO:0001522,GO:0003723,GO:0006396,GO:0009982,GO:0019013,GO:0030529	pseudouridine synthesis,RNA binding,RNA processing,pseudouridine synthase activity,viral nucleocapsid,intracellular ribonucleoprotein complex	Biological Process,Molecular Function,Biological Process,Molecular Function,Cellular Component,Cellular Component	1.3348	-0.246517	-0.529109	-1.10031	0.240504	-0.41487	-0.823727	0.0962017	-0.366769	1.04619	-0.120252	0.408857	1.02816
801	TR533091|c2_g1_i2	suppressor of SWI4 1 homolog		GO:0000027,GO:0019843,GO:0030687	ribosomal large subunit assembly,rRNA binding,preribosome large subunit precursor	Biological Process,Molecular Function,Cellular Component	0.411447	0.0499272	1.15635	-0.126293	-1.16982	0.198907	0.469627	-0.867156	0.0576621	-0.212385	0.375127	0.148126	0.0327761
802	TR533091|c2_g1_i3	suppressor of SWI4 1 homolog		GO:0000027,GO:0019843,GO:0030687	ribosomal large subunit assembly,rRNA binding,preribosome large subunit precursor	Biological Process,Molecular Function,Cellular Component	0.754551	1.24943	-0.18172	1.13076	0.307035	-0.753221	-0.184913	-0.0666485	-0.263933	-0.609015	0.0319274	-0.491948	-0.490086
803	TR533093|c1_g2_i1	guanine nucleotide-binding G(i) alpha subunit	EC:3.6.1,EC:3.6.1.15	GO:0003924,GO:0004871,GO:0005525,GO:0007188,GO:0031683,GO:0046872	GTPase activity,signal transducer activity,GTP binding,adenylate cyclase-modulating G-protein coupled receptor signaling pathway,G-protein beta/gamma-subunit complex binding,metal ion binding	Molecular Function,Molecular Function,Molecular Function,Biological Process,Molecular Function,Molecular Function	0.147835	1.04607	0.182905	1.44237	-0.263803	0.649341	0.135999	0.0568713	-0.493076	-0.134481	-1.06691	0.0193899	-1.41718
804	TR533093|c1_g4_i1	guanine nucleotide-binding G(i) alpha subunit	EC:3.6.1,EC:3.6.1.15	GO:0001664,GO:0003924,GO:0004871,GO:0005525,GO:0005834,GO:0007188,GO:0031683,GO:0046872	G-protein coupled receptor binding,GTPase activity,signal transducer activity,GTP binding,heterotrimeric G-protein complex,adenylate cyclase-modulating G-protein coupled receptor signaling pathway,G-protein beta/gamma-subunit complex binding,metal ion binding	Molecular Function,Molecular Function,Molecular Function,Molecular Function,Cellular Component,Biological Process,Molecular Function,Molecular Function	-0.0156262	-0.138117	0.754489	-0.330343	0.799362	-0.548037	0.178419	-0.144484	-0.431003	-0.346715	-0.24848	-0.537122	-0.239991
805	TR533093|c1_g4_i2	guanine nucleotide-binding G(i) alpha subunit	EC:3.6.1,EC:3.6.1.15	GO:0001664,GO:0003924,GO:0004871,GO:0005525,GO:0005834,GO:0007188,GO:0031683,GO:0046872	G-protein coupled receptor binding,GTPase activity,signal transducer activity,GTP binding,heterotrimeric G-protein complex,adenylate cyclase-modulating G-protein coupled receptor signaling pathway,G-protein beta/gamma-subunit complex binding,metal ion binding	Molecular Function,Molecular Function,Molecular Function,Molecular Function,Cellular Component,Biological Process,Molecular Function,Molecular Function	0.126325	1.50925	0.180054	-0.478705	-0.478705	-0.478705	-0.478705	0.516441	1.13315	-0.478705	-0.478705	0.21743	-0.478705
806	TR533105|c3_g3_i1	glutaminase kidney mitochondrial-like	EC:3.5.1.2	GO:0004359,GO:0005759,GO:0006537,GO:0006543,GO:0050794	glutaminase activity,mitochondrial matrix,glutamate biosynthetic process,glutamine catabolic process,regulation of cellular process	Molecular Function,Cellular Component,Biological Process,Biological Process,Biological Process	0.349793	1.27305	-0.0242855	-0.528363	0.458568	-0.501833	0.437343	0.562036	-0.143672	-0.663668	0.64428	-0.435507	-1.01122
807	TR533173|c0_g1_i1	isoform B					1.78744	0.468922	-0.21602	-0.567053	1.6162	-0.318762	-0.370132	-0.297357	-0.241706	-0.567053	-0.250267	-0.567053	-0.567053
808	TR533173|c0_g1_i2	isoform B					1.16214	0.539309	-0.0501128	-0.799419	1.90429	-0.465333	-0.541696	0.109771	-0.0381812	-0.725443	0.51306	-0.680102	-0.756465
809	TR533173|c0_g1_i5	isoform B					1.18029	0.0516988	-0.417492	-0.417492	1.66217	-0.22728	-0.417492	-0.246301	-0.22728	-0.417492	-0.100471	-0.417492	-0.417492
810	TR533269|c2_g1_i2	microtubule-associated futsch-like					0.466367	0.491524	0.0537967	0.531775	0.0185773	-0.227959	0.0839848	-0.071987	-0.625435	-0.519777	0.73806	-0.0568929	-0.962536
811	TR533269|c2_g1_i3	microtubule-associated futsch-like					1.09564	0.736505	-0.652586	1.05498	-0.293455	-0.381544	-0.537393	-0.943956	0.221525	-0.578049	-0.35444	0.323166	0.309613
812	TR533269|c2_g1_i4	microtubule-associated futsch-like					1.60285	1.2756	-0.59201	-0.27604	-0.185763	-0.586367	0.942702	-0.603294	-0.287324	-0.727426	0.37847	-0.383244	-0.467879
813	TR533269|c2_g1_i5	microtubule-associated futsch-like					0.775324	1.88105	-0.424502	1.09797	0.509816	-0.0413644	0.529981	-0.283346	-0.53541	-0.511884	-0.814361	-1.02946	-0.901744
814	TR533291|c1_g1_i1	tctex1 domain-containing 1-like					-0.232976	0.838202	0.88086	-0.801743	0.980394	-0.185578	0.743408	-0.240085	-0.0196881	0.0585174	-0.439154	-0.365688	-0.654811
815	TR533291|c1_g1_i2	tctex1 domain-containing 1-like					-0.197591	0.628889	0.473682	-0.0656647	0.0585013	-0.313997	0.291313	-0.118047	0.159386	-0.418762	0.997507	-0.77962	-0.449803
816	TR533291|c1_g1_i6	tctex1 domain-containing 1-like					0.0635772	0.630446	-0.356165	-0.719654	0.409756	-0.165767	0.115504	-0.397274	-0.260966	-0.0662401	0.163104	0.89008	-0.170094
817	TR533323|c3_g5_i1	glyoxylate reductase hydroxypyruvate reductase-like		GO:0008152,GO:0016616	metabolic process,oxidoreductase activity acting on the CH-OH group of donors NAD or NADP as acceptor	Biological Process,Molecular Function	-0.384659	-0.478346	0.300962	-0.636976	-0.387853	0.733202	0.165755	2.54786	-0.69553	-0.0769809	0.292445	0.04971	-0.206866
818	TR533323|c3_g5_i2	glyoxylate reductase hydroxypyruvate reductase-like					0.537526	-0.230663	-0.206952	0.0833718	-0.652202	1.30926	0.203857	1.20224	-0.0963373	0.256214	-0.0697296	-0.438804	-1.02997
819	TR533323|c3_g5_i3	glyoxylate reductase hydroxypyruvate reductase-like		GO:0008152,GO:0016616	metabolic process,oxidoreductase activity acting on the CH-OH group of donors NAD or NADP as acceptor	Biological Process,Molecular Function	0.75691	-0.161746	-0.545541	0.324121	-0.810931	0.313914	-0.0127199	1.81847	-0.171954	0.326162	0.185302	-0.443468	-0.663945
820	TR533323|c3_g5_i4	glyoxylate reductase hydroxypyruvate reductase-like		GO:0008152,GO:0016616	metabolic process,oxidoreductase activity acting on the CH-OH group of donors NAD or NADP as acceptor	Biological Process,Molecular Function	1.43614	0.964648	-0.0199151	-0.443929	-0.117474	0.458193	0.263312	0.10658	0.0478799	0.443075	-0.454323	-0.885423	-1.44692
821	TR533323|c3_g5_i6	glyoxylate reductase hydroxypyruvate reductase-like		GO:0008152,GO:0016616	metabolic process,oxidoreductase activity acting on the CH-OH group of donors NAD or NADP as acceptor	Biological Process,Molecular Function	0.0495305	-0.0651818	0.186013	0.299051	-0.761829	1.02668	0.249649	0.037808	0.0528797	0.616393	-0.145564	-0.0769043	-0.906684
822	TR533381|c2_g2_i11	ras-like GTP-binding RHO		GO:0005525,GO:0005622,GO:0005886,GO:0007264	GTP binding,intracellular,plasma membrane,small GTPase mediated signal transduction	Molecular Function,Cellular Component,Cellular Component,Biological Process	0.707753	-0.0921823	-0.683705	1.44333	0.592819	-0.509007	0.280201	-0.683705	-0.0416117	-0.0921823	-0.683705	-0.22244	-0.0155602
823	TR533381|c2_g2_i7	ras-like GTP-binding RHO	EC:3.6.1,EC:3.6.1.15	GO:0001764,GO:0002119,GO:0003924,GO:0005515,GO:0005525,GO:0007264,GO:0007369,GO:0008045,GO:0009898,GO:0010172,GO:0016021,GO:0030334,GO:0031103,GO:0031410,GO:0032228,GO:0033563,GO:0043025,GO:0043652,GO:0045138,GO:0048846,GO:0050764,GO:0097628	neuron migration,nematode larval development,GTPase activity,protein binding,GTP binding,small GTPase mediated signal transduction,gastrulation,motor neuron axon guidance,cytoplasmic side of plasma membrane,embryonic body morphogenesis,integral component of membrane,regulation of cell migration,axon regeneration,cytoplasmic vesicle,regulation of synaptic transmission GABAergic,dorsal/ventral axon…	Biological Process,Biological Process,Molecular Function,Molecular Function,Molecular Function,Biological Process,Biological Process,Biological Process,Cellular Component,Biological Process,Cellular Component,Biological Process,Biological Process,Cellular Component,Biological Process,Biological Process,Cellular Component,Biological Process,Biological Process,Biological Process,Biological Process,…	0.950874	-0.337628	-0.344146	-0.339801	0.496748	-0.939508	-0.0790584	0.611909	0.698823	0.440253	0.192548	-0.722223	-0.142071
824	TR533410|c3_g1_i6	unknown		GO:0003676,GO:0003700,GO:0006355,GO:0046872	nucleic acid binding,transcription factor activity sequence-specific DNA binding,regulation of transcription DNA-templated,metal ion binding	Molecular Function,Molecular Function,Biological Process,Molecular Function	1.726	0.792189	-0.19468	0.0706073	0.362424	-0.385687	0.47915	-0.520984	-0.15754	-0.566083	-0.629752	-0.836676	-0.093871
825	TR533474|c1_g1_i1	Ras-related C3 botulinum toxin substrate partial	EC:3.6.1,EC:3.6.1.15	GO:0001894,GO:0001934,GO:0002064,GO:0003924,GO:0005525,GO:0005789,GO:0005802,GO:0005829,GO:0005884,GO:0005925,GO:0006911,GO:0006954,GO:0008361,GO:0009628,GO:0010310,GO:0010592,GO:0016023,GO:0016358,GO:0021884,GO:0022029,GO:0030027,GO:0030041,GO:0030168,GO:0031295,GO:0031529,GO:0031996,GO:0032707,GO:0035025,GO:0036464,GO:0038095,GO:0038096,GO:0042472,GO:0043065,GO:0044459,GO:0048010,GO:0048013,GO:…	tissue homeostasis,positive regulation of protein phosphorylation,epithelial cell development,GTPase activity,GTP binding,endoplasmic reticulum membrane,trans-Golgi network,cytosol,actin filament,focal adhesion,phagocytosis engulfment,inflammatory response,regulation of cell size,response to abiotic stimulus,regulation of hydrogen peroxide metabolic process,positive regulation of lamellipodium as…	Biological Process,Biological Process,Biological Process,Molecular Function,Molecular Function,Cellular Component,Cellular Component,Cellular Component,Cellular Component,Cellular Component,Biological Process,Biological Process,Biological Process,Biological Process,Biological Process,Biological Process,Cellular Component,Biological Process,Biological Process,Biological Process,Cellular Component,…	-0.778979	-0.748284	-0.439438	-0.275206	0.450076	-0.796067	-0.312546	0.79911	-0.0385084	-0.574559	1.35953	1.20257	0.68709
826	TR533511|c0_g1_i1	flocculation FLO11-like		GO:0003677,GO:0046872,GO:0050794	DNA binding,metal ion binding,regulation of cellular process	Molecular Function,Molecular Function,Biological Process	0.342397	-0.60562	-0.0458382	-0.361844	1.10081	-0.587562	-0.0819531	0.437199	-0.145154	-0.632706	0.17988	-0.0638956	-0.370873
827	TR533511|c0_g1_i4	flocculation FLO11-like		GO:0003677,GO:0046872,GO:0050794	DNA binding,metal ion binding,regulation of cellular process	Molecular Function,Molecular Function,Biological Process	0.43867	0.115494	-0.497194	-0.537591	0.876304	-0.0528269	-0.450064	-0.110056	-0.0932239	-0.874233	1.46206	0.00103582	-0.604919
828	TR533511|c0_g1_i5	flocculation FLO11-like		GO:0003677,GO:0046872,GO:0050794	DNA binding,metal ion binding,regulation of cellular process	Molecular Function,Molecular Function,Biological Process	0.845925	0.361382	-0.375967	-1.015	-0.0459155	-0.558548	-0.200408	0.168267	-0.263609	-0.17934	1.68861	0.396494	-0.59366
829	TR533511|c0_g1_i7	flocculation FLO11-like		GO:0003677,GO:0046872,GO:0050794	DNA binding,metal ion binding,regulation of cellular process	Molecular Function,Molecular Function,Biological Process	-0.0791483	2.09028	-0.215512	-0.41386	0.0820091	-0.165925	-0.0667516	0.664655	0.34234	-0.56262	0.37953	-0.785761	-0.785761
830	TR533590|c0_g1_i1	galactose-3-O-sulfotransferase 3-like					1.24945	0.498658	0.464336	-0.483807	1.60125	-0.629676	0.262695	-0.0676538	-0.470937	-0.942864	-0.290747	-0.320778	-0.775544
831	TR533590|c0_g1_i3	galactose-3-O-sulfotransferase 3-like					1.69599	-0.178917	0.0465877	-0.791	1.85062	-0.629926	-0.301333	0.465382	-0.00495614	-0.707241	0.24632	-0.668584	-0.791
832	TR533824|c3_g1_i1	thymidine phosphorylase-like		GO:0016763,GO:0055086,GO:0072527	transferase activity transferring pentosyl groups,nucleobase-containing small molecule metabolic process,pyrimidine-containing compound metabolic process	Molecular Function,Biological Process,Biological Process	0.535008	0.183803	0.0207442	-0.738108	-0.644035	0.390763	-0.349275	-0.277152	-0.738108	-0.0670568	-0.355546	0.748239	1.3942
833	TR533824|c3_g1_i13	thymidine phosphorylase-like		GO:0008152,GO:0016763	metabolic process,transferase activity transferring pentosyl groups	Biological Process,Molecular Function	0.426384	0.706692	0.082908	-0.73038	1.98979	-0.438228	-0.489552	1.04819	-0.35532	-0.655368	0.189504	-0.639576	-0.840924
834	TR533824|c3_g1_i2	thymidine phosphorylase-like	EC:2.4.1.1,EC:2.4.2.4	GO:0004645,GO:0005829,GO:0006220,GO:0009032	phosphorylase activity,cytosol,pyrimidine nucleotide metabolic process,thymidine phosphorylase activity	Molecular Function,Cellular Component,Biological Process,Molecular Function	1.14589	0.283018	-0.428633	-0.342345	2.45889	-0.43397	-0.512252	0.103326	-0.409062	-0.560288	-0.400167	-0.541607	-0.579858
835	TR533851|c1_g1_i2	von Willebrand factor type EGF and pentraxin domain-containing 1-like					0.387035	0.529849	0.197531	-0.675832	-0.744492	0.345838	0.554567	-0.377845	-0.379218	0.241474	0.205771	-0.23915	-0.423161
836	TR533884|c3_g1_i1	tribbles homolog 2-like		GO:0005634,GO:0016301,GO:0031434,GO:0032436,GO:0043405	nucleus,kinase activity,mitogen-activated protein kinase kinase binding,positive regulation of proteasomal ubiquitin-dependent protein catabolic process,regulation of MAP kinase activity	Cellular Component,Molecular Function,Molecular Function,Biological Process,Biological Process	1.70672	1.05613	0.241206	0.314068	0.514569	0.192631	-0.0719483	-0.0099376	-0.677069	-0.808841	-0.360815	-0.763884	-0.953016
837	TR533884|c3_g1_i2	tribbles homolog 2-like		GO:0005634,GO:0016301,GO:0031434,GO:0032436,GO:0043405	nucleus,kinase activity,mitogen-activated protein kinase kinase binding,positive regulation of proteasomal ubiquitin-dependent protein catabolic process,regulation of MAP kinase activity	Cellular Component,Molecular Function,Molecular Function,Biological Process,Biological Process	0.209443	1.37234	0.620425	0.256145	1.24624	-0.902077	-0.108134	-0.0637669	-0.346317	-0.495765	-0.318296	-0.350987	-0.733948
838	TR533884|c3_g1_i3	tribbles homolog 2-like		GO:0005634,GO:0016301,GO:0031434,GO:0032436,GO:0043405	nucleus,kinase activity,mitogen-activated protein kinase kinase binding,positive regulation of proteasomal ubiquitin-dependent protein catabolic process,regulation of MAP kinase activity	Cellular Component,Molecular Function,Molecular Function,Biological Process,Biological Process	-0.0520953	-0.0563122	0.18827	-0.116193	1.05864	-0.729334	0.493575	1.33823	0.237186	-0.746201	0.563576	-0.278966	-1.23958
839	TR533884|c3_g1_i4	tribbles homolog 2-like		GO:0005634,GO:0016301,GO:0031434,GO:0032436,GO:0043405	nucleus,kinase activity,mitogen-activated protein kinase kinase binding,positive regulation of proteasomal ubiquitin-dependent protein catabolic process,regulation of MAP kinase activity	Cellular Component,Molecular Function,Molecular Function,Biological Process,Biological Process	0.841515	0.410757	0.251648	-0.361502	0.208961	-0.563298	1.09376	-0.563298	0.352547	-0.563298	-0.563298	-0.563298	0.0188065
840	TR533924|c2_g1_i1	nuclease HARBI1					-0.536503	-0.191788	0.628397	0.0206875	-0.445867	0.855731	-0.536503	-0.282424	0.491699	0.717547	-0.325514	-0.536503	-0.276481
841	TR533924|c2_g1_i3	nuclease HARBI1					0.437604	0.0833925	-0.242643	-0.418408	0.221589	-0.10713	0.685821	-0.447925	0.039116	-0.60088	0.89647	0.590559	-0.472076
842	TR533924|c2_g1_i5	nuclease HARBI1					1.07426	1.12699	-0.636625	-0.67178	0.757865	-0.481356	0.312566	0.921923	-0.493074	-0.431553	-0.241129	-0.589751	-0.144452
843	TR533924|c2_g1_i7	nuclease HARBI1					-0.457646	0.54727	0.525424	0.0666583	-0.0352897	-0.231904	-0.319288	0.674705	-0.559594	-0.887284	0.175888	-0.537748	1.41383
844	TR533960|c2_g5_i1	Williams-Beuren syndrome chromosomal region 27 -like					1.72949	0.223013	0.65055	0.151276	0.315777	0.164881	-0.442411	-0.356244	0.134372	-0.805219	-0.650201	-0.597429	-0.3682
845	TR533960|c2_g5_i5	Williams-Beuren syndrome chromosomal region 27 -like					-0.777287	-0.759873	-0.0900037	0.464516	-0.204983	1.37311	0.143413	1.8276	0.0937658	-0.574375	0.138473	-0.389123	-0.434448
846	TR534501|c0_g1_i4	uncharacterized aarF domain-containing kinase 5-like isoform X2					0.570198	-0.0248701	-0.32022	1.34178	-0.703824	0.508157	-0.446923	-0.0121998	0.66457	0.490681	-0.76237	-0.119242	-0.712563
847	TR534513|c2_g1_i2	hairy enhancer-of-split related with YRPW motif -like isoform X4					1.78864	-0.366495	0.117661	-0.799236	1.12025	-0.00659164	-0.516455	0.621097	-0.26795	-0.615	0.121945	-0.657846	-0.546447
848	TR534513|c2_g1_i4	hairy enhancer-of-split related with YRPW motif -like isoform X4					0.46025	0.122265	-0.136552	-1.42455	1.72389	-0.444088	0.314094	0.688618	-0.0482501	-0.827747	0.706887	-0.0117112	-0.855151
849	TR534513|c2_g1_i7	hairy enhancer-of-split related with YRPW motif -like isoform X3					0.84599	-0.106022	-0.0512154	-1.15953	0.890648	0.399417	0.218758	0.829751	-0.185187	-0.719045	0.630823	-0.536356	-0.505908
850	TR534513|c2_g1_i8	hairy enhancer-of-split related with YRPW motif -like isoform X4					0.0723071	1.20448	-0.339201	-0.882308	1.50736	-0.466622	-0.21178	-0.203424	0.0514184	-0.723553	0.673902	0.180928	-0.558532
851	TR534556|c1_g2_i2	neurofilament heavy polypeptide-like					0.479484	1.10247	-0.728195	-0.258349	0.211498	-0.27227	0.281105	0.550831	0.208017	-0.380161	0.476004	-0.655108	-0.425405
852	TR534632|c1_g1_i1	eukaryotic translation initiation factor 4 gamma 2-like		GO:0003723,GO:0007498,GO:0016020	RNA binding,mesoderm development,membrane	Molecular Function,Biological Process,Cellular Component	1.19034	1.3242	0.404018	0.246718	1.11559	0.346047	0.0734984	0.3165	-0.388278	-1.08341	-0.274845	-0.763703	-1.78676
853	TR534632|c1_g1_i2	eukaryotic translation initiation factor 4 gamma 2-like					1.6807	-0.119628	0.510395	-0.390695	0.343869	-0.430476	-0.93653	1.4249	0.0635503	-0.687666	0.372548	-0.494311	-0.64696
854	TR534632|c1_g1_i3	eukaryotic translation initiation factor 4 gamma 2-like		GO:0003743,GO:0006413,GO:0007498,GO:0016021	translation initiation factor activity,translational initiation,mesoderm development,integral component of membrane	Molecular Function,Biological Process,Biological Process,Cellular Component	-0.129527	-0.0933381	-0.193243	-0.193243	-0.14329	-0.156281	-0.176231	-0.163318	-0.178706	-0.165251	-0.178242	-0.151178	-0.159065
855	TR534632|c1_g1_i6	eukaryotic translation initiation factor 4 gamma 2-like		GO:0003723,GO:0007498,GO:0016020	RNA binding,mesoderm development,membrane	Molecular Function,Biological Process,Cellular Component	1.81736	0.781186	-0.0886905	-0.607613	0.870733	-0.356773	-0.350099	0.801487	-0.278907	-1.12264	0.406872	-0.721632	-1.05423
856	TR534977|c1_g1_i1	cell division control 42 homolog					0.459926	0.826323	0.580693	-0.356793	0.713743	-0.412059	-0.905365	1.09549	-0.719096	-0.860333	0.879543	-0.107069	-1.02204
857	TR535235|c0_g1_i2	calcium homeostasis endoplasmic reticulum -like isoform X2		GO:0003723,GO:0005634,GO:0006397,GO:0046660	RNA binding,nucleus,mRNA processing,female sex differentiation	Molecular Function,Cellular Component,Biological Process,Biological Process	-0.347974	-0.702901	-0.0846725	2.18578	0.0399585	-0.626546	0.0424215	0.15523	0.0222244	-0.0285147	0.0539979	0.0823231	0.0734561
858	TR535568|c4_g3_i1	3-hydroxyacyl- dehydrogenase type-2-like		GO:0016491,GO:0055114	oxidoreductase activity,oxidation-reduction process	Molecular Function,Biological Process	-0.312656	-0.234856	1.28024	-0.393447	0.206007	-0.617869	0.365596	-0.538573	-0.170023	-0.432347	0.23992	0.882264	-0.34956
859	TR535568|c4_g3_i5	3-hydroxyacyl- dehydrogenase type-2-like		GO:0016491,GO:0055114	oxidoreductase activity,oxidation-reduction process	Molecular Function,Biological Process	1.66089	0.373366	1.13553	-0.448674	0.647379	-0.586019	0.0966462	-0.26955	-0.394548	-0.564707	0.149757	-0.905362	-0.727761
860	TR535628|c1_g1_i1	40S ribosomal S24-like isoform X2		GO:0000166,GO:0003735,GO:0005840,GO:0006412	nucleotide binding,structural constituent of ribosome,ribosome,translation	Molecular Function,Molecular Function,Cellular Component,Biological Process	-1.29677	-1.04569	0.203699	-0.340352	-0.389412	-0.695402	-0.356403	-0.734523	0.806385	0.515152	-0.141592	0.751939	1.91309
861	TR535628|c1_g1_i2	40S ribosomal S24-like isoform X2		GO:0000166,GO:0003735,GO:0005840,GO:0006412	nucleotide binding,structural constituent of ribosome,ribosome,translation	Molecular Function,Molecular Function,Cellular Component,Biological Process	-0.465132	-0.75798	-0.556133	0.232864	-0.36445	0.289013	0.179135	-0.827683	-0.447706	2.02045	0.0058458	0.0058458	0.753214
862	TR535834|c3_g1_i1	probable U3 small nucleolar RNA-associated 11-like					0.93381	-0.1057	0.682564	0.517083	-0.725184	0.0400996	0.0734158	-1.10073	0.631655	0.364576	-0.982148	0.509716	-0.368382
863	TR535834|c3_g7_i1	probable U3 small nucleolar RNA-associated 11-like					-0.869963	-0.424629	-0.443593	0.275181	0.347976	-0.504765	0.525987	0.226549	0.143049	0.553515	0.407925	0.251324	-0.0961345
864	TR535942|c2_g4_i1	PREDICTED: uncharacterized protein YMR315W-like isoform X1		GO:0008152	metabolic process	Biological Process	0.236718	0.286087	1.04458	0.0467222	0.0212897	-0.572635	0.40577	-0.337758	-0.590588	-0.639957	-0.219572	0.378841	0.193333
865	TR536005|c5_g2_i3	endonuclease-reverse transcriptase					0.986323	1.37304	0.043692	-0.433666	1.0679	-0.119456	-0.140604	-0.719174	-0.469921	-0.889875	0.6419	-0.750897	-0.766004
866	TR536214|c1_g2_i1	kinase domain containing	EC:2.7.11	GO:0004674,GO:0005524,GO:0006468	protein serine/threonine kinase activity,ATP binding,protein phosphorylation	Molecular Function,Molecular Function,Biological Process	-0.377424	-0.349134	-0.361511	-0.377424	-0.347366	-0.338526	-0.377424	-0.266033	-0.197077	-0.324381	0.352806	1.67889	1.32173
867	TR536238|c3_g2_i1	NADH dehydrogenase [ubiquinone] 1 alpha subcomplex assembly factor 5-like		GO:0008152,GO:0016740	metabolic process,transferase activity	Biological Process,Molecular Function	-0.300509	-0.465727	-0.652264	-0.476386	-0.241883	-0.103313	0.648164	0.698795	1.29305	0.760086	-0.289849	0.333716	-0.678912
868	TR536238|c3_g2_i10	NADH dehydrogenase [ubiquinone] 1 alpha subcomplex assembly factor 5-like		GO:0008168,GO:0032259	methyltransferase activity,methylation	Molecular Function,Biological Process	-0.680481	0.944602	0.492479	0.684418	0.0446217	0.394377	-0.0193579	-0.746593	-0.59944	-0.373379	-0.232623	0.36452	-0.480012
869	TR536238|c3_g2_i13	NADH dehydrogenase [ubiquinone] 1 alpha subcomplex assembly factor 5-like		GO:0008168,GO:0032259	methyltransferase activity,methylation	Molecular Function,Biological Process	1.37382	0.883966	0.926014	0.0850652	-0.116762	-0.348023	-0.280747	-0.515162	0.486618	-0.249212	-0.72645	-0.785316	-0.379559
870	TR536238|c3_g2_i14	NADH dehydrogenase [ubiquinone] 1 alpha subcomplex assembly factor 5-like		GO:0008168,GO:0032259	methyltransferase activity,methylation	Molecular Function,Biological Process	0.500723	0.116708	0.848221	0.074302	0.978974	-0.32267	0.875314	-0.754981	0.0601665	-0.860997	-0.683125	0.620875	-0.72082
871	TR536238|c3_g2_i6	NADH dehydrogenase [ubiquinone] 1 alpha subcomplex assembly factor 5-like		GO:0008168,GO:0032259	methyltransferase activity,methylation	Molecular Function,Biological Process	0.483322	0.634026	0.112359	0.0428034	-0.275993	-0.357141	-0.1079	1.1441	-0.438289	-0.461474	-0.658549	0.709378	-0.17166
872	TR536238|c3_g2_i7	NADH dehydrogenase [ubiquinone] 1 alpha subcomplex assembly factor 5-like		GO:0008152,GO:0016740	metabolic process,transferase activity	Biological Process,Molecular Function	-0.393008	0.413992	0.127943	0.446196	0.563646	-0.112642	-0.0539165	-1.20569	-0.019818	0.449985	0.0711115	-1.1337	0.476506
873	TR536238|c3_g2_i8	NADH dehydrogenase [ubiquinone] 1 alpha subcomplex assembly factor 5-like		GO:0008152,GO:0016740	metabolic process,transferase activity	Biological Process,Molecular Function	0.178048	1.01668	0.412864	0.0237397	-0.412348	-0.103732	0.312228	0.848952	-0.573365	-0.553238	-0.861854	-0.586783	0.191466
874	TR536257|c0_g1_i6	eukaryotic elongation factor 2 kinase isoform X1	EC:2.7.11,EC:2.7.11.17,EC:2.7.11.20	GO:0003746,GO:0004686,GO:0005524,GO:0006414,GO:0006468	translation elongation factor activity,elongation factor-2 kinase activity,ATP binding,translational elongation,protein phosphorylation	Molecular Function,Molecular Function,Molecular Function,Biological Process,Biological Process	0.881919	1.38633	0.370373	0.340822	0.778999	-0.393889	0.533416	-0.664438	-0.0678038	-1.11841	0.153323	-0.843275	-1.15306
875	TR536259|c1_g1_i2	39S ribosomal mitochondrial-like					0.670181	0.845529	-0.424143	-0.242395	0.139658	0.0449446	0.53451	1.00904	-0.0676876	-0.635968	0.503153	-0.488138	-1.12361
876	TR536259|c1_g7_i1	39S ribosomal mitochondrial-like					-0.308166	-0.496717	0.106467	-0.010191	0.648609	0.39992	0.711911	0.820656	-0.242602	-0.581271	0.0363816	0.0187473	0.163891
877	TR536259|c1_g7_i2	39S ribosomal mitochondrial-like					-0.585031	-0.506641	-0.458679	0.0250722	-0.535006	0.104494	0.32574	-0.316338	-0.18225	1.44383	-0.211646	0.255602	0.491804
878	TR536311|c2_g2_i2	hypothetical protein					0.248484	0.0528969	0.543417	-0.0650763	-0.139586	-0.33362	0.506162	-0.942113	-1.09268	1.12863	0.166213	0.0280604	0.161556
879	TR536311|c2_g2_i5	hypothetical protein					0.780647	-0.51983	-0.353463	0.0519109	0.338563	-0.0925865	0.309663	0.697463	0.479936	0.604907	-0.728375	-0.804139	0.126112
880	TR536311|c2_g2_i6	hypothetical protein					-0.352932	-0.234955	0.093982	0.36593	-0.384926	0.462911	0.423919	0.129475	0.204961	-0.188964	-0.306941	0.474909	-0.0189964
881	TR536311|c2_g2_i7	hypothetical protein					-0.780875	-0.585858	0.55365	-0.218768	1.80214	0.617699	0.0469893	0.685094	0.233402	-0.356427	-0.426212	-0.581078	-0.453935
882	TR536319|c2_g3_i4	angiopoietin-related 7-like isoform X1					1.00264	-0.616713	0.41592	0.152972	0.166383	0.367545	1.18129	0.270077	-0.357597	-0.383461	-0.595639	-0.369571	-0.803028
883	TR536404|c3_g6_i1	tubulin beta partial		GO:0005200,GO:0005525,GO:0005874,GO:0007017	structural constituent of cytoskeleton,GTP binding,microtubule,microtubule-based process	Molecular Function,Molecular Function,Cellular Component,Biological Process	0.359588	0.421771	-0.235605	1.25889	-1.10041	0.776214	-0.597027	0.350947	0.0564761	0.998571	-0.600355	-0.311746	-1.02936
884	TR536404|c3_g6_i2	tubulin beta partial		GO:0005200,GO:0005525,GO:0005874,GO:0007017	structural constituent of cytoskeleton,GTP binding,microtubule,microtubule-based process	Molecular Function,Molecular Function,Cellular Component,Biological Process	0.399341	0.622525	0.155515	1.27317	-1.10694	0.0308717	-0.722258	-0.138495	0.104898	0.305588	-0.171045	-0.298408	-1.04095
885	TR536404|c3_g8_i2	tubulin beta partial	EC:3.6.1,EC:3.6.1.15	GO:0000086,GO:0003725,GO:0003924,GO:0005200,GO:0005525,GO:0005634,GO:0005829,GO:0005874,GO:0006928,GO:0007017,GO:0042267,GO:0042288,GO:0043209,GO:0051082,GO:0070062	G2/M transition of mitotic cell cycle,double-stranded RNA binding,GTPase activity,structural constituent of cytoskeleton,GTP binding,nucleus,cytosol,microtubule,movement of cell or subcellular component,microtubule-based process,natural killer cell mediated cytotoxicity,MHC class I protein binding,myelin sheath,unfolded protein binding,extracellular exosome	Biological Process,Molecular Function,Molecular Function,Molecular Function,Molecular Function,Cellular Component,Cellular Component,Cellular Component,Biological Process,Biological Process,Biological Process,Molecular Function,Cellular Component,Molecular Function,Cellular Component	0.000701646	0.568383	-0.527477	-0.372163	0.780932	-0.700182	0.362861	0.318697	0.137883	-0.154823	-0.244103	0.197012	0.57974
886	TR536404|c3_g8_i4	tubulin beta partial	EC:3.6.1,EC:3.6.1.15	GO:0000086,GO:0003725,GO:0003924,GO:0005200,GO:0005525,GO:0005634,GO:0005829,GO:0005874,GO:0006928,GO:0007017,GO:0042267,GO:0042288,GO:0043209,GO:0051082,GO:0070062	G2/M transition of mitotic cell cycle,double-stranded RNA binding,GTPase activity,structural constituent of cytoskeleton,GTP binding,nucleus,cytosol,microtubule,movement of cell or subcellular component,microtubule-based process,natural killer cell mediated cytotoxicity,MHC class I protein binding,myelin sheath,unfolded protein binding,extracellular exosome	Biological Process,Molecular Function,Molecular Function,Molecular Function,Molecular Function,Cellular Component,Cellular Component,Cellular Component,Biological Process,Biological Process,Biological Process,Molecular Function,Cellular Component,Molecular Function,Cellular Component	0.66918	-0.104779	-0.357868	-0.679206	1.20237	-0.55124	-0.520907	0.0738996	-0.446023	-0.249334	1.22228	-0.170184	0.259214
887	TR536447|c4_g1_i1	D-glucuronyl C5-epimerase-like					-0.406525	-0.222299	0.544854	0.621844	-0.13706	-0.615499	-0.593502	1.07829	0.792323	0.143405	-0.612749	-0.21405	-0.351532
888	TR536506|c3_g1_i4	FMRFamide receptor-like					0.796669	-0.284371	0.191735	-0.900508	1.99534	-0.217156	-0.0827261	-0.228358	-0.614844	-0.558832	0.869485	-0.368389	-0.486016
889	TR536506|c3_g1_i5	FMRFamide receptor-like					0.854358	-0.0723847	-0.261298	-1.05972	1.63496	-0.956355	-0.681897	0.41772	0.690396	-0.418131	0.512176	-0.0296119	-0.550014
890	TR536658|c1_g8_i1	alkaline ceramidase 3-like		GO:0006665,GO:0016021,GO:0034641	sphingolipid metabolic process,integral component of membrane,cellular nitrogen compound metabolic process	Biological Process,Cellular Component,Biological Process	0.0836774	0.787523	-0.0787109	-0.774242	2.52488	-0.577126	-0.213708	0.319434	-0.570278	-0.73071	-0.31887	-0.0928955	-0.584952
891	TR536658|c1_g8_i3	alkaline ceramidase 3-like		GO:0005783,GO:0005794,GO:0016021,GO:0016811,GO:0044271,GO:0044446,GO:0046173,GO:0046520	endoplasmic reticulum,Golgi apparatus,integral component of membrane,hydrolase activity acting on carbon-nitrogen (but not peptide) bonds in linear amides,cellular nitrogen compound biosynthetic process,intracellular organelle part,polyol biosynthetic process,sphingoid biosynthetic process	Cellular Component,Cellular Component,Cellular Component,Molecular Function,Biological Process,Cellular Component,Biological Process,Biological Process	0.627709	-0.390719	0.21418	0.545287	-1.1273	0.949816	-0.413456	0.796579	0.368602	1.14308	-0.232981	-0.384561	-1.06762
892	TR536703|c4_g1_i3	ubiquitin carboxyl-terminal hydrolase CYLD-like					0.871685	0.882987	0.423382	0.641883	0.163441	-0.209517	0.317899	-0.659705	-0.0173873	-1.25682	0.133303	-0.273561	-1.10612
893	TR536709|c2_g4_i1	aldose 1-epimerase-like		GO:0003824	catalytic activity	Molecular Function	0.834464	0.625085	0.934689	-1.38436	0.239073	-0.422804	-0.321588	0.322428	0.127933	-0.344411	0.176557	-0.100301	-0.186632
894	TR537102|c0_g2_i1	flocculation FLO11-like					-0.0434713	-0.510788	0.48543	0.847691	-0.112301	0.637579	-0.278941	0.898407	0.0796974	-0.0688296	-0.170263	-0.159395	-0.949124
895	TR537823|c0_g4_i1	DNA-directed RNA polymerase III subunit RPC1-like	EC:2.7.7.6	GO:0003677,GO:0003899,GO:0006351	DNA binding,DNA-directed 5'-3' RNA polymerase activity,transcription DNA-templated	Molecular Function,Molecular Function,Biological Process	0.945804	1.4863	-0.516617	0.328097	0.542751	0.0454965	0.121166	0.0238767	-0.200042	-1.07564	0.451639	-0.468744	-1.15749
896	TR537823|c0_g4_i2	DNA-directed RNA polymerase III subunit RPC1-like					2.36132	0.655923	-0.253623	0.908574	-0.278889	-0.398898	-0.316786	-0.790508	-0.367317	-0.575754	-0.0893998	-0.25994	-0.594703
897	TR537828|c0_g3_i4	histone deacetylase 2-like isoform X1	EC:3.5.1.98	GO:0005634,GO:0006355,GO:0032041,GO:0070932	nucleus,regulation of transcription DNA-templated,NAD-dependent histone deacetylase activity (H3-K14 specific),histone H3 deacetylation	Cellular Component,Biological Process,Molecular Function,Biological Process	-0.071913	0.299975	0.411566	1.37685	0.125885	-0.210563	1.18144	-1.14843	0.0095049	-0.172249	-0.28791	-0.741456	-0.692366
898	TR537828|c0_g3_i5	histone deacetylase 2-like isoform X1	EC:3.5.1.98	GO:0005634,GO:0006355,GO:0032041,GO:0070932	nucleus,regulation of transcription DNA-templated,NAD-dependent histone deacetylase activity (H3-K14 specific),histone H3 deacetylation	Cellular Component,Biological Process,Molecular Function,Biological Process	1.77331	0.837322	0.366052	0.512941	0.0314231	0.376442	0.901372	-0.240365	-0.536492	-0.488668	-0.987266	-0.877384	-1.25671
899	TR537829|c1_g4_i1	beta-1,3-galactosyltransferase 1-like		GO:0016020,GO:0016740	membrane,transferase activity	Cellular Component,Molecular Function	-0.205203	-0.671089	0.0570745	-0.14481	-0.403636	1.29599	-0.0861426	0.0122113	1.49442	0.155428	-0.357047	-0.615873	-0.14481
900	TR537954|c1_g2_i1	pancreatic lipase-related 2-like					1.12489	0.148428	-0.0723363	-0.954333	1.65451	-0.459735	-0.646536	0.533705	-0.00334739	-0.724016	0.528398	-0.625309	-0.288855
901	TR537954|c1_g2_i3	pancreatic triacylglycerol lipase-like					1.68038	0.374956	0.0529407	-0.949411	1.68196	-0.415876	-0.557941	-0.0543977	-0.65423	-0.78051	0.160279	-0.229612	-0.663701
902	TR538129|c4_g2_i7	flocculation FLO11-like					1.30682	-0.276184	0.18726	-0.666727	1.88482	-0.091327	-0.30222	-0.0379528	-0.599033	-0.78389	0.60384	-0.419383	-0.557375
903	TR538204|c2_g3_i16	transketolase 2-like isoform X1		GO:0003824,GO:0008152	catalytic activity,metabolic process	Molecular Function,Biological Process	-0.403951	0.0852395	-0.403951	-0.395091	-0.157773	-0.403951	-0.400153	-0.403951	1.78063	0.637081	0.486464	-0.403318	-0.0172816
904	TR538204|c2_g3_i8	transketolase 2-like isoform X1		GO:0003824,GO:0008152	catalytic activity,metabolic process	Molecular Function,Biological Process	0.0913168	-0.515243	-0.240093	0.384669	0.128665	1.35951	0.310917	0.776593	-0.800795	0.561956	-0.940734	0.366704	-1.00314
905	TR538329|c0_g1_i1	DNA-directed RNA polymerase III subunit RPC6-like	EC:2.7.7.6	GO:0001056,GO:0005666,GO:0006359	RNA polymerase III activity,DNA-directed RNA polymerase III complex,regulation of transcription from RNA polymerase III promoter	Molecular Function,Cellular Component,Biological Process	0.184584	0.947657	1.02049	1.30342	0.287672	-0.765616	0.438381	-0.620229	-0.382399	0.0624474	-0.914085	-0.523024	-0.751049
906	TR538473|c1_g1_i1	uncharacterized oxidoreductase -like					-0.960474	-0.958812	-0.874898	-0.722856	-0.109702	-0.143766	0.169458	0.265627	0.970796	0.0896979	0.256695	1.30728	1.17518
907	TR538473|c1_g1_i2	PREDICTED: uncharacterized protein LOC105348320		GO:0016491,GO:0055114	oxidoreductase activity,oxidation-reduction process	Molecular Function,Biological Process	-0.743084	-0.394287	1.51764	-0.743084	-0.032572	-0.289505	-0.0598442	-0.349073	-0.743084	-0.356967	0.349238	0.199959	1.0454
908	TR538473|c1_g4_i1	uncharacterized oxidoreductase -like					-0.312874	-1.14001	0.0146094	-1.26071	0.229826	-0.348374	0.430842	1.10977	0.137527	-0.391417	0.569734	1.03522	0.572396
909	TR538944|c1_g2_i3	39S ribosomal mitochondrial-like					0.129932	1.10035	-0.0478697	-0.397858	-0.688891	-0.144257	0.634327	0.368093	-0.352004	-0.178881	0.734458	-0.116183	-0.688891
910	TR539407|c0_g3_i1	PREDICTED: uncharacterized protein LOC101852331					0.203468	0.0807126	-1.03805	-0.00871976	-0.404899	1.09922	-0.586612	-0.114102	0.366668	0.977884	0.186095	0.420498	-0.790825
911	TR539407|c0_g4_i1	PREDICTED: uncharacterized protein LOC101852331					0.615954	0.633649	-0.855726	0.122263	-0.49769	0.894912	-0.242762	0.386694	-0.194267	-0.119776	0.635396	-0.00989735	-0.889148
912	TR539448|c6_g2_i1	fibrinolytic isozyme C-like		GO:0008233	peptidase activity	Molecular Function	0.840327	0.736448	0.766575	-0.220163	1.80176	-0.338022	-0.36357	-0.0500025	-0.503121	-0.523849	-0.950455	-0.27367	-0.597601
913	TR539448|c6_g2_i3	fibrinolytic isozyme C-like		GO:0008233	peptidase activity	Molecular Function	1.06161	0.409524	0.897537	0.0955467	1.44021	-0.215414	-0.582406	0.059533	-0.517783	-0.581492	-1.01119	-0.245212	-0.538806
914	TR539448|c6_g3_i1	fibrinolytic isozyme C-like		GO:0008236	serine-type peptidase activity	Molecular Function	0.0687109	0.378706	0.866885	1.10553	-0.203114	-0.492062	0.513191	-0.987376	-0.838086	0.446483	-0.926732	-0.256266	0.386197
915	TR539448|c6_g3_i2	fibrinolytic isozyme C-like		GO:0008236	serine-type peptidase activity	Molecular Function	-0.697064	0.198142	1.07318	0.784667	0.0435604	-0.742051	0.738096	-0.592753	-0.126821	0.47385	-0.946578	-0.266671	0.487102
916	TR539448|c6_g5_i1	fibrinolytic isozyme C-like					0.567049	1.18737	1.0786	0.579066	0.684225	-0.23108	0.444212	-0.348073	-0.739193	-0.473686	-1.28124	-0.549149	-0.648974
917	TR539451|c4_g2_i3	von Willebrand factor type EGF and pentraxin domain-containing 1-like					1.78164	1.69778	-0.784385	-0.5999	0.233079	-0.342738	0.495831	0.448312	-0.426595	-0.633443	-0.448957	-0.616671	-0.985642
918	TR539474|c0_g1_i1	TPA_exp: poly					-0.666004	0.378521	-0.804955	0.0383312	-0.0431226	-0.0335398	-0.551011	-0.443204	0.824121	-0.225196	1.43263	-0.373729	-0.330607
919	TR539491|c2_g1_i3	intraflagellar transport 27 homolog		GO:0005525,GO:0005622,GO:0007264	GTP binding,intracellular,small GTPase mediated signal transduction	Molecular Function,Cellular Component,Biological Process	-0.543475	-0.303384	0.023858	-0.543475	-0.383699	0.184489	0.470718	0.344692	-0.543475	0.586065	-0.411895	-0.543475	1.95911
920	TR539491|c2_g1_i6	intraflagellar transport 27 homolog		GO:0005525,GO:0005622,GO:0007264	GTP binding,intracellular,small GTPase mediated signal transduction	Molecular Function,Cellular Component,Biological Process	1.35054	0.450464	0.444956	0.689254	0.543129	0.527253	0.130025	0.341599	-0.59963	-0.00022431	-0.453181	-0.915533	-1.88301
921	TR539491|c2_g1_i7	intraflagellar transport 27 homolog		GO:0005525,GO:0005622,GO:0007264	GTP binding,intracellular,small GTPase mediated signal transduction	Molecular Function,Cellular Component,Biological Process	0.0668949	-0.00886864	0.386419	0.663121	0.287597	-0.77968	-0.743445	-0.894972	0.989233	0.281009	-0.483214	0.564299	-0.595212
922	TR539550|c6_g4_i6	ADP-dependent glucokinase-like		GO:0008152,GO:0016772	metabolic process,transferase activity transferring phosphorus-containing groups	Biological Process,Molecular Function	1.92248	1.06996	-0.0181203	-0.489249	0.228661	-0.242467	0.195009	-0.249945	0.0753575	-0.77716	-0.242467	-0.77716	-0.77716
923	TR539550|c6_g4_i7	ADP-dependent glucokinase-like		GO:0008152,GO:0016772	metabolic process,transferase activity transferring phosphorus-containing groups	Biological Process,Molecular Function	-0.771861	1.29232	1.71662	0.0996804	-0.48517	0.0939466	-0.238615	-0.0608668	-0.898006	-0.112471	-0.101004	0.151285	-0.617048
924	TR539551|c0_g2_i2	TBC1 domain family member 15-like isoform X1					-0.254526	0.479875	0.0763579	-0.359441	0.0521469	-0.585411	0.956026	0.23373	0.552509	0.245835	0.181272	-0.762958	-0.359441
925	TR539551|c0_g2_i3	TBC1 domain family member 15-like isoform X1					1.57758	-0.0479319	0.150742	-0.201453	0.498422	0.651943	-0.174361	-0.158557	-0.693623	-0.847143	0.543575	-0.553648	-0.941965
926	TR539551|c0_g2_i8	TBC1 domain family member 15-like isoform X1					1.46864	1.09482	-0.446592	-0.100465	-0.192766	-0.13277	-0.557352	0.287196	0.564097	-0.557352	-0.400441	-0.0589302	-0.654267
927	TR539574|c0_g1_i1	sorbitol dehydrogenase-like		GO:0008270,GO:0016491,GO:0055114	zinc ion binding,oxidoreductase activity,oxidation-reduction process	Molecular Function,Molecular Function,Biological Process	-0.676288	-0.520572	0.306282	-0.761932	-0.254297	-0.371084	-0.140624	0.560878	-0.0269509	-0.00515062	0.276696	1.44613	0.918247
928	TR539682|c9_g1_i2	PREDICTED: uncharacterized protein LOC101862648		GO:0005623,GO:0044763,GO:0050794	cell,single-organism cellular process,regulation of cellular process	Cellular Component,Biological Process,Biological Process	0.17891	-0.6255	-0.357958	0.614112	-0.507781	1.51662	0.408996	0.022844	-0.912662	0.332301	-0.381145	0.318032	-0.0921991
929	TR539682|c9_g1_i3	PREDICTED: uncharacterized protein LOC101862648		GO:0005623,GO:0044763,GO:0050794	cell,single-organism cellular process,regulation of cellular process	Cellular Component,Biological Process,Biological Process	0.882179	1.39741	0.703777	0.974708	0.568644	0.189872	0.257772	-1.05861	-0.457834	-0.476473	-0.340009	-1.13683	-1.41175
930	TR539682|c9_g1_i7	PREDICTED: uncharacterized protein LOC101862648		GO:0005623,GO:0044763,GO:0050794	cell,single-organism cellular process,regulation of cellular process	Cellular Component,Biological Process,Biological Process	0.363559	-0.0715689	-0.818008	-0.131708	1.73969	-0.181235	0.144226	0.964955	-0.825083	-0.81447	-0.0468055	-0.0644936	0.10885
931	TR539682|c9_g1_i8	PREDICTED: uncharacterized protein LOC101862648		GO:0005623,GO:0044763,GO:0050794	cell,single-organism cellular process,regulation of cellular process	Cellular Component,Biological Process,Biological Process	0.0151233	0.278183	-0.239629	1.44672	-0.192555	-0.530379	0.0677352	0.725384	1.21412	-0.563608	-0.690984	-0.610682	-0.447308
932	TR539695|c3_g3_i9	S6 kinase	EC:2.7.11	GO:0004674,GO:0005524,GO:0006468,GO:0007165	protein serine/threonine kinase activity,ATP binding,protein phosphorylation,signal transduction	Molecular Function,Molecular Function,Biological Process,Biological Process	1.43335	1.18535	0.0816094	-0.307361	-0.300051	0.193863	-0.0520501	1.19761	-0.572069	-0.732356	0.167235	-0.776736	-0.976703
933	TR539837|c0_g2_i1	PREDICTED: uncharacterized protein LOC101848532					0.2123	0.755642	-0.487906	-0.737979	0.487381	0.157739	-0.87893	0.425999	0.0804432	-0.462898	0.457827	0.0690763	-0.0104926
934	TR539871|c3_g1_i1	PREDICTED: uncharacterized protein LOC101862831 isoform X1					-0.101974	-0.615498	-0.353714	-1.01386	1.03421	0.13169	-0.431379	0.936122	0.892938	-0.235209	0.698776	0.0941968	-0.206419
935	TR539921|c2_g3_i10	collagen alpha-6(VI) chain-like isoform X2					0.890317	1.53284	-0.705113	-0.0944985	0.729323	-0.444043	-0.312057	0.331191	-0.419386	-0.931374	0.548025	-0.748625	-0.410684
936	TR539921|c2_g3_i3	collagen alpha-6(VI) chain-like isoform X2					0.776826	1.3227	-0.136279	-0.719376	0.826452	-0.128835	-0.116429	-0.340983	-0.45388	-0.483656	0.345087	-0.835995	-0.637494
937	TR539934|c1_g2_i2	eukaryotic translation initiation factor 2D-like		GO:0006413,GO:0044424	translational initiation,intracellular part	Biological Process,Cellular Component	0.749087	0.052854	0.00719938	-0.666206	-0.415106	-0.488153	0.550489	-0.41853	0.662343	-0.558918	0.899747	0.0597022	-0.122916
938	TR539934|c1_g2_i4	eukaryotic translation initiation factor 2D-like		GO:0006413,GO:0044424	translational initiation,intracellular part	Biological Process,Cellular Component	0.506224	0.918925	-0.149636	0.771691	0.240757	-0.919268	-0.107251	-0.256715	0.0734453	0.401375	-0.604723	-0.48649	-0.386103
939	TR539959|c3_g1_i2	transaldolase-like isoform X1	EC:2.2.1.2	GO:0004801,GO:0005737,GO:0005975,GO:0006098	sedoheptulose-7-phosphate:D-glyceraldehyde-3-phosphate glyceronetransferase activity,cytoplasm,carbohydrate metabolic process,pentose-phosphate shunt	Molecular Function,Cellular Component,Biological Process,Biological Process	0.144547	-0.29621	-0.491251	0.171652	0.0826759	-0.310941	0.650121	0.82719	0.356676	0.426796	0.135119	-0.738146	-0.505393
940	TR539959|c3_g1_i3	transaldolase-like isoform X1	EC:2.2.1.2	GO:0004801,GO:0005737,GO:0005975,GO:0006098	sedoheptulose-7-phosphate:D-glyceraldehyde-3-phosphate glyceronetransferase activity,cytoplasm,carbohydrate metabolic process,pentose-phosphate shunt	Molecular Function,Cellular Component,Biological Process,Biological Process	0.131318	0.172509	1.01006	0.685108	-0.113539	0.744988	0.448641	0.204356	-0.420183	-0.806921	-0.185242	0.0374944	-1.11547
941	TR539959|c3_g1_i6	transaldolase-like isoform X1	EC:2.2.1.2	GO:0004801,GO:0005737,GO:0005975,GO:0006098	sedoheptulose-7-phosphate:D-glyceraldehyde-3-phosphate glyceronetransferase activity,cytoplasm,carbohydrate metabolic process,pentose-phosphate shunt	Molecular Function,Cellular Component,Biological Process,Biological Process	1.57739	0.864264	0.851964	-0.0363032	0.929507	-0.221337	0.291249	0.0891023	-0.862001	-0.90826	-0.958529	-0.47803	-0.752639
942	TR539959|c3_g1_i7	transaldolase-like isoform X1	EC:2.2.1.2	GO:0004801,GO:0005634,GO:0005737,GO:0005975,GO:0006098,GO:0070062	sedoheptulose-7-phosphate:D-glyceraldehyde-3-phosphate glyceronetransferase activity,nucleus,cytoplasm,carbohydrate metabolic process,pentose-phosphate shunt,extracellular exosome	Molecular Function,Cellular Component,Cellular Component,Biological Process,Biological Process,Cellular Component	-1.43747	-0.349807	0.770663	1.2779	-0.0722133	-0.188298	-0.256435	-0.735916	0.702527	-0.248864	0.321466	0.175098	0.180145
943	TR539959|c3_g1_i8	transaldolase-like isoform X1	EC:2.2.1.2	GO:0004801,GO:0005737,GO:0005975,GO:0006098	sedoheptulose-7-phosphate:D-glyceraldehyde-3-phosphate glyceronetransferase activity,cytoplasm,carbohydrate metabolic process,pentose-phosphate shunt	Molecular Function,Cellular Component,Biological Process,Biological Process	0.4608	-0.381318	-0.738751	-0.564559	-0.684457	0.695508	0.196684	-0.44664	0.0977113	0.417818	0.567126	0.529799	-0.558903
944	TR539959|c3_g1_i9	transaldolase-like isoform X1	EC:2.2.1.2	GO:0004801,GO:0005634,GO:0005737,GO:0005975,GO:0006098,GO:0070062	sedoheptulose-7-phosphate:D-glyceraldehyde-3-phosphate glyceronetransferase activity,nucleus,cytoplasm,carbohydrate metabolic process,pentose-phosphate shunt,extracellular exosome	Molecular Function,Cellular Component,Cellular Component,Biological Process,Biological Process,Cellular Component	0.0554154	1.50077	-0.423331	0.132927	-0.0175365	-0.126964	-0.373177	-0.179398	-0.409653	-0.0540124	1.0813	-0.300225	-0.655865
945	TR540029|c0_g1_i2	acyl- dehydrogenase family member 10-like isoform X1	EC:1.3.99.3	GO:0003995,GO:0016787,GO:0050660,GO:0055114	acyl-CoA dehydrogenase activity,hydrolase activity,flavin adenine dinucleotide binding,oxidation-reduction process	Molecular Function,Molecular Function,Molecular Function,Biological Process	0.967367	0.245734	0.177018	-0.0183051	0.630634	0.657812	0.0444456	0.497179	0.534078	-0.911177	-0.655755	-0.183357	-1.16351
946	TR540125|c0_g1_i2	TP53-regulating kinase-like	EC:2.7.11	GO:0000408,GO:0004674,GO:0005524,GO:0005634,GO:0005829,GO:0006468,GO:0070525	EKC/KEOPS complex,protein serine/threonine kinase activity,ATP binding,nucleus,cytosol,protein phosphorylation,tRNA threonylcarbamoyladenosine metabolic process	Cellular Component,Molecular Function,Molecular Function,Cellular Component,Cellular Component,Biological Process,Biological Process	0.693102	-0.0409607	0.456253	0.473051	0.150534	-0.0795956	0.347068	0.368065	-0.978276	0.394102	-0.0275225	-0.492821	-0.595287
947	TR540305|c0_g1_i5	thioredoxin peroxidase 2	EC:1.11.1.15,EC:1.11.1.7	GO:0003676,GO:0004601,GO:0051920,GO:0055114,GO:0098869	nucleic acid binding,peroxidase activity,peroxiredoxin activity,oxidation-reduction process,cellular oxidant detoxification	Molecular Function,Molecular Function,Molecular Function,Biological Process,Biological Process	0.939292	0.702925	0.971671	1.20221	-0.441999	0.304015	0.941235	-0.794284	-1.03777	-0.611666	-0.72823	-0.533308	-0.802055
948	TR540334|c0_g1_i3	density-regulated -like					0.748976	0.0774345	0.435103	-0.284879	1.62822	0.145119	0.0834067	-0.618991	-0.867501	0.533313	-0.310759	-0.245728	-1.33731
949	TR540360|c1_g1_i1	Williams-Beuren syndrome chromosomal region 27 -like					-0.684709	-0.189639	-0.687577	-1.26797	0.73884	-0.733821	-0.163111	0.273167	0.896933	0.259903	1.08406	0.341996	0.696539
950	TR540360|c1_g1_i4	Williams-Beuren syndrome chromosomal region 27 -like					0.938555	-1.07876	0.173236	-0.637889	0.688538	0.0281875	-0.319165	0.522496	-0.279086	-0.397414	0.554941	0.125522	-0.0519707
951	TR540362|c2_g4_i2	6-phosphogluconate decarboxylating-like	EC:1.1.1.44	GO:0004616,GO:0006098,GO:0055114	phosphogluconate dehydrogenase (decarboxylating) activity,pentose-phosphate shunt,oxidation-reduction process	Molecular Function,Biological Process,Biological Process	-0.0518457	0.212567	-0.207834	-0.321218	1.83985	0.498169	0.306115	0.702735	0.232179	-0.996339	-0.0637927	-0.0734856	-1.2718
952	TR540362|c2_g4_i3	6-phosphogluconate decarboxylating-like	EC:1.1.1.44	GO:0004616,GO:0006098,GO:0055114	phosphogluconate dehydrogenase (decarboxylating) activity,pentose-phosphate shunt,oxidation-reduction process	Molecular Function,Biological Process,Biological Process	0.901611	-0.497072	0.331959	-0.162328	-0.214203	0.653979	-0.319912	2.13928	-0.924801	-0.0987067	-0.261185	-0.25727	-0.521542
953	TR540366|c1_g4_i1	membrane-associated tyrosine- and threonine-specific cdc2-inhibitory kinase-like		GO:0000166,GO:0004672,GO:0016020,GO:0016310	nucleotide binding,protein kinase activity,membrane,phosphorylation	Molecular Function,Molecular Function,Cellular Component,Biological Process	0.33889	0.124497	1.12079	0.397743	-0.375754	-0.199195	0.477614	0.143414	-0.909634	-0.518682	-0.0226358	-0.703649	0.477614
954	TR540366|c1_g4_i2	membrane-associated tyrosine- and threonine-specific cdc2-inhibitory kinase-like		GO:0000166,GO:0004672,GO:0016020,GO:0016310	nucleotide binding,protein kinase activity,membrane,phosphorylation	Molecular Function,Molecular Function,Cellular Component,Biological Process	0.827074	1.49528	0.417042	0.549923	-0.376447	-0.300515	0.287957	-0.213194	-0.308109	-0.558684	-0.365058	-0.581464	-0.949734
955	TR540366|c1_g4_i3	membrane-associated tyrosine- and threonine-specific cdc2-inhibitory kinase-like		GO:0000166,GO:0004672,GO:0016020,GO:0016310	nucleotide binding,protein kinase activity,membrane,phosphorylation	Molecular Function,Molecular Function,Cellular Component,Biological Process	0.0722929	-0.467684	1.33774	0.410294	-0.00190244	-0.525392	1.88596	-0.424404	0.19183	-0.776831	-0.504782	-0.323416	-0.776831
956	TR540366|c1_g4_i4	membrane-associated tyrosine- and threonine-specific cdc2-inhibitory kinase-like		GO:0000166,GO:0004672,GO:0016020,GO:0016310	nucleotide binding,protein kinase activity,membrane,phosphorylation	Molecular Function,Molecular Function,Cellular Component,Biological Process	1.452	1.35004	-0.0264713	-0.287753	0.113729	-0.0965713	-0.63188	0.0754923	-0.63188	-0.185789	-0.447071	0.183829	-0.63188
957	TR540366|c1_g4_i5	membrane-associated tyrosine- and threonine-specific cdc2-inhibitory kinase-like	EC:2.7.11	GO:0004674,GO:0005524,GO:0006468	protein serine/threonine kinase activity,ATP binding,protein phosphorylation	Molecular Function,Molecular Function,Biological Process	1.1087	0.883917	0.760819	-0.737764	-0.1865	0.247019	-0.175795	-0.756497	-0.0634016	-0.732412	-0.630723	0.236315	-0.309597
958	TR540366|c1_g4_i6	membrane-associated tyrosine- and threonine-specific cdc2-inhibitory kinase-like		GO:0000166,GO:0004672,GO:0016020,GO:0016310	nucleotide binding,protein kinase activity,membrane,phosphorylation	Molecular Function,Molecular Function,Cellular Component,Biological Process	1.03704	1.32146	-0.653967	0.0544972	0.618166	0.581967	-0.716022	-0.716022	0.0286409	-0.0851271	-0.276464	-0.478144	-0.716022
959	TR540366|c1_g4_i7	membrane-associated tyrosine- and threonine-specific cdc2-inhibitory kinase-like		GO:0000166,GO:0004672,GO:0016020,GO:0016310	nucleotide binding,protein kinase activity,membrane,phosphorylation	Molecular Function,Molecular Function,Cellular Component,Biological Process	1.83359	1.61143	-0.188639	0.284163	-0.561754	-0.348139	-0.254148	-0.474884	0.104726	-0.630111	-0.0718625	-0.484852	-0.840878
960	TR540375|c3_g4_i1	cytochrome P450 2U1-like					0.0784359	-0.27714	-0.700694	-0.318973	-0.569967	0.434012	0.271911	0.452314	0.596113	-0.878482	0.125497	0.512448	0.883711
961	TR540459|c0_g1_i9	hypothetical protein HELRODRAFT_185427	EC:5.2.1.8	GO:0000413,GO:0003755,GO:0006457	protein peptidyl-prolyl isomerization,peptidyl-prolyl cis-trans isomerase activity,protein folding	Biological Process,Molecular Function,Biological Process	1.38616	-0.722309	-0.799689	0.687444	0.218935	0.0695969	-0.824043	0.212548	-0.0904936	-0.0537335	0.161314	-0.0797413	0.154237
962	TR540479|c0_g3_i2	predicted protein					0.298845	1.28928	-1.15226	-0.937285	0.202872	0.0493153	-0.000590602	-0.267395	0.0800266	-0.472777	1.40829	-0.457421	-0.253959
963	TR540561|c3_g2_i2	ATP-dependent zinc metalloprotease YME1L1-like isoform X2					1.31624	1.0504	-0.00258703	0.410598	0.453038	-0.117094	-0.0137975	-0.0386207	-0.475028	-0.960281	0.174378	-1.02995	-0.813744
964	TR540567|c0_g2_i2	mitochondrial import inner membrane translocase subunit Tim8-like					0.0670132	-0.0571153	0.628716	1.20661	0.97994	-0.418281	0.205344	-0.366371	0.204918	0.145552	-0.779447	-0.964219	-0.0670569
965	TR540567|c0_g2_i3	mitochondrial import inner membrane translocase subunit Tim8-like		GO:0005739,GO:0015031,GO:0046872	mitochondrion,protein transport,metal ion binding	Cellular Component,Biological Process,Molecular Function	0.113802	0.150319	0.305431	0.773112	0.0806356	-0.0242242	1.19423	-0.177326	-0.666784	0.207606	-0.159905	-1.09024	-0.561924
966	TR540567|c0_g2_i4	mitochondrial import inner membrane translocase subunit Tim8-like		GO:0005739,GO:0015031,GO:0046872	mitochondrion,protein transport,metal ion binding	Cellular Component,Biological Process,Molecular Function	0.42158	-0.801278	-0.382356	0.990301	0.268347	0.41042	0.163402	-0.443734	0.954246	0.0809912	0.101808	-0.73625	-0.767369
967	TR540651|c4_g1_i1	von Willebrand factor type EGF and pentraxin domain-containing 1-like					1.3499	-0.298074	0.520964	-1.09979	1.06534	-0.189199	-0.619751	-0.431694	-0.0184631	-0.44654	0.58035	-0.159506	-0.713779
968	TR540687|c0_g1_i1	PREDICTED: uncharacterized protein LOC101851841					1.61671	-0.575297	-0.16797	0.810455	-0.188966	-0.11338	-0.692876	1.19889	-0.541703	-0.776861	0.310744	-0.146974	-0.520707
969	TR540959|c1_g1_i1	G- coupled receptor 64-like		GO:0004888,GO:0007165,GO:0016020	transmembrane signaling receptor activity,signal transduction,membrane	Molecular Function,Biological Process,Cellular Component	0.687564	0.509943	-0.0630267	-0.985509	1.31783	-0.423998	-0.790699	0.913887	0.37816	-0.882374	0.452646	-0.704753	-0.699024
970	TR540959|c1_g1_i2	G- coupled receptor 64-like		GO:0004888,GO:0007165,GO:0016020	transmembrane signaling receptor activity,signal transduction,membrane	Molecular Function,Biological Process,Cellular Component	-0.581493	0.43759	-0.250291	-0.588772	1.31837	-0.770751	-0.202977	0.117306	-0.144743	-0.199337	0.685081	0.648685	-0.1775
971	TR540964|c1_g1_i1	uncharacterized oxidoreductase -like					0.108456	0.575019	1.22391	0.196545	1.04926	-0.0559419	0.433155	-0.263616	-0.225974	-0.186539	-1.18727	-0.563476	-0.563988
972	TR540964|c1_g1_i4	uncharacterized oxidoreductase -like					0.517779	-0.319281	0.616286	0.609356	1.95578	0.056431	0.321261	-0.296015	-0.174243	-0.429173	-0.770729	-0.56926	-1.17664
973	TR540968|c0_g2_i1	28S ribosomal mitochondrial-like		GO:0000028,GO:0003729,GO:0003735,GO:0005763,GO:0006412,GO:0019843	ribosomal small subunit assembly,mRNA binding,structural constituent of ribosome,mitochondrial small ribosomal subunit,translation,rRNA binding	Biological Process,Molecular Function,Molecular Function,Cellular Component,Biological Process,Molecular Function	-0.140812	-0.597999	0.134296	0.191852	0.311669	0.37574	-0.402527	-1.32993	-0.0564696	-0.166513	0.753291	0.363795	0.0412663
974	TR540968|c0_g4_i1	28S ribosomal mitochondrial-like					1.45577	-0.774608	0.270803	0.36909	0.872861	0.552898	-0.599309	0.505883	-0.569099	0.235488	-0.121917	-0.267432	-1.3188
975	TR540968|c0_g6_i2	28S ribosomal mitochondrial-like		GO:0003723,GO:0005739,GO:0005840,GO:0006412,GO:0006996	RNA binding,mitochondrion,ribosome,translation,organelle organization	Molecular Function,Cellular Component,Cellular Component,Biological Process,Biological Process	0.815858	0.0813671	0.607884	-0.298252	0.492577	-0.341952	0.874828	-0.101334	-0.23507	-0.606264	-0.369331	-0.764219	0.195095
976	TR540978|c2_g3_i4	predicted protein					0.182357	0.604691	0.509068	0.680392	-0.0288094	-0.303725	0.485163	0.51106	-0.0606836	0.0947033	-0.224039	-0.558719	-1.47112
977	TR541168|c4_g1_i1	zinc finger BED domain-containing 1-like					1.0952	2.22354	0.382323	0.646011	0.103305	-0.0791298	0.0343171	-0.713819	-0.666294	-0.601906	-0.433268	-0.795072	-1.30252
978	TR541757|c1_g1_i1	beta-1,3-galactosyltransferase 1-like					0.498633	-0.212583	-0.598672	-0.364987	-0.659634	0.661197	-0.425948	1.23525	-0.476749	-0.243064	0.224307	1.7077	-0.649473
979	TR541758|c0_g2_i1	serine threonine- kinase TBK1-like		GO:0016740	transferase activity	Molecular Function	0.19548	1.02662	0.261254	-0.545965	-0.127407	-0.211119	0.936925	-0.249985	-0.360604	-0.408439	-0.115448	0.219398	-0.743285
980	TR541758|c0_g2_i2	serine threonine- kinase TBK1-like		GO:0016740	transferase activity	Molecular Function	1.45045	-0.641544	0.539269	-0.706628	0.283581	0.283581	-0.604353	0.255688	-0.706628	0.581109	-0.116222	-0.348665	0.0511376
981	TR541758|c0_g2_i5	serine threonine- kinase TBK1-like		GO:0016740	transferase activity	Molecular Function	0.628114	1.7865	-0.131359	-0.152839	0.918095	-0.870886	-0.585508	0.870532	-0.201936	-0.964478	0.491563	-0.49652	-1.03966
982	TR541758|c0_g2_i8	serine threonine- kinase TBK1-like					0.0761835	-0.300053	0.623939	0.258769	-0.0289412	-0.576697	-0.803545	-0.803545	0.31963	-0.593295	1.17169	-0.41071	1.06657
983	TR541999|c0_g1_i1	nuclease HARBI1					0.927856	0.664468	0.920136	1.30038	-0.273359	0.470221	1.03932	-0.690201	-0.660721	-0.344496	-1.17359	-0.82083	-1.14344
984	TR541999|c0_g1_i2	nuclease HARBI1					-0.660251	-0.635493	-0.606841	1.54127	-0.659973	0.396557	-0.247987	-0.681393	0.431608	0.867796	-0.562054	0.189869	0.626891
985	TR542245|c0_g2_i1	flocculation FLO11-like					1.02408	1.72225	-0.257491	-0.630486	1.1245	-0.118814	-0.118814	-0.276619	-0.391387	-0.66396	-0.176198	-0.443988	-0.66396
986	TR542245|c0_g2_i10	flocculation FLO11-like					0.430338	0.654778	0.488526	-0.766679	-0.118295	0.0895205	-0.309485	0.812718	0.0645826	-0.700178	0.172647	-0.251297	-0.741741
987	TR542273|c2_g3_i2	ubiquitin fusion degradation 1 homolog		GO:0006511,GO:0036503,GO:0043231,GO:0043234,GO:0044425,GO:0044444	ubiquitin-dependent protein catabolic process,ERAD pathway,intracellular membrane-bounded organelle,protein complex,membrane part,cytoplasmic part	Biological Process,Biological Process,Cellular Component,Cellular Component,Cellular Component,Cellular Component	-0.139875	-0.33548	0.593645	0.743198	0.682902	1.03423	0.375726	0.205283	0.0585793	0.0353156	-0.335955	-1.3192	-0.855828
988	TR542273|c2_g3_i5	ubiquitin fusion degradation 1 homolog		GO:0006511,GO:0036503,GO:0043231,GO:0043234,GO:0044425,GO:0044444	ubiquitin-dependent protein catabolic process,ERAD pathway,intracellular membrane-bounded organelle,protein complex,membrane part,cytoplasmic part	Biological Process,Biological Process,Cellular Component,Cellular Component,Cellular Component,Cellular Component	0.752836	1.02147	0.549137	0.40197	0.574833	0.149683	0.676215	0.441682	-0.774435	-0.0498105	-1.25471	-0.425438	-1.22949
989	TR542420|c3_g1_i1	L-asparaginase 1-like isoform X1					-0.58087	0.329165	0.282892	-0.144582	-0.829862	1.35598	0.613413	0.68723	0.170515	-0.239331	-0.362726	0.04051	-0.7902
990	TR542420|c3_g1_i2	L-asparaginase 1-like isoform X1					-0.221586	0.543282	-0.493666	-0.672516	0.478592	-0.533622	-0.546941	-0.456565	-0.00848878	-0.451808	0.480494	0.0581042	1.69819
991	TR542617|c0_g2_i1	28S ribosomal mitochondrial-like					-0.895777	1.72605	-0.644989	-0.0996655	-0.665846	-0.23854	0.720863	0.281349	0.543328	0.507719	-0.207509	0.0504002	-0.594628
992	TR542617|c0_g2_i2	28S ribosomal mitochondrial-like					1.56291	-0.805158	0.391398	0.845777	0.853399	0.104326	-0.334084	-0.154075	-0.744913	-0.541676	0.475959	-0.617164	-0.859959
993	TR542617|c0_g2_i4	28S ribosomal mitochondrial-like					-0.0245003	-0.619353	0.397049	0.996585	0.373629	0.514146	-0.174384	-0.249326	-0.497572	-0.88165	-0.755185	0.32679	0.378313
994	TR542716|c1_g3_i1	allene oxide synthase-lipoxygenase -like		GO:0008152,GO:0016491	metabolic process,oxidoreductase activity	Biological Process,Molecular Function	-0.584233	-0.840499	-0.727837	0.744395	-0.660704	0.131085	-0.702148	0.695097	-0.253738	0.919114	-0.310941	1.78345	-0.201972
995	TR542716|c1_g4_i2	allene oxide synthase-lipoxygenase -like		GO:0008152,GO:0051213	metabolic process,dioxygenase activity	Biological Process,Molecular Function	-0.656618	-0.665709	-0.615986	0.257947	-0.895521	0.491065	-0.733544	0.744396	-0.0239289	1.32581	-0.0607044	1.34165	0.0655993
996	TR542716|c1_g4_i4	allene oxide synthase-lipoxygenase -like		GO:0044710,GO:0046872,GO:0051213	single-organism metabolic process,metal ion binding,dioxygenase activity	Biological Process,Molecular Function,Molecular Function	-0.414686	-0.897268	-0.448207	0.668803	-0.921575	0.0978938	-0.82881	1.54808	-0.103897	1.58644	-0.320843	0.772701	0.00402499
997	TR542716|c1_g4_i5	allene oxide synthase-lipoxygenase -like		GO:0008152,GO:0051213	metabolic process,dioxygenase activity	Biological Process,Molecular Function	-0.396171	-0.705854	-0.748884	1.06652	-0.575392	0.0973723	-0.604627	0.235642	-0.214055	1.05513	-0.0138148	0.482018	0.751343
998	TR542716|c1_g4_i6	allene oxide synthase-lipoxygenase -like		GO:0051213	dioxygenase activity	Molecular Function	-0.473859	-0.340862	-0.896518	1.15968	-0.953669	0.013822	-0.0836987	0.470818	0.0510331	0.448159	0.173983	0.815455	0.203089
999	TR542838|c1_g1_i1	alpha-1,3 1,6-mannosyltransferase ALG2-like	EC:2.4.1	GO:0004376,GO:0005634,GO:0016020	glycolipid mannosyltransferase activity,nucleus,membrane	Molecular Function,Cellular Component,Cellular Component	1.19323	0.563881	0.55816	0.348616	0.557445	-0.131976	0.141933	0.64541	-0.476686	0.323585	-0.657623	-0.586107	-1.40426
1000	TR542838|c1_g8_i1	alpha-1,3 1,6-mannosyltransferase ALG2-like		GO:0016021,GO:0016757	integral component of membrane,transferase activity transferring glycosyl groups	Cellular Component,Molecular Function	1.47394	0.488907	0.516221	-0.461132	0.316483	0.266975	0.48976	0.856375	-0.318584	-0.799152	-0.546491	-0.992915	-0.478204
1001	TR542996|c1_g2_i1	ras-related Rab-20-like		GO:0012505,GO:0016020,GO:0043231,GO:0044444,GO:0044446	endomembrane system,membrane,intracellular membrane-bounded organelle,cytoplasmic part,intracellular organelle part	Cellular Component,Cellular Component,Cellular Component,Cellular Component,Cellular Component	-0.12046	-0.643086	0.388863	-1.61992	1.05592	-0.091953	0.0638847	0.802213	0.0353778	-0.377022	0.987508	0.193116	-0.166071
1002	TR542996|c1_g2_i2	ras-related Rab-20-like		GO:0012505,GO:0016020,GO:0043231,GO:0044444,GO:0044446	endomembrane system,membrane,intracellular membrane-bounded organelle,cytoplasmic part,intracellular organelle part	Cellular Component,Cellular Component,Cellular Component,Cellular Component,Cellular Component	0.140984	-0.168896	0.244278	-0.838979	1.50499	-0.478776	-0.0550083	0.781933	0.238981	-0.905192	0.0986075	-0.277486	0.220441
1003	TR542996|c1_g4_i10	ras-related Rab-20-like		GO:0005525,GO:0005769,GO:0005886,GO:0007264,GO:0030100,GO:0030139	GTP binding,early endosome,plasma membrane,small GTPase mediated signal transduction,regulation of endocytosis,endocytic vesicle	Molecular Function,Cellular Component,Cellular Component,Biological Process,Biological Process,Cellular Component	0.6313	-0.342604	0.0951507	-0.639796	1.88231	-0.553449	-0.0875819	0.445555	-0.0574611	-1.14984	0.56905	-0.053445	-0.449031
1004	TR543009|c2_g2_i2	eosinophil peroxidase-like					0.551602	0.507338	0.558979	-0.805838	1.71723	0.684395	-0.274666	-0.226713	-0.230402	-0.953386	-0.732064	0.101581	-0.798461
1005	TR543098|c1_g1_i2	adenosine kinase 1-like isoform X2	EC:2.7.1.20	GO:0004001,GO:0006166,GO:0006167,GO:0016310	adenosine kinase activity,purine ribonucleoside salvage,AMP biosynthetic process,phosphorylation	Molecular Function,Biological Process,Biological Process,Biological Process	1.06801	0.409126	1.24789	1.80665	-0.507688	-0.246752	-0.0381319	-0.641694	-0.433074	-0.342379	-0.585304	-0.869397	-0.641265
1006	TR543098|c1_g1_i4	adenosine kinase 1-like isoform X2	EC:2.7.1.20	GO:0004001,GO:0006166,GO:0006167	adenosine kinase activity,purine ribonucleoside salvage,AMP biosynthetic process	Molecular Function,Biological Process,Biological Process	0.445147	0.77125	0.993897	-1.42518	1.27328	-0.195618	0.176731	-0.198002	0.362667	-1.10766	-0.183222	-0.0754747	-0.517431
1007	TR543341|c1_g1_i1	PREDICTED: mucin-12-like					0.290106	0.31953	-0.418105	-1.21966	0.0222438	-0.26794	-0.33592	0.774084	-0.478983	-0.898025	1.65275	0.00702436	0.669577
1008	TR543341|c1_g1_i3	PREDICTED: mucin-12-like					-0.703778	-0.033262	-0.515195	0.0143598	1.30396	-0.431381	-0.0942181	0.360095	0.818217	0.0524573	0.660112	0.0391232	-0.979985
1009	TR543385|c0_g1_i1	transcription factor					-0.35551	-0.310552	0.334266	-0.322113	-0.291285	-0.314406	-0.35551	-0.35551	-0.0793425	-0.275871	-0.070351	1.98742	0.408767
1010	TR543619|c0_g2_i1	probable leucine--tRNA mitochondrial	EC:6.1.1	GO:0004812,GO:0005739,GO:0006418	aminoacyl-tRNA ligase activity,mitochondrion,tRNA aminoacylation for protein translation	Molecular Function,Cellular Component,Biological Process	0.875812	0.940458	0.681872	-0.370574	0.637912	-0.590372	0.433629	-0.667948	0.397427	-0.548998	0.37674	-0.957565	-0.587786
1011	TR543633|c3_g6_i1	39S ribosomal mitochondrial-like	EC:6.1.1,EC:6.1.1.15	GO:0000002,GO:0000166,GO:0003723,GO:0004827,GO:0005739,GO:0006433	mitochondrial genome maintenance,nucleotide binding,RNA binding,proline-tRNA ligase activity,mitochondrion,prolyl-tRNA aminoacylation	Biological Process,Molecular Function,Molecular Function,Molecular Function,Cellular Component,Biological Process	0.446815	0.0674828	1.27262	0.632565	-0.118267	-0.216737	0.305824	-0.588796	-0.417033	-0.368917	-0.4092	-0.535644	-0.503194
1012	TR543633|c3_g6_i2	39S ribosomal mitochondrial-like	EC:6.1.1,EC:6.1.1.15	GO:0000002,GO:0000166,GO:0003723,GO:0004827,GO:0005739,GO:0006433	mitochondrial genome maintenance,nucleotide binding,RNA binding,proline-tRNA ligase activity,mitochondrion,prolyl-tRNA aminoacylation	Biological Process,Molecular Function,Molecular Function,Molecular Function,Cellular Component,Biological Process	0.762151	0.0516364	1.37248	0.0616554	1.27479	-0.228896	0.0349381	-0.494817	0.302946	-0.911023	-0.369162	-0.84256	-0.613792
1013	TR544065|c2_g2_i1	methylglutaconyl- mitochondrial-like isoform X1	EC:4.2.1.17	GO:0004300,GO:0005739,GO:0006635	enoyl-CoA hydratase activity,mitochondrion,fatty acid beta-oxidation	Molecular Function,Cellular Component,Biological Process	0.451374	0.0192841	0.722958	-0.771012	0.858496	-0.0698853	1.11276	-0.284147	-0.318541	-0.910116	0.223609	-0.648722	-0.226314
1014	TR544065|c2_g2_i3	methylglutaconyl- mitochondrial-like isoform X1	EC:4.2.1.17	GO:0004300,GO:0005739,GO:0006635	enoyl-CoA hydratase activity,mitochondrion,fatty acid beta-oxidation	Molecular Function,Cellular Component,Biological Process	-0.675075	-0.509029	1.91453	-0.499048	0.367481	-0.415571	-0.114327	-0.460485	0.766719	0.0372017	-0.368388	0.24045	-0.231377
1015	TR544065|c2_g2_i4	methylglutaconyl- mitochondrial-like isoform X1	EC:4.2.1.17	GO:0004300,GO:0005739,GO:0006635	enoyl-CoA hydratase activity,mitochondrion,fatty acid beta-oxidation	Molecular Function,Cellular Component,Biological Process	0.0767087	-0.531591	1.39303	-0.895574	-0.15265	0.161472	0.326012	0.106625	-0.706103	0.789716	-0.172594	0.17643	-0.237413
1016	TR544065|c2_g2_i5	methylglutaconyl- mitochondrial-like isoform X1	EC:4.2.1.17	GO:0004300,GO:0005739,GO:0006635	enoyl-CoA hydratase activity,mitochondrion,fatty acid beta-oxidation	Molecular Function,Cellular Component,Biological Process	0.571616	0.979242	0.332456	-0.229595	0.726544	0.451786	-0.0997369	0.483874	0.256747	-0.394049	-0.818722	-0.776104	-0.854821
1017	TR544088|c0_g2_i4	beta-1,3-galactosyltransferase 1-like					1.67851	0.100406	-0.504088	-0.118924	1.45918	-0.102875	-0.541534	0.242168	-0.0868266	-0.605728	-0.466641	-0.562932	-0.776913
1018	TR544101|c1_g1_i1	PREDICTED: uncharacterized protein LOC101852824, partial					0.143256	-0.233383	-0.189823	1.28431	-0.829034	0.982031	0.0622146	0.240606	-0.115265	0.897343	-0.566056	-0.0968285	-0.886776
1019	TR544101|c1_g1_i10	PREDICTED: uncharacterized protein LOC101852824, partial					1.57985	0.160226	0.442291	0.479487	-0.00198693	0.469155	0.0383081	0.128197	-0.821319	0.109599	-0.560951	-1.02899	-0.924639
1020	TR544101|c1_g1_i2	PREDICTED: uncharacterized protein LOC101852824, partial					0.843029	0.754475	0.241736	0.574087	-0.648723	0.738623	-0.0151795	0.275628	-0.331131	0.351609	-0.439364	-0.674962	-1.28937
1021	TR544101|c1_g1_i6	PREDICTED: uncharacterized protein LOC101852824, partial					2.43655	0.224652	-0.328861	-0.225481	-0.399934	-0.341783	-0.257787	-0.486084	-0.160868	0.0760438	-0.427933	-0.208251	-0.352552
1022	TR544124|c2_g1_i1	leucine--tRNA cytoplasmic-like	EC:6.1.1.4,EC:6.1.1,EC:3.1.1.1	GO:0002161,GO:0004823,GO:0005524,GO:0005737,GO:0006429,GO:0006450	aminoacyl-tRNA editing activity,leucine-tRNA ligase activity,ATP binding,cytoplasm,leucyl-tRNA aminoacylation,regulation of translational fidelity	Molecular Function,Molecular Function,Molecular Function,Cellular Component,Biological Process,Biological Process	1.7549	1.00256	0.136378	0.150771	0.167781	-0.689239	-0.449797	-0.341852	-0.282318	-0.788679	0.217501	0.128528	-0.718024
1023	TR544124|c2_g1_i2	leucine--tRNA cytoplasmic-like	EC:6.1.1.4,EC:6.1.1,EC:3.1.1.1	GO:0002161,GO:0004823,GO:0005524,GO:0005737,GO:0006429,GO:0006450	aminoacyl-tRNA editing activity,leucine-tRNA ligase activity,ATP binding,cytoplasm,leucyl-tRNA aminoacylation,regulation of translational fidelity	Molecular Function,Molecular Function,Molecular Function,Cellular Component,Biological Process,Biological Process	-0.312824	0.703088	-0.311947	1.56861	0.00198993	-0.0659714	0.351004	0.373146	0.0155822	-0.279501	0.248405	-0.292217	-0.878876
1024	TR544124|c2_g1_i5	leucine--tRNA cytoplasmic-like	EC:6.1.1.4,EC:6.1.1,EC:3.1.1.1	GO:0002161,GO:0004823,GO:0005524,GO:0005737,GO:0006429,GO:0006450	aminoacyl-tRNA editing activity,leucine-tRNA ligase activity,ATP binding,cytoplasm,leucyl-tRNA aminoacylation,regulation of translational fidelity	Molecular Function,Molecular Function,Molecular Function,Cellular Component,Biological Process,Biological Process	0.980081	0.596775	0.119304	-0.213043	-0.00366433	-0.0978292	-0.55536	0.394044	-0.485567	-0.945313	1.24485	-0.434607	-0.64177
1025	TR544290|c2_g3_i1	PREDICTED: supervillin-like					0.883445	1.43563	-0.432173	-0.836123	1.46899	0.0866626	-0.839829	0.0292201	-0.350641	-0.962126	0.720383	-0.30617	-0.854653
1026	TR544317|c2_g2_i3	proteasome subunit alpha type-4-like	EC:3.4.25	GO:0000932,GO:0004298,GO:0005634,GO:0006511,GO:0019773,GO:0070062	P-body,threonine-type endopeptidase activity,nucleus,ubiquitin-dependent protein catabolic process,proteasome core complex alpha-subunit complex,extracellular exosome	Cellular Component,Molecular Function,Cellular Component,Biological Process,Cellular Component,Cellular Component	0.504312	0.058296	0.810449	1.5001	0.219795	0.583001	0.610841	0.0195324	-0.180431	-0.0114747	-1.31055	-0.857792	-1.39273
1027	TR544694|c2_g3_i5	casein kinase I isoform gamma-3-like isoform X3	EC:2.7.11	GO:0004674,GO:0005524,GO:0006468	protein serine/threonine kinase activity,ATP binding,protein phosphorylation	Molecular Function,Molecular Function,Biological Process	0.438633	-0.357768	0.374921	0.30059	0.576676	1.13947	0.151929	-0.161322	-0.718802	-0.718802	-0.718802	-0.389624	-0.718802
1028	TR544694|c2_g3_i6	casein kinase I isoform gamma-3-like isoform X3					1.93304	1.76844	-0.208348	-0.478461	0.299697	-0.163505	0.434226	-0.18408	-0.682628	-0.800275	-0.515918	-0.811354	-0.563399
1029	TR544694|c2_g3_i9	casein kinase I isoform gamma-3-like isoform X3					0.631559	-0.246357	0.653898	1.02398	1.18705	-0.888227	-0.546443	-0.504743	0.948026	-0.8227	0.391044	-0.520381	-1.20395
1030	TR544900|c4_g1_i1	proteasome subunit beta type-3-like	EC:3.4.25	GO:0004298,GO:0005634,GO:0005737,GO:0005839,GO:0051603	threonine-type endopeptidase activity,nucleus,cytoplasm,proteasome core complex,proteolysis involved in cellular protein catabolic process	Molecular Function,Cellular Component,Cellular Component,Cellular Component,Biological Process	0.451644	0.0410722	0.942298	1.19117	0.654583	0.528868	0.655628	0.0285499	-0.150347	-0.412527	-1.11596	-0.913102	-1.35636
1031	TR545030|c1_g1_i2	methylenetetrahydrofolate reductase-like	EC:1.5.1.20	GO:0004489,GO:0005829,GO:0006555,GO:0035999,GO:0055114	methylenetetrahydrofolate reductase (NAD(P)H) activity,cytosol,methionine metabolic process,tetrahydrofolate interconversion,oxidation-reduction process	Molecular Function,Cellular Component,Biological Process,Biological Process,Biological Process	0.321968	0.638246	0.227546	0.541184	1.68679	0.110675	0.82775	-0.626209	-0.593855	-0.282858	-0.781377	-1.0686	-0.706764
1032	TR545256|c0_g1_i1	ribosome biogenesis BRX1 homolog		GO:0000027,GO:0003723,GO:0005730	ribosomal large subunit assembly,RNA binding,nucleolus	Biological Process,Molecular Function,Cellular Component	-0.258736	0.204748	-0.311705	-0.252115	-0.22894	-0.0634106	-0.540136	-0.652697	1.11847	0.307376	0.803965	-0.566621	0.694716
1033	TR545256|c0_g1_i2	ribosome biogenesis BRX1 homolog					0.302951	0.192357	-0.176263	0.557528	-0.0501851	-0.398844	0.377218	-0.275115	-0.0273619	0.726758	0.0390529	0.107156	-0.0205369
1034	TR545432|c1_g1_i6	lysine--tRNA ligase-like isoform X5	EC:6.1.1	GO:0000166,GO:0004812,GO:0006418	nucleotide binding,aminoacyl-tRNA ligase activity,tRNA aminoacylation for protein translation	Molecular Function,Molecular Function,Biological Process	0.349716	-0.86997	-0.425971	1.44661	-0.324144	1.21899	0.0876594	-0.434208	-0.209588	0.932979	-0.286707	-0.662571	-0.570477
1035	TR545492|c0_g1_i1	GPI-anchored -like					-0.290358	-0.605775	-0.724703	-1.14871	0.50594	-0.192114	0.355987	1.20658	1.1678	-0.56958	0.71277	0.44389	0.00954603
1036	TR545492|c0_g1_i2	GPI-anchored -like					-1.17054	-0.358721	-0.713893	-0.981426	1.37563	0.0102897	-0.534001	-0.55937	1.45404	-0.34027	0.411588	0.766761	0.499228
1037	TR545505|c3_g1_i1	transcriptional regulator ATRX-like					1.03824	1.17578	-0.679105	-0.534134	0.372865	-0.45979	0.822647	-0.154979	-0.0211595	-0.794339	0.688827	-0.589892	-0.757167
1038	TR545526|c2_g1_i1	predicted protein		GO:0008237,GO:0046872	metallopeptidase activity,metal ion binding	Molecular Function,Molecular Function	0.638719	-0.237824	-0.347231	-0.614099	0.997832	-0.26228	-0.511556	0.949993	-0.606805	-0.35667	1.52427	-0.0503305	-0.530434
1039	TR545545|c0_g1_i2	dolichyl-diphosphooligosaccharide-- glycosyltransferase subunit STT3A-like	EC:2.4.1.119,EC:2.4.1	GO:0004579,GO:0006516,GO:0006986,GO:0008250,GO:0018279,GO:0030433,GO:0043686,GO:0043687	dolichyl-diphosphooligosaccharide-protein glycotransferase activity,glycoprotein catabolic process,response to unfolded protein,oligosaccharyltransferase complex,protein N-linked glycosylation via asparagine,ER-associated ubiquitin-dependent protein catabolic process,co-translational protein modification,post-translational protein modification	Molecular Function,Biological Process,Biological Process,Cellular Component,Biological Process,Biological Process,Biological Process,Biological Process	1.66352	0.974122	-0.0897668	0.0299292	1.4725	-0.210949	0.0289835	-0.190346	-0.428455	-1.11178	0.12193	-0.744852	-1.24079
1040	TR545561|c3_g3_i1	lambda-crystallin homolog isoform X2					-0.25175	0.255453	-0.0647887	-0.962575	-0.201771	-0.73674	-0.527565	0.487766	0.70342	-0.697867	0.840402	1.05883	0.847806
1041	TR545696|c1_g3_i1	ethanolaminephosphotransferase 1-like		GO:0016020,GO:0016740	membrane,transferase activity	Cellular Component,Molecular Function	-0.178538	-0.178538	0.571298	-0.585549	1.84631	0.0782154	0.674874	0.0701919	0.365604	-0.722679	-0.241267	-0.391526	-0.950255
1042	TR545696|c1_g3_i3	ethanolaminephosphotransferase 1-like		GO:0016020,GO:0016740	membrane,transferase activity	Cellular Component,Molecular Function	-0.251496	-0.642909	-0.70047	-0.424178	0.433477	0.00752717	0.0363075	1.6624	0.174453	-0.452959	0.836402	1.02635	-0.602617
1043	TR545759|c5_g1_i4	ras-related Rab-6A-like isoform X2					0.607623	-0.85312	-0.420615	-0.467747	2.15327	0.0666458	0.527222	0.0359754	-0.217879	-0.369671	-0.372444	-0.338134	-0.249415
1044	TR545846|c0_g2_i4	tau-tubulin kinase 1-like					1.12935	0.576509	-0.644372	0.482179	0.619035	0.439653	0.257178	0.49455	-0.0234934	-0.616537	-0.704682	-0.580197	-0.766538
1045	TR546119|c2_g3_i5	PREDICTED: mucin-17-like					1.15692	-0.471657	0.189519	-0.0192731	0.245197	-0.186307	-0.360301	0.551426	-0.402059	-0.00535365	0.426151	-0.798765	-0.38814
1046	TR546223|c1_g1_i1	nidogen and EGF-like domain-containing 1					0.173194	0.117305	0.388765	-0.992487	-1.04838	-0.729012	0.716114	1.86184	-0.138187	0.229083	-0.0343931	0.556432	-0.593281
1047	TR546223|c1_g1_i3	nidogen and EGF-like domain-containing 1					-0.439471	0.671657	0.55792	1.50282	0.549171	-0.00201901	0.216707	-0.745688	-0.281988	-0.693194	-0.0982585	-0.745688	-0.745688
1048	TR546223|c1_g1_i4	nidogen and EGF-like domain-containing 1					0.0391007	-0.0100905	-0.55666	0.536479	-0.338032	1.43832	0.339714	-0.502003	0.126552	0.869886	-0.764356	-0.327101	-0.764356
1049	TR546223|c1_g1_i5	nidogen and EGF-like domain-containing 1					0.610106	0.906005	0.0697688	-0.142506	-0.464136	0.951033	0.0569036	-0.155372	0.513617	0.262746	-0.502731	-0.79863	-0.914417
1050	TR546314|c1_g1_i2	cytochrome P450 2U1-like		GO:0005488,GO:0016491	binding,oxidoreductase activity	Molecular Function,Molecular Function	-0.274904	-0.239352	0.258376	1.6449	-1.17607	0.111531	-0.42484	-0.171339	-0.259446	0.468597	-0.179068	1.02352	-0.50831
1051	TR546314|c1_g1_i6	cytochrome P450 2U1-like					0.552616	-1.00021	0.0662598	-0.314621	-0.499202	0.168805	-0.472833	-0.506527	1.2089	-0.53729	0.995024	1.39641	-0.850785
1052	TR546315|c2_g1_i1	alternative mitochondrial-like	EC:1.10.3	GO:0009916,GO:0016021,GO:0055114	alternative oxidase activity,integral component of membrane,oxidation-reduction process	Molecular Function,Cellular Component,Biological Process	-0.166081	0.183349	0.0291147	0.277628	-0.228095	-0.262649	0.652458	0.679117	-0.179811	0.565959	-0.358988	0.290672	-0.751438
1053	TR546315|c2_g5_i1	alternative mitochondrial-like	EC:1.10.3	GO:0009916,GO:0016021,GO:0055114	alternative oxidase activity,integral component of membrane,oxidation-reduction process	Molecular Function,Cellular Component,Biological Process	-0.0959803	0.471636	-0.423396	0.179637	0.197706	1.60711	-0.0543005	0.658232	-0.489891	0.00231658	-0.769362	-0.186086	-0.365815
1054	TR546315|c2_g8_i1	alternative mitochondrial-like		GO:0016020	membrane	Cellular Component	1.1564	1.22945	-0.122434	0.0741179	0.060547	0.543897	-0.0161285	0.959392	-0.403577	-0.189383	-0.52956	-0.767729	-1.36598
1055	TR547015|c0_g1_i1	beta-1,3-glucan-binding -like		GO:0016798	hydrolase activity acting on glycosyl bonds	Molecular Function	0.200784	1.00268	0.625749	-0.895436	-0.51573	-0.597363	-0.42535	-0.216685	0.384875	-0.678997	0.433189	0.234103	0.988934
1056	TR547015|c0_g1_i2	beta-1,3-glucan-binding -like		GO:0004553,GO:0008152	hydrolase activity hydrolyzing O-glycosyl compounds,metabolic process	Molecular Function,Biological Process	-0.40268	0.0823655	0.410774	-0.273431	0.119603	-0.356073	0.662066	0.171975	-0.0572142	-0.258295	-0.234752	1.10939	-0.387305
1057	TR547204|c2_g3_i1	PREDICTED: chitotriosidase-1-like					1.80005	1.72012	0.0908196	-1.03396	0.330603	-0.323106	-0.152581	-0.243901	-0.303576	-0.23287	-0.159814	-0.483866	-0.875006
1058	TR547242|c4_g4_i1	cAMP responsive element binding		GO:0003700,GO:0005634,GO:0006355,GO:0043565	transcription factor activity sequence-specific DNA binding,nucleus,regulation of transcription DNA-templated,sequence-specific DNA binding	Molecular Function,Cellular Component,Biological Process,Molecular Function	1.33294	0.582214	1.45291	1.05656	-0.409718	-0.189713	0.731003	-0.958248	-0.550453	-0.611919	-0.409294	-0.813697	-1.34485
1059	TR547242|c4_g4_i3	cAMP responsive element binding		GO:0003700,GO:0005634,GO:0006355,GO:0043565	transcription factor activity sequence-specific DNA binding,nucleus,regulation of transcription DNA-templated,sequence-specific DNA binding	Molecular Function,Cellular Component,Biological Process,Molecular Function	1.6037	0.689373	-0.234129	1.00332	0.425369	0.36421	-0.0955022	-0.14341	-0.74175	-0.50221	-0.522596	-0.960903	-0.463476
1060	TR547242|c4_g4_i4	cAMP responsive element binding		GO:0003700,GO:0005634,GO:0006355,GO:0043565	transcription factor activity sequence-specific DNA binding,nucleus,regulation of transcription DNA-templated,sequence-specific DNA binding	Molecular Function,Cellular Component,Biological Process,Molecular Function	0.242678	0.980328	-0.0271102	-1.18481	1.15586	-0.988103	-0.411644	0.22048	0.439385	-0.400716	0.726931	-0.298265	-0.0995091
1061	TR547302|c3_g1_i1	tyrosine--tRNA mitochondrial		GO:0005737,GO:0016874,GO:0043039	cytoplasm,ligase activity,tRNA aminoacylation	Cellular Component,Molecular Function,Biological Process	0.0403384	-0.0399749	1.56157	0.238759	0.323797	0.0592356	-0.62579	0.415921	-1.15019	-0.356504	0.00726817	0.418283	-0.569098
1062	TR547302|c3_g1_i4	tyrosine--tRNA mitochondrial		GO:0005737,GO:0016874,GO:0043039	cytoplasm,ligase activity,tRNA aminoacylation	Cellular Component,Molecular Function,Biological Process	-0.429667	0.699767	-0.362171	-0.450666	-0.692152	-0.0876872	0.792761	-0.326173	0.488279	-0.233179	0.380285	-0.296175	0.785262
1063	TR547302|c3_g1_i8	tyrosine--tRNA mitochondrial		GO:0005737,GO:0016874,GO:0043039	cytoplasm,ligase activity,tRNA aminoacylation	Cellular Component,Molecular Function,Biological Process	0.460072	-0.435403	0.720327	1.62074	0.534078	0.115943	0.00863406	-0.00863406	-0.421836	0.19735	-0.859706	-0.578482	-0.703059
1064	TR547302|c3_g1_i9	tyrosine--tRNA mitochondrial		GO:0005737,GO:0016874,GO:0043039	cytoplasm,ligase activity,tRNA aminoacylation	Cellular Component,Molecular Function,Biological Process	0.50456	-0.215161	-0.640451	0.545453	-0.640451	0.300094	1.51871	-0.640451	0.0956273	-0.411449	-0.00251651	0.226486	-0.640451
1065	TR547469|c0_g1_i1	kinase domain containing					-0.400939	-0.414198	-0.383261	-0.414198	-0.393573	-0.414198	-0.414198	-0.328015	-0.364109	-0.296341	0.257585	1.22843	2.36575
1066	TR547520|c2_g1_i1	allene oxide synthase-lipoxygenase -like					0.460069	-0.10555	-0.581756	0.443221	-0.0316562	0.552733	-0.529207	0.596217	-0.464283	-0.191701	-0.327042	1.1277	-0.536836
1067	TR547630|c3_g3_i1	Eukaryotic translation initiation factor 2 subunit 2		GO:0003743,GO:0006413	translation initiation factor activity,translational initiation	Molecular Function,Biological Process	-0.0272033	0.663283	0.0240196	0.207603	0.752206	-0.904141	0.230141	0.0223805	-0.273483	-0.00343588	-0.670974	-0.18579	0.332587
1068	TR547630|c3_g3_i2	Eukaryotic translation initiation factor 2 subunit 2		GO:0003743,GO:0006413	translation initiation factor activity,translational initiation	Molecular Function,Biological Process	-0.115377	1.658	-0.593535	-0.370394	0.287282	0.559076	0.166484	-0.286507	-0.365361	0.446667	-0.377105	-0.313351	-0.593535
1069	TR547630|c3_g3_i3	Eukaryotic translation initiation factor 2 subunit 2		GO:0003743,GO:0006413	translation initiation factor activity,translational initiation	Molecular Function,Biological Process	0.990819	0.155543	0.73932	0.00753833	1.28216	0.350349	0.453477	0.108422	-0.0413692	-0.93178	-0.128011	-0.774983	-1.49486
1070	TR548176|c0_g1_i3	Dynein heavy chain axonemal	EC:3.6.1,EC:3.6.1.3,EC:3.6.1.15	GO:0003341,GO:0003777,GO:0005509,GO:0005524,GO:0005858,GO:0016887	cilium movement,microtubule motor activity,calcium ion binding,ATP binding,axonemal dynein complex,ATPase activity	Biological Process,Molecular Function,Molecular Function,Molecular Function,Cellular Component,Molecular Function	0.428207	0.87442	-0.30329	-0.976267	0.274593	-0.559314	-0.398385	0.929283	0.0624586	-1.00553	1.88389	-0.420329	-0.632464
1071	TR548176|c0_g1_i4	Dynein heavy chain axonemal	EC:3.6.1,EC:3.6.1.15	GO:0003777,GO:0005509,GO:0005524,GO:0007018,GO:0030286	microtubule motor activity,calcium ion binding,ATP binding,microtubule-based movement,dynein complex	Molecular Function,Molecular Function,Molecular Function,Biological Process,Cellular Component	1.32609	1.30862	-0.50072	-0.753096	0.981827	-0.401064	-0.46707	0.373536	-0.331175	-0.952408	0.310766	-0.0658567	-0.667676
1072	TR548248|c1_g2_i6	dipeptidyl peptidase 1-like isoform X1					0.236309	1.46836	-0.0130526	-0.687362	1.19097	0.141876	0.0887577	0.333693	-0.557517	-0.798025	-0.464559	-0.203394	-0.398161
1073	TR548286|c1_g3_i1	DNA fragmentation factor subunit beta	EC:3.1	GO:0000790,GO:0004536,GO:0006309	nuclear chromatin,deoxyribonuclease activity,apoptotic DNA fragmentation	Cellular Component,Molecular Function,Biological Process	0.113618	-0.0249893	0.520777	-0.860964	0.581418	-0.761341	-0.271884	0.273883	-0.410491	-0.748346	1.98482	-0.0683041	-0.592413
1074	TR548414|c2_g1_i3	beta-1,3-galactosyltransferase 1-like		GO:0016020,GO:0016740	membrane,transferase activity	Cellular Component,Molecular Function	-0.785096	0.570382	0.113536	-0.112377	0.0733735	0.133617	0.254104	-0.574244	0.645687	-0.378453	-0.283067	0.0332112	-0.0169918
1075	TR548414|c2_g1_i4	beta-1,3-galactosyltransferase 1-like		GO:0016020,GO:0016740	membrane,transferase activity	Cellular Component,Molecular Function	0.811596	0.85466	-0.139407	-0.516219	0.657282	-0.265011	0.337889	-0.220152	0.589097	-0.236301	-0.656178	-0.505453	-0.566461
1076	TR548414|c2_g1_i5	beta-1,3-galactosyltransferase 1-like		GO:0016020,GO:0016740	membrane,transferase activity	Cellular Component,Molecular Function	1.60539	0.79424	0.403322	-0.183055	0.427754	-0.163509	-0.603291	0.632986	-0.96489	-0.916025	0.662305	-0.505562	-0.657042
1077	TR548414|c2_g1_i6	beta-1,3-galactosyltransferase 1-like					0.977391	1.61847	-0.0448711	-0.304768	-0.333646	-0.252789	-0.00444269	-0.489584	-0.437605	-0.870766	0.399842	-0.0910751	-0.449156
1078	TR548578|c1_g1_i1	PREDICTED: uncharacterized protein LOC101852621					-0.754649	-0.702031	-0.752783	-0.357589	-0.16615	-0.475513	0.103657	-0.255525	0.613043	0.289126	-0.174359	0.601101	2.21098
1079	TR548578|c1_g1_i3	PREDICTED: uncharacterized protein LOC101852621					-1.03755	-0.54537	-0.704112	-0.906321	-0.209719	-0.237684	0.299275	0.343137	0.3635	0.0832154	0.325025	0.439812	2.22887
1080	TR548578|c1_g3_i1	PREDICTED: uncharacterized protein LOC101852621					-0.415359	-0.202441	-0.281938	-0.413372	-0.385813	-0.217148	-0.0132392	2.77967	0.316407	-0.308569	0.373909	-0.297705	0.180467
1081	TR548636|c1_g2_i2	dimethyladenosine transferase mitochondrial-like	EC:2.1.1	GO:0006364,GO:0008649	rRNA processing,rRNA methyltransferase activity	Biological Process,Molecular Function	-0.701585	-0.364588	0.447359	-0.092625	-0.222694	0.149777	0.433564	-0.153718	-0.557721	0.975518	-0.068976	0.076859	0.366558
1082	TR548840|c0_g1_i1	PREDICTED: mucin-5AC-like					-0.369617	0.07159	-0.895848	-1.01534	0.413985	-0.270805	0.138231	0.237043	0.14972	0.0945695	1.6319	0.023333	0.368026
1083	TR548963|c0_g1_i4	zygotic DNA replication licensing factor mcm3-like	EC:3.6.1,EC:3.6.1.15	GO:0003677,GO:0003678,GO:0005524,GO:0005634,GO:0006270,GO:0032508,GO:0042555	DNA binding,DNA helicase activity,ATP binding,nucleus,DNA replication initiation,DNA duplex unwinding,MCM complex	Molecular Function,Molecular Function,Molecular Function,Cellular Component,Biological Process,Biological Process,Cellular Component	0.0176137	0.327563	-0.59233	0.568487	-0.819316	-0.0699952	0.50809	-0.906925	0.54393	-0.454279	0.01695	0.954763	-0.0945522
1084	TR548963|c0_g1_i5	zygotic DNA replication licensing factor mcm3-like	EC:3.6.1,EC:3.6.1.15	GO:0003677,GO:0003678,GO:0005524,GO:0005634,GO:0006270,GO:0032508,GO:0042555	DNA binding,DNA helicase activity,ATP binding,nucleus,DNA replication initiation,DNA duplex unwinding,MCM complex	Molecular Function,Molecular Function,Molecular Function,Cellular Component,Biological Process,Biological Process,Cellular Component	-0.407251	-0.586081	0.556268	0.934929	-0.402796	-0.398978	0.0694172	0.333207	-0.551079	1.24104	-0.180054	-0.692997	0.628818
1085	TR549209|c4_g2_i2	NAD-dependent deacetylase sirtuin-6-like	EC:3.1.3.16,EC:3.1,EC:3.1.3.48,EC:3.1.3.41	GO:0004725,GO:0016021,GO:0035335,GO:0070403	protein tyrosine phosphatase activity,integral component of membrane,peptidyl-tyrosine dephosphorylation,NAD+ binding	Molecular Function,Cellular Component,Biological Process,Molecular Function	-0.322779	0.328344	1.29112	0.795817	-0.072347	0.478603	-0.122433	-0.92938	-0.239301	-0.612167	0.411821	-0.350605	-0.623297
1086	TR549209|c4_g2_i3	NAD-dependent deacetylase sirtuin-6-like	EC:3.1.3.16,EC:3.1,EC:3.1.3.41	GO:0004721,GO:0006470,GO:0016020,GO:0070403	phosphoprotein phosphatase activity,protein dephosphorylation,membrane,NAD+ binding	Molecular Function,Biological Process,Cellular Component,Molecular Function	0.206829	0.837657	-0.610145	-0.548096	0.227512	0.579121	0.708389	0.377463	0.449853	-0.915218	-0.682535	0.0827315	-0.511901
1087	TR549209|c4_g2_i7	NAD-dependent deacetylase sirtuin-6-like	EC:3.1.3.16,EC:3.1,EC:3.1.3.48,EC:3.1.3.41	GO:0004725,GO:0016021,GO:0035335,GO:0070403	protein tyrosine phosphatase activity,integral component of membrane,peptidyl-tyrosine dephosphorylation,NAD+ binding	Molecular Function,Cellular Component,Biological Process,Molecular Function	0.263472	1.68246	-0.31282	0.73103	0.171048	-0.187776	-0.198649	-0.467767	-0.981537	0.508124	0.377643	-0.269327	-0.981537
1088	TR549280|c0_g1_i6	arginine N-methyltransferase 1	EC:2.1.1,EC:2.1.1.125	GO:0005829,GO:0006355,GO:0008469,GO:0019919,GO:0035242,GO:0043985	cytosol,regulation of transcription DNA-templated,histone-arginine N-methyltransferase activity,peptidyl-arginine methylation to asymmetrical-dimethyl arginine,protein-arginine omega-N asymmetric methyltransferase activity,histone H4-R3 methylation	Cellular Component,Biological Process,Molecular Function,Biological Process,Molecular Function,Biological Process	0.225538	-0.865976	-0.302801	1.22416	-0.558262	-0.267966	0.510028	-0.114109	-0.825335	0.672594	0.347462	-0.482785	0.469387
1089	TR549350|c2_g1_i6	PREDICTED: uncharacterized protein LOC101850596	EC:3.4	GO:0006508,GO:0008234	proteolysis,cysteine-type peptidase activity	Biological Process,Molecular Function	0.136292	0.100343	0.0566896	-0.872862	0.570254	-0.467146	-0.292534	-0.0639981	-0.15644	-0.718793	1.1172	-0.300238	-0.0126416
1090	TR549509|c2_g3_i2	tyrosine- phosphatase Lar-like	EC:3.1.3.16,EC:3.1,EC:3.1.3.41	GO:0004721,GO:0006470	phosphoprotein phosphatase activity,protein dephosphorylation	Molecular Function,Biological Process	0.772196	1.53584	-0.0507573	-0.617928	1.10583	-0.595686	-0.139725	-0.0674388	-0.506718	-0.806984	0.568311	-0.688361	-0.743965
1091	TR549586|c1_g2_i1	protocadherin Fat 4-like					1.13069	2.2062	-0.491211	-0.117458	0.492805	-0.16148	0.0897035	-0.300882	-0.0501304	-0.856333	-0.497253	-0.883091	-0.745847
1092	TR549586|c1_g7_i1	protocadherin Fat 4-like					1.5399	2.08062	-0.301502	0.215004	0.24056	0.14237	0.138335	-0.399693	-0.610868	-0.824734	-0.414488	-0.684847	-1.11392
1093	TR549657|c8_g2_i1	stromal cell-derived factor 2-like	EC:2.4.1.109,EC:2.4.1	GO:0000032,GO:0004169,GO:0007275,GO:0031502,GO:0044845,GO:1900101	cell wall mannoprotein biosynthetic process,dolichyl-phosphate-mannose-protein mannosyltransferase activity,multicellular organism development,dolichyl-phosphate-mannose-protein mannosyltransferase complex,chain elongation of O-linked mannose residue,regulation of endoplasmic reticulum unfolded protein response	Biological Process,Molecular Function,Biological Process,Cellular Component,Biological Process,Biological Process	1.22723	0.757233	-0.343288	0.349541	0.97511	0.86122	0.772089	-0.726222	-0.885502	-0.5558	-0.594176	-0.660199	-1.15248
1094	TR549657|c8_g2_i2	stromal cell-derived factor 2-like	EC:2.4.1.109,EC:2.4.1	GO:0000032,GO:0004169,GO:0007275,GO:0031502,GO:0044845,GO:1900101	cell wall mannoprotein biosynthetic process,dolichyl-phosphate-mannose-protein mannosyltransferase activity,multicellular organism development,dolichyl-phosphate-mannose-protein mannosyltransferase complex,chain elongation of O-linked mannose residue,regulation of endoplasmic reticulum unfolded protein response	Biological Process,Molecular Function,Biological Process,Cellular Component,Biological Process,Biological Process	0.953397	0.514688	-0.427756	0.0685701	1.3526	0.873557	0.565719	-0.110865	-0.810495	-0.755348	-0.494427	-0.763579	-1.14879
1095	TR549657|c8_g2_i3	stromal cell-derived factor 2-like	EC:2.4.1.109,EC:2.4.1	GO:0000032,GO:0004169,GO:0007275,GO:0031502,GO:0044845,GO:1900101	cell wall mannoprotein biosynthetic process,dolichyl-phosphate-mannose-protein mannosyltransferase activity,multicellular organism development,dolichyl-phosphate-mannose-protein mannosyltransferase complex,chain elongation of O-linked mannose residue,regulation of endoplasmic reticulum unfolded protein response	Biological Process,Molecular Function,Biological Process,Cellular Component,Biological Process,Biological Process	-0.110572	0.00313563	0.421495	1.03294	0.983598	0.573821	0.586693	0.137225	-0.252171	-0.846456	-0.447405	-1.01165	-0.960164
1096	TR549657|c8_g2_i4	stromal cell-derived factor 2-like	EC:2.4.1.109,EC:2.4.1	GO:0000032,GO:0004169,GO:0007275,GO:0031502,GO:0044845,GO:1900101	cell wall mannoprotein biosynthetic process,dolichyl-phosphate-mannose-protein mannosyltransferase activity,multicellular organism development,dolichyl-phosphate-mannose-protein mannosyltransferase complex,chain elongation of O-linked mannose residue,regulation of endoplasmic reticulum unfolded protein response	Biological Process,Molecular Function,Biological Process,Cellular Component,Biological Process,Biological Process	-0.444291	-0.865463	0.814199	-0.865463	-0.0954925	-0.0462385	0.781028	0.832292	0.896624	0.0120622	0.134695	-0.649349	0.0613162
1097	TR549660|c0_g2_i3	protocadherin Fat 1-like					-0.391219	0.405881	-0.711792	-0.616486	0.154621	-0.399883	0.0939725	-0.759445	-0.157287	-0.902403	0.501187	1.42825	1.07302
1098	TR549671|c2_g1_i1	trafficking particle complex subunit 6B-like		GO:0000139,GO:0005515,GO:0005783,GO:0005829,GO:0048208	Golgi membrane,protein binding,endoplasmic reticulum,cytosol,COPII vesicle coating	Cellular Component,Molecular Function,Cellular Component,Cellular Component,Biological Process	1.43231	0.54828	0.648298	-0.0265557	0.677336	-0.214224	-0.0878572	0.809349	-0.418563	-0.947153	-0.176583	-0.63258	-0.860578
1099	TR549738|c2_g1_i4	trans-acting T-cell-specific transcription factor GATA-3 isoform X3		GO:0005488	binding	Molecular Function	0.171534	0.977222	-0.228712	-0.925242	-0.150742	0.20792	0.426235	0.0467819	-0.0519799	-0.545789	0.187128	0.608165	-0.654947
1100	TR549756|c1_g1_i1	phosphoglycerate kinase	EC:2.7.2.3	GO:0004618,GO:0005524,GO:0006096	phosphoglycerate kinase activity,ATP binding,glycolytic process	Molecular Function,Molecular Function,Biological Process	0.730731	0.227057	-0.565528	-0.554022	-0.236989	0.526193	-0.289401	0.889248	-0.219092	0.326769	0.305037	0.0135703	-0.474764
1101	TR549756|c1_g1_i3	phosphoglycerate kinase	EC:2.7.2.3	GO:0004618,GO:0005524,GO:0005737,GO:0006096	phosphoglycerate kinase activity,ATP binding,cytoplasm,glycolytic process	Molecular Function,Molecular Function,Cellular Component,Biological Process	0.240461	0.101859	-0.695391	0.0526037	-0.320821	0.971274	-0.315093	1.20495	-0.131818	0.439774	-0.221165	-0.127236	-0.483478
1102	TR549756|c1_g1_i7	phosphoglycerate kinase	EC:2.7.2.3	GO:0004618,GO:0005524,GO:0006096	phosphoglycerate kinase activity,ATP binding,glycolytic process	Molecular Function,Molecular Function,Biological Process	0.186077	-0.0696198	-0.27197	-0.111929	-0.695066	1.1592	0.978922	0.731503	-0.275649	0.70483	-0.547902	-0.327156	-0.829353
1103	TR549762|c1_g3_i1	PREDICTED: uncharacterized protein LOC101854196					0.076664	0.529123	-0.76711	-0.553109	0.425179	-0.479738	-0.522538	0.333465	1.28118	-0.528652	0.810381	-0.455281	-0.235166
1104	TR549784|c1_g3_i1	DNA ligase 1-like					-0.516218	0.157148	-1.08915	-1.33795	-0.265132	-0.349588	-0.267415	0.813394	0.775731	0.444755	1.0816	0.844209	0.609102
1105	TR549789|c3_g2_i10	pancreatic lipase-related 2-like					-0.200276	-0.351104	0.079834	-0.0781765	0.0977897	0.266574	-0.545026	-0.106906	-0.552208	2.38535	-0.12127	-0.62044	-0.0386739
1106	TR549789|c3_g2_i11	pancreatic lipase-related 2-like					-0.294487	0.0241501	-0.833359	-0.125797	-0.542837	-0.421005	0.0194643	-0.0133366	0.675482	0.656739	1.05504	0.028836	0.178783
1107	TR549857|c0_g1_i5	PREDICTED: mucin-5AC-like					-0.50917	-0.205614	-0.205614	-0.50917	1.19833	0.085294	-0.50917	1.48292	0.599653	-0.50917	-0.50917	0.422579	-0.167669
1108	TR549857|c0_g1_i6	PREDICTED: mucin-5AC-like					0.00940527	0.402859	0.00313509	-0.733611	-0.454588	-0.373076	-0.526695	-0.361319	1.12863	0.777502	0.130106	0.238267	0.175565
1109	TR549857|c0_g1_i7	PREDICTED: mucin-5AC-like					0.0706829	0.308116	1.33028	-1.15538	0.902368	-0.563812	0.422808	0.426497	0.238361	-0.732832	-0.493387	0.07739	-0.310953
1110	TR550049|c0_g1_i1	disulfide isomerase					-0.608708	-0.608708	-0.608708	-0.5716	-0.466462	-0.500477	-0.608708	-0.251547	0.445767	-0.0242627	1.16318	0.823028	1.93626
1111	TR550107|c1_g3_i20	carboxy-terminal kinesin 2-like isoform X2		GO:0000166,GO:0007017	nucleotide binding,microtubule-based process	Molecular Function,Biological Process	0.425582	0.442926	0.645844	0.701343	-0.242142	1.14534	0.127274	-0.643643	0.774186	-0.0583008	-0.653182	-0.913334	-1.23766
1112	TR550130|c4_g1_i1	transcriptional regulator ATRX-like		GO:0005524,GO:0016020	ATP binding,membrane	Molecular Function,Cellular Component	0.559291	1.17658	-0.688089	0.0491448	0.658442	-0.836015	0.206667	0.456143	-0.560952	-0.918375	0.952696	-0.065998	-0.660902
1113	TR550130|c4_g1_i3	transcriptional regulator ATRX-like		GO:0097159,GO:1901363	organic cyclic compound binding,heterocyclic compound binding	Molecular Function,Molecular Function	0.618767	0.329957	-0.873605	1.48295	1.11323	-0.233053	-0.2589	-0.600528	0.244551	-0.158884	0.489533	-0.543215	-1.02869
1114	TR550145|c4_g1_i1	Y-box factor homolog		GO:0003677,GO:0003723,GO:0005634,GO:0006355	DNA binding,RNA binding,nucleus,regulation of transcription DNA-templated	Molecular Function,Molecular Function,Cellular Component,Biological Process	1.30485	0.825354	0.372635	0.919178	0.259364	0.270865	0.149455	-0.696906	-0.458235	-0.343755	-0.828753	-0.915985	-1.30537
1115	TR550145|c5_g3_i1	Y-box factor homolog		GO:0003677,GO:0003723,GO:0005634,GO:0006355	DNA binding,RNA binding,nucleus,regulation of transcription DNA-templated	Molecular Function,Molecular Function,Cellular Component,Biological Process	1.6124	-0.0114864	0.6738	0.228497	0.0525092	-0.387461	0.641802	-0.606113	-0.467455	0.759128	-0.795433	-0.827431	-0.648776
1116	TR550365|c1_g1_i2	allene oxide synthase-lipoxygenase -like	EC:1.13.11	GO:0016702,GO:0046872,GO:0055114	oxidoreductase activity acting on single donors with incorporation of molecular oxygen incorporation of two atoms of oxygen,metal ion binding,oxidation-reduction process	Molecular Function,Molecular Function,Biological Process	0.98459	0.916221	-0.739288	-0.846725	0.745299	-0.187452	-0.0311793	0.874712	-0.329073	-0.646501	1.01389	-0.22652	-1.21299
1117	TR550422|c4_g4_i1	beta-1,3-glucan-binding -like					-0.14424	0.685116	0.554959	0.0364647	-1.05083	-0.822848	-0.216688	-0.414162	0.151816	-0.619624	0.39877	1.19614	1.05176
1118	TR550422|c4_g5_i3	beta-1,3-glucan-binding -like		GO:0016798	hydrolase activity acting on glycosyl bonds	Molecular Function	0.183849	0.729352	0.729724	-1.33952	-0.375435	-0.569685	-0.526291	-0.173875	0.615279	-0.744473	0.951259	0.718643	0.331632
1119	TR550422|c4_g5_i5	beta-1,3-glucan-binding -like		GO:0016798	hydrolase activity acting on glycosyl bonds	Molecular Function	0.455471	0.979859	0.65992	-1.15154	-0.0704782	-1.05058	-0.2006	0.327788	0.348564	-1.12852	0.758047	0.852956	-0.0297054
1120	TR550803|c2_g1_i2	sestrin-1-like isoform X2					1.71369	0.934011	0.375396	-0.178464	0.263673	-0.596831	0.113917	-0.198669	-0.466091	-0.611093	0.135311	-0.739456	-0.653881
1121	TR550803|c2_g1_i8	sestrin-1-like isoform X2					0.379167	0.955426	-0.509036	-0.47808	1.57931	0.0505555	-0.320918	0.425601	-0.130419	-0.659054	0.288679	-0.409024	-0.897178
1122	TR550835|c1_g2_i1	kinesin KIF17-like isoform X2	EC:3.6.1,EC:3.6.1.15	GO:0003777,GO:0005524,GO:0005874,GO:0007018,GO:0008017	microtubule motor activity,ATP binding,microtubule,microtubule-based movement,microtubule binding	Molecular Function,Molecular Function,Cellular Component,Biological Process,Molecular Function	1.41666	2.11428	-0.127966	-0.335367	-0.109111	0.0460767	-0.567424	0.251302	-0.207736	-0.718261	-0.0960581	-0.744367	-0.734214
1123	TR550892|c2_g1_i1	serine threonine- kinase TBK1-like					1.02653	0.541004	-0.465986	-0.0974528	1.54465	-0.725882	-0.211941	-0.702065	-0.702483	-0.529498	0.629586	0.717332	-0.564596
1124	TR550892|c2_g1_i2	serine threonine- kinase TBK1-like					-0.549663	0.814775	0.861145	0.0206882	-0.892801	0.676824	-0.547345	1.59669	0.618861	-0.424464	-0.30738	-1.1177	-0.666747
1125	TR550899|c3_g3_i1	isoform B					0.0778673	0.240006	-0.351583	-0.559734	0.98497	0.798729	-0.559734	0.0877271	-0.351583	-0.559734	0.71766	0.0274727	-0.336245
1126	TR550920|c1_g2_i1	dnaJ homolog subfamily C member 28-like isoform X1					0.803626	1.31653	0.0494397	-0.326595	0.0593168	0.881938	-0.478279	0.118579	-1.07725	-0.314602	-0.0669689	0.113641	-0.68076
1127	TR550920|c1_g2_i2	dnaJ homolog subfamily C member 28-like isoform X1					-0.666441	-0.0714179	0.137086	0.0967622	-0.149115	-0.968378	0.0377516	-0.0802695	1.24353	0.0151309	-0.203208	0.00627933	0.357392
1128	TR550947|c0_g1_i1	cryptochrome-1-like isoform X1					1.29859	1.98468	0.62058	-0.549799	0.654481	-0.511862	-0.569978	-0.601457	-0.412582	-0.691859	-0.0663112	-0.302001	-0.756431
1129	TR550947|c0_g1_i3	cryptochrome-1-like isoform X1					1.69283	-0.261715	0.255461	-0.647435	1.05631	-0.39836	-0.0662603	-0.323119	0.0409803	-0.576518	0.0894115	-0.682029	-0.505601
1130	TR550947|c0_g1_i5	cryptochrome-1-like isoform X1					1.34476	2.23421	-0.115157	-0.621487	-0.373386	-0.64174	-0.346381	0.297501	-0.375073	-0.623175	0.0485557	-0.496592	-0.248491
1131	TR550947|c0_g1_i6	cryptochrome-1-like isoform X1					1.13236	2.1202	0.607346	-0.389173	0.46199	-0.622755	-0.214891	-0.211998	-0.418823	-0.77245	-0.119433	-0.463659	-0.92793
1132	TR550950|c1_g1_i1	allene oxide synthase-lipoxygenase -like		GO:0016491	oxidoreductase activity	Molecular Function	0.0040062	-0.463012	-0.0625887	-0.855752	0.760456	-0.310612	-0.363974	1.32566	0.638793	-0.177422	-0.0292913	0.00229864	-0.386599
1133	TR550950|c2_g2_i1	allene oxide synthase-lipoxygenase -like		GO:0016491	oxidoreductase activity	Molecular Function	0.0222165	-0.113165	-0.257573	-0.756982	2.07401	-0.516303	-0.257573	0.917242	-0.453125	-0.438082	1.39108	-0.353844	-0.627617
1134	TR550981|c0_g1_i1	60S ribosomal L4-like		GO:0030529	intracellular ribonucleoprotein complex	Cellular Component	-1.20341	-1.13071	-0.0362992	0.0552524	-0.875112	-0.5126	0.0432147	-0.486771	0.77106	1.27242	-0.314753	0.94856	1.73275
1135	TR551150|c0_g1_i1	28S ribosomal mitochondrial-like					0.77997	0.388287	0.558091	0.0475453	0.204898	-0.639598	0.0837703	0.436964	0.448284	-0.198105	-0.746009	-0.271688	-0.42338
1136	TR551150|c0_g1_i3	28S ribosomal mitochondrial-like					-0.67114	0.371062	-0.0284594	-0.0333842	-0.267926	-0.863821	1.64657	0.506185	0.206698	0.470172	-0.116489	-0.330716	-0.525244
1137	TR551150|c0_g1_i4	28S ribosomal mitochondrial-like					1.3129	-0.118301	0.213664	-0.362462	0.628029	0.118093	-0.965604	-0.388465	1.30851	-0.554279	-0.279049	-0.233121	0.0336667
1138	TR551150|c0_g1_i5	28S ribosomal mitochondrial-like					-0.25034	-0.25034	-0.25034	-0.25034	1.72508	-0.25034	0.213939	-0.25034	-0.25034	-0.25034	-0.25034	0.00858505	0.305456
1139	TR551150|c0_g1_i6	28S ribosomal mitochondrial-like					-0.495443	-0.0214988	-0.141037	-0.513122	-0.735362	-0.115783	1.1419	-0.0694825	-0.82712	0.668793	0.385942	0.0407959	0.404462
1140	TR551491|c0_g1_i1	allene oxide synthase-lipoxygenase -like	EC:1.13.11	GO:0016702,GO:0046872,GO:0055114	oxidoreductase activity acting on single donors with incorporation of molecular oxygen incorporation of two atoms of oxygen,metal ion binding,oxidation-reduction process	Molecular Function,Molecular Function,Biological Process	-0.13761	-0.346554	-0.467992	0.125368	-0.353009	1.46276	-0.366379	1.16004	-0.484866	0.115686	0.048005	-0.138256	-0.131801
1141	TR551491|c0_g2_i1	allene oxide synthase-lipoxygenase -like		GO:0051213	dioxygenase activity	Molecular Function	-0.36463	-0.683966	-0.62796	0.606676	-0.783827	0.441852	-0.784335	0.83484	-0.277482	0.954288	-0.366331	0.968302	-0.26731
1142	TR551491|c0_g4_i1	allene oxide synthase-lipoxygenase -like		GO:0051213	dioxygenase activity	Molecular Function	-0.335763	-0.385804	-0.728598	0.280144	-0.844029	0.57491	-0.767251	0.909221	-0.141343	0.761805	0.0869116	1.41349	-0.264102
1143	TR551491|c0_g4_i2	allene oxide synthase-lipoxygenase -like		GO:0051213	dioxygenase activity	Molecular Function	-0.291062	-0.597578	-0.112723	0.651818	-0.3974	0.0639475	-0.83591	1.61847	-0.227253	0.893091	-0.243226	0.588516	-0.482843
1144	TR551529|c3_g6_i3	von Willebrand factor type EGF and pentraxin domain-containing 1-like					1.28928	0.845063	1.06119	-0.106145	-0.054429	-0.79728	-0.461278	-0.271305	-0.41016	-0.286701	-0.25591	-0.0870127	-0.289989
1145	TR551694|c1_g2_i2	microtubule-associated futsch-like					-0.255377	-0.591355	-1.24035	-0.949088	0.580943	0.294516	-0.164735	0.633515	-0.0426713	0.0383019	1.09458	1.21302	-0.561142
1146	TR551740|c2_g1_i1	hydroxymethylglutaryl- cytoplasmic-like isoform X1	EC:2.3.3.10	GO:0004421,GO:0008299,GO:0014003	hydroxymethylglutaryl-CoA synthase activity,isoprenoid biosynthetic process,oligodendrocyte development	Molecular Function,Biological Process,Biological Process	1.13686	1.04941	-0.714179	-0.714179	0.583003	-0.276926	-0.471261	-0.714179	-0.529561	0.38381	0.145751	-0.32551	-0.247776
1147	TR551740|c2_g1_i10	hydroxymethylglutaryl- cytoplasmic-like isoform X1	EC:2.3.3.10	GO:0004421,GO:0008299	hydroxymethylglutaryl-CoA synthase activity,isoprenoid biosynthetic process	Molecular Function,Biological Process	-0.71253	-0.71253	-0.491253	1.00236	0.0189125	0.910166	-0.349882	0.458393	0.387707	-0.466667	-0.239244	0.0803783	0.012766
1148	TR551740|c2_g1_i11	hydroxymethylglutaryl- cytoplasmic-like isoform X1	EC:2.3.3.10	GO:0004421,GO:0008299	hydroxymethylglutaryl-CoA synthase activity,isoprenoid biosynthetic process	Molecular Function,Biological Process	-0.250027	-0.320468	-0.320468	-0.139334	-0.320468	-0.270153	0.615391	2.15503	0.927344	-0.320468	-0.290279	-0.320468	-0.320468
1149	TR551740|c2_g1_i15	hydroxymethylglutaryl- cytoplasmic-like isoform X1	EC:2.3.3.10	GO:0004421,GO:0008299	hydroxymethylglutaryl-CoA synthase activity,isoprenoid biosynthetic process	Molecular Function,Biological Process	-0.706314	-0.127695	0.383086	0.574629	-0.259381	-0.33121	0.2514	-0.472871	-0.0638476	-0.107743	-0.0877905	1.4685	-0.442943
1150	TR551740|c2_g1_i16	hydroxymethylglutaryl- cytoplasmic-like isoform X1	EC:2.3.3.10	GO:0004421,GO:0008299	hydroxymethylglutaryl-CoA synthase activity,isoprenoid biosynthetic process	Molecular Function,Biological Process	-0.429823	0.0557178	-0.493501	-0.0902098	0.451049	0.34492	0.0397985	0.416557	1.87849	-0.997615	0.355533	-1.07456	-0.742905
1151	TR551740|c2_g1_i18	hydroxymethylglutaryl- cytoplasmic-like isoform X1	EC:2.3.3.10	GO:0004421,GO:0008299,GO:0014003	hydroxymethylglutaryl-CoA synthase activity,isoprenoid biosynthetic process,oligodendrocyte development	Molecular Function,Biological Process,Biological Process	-0.00283018	-0.538363	0.271068	-0.129559	0.0584904	-0.305345	-0.301257	0.00738991	-0.538363	-0.0437105	1.17861	-0.0805029	0.606287
1152	TR551740|c2_g1_i2	hydroxymethylglutaryl- cytoplasmic-like isoform X1	EC:2.3.3.10	GO:0004421,GO:0008299	hydroxymethylglutaryl-CoA synthase activity,isoprenoid biosynthetic process	Molecular Function,Biological Process	-0.103204	0.41557	-0.31787	-0.720367	0.111461	-0.106186	0.0130726	-0.310416	1.94208	-0.595145	0.409607	-0.574275	-0.580238
1153	TR551740|c2_g1_i3	hydroxymethylglutaryl- cytoplasmic-like isoform X1	EC:2.3.3.10	GO:0004421,GO:0008299	hydroxymethylglutaryl-CoA synthase activity,isoprenoid biosynthetic process	Molecular Function,Biological Process	0.721014	0.216029	0.0421431	0.0349971	-0.279427	0.718632	-0.036463	0.804384	0.437555	-0.81776	-0.353269	-0.155563	-0.741536
1154	TR551740|c2_g1_i6	hydroxymethylglutaryl- cytoplasmic-like isoform X1	EC:2.3.3.10	GO:0004421,GO:0008299	hydroxymethylglutaryl-CoA synthase activity,isoprenoid biosynthetic process	Molecular Function,Biological Process	-0.398399	-0.445525	-0.355985	-0.125066	0.850449	-0.714145	-0.318284	-0.21225	-0.714145	0.765622	0.864587	0.51114	-0.224031
1155	TR551759|c0_g1_i1	zinc finger BED domain-containing 1-like					1.09148	-0.0112121	-0.25203	-0.182319	1.06613	-0.277379	-0.353426	-0.185488	-0.030224	-0.239355	-0.239355	-0.404125	-0.404125
1156	TR551832|c0_g2_i1	kinase domain containing		GO:0016301	kinase activity	Molecular Function	-0.389205	-0.389205	-0.389205	-0.389205	-0.342523	-0.364069	-0.389205	-0.141429	-0.231203	-0.263522	0.558809	1.33087	1.48169
1157	TR551884|c0_g3_i1	phosphatidylinositol glycan anchor biosynthesis class U -like					1.20888	-0.150026	0.802848	0.997647	-0.409368	-0.130077	0.922544	0.033625	-0.581871	-0.130077	-0.889325	-0.110128	-1.15688
1158	TR551884|c0_g3_i2	phosphatidylinositol glycan anchor biosynthesis class U -like					1.23552	1.66503	0.74159	0.176071	0.605579	0.317451	-0.0691068	-1.0176	-0.670418	-0.958547	-0.654312	-0.5702	-0.876224
1159	TR551885|c2_g2_i1	U3 small nucleolar RNA-associated 15 homolog					-0.812799	-0.460743	-0.169873	0.757333	-0.795855	-0.112452	-0.275302	-0.583586	0.170887	1.21199	0.0833436	0.515412	1.19317
1160	TR552235|c0_g2_i3	39S ribosomal mitochondrial-like					-0.828667	-0.375441	-0.773778	0.505606	-0.580255	0.276327	-0.354426	0.747118	0.0674351	1.31012	0.239316	-0.465459	1.0385
1161	TR552650|c0_g1_i1	neurofilament heavy polypeptide-like					1.45223	1.69999	-0.308407	-0.0512568	0.0332087	-0.314038	-0.203295	-0.223003	-0.53928	-0.920313	0.857216	-0.661285	-0.920313
1162	TR553011|c0_g1_i1	sphingosine-1-phosphate lyase-like					0.0988715	0.450393	-0.307022	-1.15738	1.22361	-0.401857	-0.690155	0.798437	0.617935	-0.462551	0.802547	-0.17046	-0.613023
1163	TR553011|c0_g2_i1	sphingosine-1-phosphate lyase-like		GO:0016021,GO:0016831,GO:0019752,GO:0030170	integral component of membrane,carboxy-lyase activity,carboxylic acid metabolic process,pyridoxal phosphate binding	Cellular Component,Molecular Function,Biological Process,Molecular Function	0.226012	-0.224443	0.269509	-1.68934	1.51963	-0.00327033	-0.160549	0.544132	0.734955	-0.580531	0.0851987	0.332175	-0.532364
1164	TR553011|c0_g4_i1	sphingosine-1-phosphate lyase-like		GO:0003824	catalytic activity	Molecular Function	0.320384	0.750737	0.776216	-1.38431	0.935458	0.384479	-0.733006	0.338498	0.0373301	-0.908969	-0.154159	-0.283942	0.106601
1165	TR553011|c0_g4_i5	sphingosine-1-phosphate lyase-like		GO:0016829	lyase activity	Molecular Function	0.910266	-0.0086226	0.409533	-1.10391	0.679402	-0.34631	-0.680132	0.11577	0.594365	-0.506544	0.924673	-0.00194617	-0.80101
1166	TR553011|c0_g5_i1	sphingosine-1-phosphate lyase-like		GO:0016020,GO:0016829	membrane,lyase activity	Cellular Component,Molecular Function	0.733838	0.225778	0.188643	-1.27882	1.11239	-0.795701	-0.152589	0.945468	0.175156	-0.607626	0.43399	-0.0203082	-0.28025
1167	TR553011|c0_g7_i1	sphingosine-1-phosphate lyase-like		GO:0016021,GO:0016831,GO:0019752,GO:0030170	integral component of membrane,carboxy-lyase activity,carboxylic acid metabolic process,pyridoxal phosphate binding	Cellular Component,Molecular Function,Biological Process,Molecular Function	0.501605	-0.402347	0.0516237	-1.32151	1.76928	-0.437248	-0.210886	1.15501	0.564428	-0.879751	0.614288	-0.28044	-0.466915
1168	TR553011|c0_g8_i2	sphingosine-1-phosphate lyase-like		GO:0016021,GO:0016831,GO:0019752,GO:0030170	integral component of membrane,carboxy-lyase activity,carboxylic acid metabolic process,pyridoxal phosphate binding	Cellular Component,Molecular Function,Biological Process,Molecular Function	-0.318044	0.140075	0.678424	-1.6971	0.885923	-0.688877	-0.0763096	0.136939	0.99699	-0.588786	0.615965	0.651245	-0.127531
1169	TR553043|c3_g3_i1	Beta-1,4-N-acetylgalactosaminyltransferase bre-4					0.321954	0.3769	0.140267	1.89926	-0.387213	0.665548	0.313163	0.0567491	-0.368897	-0.301497	-0.88319	-0.230434	-1.07001
1170	TR553048|c2_g1_i1	enolase-phosphatase E1-like					1.00117	0.321711	-0.705235	-0.242954	0.936018	0.38066	0.613352	0.276724	-0.56562	-0.767286	-0.301903	0.389968	-1.16752
1171	TR553048|c2_g1_i3	enolase-phosphatase E1-like					2.06658	0.410168	-0.424538	0.886637	-0.474195	-0.465919	0.161885	-0.900415	-0.264927	0.105134	-0.262562	-0.714202	-0.0532946
1172	TR553048|c2_g1_i6	enolase-phosphatase E1-like					1.58405	2.02585	-0.489942	-0.36722	-0.170866	-0.612663	-0.219955	-0.446989	-0.453125	0.221843	-0.256771	-0.612663	-0.354948
1173	TR553048|c2_g1_i7	enolase-phosphatase E1-like					-0.602452	1.21522	-0.0264785	-0.462719	0.434755	0.402945	0.264348	0.0751973	-0.299129	-0.821708	0.604025	0.149608	-0.841021
1174	TR553083|c4_g1_i1	pancreatic triacylglycerol lipase-like					-0.0404054	0.281442	0.101312	-1.11751	-0.0587127	-0.755695	-0.487543	0.00908132	0.857058	-0.833992	0.229463	1.71701	0.723431
1175	TR553083|c4_g1_i3	pancreatic triacylglycerol lipase-like					1.03895	0.468204	-0.0499698	-1.02206	-0.350806	-0.737718	-0.432415	0.703238	0.561324	-0.786684	0.151733	0.206196	0.681933
1176	TR553083|c4_g1_i4	pancreatic triacylglycerol lipase-like					0.0168566	0.557393	-0.410459	0.68157	-0.457939	0.418607	-0.0525366	1.37002	0.352866	-0.0634934	-0.505418	-0.819514	-0.735512
1177	TR553083|c4_g1_i5	pancreatic triacylglycerol lipase-like					-0.283519	-0.283519	-0.283519	0.099686	1.20031	-0.283519	-0.283519	-0.283519	-0.283519	1.5352	-0.283519	-0.283519	-0.283519
1178	TR553088|c0_g1_i1	protocadherin Fat 4-like					0.711612	1.26284	-0.678428	-0.678428	0.735579	-0.60653	-0.0553067	-0.163155	-0.510665	-0.678428	0.687646	-0.390834	-0.342901
1179	TR553114|c1_g3_i5	dynein heavy chain axonemal	EC:3.6.1,EC:3.6.1.15	GO:0000166,GO:0017111	nucleotide binding,nucleoside-triphosphatase activity	Molecular Function,Molecular Function	-0.154268	0.145458	0.302814	0.902267	-0.874147	0.623414	0.439297	-0.295033	-0.475404	0.376675	0.234841	-0.277906	-0.425628
1180	TR553127|c1_g1_i5	spindle assembly abnormal 6 homolog		GO:0005737,GO:0005813,GO:0007052,GO:0007283,GO:0040016,GO:0051298	cytoplasm,centrosome,mitotic spindle organization,spermatogenesis,embryonic cleavage,centrosome duplication	Cellular Component,Cellular Component,Biological Process,Biological Process,Biological Process,Biological Process	0.601745	0.150554	0.93709	0.601745	-0.160403	-0.562817	-0.325027	-0.206132	-0.562817	-0.562817	-0.40429	0.632231	-0.0201676
1181	TR553127|c1_g1_i7	spindle assembly abnormal 6 homolog		GO:0005813,GO:0007052,GO:0007283,GO:0040016,GO:0051298	centrosome,mitotic spindle organization,spermatogenesis,embryonic cleavage,centrosome duplication	Cellular Component,Biological Process,Biological Process,Biological Process,Biological Process	0.280783	0.199306	0.598544	-0.631762	0.288931	0.0526468	0.0363514	-0.921006	0.411146	0.345965	-0.012535	-0.74583	-0.648057
1182	TR553691|c0_g1_i1	CCAAT enhancer binding		GO:0003700,GO:0006355,GO:0043565	transcription factor activity sequence-specific DNA binding,regulation of transcription DNA-templated,sequence-specific DNA binding	Molecular Function,Biological Process,Molecular Function	-0.510642	-0.95918	-0.119192	0.091213	1.1726	0.510391	0.916522	0.300802	-0.486177	-0.544894	0.0096608	-0.226841	-0.293713
1183	TR553691|c0_g1_i2	CCAAT enhancer binding		GO:0003700,GO:0006355,GO:0043565	transcription factor activity sequence-specific DNA binding,regulation of transcription DNA-templated,sequence-specific DNA binding	Molecular Function,Biological Process,Molecular Function	-0.454602	0.857329	0.0799932	-0.601002	1.41365	-0.664285	-0.571722	-0.0791576	-0.163692	-0.621782	1.34848	0.0639364	-0.504662
1184	TR554318|c2_g1_i2	peptidyl-prolyl cis-trans isomerase-like	EC:5.2.1.8	GO:0000413,GO:0003755,GO:0006457	protein peptidyl-prolyl isomerization,peptidyl-prolyl cis-trans isomerase activity,protein folding	Biological Process,Molecular Function,Biological Process	-0.136241	-0.353386	-0.196973	-0.167847	-0.353386	0.00332843	-0.0979291	-0.159569	-0.241859	-0.183517	0.150799	-0.143235	-0.154146
1185	TR554381|c0_g1_i2	cytochrome P450 1A1-like isoform X2		GO:0005488,GO:0016491	binding,oxidoreductase activity	Molecular Function,Molecular Function	-0.310086	1.11417	-0.0697848	-0.963488	0.231266	-0.922987	-0.0967849	-0.11771	0.618717	-0.115685	0.630867	-0.00363463	0.242066
1186	TR554381|c0_g1_i4	cytochrome P450 1A1-like isoform X1					-0.105853	-0.84914	-0.542068	-0.374183	1.2975	-0.484671	0.254312	1.02199	0.301664	-0.913712	0.531251	0.185436	-0.336875
1187	TR554381|c0_g4_i5	steroid 17-alpha-hydroxylase 17,20 lyase-like					-0.296247	0.962437	-0.658291	-1.09761	0.233057	0.00122147	0.142016	1.36471	1.00584	-0.549255	-0.428573	0.187536	-0.137456
1188	TR554403|c2_g1_i1	PREDICTED: uncharacterized protein LOC101854275					0.34848	1.997	0.112064	-0.705806	0.572116	-0.213806	0.444324	0.476272	-0.0285075	-1.21059	0.552947	-0.686637	-1.12113
1189	TR554437|c1_g2_i1	predicted protein					0.248886	-0.29064	1.04791	0.0559045	1.43059	0.253813	0.91077	-0.909412	0.634027	-0.284071	-0.890114	-1.16193	-0.954167
1190	TR554437|c1_g4_i2	predicted protein					-0.0736522	0.987446	-0.858878	0.404078	0.369089	0.889882	0.96726	-0.167852	-0.515047	0.225097	-0.766697	-0.702102	-0.560802
1191	TR554437|c1_g5_i1	predicted protein					-0.16551	0.622712	-0.11115	-0.394705	-0.121435	-0.645202	-0.231624	0.505544	-0.0384251	0.78212	-0.442453	0.574229	0.412617
1192	TR554437|c1_g5_i2	predicted protein					0.0591064	-0.45942	1.44761	0.551293	0.741695	-0.284822	0.387231	-0.657349	0.421849	-0.876349	-0.284822	-0.475977	-0.345028
1193	TR554454|c1_g1_i1	pseudouridine-5 -monophosphatase-like		GO:0005829,GO:0016787,GO:0043097,GO:0070062	cytosol,hydrolase activity,pyrimidine nucleoside salvage,extracellular exosome	Cellular Component,Molecular Function,Biological Process,Cellular Component	-0.845172	0.309576	0.726736	-0.172073	-0.685966	-0.448164	-0.101538	0.187652	-0.476378	0.549393	-0.851218	0.849667	0.561484
1194	TR554454|c1_g1_i3	pseudouridine-5 -monophosphatase-like		GO:0005829,GO:0016787,GO:0043097,GO:0070062	cytosol,hydrolase activity,pyrimidine nucleoside salvage,extracellular exosome	Cellular Component,Molecular Function,Biological Process,Cellular Component	-0.801587	-0.847959	-0.285368	-0.16375	1.05505	-0.640596	0.467963	0.427277	0.0751109	-0.0972538	0.439964	0.813567	0.454838
1195	TR554454|c1_g1_i5	pseudouridine-5 -monophosphatase-like					-0.622701	0.0962903	-0.690344	-0.14996	-0.523897	-0.476775	0.695956	-0.512116	0.281738	-0.276126	0.191294	0.214855	1.58976
1196	TR554454|c1_g1_i6	pseudouridine-5 -monophosphatase-like					0.264619	-0.34423	-0.289706	-0.154406	1.32278	-0.0130484	-0.650168	1.04562	0.555412	-0.054446	0.6271	-0.436112	-0.957116
1197	TR554479|c0_g1_i1	PREDICTED: protein Wnt-5a-like		GO:0005102,GO:0005578,GO:0007275,GO:0016020,GO:0016055	receptor binding,proteinaceous extracellular matrix,multicellular organism development,membrane,Wnt signaling pathway	Molecular Function,Cellular Component,Biological Process,Cellular Component,Biological Process	0.80134	1.08365	-0.638466	-1.05629	1.08365	-0.773977	-0.412614	-0.26581	0.174601	-0.734453	1.08365	-0.310981	-0.17547
1198	TR554759|c0_g3_i1	von Willebrand factor type EGF and pentraxin domain-containing 1-like					-0.319905	1.34498	-0.292329	0.455663	-0.828333	-0.447443	0.46428	0.0627083	-0.0527651	0.107519	-0.10964	0.257462	-0.34231
1199	TR554845|c1_g1_i1	Dynein heavy chain axonemal	EC:3.6.1,EC:3.6.1.3,EC:3.6.1.15	GO:0001539,GO:0003777,GO:0005524,GO:0005858,GO:0007018,GO:0016887	cilium or flagellum-dependent cell motility,microtubule motor activity,ATP binding,axonemal dynein complex,microtubule-based movement,ATPase activity	Biological Process,Molecular Function,Molecular Function,Cellular Component,Biological Process,Molecular Function	1.09576	1.07593	-0.841017	-0.794745	0.953644	0.0596186	-0.451017	0.549597	-0.36178	-0.809618	1.10568	-0.313856	-0.978178
1200	TR554981|c1_g1_i4	39S ribosomal mitochondrial-like					-0.936159	-0.712177	0.726759	0.633261	-0.116259	0.492501	0.384106	-0.357965	0.488392	0.0419671	-1.15552	0.340953	0.39849
1201	TR555158|c4_g1_i10	phosphomevalonate kinase-like	EC:2.7.4.2	GO:0000166,GO:0004631,GO:0005777,GO:0006695,GO:0016310,GO:0019287	nucleotide binding,phosphomevalonate kinase activity,peroxisome,cholesterol biosynthetic process,phosphorylation,isopentenyl diphosphate biosynthetic process mevalonate pathway	Molecular Function,Molecular Function,Cellular Component,Biological Process,Biological Process,Biological Process	-0.204921	-0.278107	-0.468392	0.200042	0.47815	0.570852	0.707466	-0.336656	-0.463512	-0.522061	0.770894	0.458633	-0.746499
1202	TR555208|c0_g1_i1	28S ribosomal mitochondrial-like					1.18313	0.275558	0.384673	0.0661423	0.908972	-0.300107	0.757913	0.270543	-0.617726	-0.333845	-0.311961	-0.430498	-0.800698
1203	TR555323|c4_g2_i4	DBH-like monooxygenase 1		GO:0003824	catalytic activity	Molecular Function	-0.639328	-0.611314	0.603297	1.12166	-0.398561	-0.417955	-0.733166	-0.634039	1.65374	-0.0555315	0.103935	-0.277884	0.27065
1204	TR555337|c1_g1_i1	flocculation FLO11-like					0.59695	0.836002	-0.483213	-0.677996	0.433155	-0.651435	-0.55847	1.66605	-0.177757	-0.288429	0.840429	-0.447798	-0.912622
1205	TR555337|c1_g1_i4	flocculation FLO11-like					-0.0487587	-0.144179	-0.505413	-1.26878	0.936115	-0.706477	-0.0760217	-0.425328	1.19511	-0.597425	1.00086	0.700972	0.302252
1206	TR555425|c1_g2_i4	hypothetical protein LOTGIDRAFT_228995	EC:1.1.1.284	GO:0006069,GO:0008270,GO:0051903	ethanol oxidation,zinc ion binding,S-(hydroxymethyl)glutathione dehydrogenase activity	Biological Process,Molecular Function,Molecular Function	-0.316678	0.434377	0.374283	0.320515	1.14991	0.4626	0.0436436	-0.470928	-0.394533	-0.267776	0.495202	-0.238337	-1.30373
1207	TR555448|c0_g1_i2	retinol dehydrogenase 7-like isoform X4					0.699256	-0.804777	0.467038	-0.694051	0.637741	-0.0173897	0.51625	0.670805	-0.141957	-0.646377	0.683877	-0.517196	-0.346493
1208	TR555450|c0_g1_i1	soma ferritin	EC:1.16.3.1,EC:1.16.3	GO:0004322,GO:0005737,GO:0006826,GO:0006879,GO:0008199,GO:0055114	ferroxidase activity,cytoplasm,iron ion transport,cellular iron ion homeostasis,ferric iron binding,oxidation-reduction process	Molecular Function,Cellular Component,Biological Process,Biological Process,Molecular Function,Biological Process	0.195402	0.0439319	1.10174	-0.989041	1.13153	-0.149751	0.339422	0.215266	-0.221761	-0.713416	-0.457656	0.0364826	-0.216795
1209	TR555792|c0_g1_i1	arginine N-methyltransferase 1	EC:2.1.1,EC:2.1.1.124,EC:2.1.1.125	GO:0001701,GO:0005634,GO:0005829,GO:0006355,GO:0008327,GO:0016020,GO:0016275,GO:0019919,GO:0030519,GO:0031175,GO:0034709,GO:0035241,GO:0035242,GO:0042802,GO:0043234,GO:0043985,GO:0044020,GO:0044822,GO:0045648,GO:0045653,GO:0046985,GO:0048273,GO:1900745	in utero embryonic development,nucleus,cytosol,regulation of transcription DNA-templated,methyl-CpG binding,membrane,[cytochrome c]-arginine N-methyltransferase activity,peptidyl-arginine methylation to asymmetrical-dimethyl arginine,snoRNP binding,neuron projection development,methylosome,protein-arginine omega-N monomethyltransferase activity,protein-arginine omega-N asymmetric methyltransferas…	Biological Process,Cellular Component,Cellular Component,Biological Process,Molecular Function,Cellular Component,Molecular Function,Biological Process,Molecular Function,Biological Process,Cellular Component,Molecular Function,Molecular Function,Molecular Function,Cellular Component,Biological Process,Molecular Function,Molecular Function,Biological Process,Biological Process,Biological Process,…	0.687272	0.791636	0.101921	-0.0500881	-0.49137	-0.683083	1.10133	-1.60422	0.126878	0.384387	0.382118	-0.275834	-0.908829
1210	TR555792|c0_g1_i2	arginine N-methyltransferase 1	EC:2.1.1,EC:2.1.1.124,EC:2.1.1.125	GO:0001701,GO:0005634,GO:0005829,GO:0006355,GO:0008327,GO:0016020,GO:0016275,GO:0019919,GO:0030519,GO:0031175,GO:0034709,GO:0035241,GO:0035242,GO:0042802,GO:0043234,GO:0043985,GO:0044020,GO:0044822,GO:0045648,GO:0045653,GO:0046985,GO:0048273,GO:1900745	in utero embryonic development,nucleus,cytosol,regulation of transcription DNA-templated,methyl-CpG binding,membrane,[cytochrome c]-arginine N-methyltransferase activity,peptidyl-arginine methylation to asymmetrical-dimethyl arginine,snoRNP binding,neuron projection development,methylosome,protein-arginine omega-N monomethyltransferase activity,protein-arginine omega-N asymmetric methyltransferas…	Biological Process,Cellular Component,Cellular Component,Biological Process,Molecular Function,Cellular Component,Molecular Function,Biological Process,Molecular Function,Biological Process,Cellular Component,Molecular Function,Molecular Function,Molecular Function,Cellular Component,Biological Process,Molecular Function,Molecular Function,Biological Process,Biological Process,Biological Process,…	0.107894	-0.484456	0.000914356	-0.484456	-0.175404	-0.484456	-0.484456	2.54069	-0.0505943	-0.484456	-0.484456	-0.484456	1.97607
1211	TR555932|c3_g1_i2	NADH dehydrogenase [ubiquinone] flavo mitochondrial-like	EC:1.6.99.5,EC:1.6.99.3,EC:1.6.5.3	GO:0008137,GO:0010181,GO:0051287,GO:0051539,GO:0055114	NADH dehydrogenase (ubiquinone) activity,FMN binding,NAD binding,4 iron 4 sulfur cluster binding,oxidation-reduction process	Molecular Function,Molecular Function,Molecular Function,Molecular Function,Biological Process	0.590445	1.04424	-0.365931	0.204023	0.823795	0.59948	-0.706405	-0.0409436	0.0850244	-1.27016	-0.0293277	-0.216473	-0.340376
1212	TR555970|c0_g2_i1	probable G- coupled receptor 139-like		GO:0016021	integral component of membrane	Cellular Component	1.23542	0.323414	-0.271043	-0.944252	0.991543	-0.166886	-0.56573	0.863252	-0.0881328	-0.743559	0.864522	-0.436169	-0.979818
1213	TR555972|c4_g1_i1	S-methyl-5 -thioadenosine phosphorylase	EC:2.4.2.1,EC:2.4.2.28	GO:0005737,GO:0017061,GO:0043101,GO:0043227,GO:0044281,GO:0044763	cytoplasm,S-methyl-5-thioadenosine phosphorylase activity,purine-containing compound salvage,membrane-bounded organelle,small molecule metabolic process,single-organism cellular process	Cellular Component,Molecular Function,Biological Process,Cellular Component,Biological Process,Biological Process	0.836214	1.00109	0.770264	0.0228289	-0.702622	-0.720942	0.623708	0.429521	-0.336233	-0.801548	-0.7759	-0.138383	0.103435
1214	TR555972|c4_g1_i3	S-methyl-5 -thioadenosine phosphorylase	EC:2.4.2.1,EC:2.4.2.28	GO:0005737,GO:0017061,GO:0043101,GO:0043227,GO:0044281,GO:0044763	cytoplasm,S-methyl-5-thioadenosine phosphorylase activity,purine-containing compound salvage,membrane-bounded organelle,small molecule metabolic process,single-organism cellular process	Cellular Component,Molecular Function,Biological Process,Cellular Component,Biological Process,Biological Process	0.399038	0.255358	0.52005	0.849081	0.122678	-0.356701	0.759406	-0.533884	-0.359701	0.37937	0.0303362	-0.580389	-0.666397
1215	TR555972|c4_g1_i5	S-methyl-5 -thioadenosine phosphorylase	EC:2.4.2.1,EC:2.4.2.28	GO:0005737,GO:0017061,GO:0043101,GO:0043227,GO:0044281,GO:0044763	cytoplasm,S-methyl-5-thioadenosine phosphorylase activity,purine-containing compound salvage,membrane-bounded organelle,small molecule metabolic process,single-organism cellular process	Cellular Component,Molecular Function,Biological Process,Cellular Component,Biological Process,Biological Process	-0.0985543	-0.0963548	0.481013	-0.341598	0.40293	1.29922	-0.0809583	-0.403184	-0.0611629	-0.184335	0.560194	-0.658326	-0.418581
1216	TR555980|c1_g6_i4	glyoxylate reductase hydroxypyruvate reductase-like		GO:0008152	metabolic process	Biological Process	-0.827348	-0.600344	-0.923266	-0.728234	0.19577	-0.143138	0.246926	1.83915	0.461141	-0.232661	0.163797	0.72971	0.189375
1217	TR555980|c1_g6_i7	glyoxylate reductase hydroxypyruvate reductase-like		GO:0008152	metabolic process	Biological Process	-0.499862	-0.802193	-0.0788946	-1.45852	1.03667	-0.488381	0.173686	0.807051	0.234918	0.412872	0.521941	0.663539	0.0110394
1218	TR556002|c0_g1_i2	Dynein heavy chain axonemal	EC:3.6.1,EC:3.6.1.15	GO:0003777,GO:0005524,GO:0007018,GO:0030286	microtubule motor activity,ATP binding,microtubule-based movement,dynein complex	Molecular Function,Molecular Function,Biological Process,Cellular Component	2.10183	1.14248	-0.225489	-0.296552	-0.243255	-0.13666	-0.287669	0.20089	-0.483093	-0.580804	0.165358	-0.634102	-0.722931
1219	TR556104|c4_g5_i2	PREDICTED: uncharacterized protein LOC101862648					1.02778	1.1941	0.740075	-0.296731	0.170703	-0.0626788	0.937242	-0.911036	0.184787	-0.491887	-0.49524	-0.959992	-0.956639
1220	TR556104|c4_g5_i4	PREDICTED: uncharacterized protein LOC101862648					-0.0434799	1.09896	-0.542924	0.73011	0.496837	0.328362	-0.0205514	0.305931	-1.12611	-0.777194	-0.0474675	0.0841225	-0.626663
1221	TR556362|c1_g1_i1	disulfide isomerase	EC:5.3.4.1	GO:0003756,GO:0005783,GO:0015035,GO:0045454,GO:0055114	protein disulfide isomerase activity,endoplasmic reticulum,protein disulfide oxidoreductase activity,cell redox homeostasis,oxidation-reduction process	Molecular Function,Cellular Component,Molecular Function,Biological Process,Biological Process	-0.0857825	0.517632	1.59461	-0.269098	0.31904	0.94537	-0.55171	0.273211	-0.987086	-0.00176265	-0.276737	-0.51352	-0.987086
1222	TR556362|c1_g1_i2	disulfide isomerase	EC:5.3.4.1	GO:0003756,GO:0005783,GO:0015035,GO:0045454,GO:0051213,GO:0055114	protein disulfide isomerase activity,endoplasmic reticulum,protein disulfide oxidoreductase activity,cell redox homeostasis,dioxygenase activity,oxidation-reduction process	Molecular Function,Cellular Component,Molecular Function,Biological Process,Molecular Function,Biological Process	1.205	0.459487	-0.000580376	-0.232082	1.78281	0.0327742	0.171074	0.217948	-0.513633	-1.17516	-0.0614516	-0.828812	-1.49321
1223	TR556556|c0_g1_i1	arylsulfatase B-like		GO:0003824	catalytic activity	Molecular Function	0.642573	1.55053	0.727004	0.300953	-0.239404	-0.835615	0.26848	-1.44287	-0.182251	-0.727804	-0.477109	-0.0666454	0.69583
1224	TR556601|c6_g1_i3	rRNA methyltransferase mitochondrial-like					-0.120048	-0.334344	-0.123449	0.14255	-0.238421	-0.375843	-0.138416	-0.359175	-0.131613	0.0255376	-0.201684	-0.140457	2.01271
1225	TR556741|c0_g2_i6	hypothetical protein LOTGIDRAFT_124263	EC:3.2.1.14	GO:0004568,GO:0005507,GO:0005576,GO:0005975,GO:0006032,GO:0008061,GO:0016491,GO:0055114	chitinase activity,copper ion binding,extracellular region,carbohydrate metabolic process,chitin catabolic process,chitin binding,oxidoreductase activity,oxidation-reduction process	Molecular Function,Molecular Function,Cellular Component,Biological Process,Biological Process,Molecular Function,Molecular Function,Biological Process	-0.566901	0.672709	-0.665783	-0.807753	0.0512468	-0.842555	-0.303401	1.15386	0.396504	-0.632086	1.38974	0.474394	0.486547
1226	TR556741|c0_g2_i7	hypothetical protein LOTGIDRAFT_124263		GO:0005507,GO:0016491,GO:0055114	copper ion binding,oxidoreductase activity,oxidation-reduction process	Molecular Function,Molecular Function,Biological Process	0.0641565	1.36297	-0.352148	-0.633011	0.290843	0.0826906	-0.513252	-0.323634	-0.18249	-0.0655822	0.0384939	0.692891	-0.239518
1227	TR556742|c0_g1_i5	lon protease mitochondrial	EC:3.6.1,EC:3.6.1.3,EC:3.6.1.15	GO:0000166,GO:0003697,GO:0004176,GO:0005759,GO:0006515,GO:0007005,GO:0008236,GO:0051131,GO:0070361	nucleotide binding,single-stranded DNA binding,ATP-dependent peptidase activity,mitochondrial matrix,misfolded or incompletely synthesized protein catabolic process,mitochondrion organization,serine-type peptidase activity,chaperone-mediated protein complex assembly,mitochondrial light strand promoter anti-sense binding	Molecular Function,Molecular Function,Molecular Function,Cellular Component,Biological Process,Biological Process,Molecular Function,Biological Process,Molecular Function	1.58289	0.966388	-0.632558	0.329308	-0.514254	0.546077	0.0265662	0.606331	-0.500292	-0.430485	0.000113048	-0.154932	-1.482
1228	TR556742|c0_g1_i6	lon protease mitochondrial		GO:0003677,GO:0005737,GO:0006508,GO:0008233,GO:0009987,GO:0030163,GO:0043231	DNA binding,cytoplasm,proteolysis,peptidase activity,cellular process,protein catabolic process,intracellular membrane-bounded organelle	Molecular Function,Cellular Component,Biological Process,Molecular Function,Biological Process,Biological Process,Cellular Component	-0.190486	0.196679	-0.378319	-0.0544036	-0.10807	1.57667	-0.673484	1.70509	0.0107628	-0.734818	0.154512	-0.771234	0.150679
1229	TR556925|c7_g2_i3	mannose-1-phosphate guanyltransferase alpha-B-like isoform X1					0.613105	1.09908	-0.454401	1.07537	0.0204577	0.528652	0.0730551	-0.239566	-0.318092	-0.486255	-0.65516	-0.887774	-0.146965
1230	TR556955|c2_g1_i1	28S ribosomal mitochondrial-like					0.956221	-0.165556	0.61027	0.299826	0.585967	-0.510177	0.0406477	0.0773884	-0.402519	-0.284797	0.00760958	0.0201413	-0.344987
1231	TR556955|c2_g1_i5	28S ribosomal mitochondrial-like					-0.460334	0.461536	0.0723335	0.958692	0.722898	-0.660617	-0.89357	0.504149	-0.00863194	0.399036	-1.01999	0.141935	0.369207
1232	TR556955|c2_g1_i6	28S ribosomal mitochondrial-like					-0.225811	1.20581	0.696789	-0.213278	0.239827	0.0701535	0.40468	0.731977	-1.04237	0.714142	-0.103376	-0.822561	-0.98163
1233	TR557215|c2_g1_i3	trifunctional enzyme subunit mitochondrial-like					0.910497	0.327779	0.872919	-0.309046	1.73304	-0.358727	-0.139678	0.416393	-0.167499	-0.753469	-0.433159	-0.473898	-0.968363
1234	TR557215|c2_g1_i6	trifunctional enzyme subunit mitochondrial-like		GO:0008152,GO:0016747	metabolic process,transferase activity transferring acyl groups other than amino-acyl groups	Biological Process,Molecular Function	-0.859633	-0.291934	1.22734	-0.500333	0.288278	0.710738	1.39954	-0.0228315	0.589929	0.318965	-0.686836	-0.516868	-0.766233
1235	TR557237|c0_g1_i1	Dynein heavy chain axonemal	EC:3.6.1,EC:3.6.1.3,EC:3.6.1.15	GO:0003777,GO:0003779,GO:0005524,GO:0007018,GO:0016301,GO:0016310,GO:0016887,GO:0030286	microtubule motor activity,actin binding,ATP binding,microtubule-based movement,kinase activity,phosphorylation,ATPase activity,dynein complex	Molecular Function,Molecular Function,Molecular Function,Biological Process,Molecular Function,Biological Process,Molecular Function,Cellular Component	1.64375	-0.469849	-0.48872	-0.608239	0.366782	0.303878	-0.123874	0.222102	-0.174197	-0.450978	0.719048	-0.369202	-0.293716
1236	TR557237|c0_g1_i2	Dynein heavy chain axonemal	EC:3.6.1,EC:3.6.1.3,EC:3.6.1.15	GO:0003777,GO:0003779,GO:0005524,GO:0007018,GO:0016301,GO:0016310,GO:0016887,GO:0030286	microtubule motor activity,actin binding,ATP binding,microtubule-based movement,kinase activity,phosphorylation,ATPase activity,dynein complex	Molecular Function,Molecular Function,Molecular Function,Biological Process,Molecular Function,Biological Process,Molecular Function,Cellular Component	0.150185	2.10258	-0.730423	-0.637728	0.474619	-0.643521	-0.429163	-0.206114	-0.278532	-0.695662	0.787467	0.167565	-0.353847
1237	TR557299|c2_g1_i1	uracil phosphoribosyltransferase homolog		GO:0016757	transferase activity transferring glycosyl groups	Molecular Function	-0.545711	0.333993	0.312218	0.268668	0.351412	-0.998628	0.0726945	0.364477	0.834814	-0.70249	-0.136344	-0.436837	-0.219088
1238	TR557299|c2_g1_i2	uracil phosphoribosyltransferase homolog		GO:0016757	transferase activity transferring glycosyl groups	Molecular Function	0.688543	0.159909	0.202771	0.20039	-0.261569	-0.34015	0.457563	-0.467546	-0.354438	-0.402062	1.11717	-0.023446	-0.978321
1239	TR557299|c2_g1_i3	uracil phosphoribosyltransferase homolog		GO:0016757	transferase activity transferring glycosyl groups	Molecular Function	0.746201	1.49036	0.48043	-0.0366131	0.318552	-0.169498	0.00687657	-0.568153	-0.817011	0.0407018	0.0237892	-0.778353	-0.696206
1240	TR557299|c2_g1_i4	uracil phosphoribosyltransferase homolog		GO:0016757	transferase activity transferring glycosyl groups	Molecular Function	0.906752	0.722314	0.128314	-0.311083	1.73672	0.0740674	-0.183604	0.339876	-0.110371	-0.717932	-1.17089	-0.943056	-0.208015
1241	TR557299|c2_g1_i5	uracil phosphoribosyltransferase homolog		GO:0016757	transferase activity transferring glycosyl groups	Molecular Function	1.185	0.515484	1.6879	-0.268185	-0.203393	-0.351488	0.589531	-0.200308	-0.274355	-0.697043	-0.289782	-0.755664	-0.697043
1242	TR557710|c1_g1_i1	arylsulfatase B-like	EC:3.1.6.1,EC:3.1.6.12	GO:0003943,GO:0004065,GO:0005739,GO:0005764,GO:0005791,GO:0005794,GO:0006914,GO:0007417,GO:0007584,GO:0009268,GO:0009986,GO:0010632,GO:0010976,GO:0043627,GO:0051597,GO:0061580,GO:0070062	N-acetylgalactosamine-4-sulfatase activity,arylsulfatase activity,mitochondrion,lysosome,rough endoplasmic reticulum,Golgi apparatus,autophagy,central nervous system development,response to nutrient,response to pH,cell surface,regulation of epithelial cell migration,positive regulation of neuron projection development,response to estrogen,response to methylmercury,colon epithelial cell migration,…	Molecular Function,Molecular Function,Cellular Component,Cellular Component,Cellular Component,Cellular Component,Biological Process,Biological Process,Biological Process,Biological Process,Cellular Component,Biological Process,Biological Process,Biological Process,Biological Process,Biological Process,Cellular Component	0.81336	0.963777	1.52891	-1.21454	0.075888	-0.439916	-0.0666128	0.433662	0.0229069	-1.15912	0.141658	0.0557917	-0.891777
1243	TR557737|c0_g2_i3	ATP synthase subunit mitochondrial-like isoform X2					-1.38638	-1.14723	0.137668	0.445349	-0.366514	0.0255446	0.259882	-0.709776	0.864657	1.0556	-0.219058	0.623352	0.909908
1244	TR557753|c2_g1_i2	dnaJ homolog subfamily C member 3-like					1.33985	0.794555	-0.00955499	-0.554855	1.81111	0.0966678	0.562041	-0.191725	-0.684606	-1.06279	0.0177792	-0.765916	-1.2005
1245	TR557776|c1_g4_i1	T-complex 1 subunit gamma-like		GO:0005524,GO:0005737,GO:0006457,GO:0051082	ATP binding,cytoplasm,protein folding,unfolded protein binding	Molecular Function,Cellular Component,Biological Process,Molecular Function	0.516249	0.409966	-0.251065	1.02964	0.24375	0.184647	0.0644093	-0.661916	0.483162	-0.672221	-1.39545	0.127671	0.00655468
1246	TR557776|c1_g4_i2	T-complex 1 subunit gamma-like		GO:0005524,GO:0005737,GO:0006457,GO:0051082	ATP binding,cytoplasm,protein folding,unfolded protein binding	Molecular Function,Cellular Component,Biological Process,Molecular Function	-0.568251	-0.484784	-0.55847	-0.115962	-0.605029	0.450704	-0.364669	-0.53982	0.225994	1.62838	-0.479306	0.143831	0.239166
1247	TR557776|c1_g4_i3	T-complex 1 subunit gamma-like		GO:0005524,GO:0005737,GO:0006457,GO:0051082	ATP binding,cytoplasm,protein folding,unfolded protein binding	Molecular Function,Cellular Component,Biological Process,Molecular Function	0.0665456	-0.807329	0.578136	1.28075	-0.409914	-0.258413	-0.33087	0.424439	-0.201326	-0.28037	0.117046	0.593505	-0.361609
1248	TR557776|c1_g4_i4	T-complex 1 subunit gamma-like		GO:0005524,GO:0005737,GO:0006457,GO:0051082	ATP binding,cytoplasm,protein folding,unfolded protein binding	Molecular Function,Cellular Component,Biological Process,Molecular Function	0.539372	1.04212	-0.391447	0.766142	-0.542577	0.0624236	0.849356	1.39916	-0.834601	-1.05368	-0.0796672	0.0558085	-1.12345
1249	TR557776|c1_g4_i5	T-complex 1 subunit gamma-like		GO:0005524,GO:0005737,GO:0006457,GO:0051082	ATP binding,cytoplasm,protein folding,unfolded protein binding	Molecular Function,Cellular Component,Biological Process,Molecular Function	0.524078	-0.312002	1.34028	-0.0890498	0.150665	0.619236	-0.499749	-0.516465	0.0211266	1.01479	0.00332463	-1.07403	-0.805013
1250	TR558013|c3_g4_i2	NEDD8-conjugating enzyme Ubc12	EC:6.3.2	GO:0005524,GO:0005829,GO:0007179,GO:0008766,GO:0016567,GO:0018169,GO:0019788,GO:0031625,GO:0038061,GO:0043525,GO:0043773,GO:0043774,GO:0045116,GO:0061630,GO:0070062,GO:0070736,GO:0070737,GO:0070738,GO:0070740	ATP binding,cytosol,transforming growth factor beta receptor signaling pathway,UDP-N-acetylmuramoylalanyl-D-glutamyl-26-diaminopimelate-D-alanyl-D-alanine ligase activity,protein ubiquitination,ribosomal S6-glutamic acid ligase activity,NEDD8 transferase activity,ubiquitin protein ligase binding,NIK/NF-kappaB signaling,positive regulation of neuron apoptotic process,coenzyme F420-0 gamma-glutamyl…	Molecular Function,Cellular Component,Biological Process,Molecular Function,Biological Process,Molecular Function,Molecular Function,Molecular Function,Biological Process,Biological Process,Molecular Function,Molecular Function,Biological Process,Molecular Function,Cellular Component,Molecular Function,Molecular Function,Molecular Function,Molecular Function	0.384029	0.166099	0.853558	0.536899	1.19569	0.157909	0.998693	0.311689	-0.171943	-0.722912	-0.619633	-0.641927	-1.48317
1251	TR558313|c2_g1_i1	DNA polymerase epsilon subunit 2-like	EC:2.7.7.7	GO:0003677,GO:0003887,GO:0006261,GO:0008622,GO:0042276	DNA binding,DNA-directed DNA polymerase activity,DNA-dependent DNA replication,epsilon DNA polymerase complex,error-prone translesion synthesis	Molecular Function,Molecular Function,Biological Process,Cellular Component,Biological Process	1.15919	-0.493357	-0.280215	0.647092	-0.903032	-0.642833	0.633251	-0.161187	-0.0919854	-0.0919854	0.290009	-0.404778	0.990333
1252	TR558313|c2_g1_i3	DNA polymerase epsilon subunit 2-like	EC:2.7.7.7	GO:0003677,GO:0003887,GO:0006261,GO:0008622,GO:0042276	DNA binding,DNA-directed DNA polymerase activity,DNA-dependent DNA replication,epsilon DNA polymerase complex,error-prone translesion synthesis	Molecular Function,Molecular Function,Biological Process,Cellular Component,Biological Process	-0.429125	1.3135	-0.429125	-0.0338332	-0.0672381	-0.245398	-0.0226982	-0.429125	0.500646	0.116489	-0.429125	-0.429125	0.584158
1253	TR558325|c7_g3_i1	cytochrome P450 2U1-like					0.778898	0.28736	-0.0993158	-0.440115	1.04105	-0.446669	-0.564638	0.14973	-0.210731	-0.381131	-0.309039	-0.230392	-0.204177
1254	TR558325|c7_g3_i4	cytochrome P450 2U1-like					1.03158	0.42442	-0.371367	-0.389052	1.23789	-0.288841	-0.365473	0.52463	-0.618946	-0.371367	0.730946	-0.471578	-0.730946
1255	TR558354|c1_g1_i1	E3 ubiquitin- ligase HERC2-like		GO:0004842,GO:0005634,GO:0005737,GO:0008270,GO:0016874,GO:0042787	ubiquitin-protein transferase activity,nucleus,cytoplasm,zinc ion binding,ligase activity,protein ubiquitination involved in ubiquitin-dependent protein catabolic process	Molecular Function,Cellular Component,Cellular Component,Molecular Function,Molecular Function,Biological Process	0.194045	0.40145	-0.387453	-0.0235399	0.178139	-0.223947	-0.150146	0.0496246	-0.481613	-0.504516	0.00636212	-0.494973	-0.393815
1256	TR558354|c1_g1_i2	E3 ubiquitin- ligase HERC2-like		GO:0004842,GO:0005634,GO:0005737,GO:0008270,GO:0016874,GO:0042787	ubiquitin-protein transferase activity,nucleus,cytoplasm,zinc ion binding,ligase activity,protein ubiquitination involved in ubiquitin-dependent protein catabolic process	Molecular Function,Cellular Component,Cellular Component,Molecular Function,Molecular Function,Biological Process	0.472686	0.548401	-0.507631	1.69808	0.0462876	-0.119091	-0.212739	-0.0284317	0.243547	-0.0672857	-0.595302	0.385015	-1.24287
1257	TR558371|c1_g1_i1	beta-galactosidase-1 2-like		GO:0016798	hydrolase activity acting on glycosyl bonds	Molecular Function	0.87457	0.287705	-0.561935	-0.202809	1.13735	-0.202809	0.44537	-0.356094	-0.246605	-1.26267	0.594276	0.191354	-0.640767
[truncated: 882 more rows]
