# Supplementary material for: Transcriptomic response of the Antarctic pteropod Limacina helicina antarctica to ocean acidification
Source: BMC Genomics. 2017 Oct 23;18:812. doi: 10.1186/s12864-017-4161-0 (PMC5653985; doi:10.1186/s12864-017-4161-0)
Supplement: Supplementary file 9 — Gene identifiers and calculated z-scores for the neural gene analysis. This file provides the list and z-score of all genes identified in the neural gene analysis. File contains, sequence identifier, sequence description, enzyme codes, gene ontology identifiers, gene ontology names, gene ontology category, and z-scores for each sample. (XLSX 39 kb) [file 12864_2017_4161_MOESM9_ESM.xlsx]

## Sheet: Additional_file_9.txt
	Row.names	Sequence.Description	Enzyme.Code	Annotation.GO.ID	Annotation.GO.Term	Annotation.GO.Category	T0	8.13_Day_1	8.01_Day_1	7.71_Day_1	8.13_Day_7	8.01_Day_7	7.71_Day_7	8.13_Day_14	8.01_Day_14	7.71_Day_14	8.13_Day_21	8.01_Day_21	7.71_Day_21
32	TR454943|c6_g5_i2	hypothetical protein					0.156609	0.623308	-0.260851	0.0345825	0.280777	1.13068	-0.226597	1.64234	-0.192344	-0.659043	-0.451383	-0.706141	-0.646198
7	TR385525|c0_g1_i6	tubulin polymerization-promoting family member 3-like					-0.721419	-0.37453	-0.20763	-0.223993	0.584979	-0.465507	-0.605571	1.58507	-0.253446	-0.709638	1.71139	0.561417	0.163476
30	TR453495|c2_g1_i3	hypothetical protein					-0.408907	0.214324	0.324306	0.128782	0.275425	0.54427	-0.237824	1.47301	-0.470008	0.00658012	-0.152283	-0.702192	-0.127842
20	TR419287|c8_g5_i1	hypothetical protein					0.0932182	0.653943	-0.896002	-0.547013	0.345126	0.339268	0.373581	1.44984	-0.2315	-0.391349	-0.308495	0.0505361	-0.192166
58	TR543312|c0_g2_i4	failed axon connections homolog isoform X2					-1.03694	-0.528547	-0.796892	-1.05371	0.536449	-0.606116	-0.400664	1.30375	0.594101	-0.229803	0.695779	1.73771	0.507099
79	TR577851|c3_g1_i2	NXPE family member 3-like					0.290245	-0.535018	-0.101276	-0.247136	-0.00531475	0.355498	0.689442	1.23834	-0.485119	0.505197	-0.423704	-0.158852	-0.542695
85	TR583365|c3_g1_i2	copine-3-like isoform X1					0.270347	1.03588	-0.186987	-0.10745	0.146071	-0.689059	0.0864191	1.21981	-0.137276	-0.10745	0.4841	-0.689059	-0.689059
119	TR606247|c0_g1_i7	neuronal acetylcholine receptor subunit alpha-6-like					0.288883	0.159559	-0.933359	-0.857286	0.960863	-0.0889471	-0.196717	1.21824	0.259722	-0.659496	0.927898	0.334527	-0.750784
118	TR606247|c0_g1_i4	neuronal acetylcholine receptor subunit alpha-6-like					-0.415196	0.678602	-0.742843	-0.681255	0.51601	-0.595032	-0.602423	1.21688	0.370663	-0.141747	0.249951	-0.0136441	0.0356261
4	TR379871|c1_g1_i3	Sodium- and chloride-dependent glycine transporter partial					0.781046	0.441326	0.45558	0.457955	-0.0409345	0.857067	-0.24049	1.17184	-0.447173	-0.121707	-0.418665	-0.620597	-1.3523
22	TR432881|c1_g1_i1	substance-P receptor-like isoform X1					1.10238	-0.405574	0.536395	-0.836805	-0.576719	0.459582	-0.788965	1.1071	-0.123927	-0.356387	-0.957415	1.27622	0.407026
107	TR603233|c1_g1_i1	angiopoietin-related 7-like isoform X1					-0.26874	-0.391489	-0.514239	1.15389	-0.353721	0.0774747	-0.448143	1.08779	-0.0232424	-0.26874	-0.0830432	0.930423	-0.432406
5	TR385139|c7_g2_i1	synaptojanin-2-binding -like		GO:0009966,GO:0032879,GO:0048518,GO:0048523,GO:0051241	regulation of signal transduction,regulation of localization,positive regulation of biological process,negative regulation of cellular process,negative regulation of multicellular organismal process	Biological Process,Biological Process,Biological Process,Biological Process,Biological Process	1.15703	0.382833	-1.08159	-0.196315	-0.333277	0.997465	-0.022288	0.966559	-0.230103	0.0363614	0.397524	-0.193716	-1.19946
100	TR599424|c0_g1_i7	sphingomyelin synthase-related 1-like					-0.448481	-0.0789022	-0.254798	1.15632	-0.288396	0.510052	-0.0532096	0.964614	-0.814107	-0.405001	0.259055	0.203717	-0.108548
21	TR422619|c3_g8_i2	arrestin domain-containing 3-like					0.197895	-0.132725	0.0119214	-0.422017	0.941789	-0.602824	-0.60799	0.928874	-0.344528	-0.205048	0.69899	0.347707	-0.272205
122	TR607527|c2_g2_i6	neuronal acetylcholine receptor subunit alpha-6-like					0.0725953	-0.626471	0.116869	-0.209361	0.627188	1.31693	-1.14611	0.885842	0.408147	1.17246	-0.498309	-0.179068	-1.16009
81	TR580189|c7_g1_i2	hypothetical protein					0.486177	0.891741	0.317463	0.551067	0.976098	-0.373618	0.278529	0.794406	0.122792	-0.970607	0.0773691	-1.38266	-1.02252
3	TR247689|c0_g1_i1	hypothetical protein					0.0606066	0.449848	-1.37272	-0.131664	0.0305203	0.474764	-0.278335	0.710283	-0.316413	0.385445	0.0836414	0.848022	-0.570266
60	TR545015|c1_g3_i2	arrestin domain-containing 3-like		GO:0007165	signal transduction	Biological Process	1.20939	0.572776	-0.445815	-0.695746	1.86488	-0.672168	-0.356216	0.702457	0.285118	-0.648589	-0.290197	-0.587285	-0.48354
50	TR536311|c2_g2_i5	hypothetical protein					0.780647	-0.51983	-0.353463	0.0519109	0.338563	-0.0925865	0.309663	0.697463	0.479936	0.604907	-0.728375	-0.804139	0.126112
67	TR559198|c1_g9_i8	calpain-B-like isoform X14	EC:3.4.22,EC:3.4	GO:0004198,GO:0005509,GO:0005622,GO:0006508	calcium-dependent cysteine-type endopeptidase activity,calcium ion binding,intracellular,proteolysis	Molecular Function,Molecular Function,Cellular Component,Biological Process	0.783486	0.622811	-0.25063	-0.548421	1.9662	-0.296537	-0.591308	0.689256	-0.573187	-0.838964	0.457908	-0.547817	-0.882455
52	TR536311|c2_g2_i7	hypothetical protein					-0.780875	-0.585858	0.55365	-0.218768	1.80214	0.617699	0.0469893	0.685094	0.233402	-0.356427	-0.426212	-0.581078	-0.453935
123	TR607527|c2_g2_i7	neuronal acetylcholine receptor subunit alpha-6-like					-0.320078	-0.389335	-0.300291	0.12938	0.0530565	0.465766	0.276372	0.680602	-0.0614281	0.881303	-0.628198	0.502515	-0.710174
46	TR529619|c3_g2_i5	AF140362_1furin1					-0.263634	0.254954	-0.763204	-0.441146	-0.410716	1.75493	-0.35239	0.674643	0.252418	0.412179	-0.205309	0.178877	-0.512151
99	TR599424|c0_g1_i5	sphingomyelin synthase-related 1-like					0.229417	1.20392	0.299025	-0.541622	-0.541622	0.518556	0.904076	0.622968	-0.541622	-0.541622	-0.32209	-0.359571	-0.541622
55	TR538478|c1_g6_i1	synaptojanin-2-binding -like		GO:0016021	integral component of membrane	Cellular Component	-0.0357938	-0.439385	-0.440537	0.299327	-0.730029	1.39019	0.133347	0.621453	-0.0921974	1.03382	-0.192558	-0.0213803	-1.02479
124	TR607527|c2_g2_i9	neuronal acetylcholine receptor subunit alpha-6-like					0.00923384	-0.109014	1.17022	-0.716381	-0.281012	0.785014	-0.75938	0.612121	-0.107223	1.15051	-0.245179	-0.415385	-1.11592
9	TR393666|c2_g1_i3	cAMP-regulated D2 -like					0.344905	1.10757	-0.404584	-0.653535	0.119663	-0.816869	-0.617971	0.589904	-0.195149	-0.868239	0.965307	0.81778	0.226356
90	TR591973|c3_g2_i6	syntaxin-12-like isoform X1		GO:0005484,GO:0005622,GO:0006886,GO:0016021,GO:0016192,GO:0061025	SNAP receptor activity,intracellular,intracellular protein transport,integral component of membrane,vesicle-mediated transport,membrane fusion	Molecular Function,Cellular Component,Biological Process,Cellular Component,Biological Process,Biological Process	1.06768	0.953988	0.262573	-0.787108	0.429147	-0.559722	0.253319	0.538874	0.03783	-0.858497	0.583823	-0.703821	-0.816193
65	TR551758|c1_g1_i2	synaptojanin-2-binding -like					0.3002	0.973495	-0.252715	0.482171	0.154622	0.0552376	0.0482387	0.538863	0.316997	-0.402491	-0.920411	-0.241516	-0.398292
132	TR615438|c1_g1_i20	major facilitator superfamily domain-containing 2A-B-like					-0.0895037	-0.120449	-0.504172	-0.473227	-0.126638	0.219951	-0.467038	0.535594	0.646997	-0.504172	0.944073	0.380867	-0.0956928
57	TR542482|c2_g2_i1	NXPE family member 3-like					1.43824	0.598899	0.173779	0.797833	0.138352	0.0375229	0.0565987	0.51987	-0.349445	-0.859043	0.062049	-1.0389	-1.25691
15	TR396018|c0_g2_i7	skeletal receptor tyrosine- kinase-like	EC:2.7.10	GO:0004713,GO:0005524,GO:0016021,GO:0018108	protein tyrosine kinase activity,ATP binding,integral component of membrane,peptidyl-tyrosine phosphorylation	Molecular Function,Molecular Function,Cellular Component,Biological Process	1.17404	-0.588222	-0.765491	-0.831533	0.642232	-0.807202	0.24946	0.480604	0.305074	-0.49785	0.784742	-0.543036	0.0791426
28	TR448920|c6_g4_i1	NXPE family member 3-like					-0.140056	0.31234	-1.41457	-0.371364	-0.00628824	-0.619392	0.0104328	0.454468	-0.168854	-0.488411	1.14189	1.07036	0.649547
102	TR601221|c2_g2_i2	angiopoietin-related 7-like					0.414431	0.152859	0.0344359	-0.598673	2.3014	-0.558331	-0.581756	0.446315	-0.177034	-0.533606	0.210119	-0.440559	-0.635111
59	TR543960|c0_g1_i1	arrestin domain-containing 3-like					0.198625	0.532315	-0.28602	-0.50848	-0.325745	-0.182735	0.850116	0.44492	-0.4767	0.14301	0.28602	0.0873951	-0.50848
95	TR598766|c1_g1_i1	hypothetical protein					-0.674565	0.603338	-0.674565	0.720653	0.163404	-0.175973	-0.674565	0.444124	0.389656	0.28072	0.347757	0.121506	-0.498592
26	TR444721|c3_g1_i6	arrestin domain-containing 3-like					0.185333	0.616091	0.294847	-0.880611	0.703703	-0.413348	-0.522863	0.404362	-0.267328	-0.0994057	0.878926	0.214537	-0.917116
19	TR419211|c24_g2_i1	neuronal acetylcholine receptor subunit alpha-6-like					0.729229	0.523723	-0.188354	0.447686	0.0931889	1.06112	0.621338	0.39631	-0.134922	-0.0927937	-0.908651	-0.506887	-1.61148
91	TR593715|c0_g1_i1	NXPE family member 3-like					-0.0222804	-0.140876	0.0301751	0.839815	-0.603853	1.12718	0.545608	0.390522	0.219471	0.436135	-0.79771	-0.254909	-1.18999
10	TR393666|c2_g8_i1	cAMP-regulated D2 -like	EC:3.1.1.1	GO:0044464,GO:0044763,GO:0045202,GO:0052689,GO:0065007	cell part,single-organism cellular process,synapse,carboxylic ester hydrolase activity,biological regulation	Cellular Component,Biological Process,Cellular Component,Molecular Function,Biological Process	-0.0269884	0.60259	-0.128345	-0.95089	0.039283	-0.572753	-0.514278	0.332631	1.08793	-0.869025	1.15225	0.852082	-0.627329
36	TR521799|c3_g3_i2	hypothetical protein		GO:0005840	ribosome	Cellular Component	0.444886	-0.0756306	0.249779	1.90191	-0.274221	-0.409402	0.0309812	0.317021	-0.520195	0.386354	-0.493019	-0.467934	-0.660951
75	TR567661|c5_g1_i4	NXPE family member 2-like					0.105806	0.598454	-0.469607	0.456571	0.12157	0.227982	0.0663938	0.289071	-0.855843	-0.398666	-0.532666	-0.150371	0.748219
70	TR560014|c2_g2_i2	FUR precursor	EC:3.4.21	GO:0004252,GO:0006508,GO:0016021	serine-type endopeptidase activity,proteolysis,integral component of membrane	Molecular Function,Biological Process,Cellular Component	-0.230875	1.61657	-0.0208943	0.923055	0.140926	-0.417738	0.00607565	0.277702	-0.687438	-0.317564	0.406772	-0.687438	-0.687438
53	TR536319|c2_g3_i4	angiopoietin-related 7-like isoform X1					1.00264	-0.616713	0.41592	0.152972	0.166383	0.367545	1.18129	0.270077	-0.357597	-0.383461	-0.595639	-0.369571	-0.803028
11	TR395831|c10_g2_i1	copine-3-like isoform X1					1.5646	1.479	0.102645	-0.144091	0.614581	-0.459645	0.0103291	0.267136	-0.313617	-0.877586	-0.248156	-1.00683	-1.00851
94	TR598231|c0_g6_i3	PREDICTED: uncharacterized protein LOC101853932					0.262529	-0.320624	0.539766	-0.213553	1.03688	1.1363	0.258705	0.258705	-0.855977	-0.314888	-0.783322	-0.330184	-0.506086
128	TR609314|c2_g3_i5	neuronal acetylcholine receptor subunit alpha-6-like					-0.480672	0.00952473	0.358939	0.0892454	-0.796163	-0.58414	0.842351	0.249535	-0.015918	0.00952473	0.983134	-0.185536	0.248687
74	TR567661|c5_g1_i3	NXPE family member 2-like					-0.161097	0.341994	0.558441	-1.10878	0.564291	0.154797	-0.354144	0.236696	-0.336594	-0.792887	1.06738	-0.0908985	-0.60569
82	TR580503|c3_g9_i2	Sodium- and chloride-dependent glycine transporter partial		GO:0005328,GO:0005887,GO:0006836,GO:0055085	neurotransmitter:sodium symporter activity,integral component of plasma membrane,neurotransmitter transport,transmembrane transport	Molecular Function,Cellular Component,Biological Process,Biological Process	0.512377	0.726448	-0.665013	-0.8585	1.25751	-0.257455	-0.294506	0.232438	-0.0639679	-0.660896	1.31514	-0.496226	-0.850267
83	TR582547|c3_g1_i6	E3 ubiquitin- ligase RGLG1-like		GO:0016020	membrane	Cellular Component	1.05699	-0.15665	-0.48166	-0.181335	1.63707	-0.48166	-0.321212	0.228013	-0.48166	-0.251273	0.0943066	-0.48166	-0.48166
76	TR567661|c5_g2_i1	NXPE family member 3-like					-0.958562	-0.873197	-0.280905	-0.970155	0.663389	-0.260881	-0.183946	0.226021	0.301902	0.0974452	1.99446	0.160679	0.589616
42	TR527185|c1_g1_i1	PREDICTED: neuroligin-2-like					-0.423493	-0.159571	-0.576567	-0.270418	0.516068	-0.539618	-0.872159	0.186166	0.283817	0.00406033	0.326045	0.61108	1.27088
38	TR521799|c3_g4_i4	hypothetical protein					0.483573	-0.582207	0.146523	-0.244126	-0.434812	0.0620027	0.335148	0.171261	1.01543	-0.365752	0.402145	-0.604883	-0.639928
92	TR596349|c0_g1_i2	tubulin polyglutamylase TTLL7-like		GO:0006464	cellular protein modification process	Biological Process	2.04465	1.79434	-0.629556	-0.426772	0.0199859	-0.521827	-0.0465525	0.1594	-0.271516	-0.458457	0.121378	-0.667577	-0.965416
48	TR535215|c1_g1_i5	NXPE family member 3-like					0.486345	-0.181398	-0.574057	1.16518	-0.574057	0.200169	-0.336687	0.158019	-0.574057	1.18293	-0.196927	0.0626276	-0.574057
113	TR605092|c0_g1_i5	small conductance calcium-activated potassium channel -like		GO:0016021,GO:0016286,GO:0071805	integral component of membrane,small conductance calcium-activated potassium channel activity,potassium ion transmembrane transport	Cellular Component,Molecular Function,Biological Process	-0.102555	0.834502	-0.574892	0.0117205	1.64967	-0.673931	-0.612984	0.137423	-0.087318	-0.5368	0.194561	0.0498123	-0.0187529
45	TR529068|c2_g1_i1	NXPE family member 3-like					0.0267713	0.180117	0.276124	1.01752	-0.0972384	0.494808	0.814833	0.136113	0.617484	-0.0892378	-0.894634	-0.439932	-1.43734
51	TR536311|c2_g2_i6	hypothetical protein					-0.352932	-0.234955	0.093982	0.36593	-0.384926	0.462911	0.423919	0.129475	0.204961	-0.188964	-0.306941	0.474909	-0.0189964
121	TR607527|c2_g2_i5	neuronal acetylcholine receptor subunit alpha-6-like					0.0153935	-0.370543	0.0916279	-0.303838	-0.413425	0.148804	0.144039	0.127363	1.58773	0.210744	-0.351485	-0.108487	-0.34672
12	TR396018|c0_g2_i2	skeletal receptor tyrosine- kinase-like	EC:2.7.10	GO:0004713,GO:0005524,GO:0016021,GO:0018108	protein tyrosine kinase activity,ATP binding,integral component of membrane,peptidyl-tyrosine phosphorylation	Molecular Function,Molecular Function,Cellular Component,Biological Process	-0.168509	0.532995	0.173379	0.56845	-0.69527	-0.0697413	-0.895338	0.122729	0.923001	-0.517995	0.684945	0.0999366	-0.330589
63	TR550463|c3_g1_i6	arrestin domain-containing 3-like					1.18747	1.60387	-0.3322	-0.284979	-0.611235	-0.460985	-0.336493	0.090645	-0.611235	-0.3322	0.212991	-0.130436	-0.160486
103	TR603075|c3_g4_i1	FUR precursor	EC:3.4.21	GO:0004252,GO:0006508,GO:0016021	serine-type endopeptidase activity,proteolysis,integral component of membrane	Molecular Function,Biological Process,Cellular Component	0.578272	0.546443	-0.453223	1.29384	-0.304688	1.16298	-0.0194057	0.0902275	-0.297615	-0.0948523	-0.602938	-0.533385	-0.830456
24	TR444721|c3_g1_i1	arrestin domain-containing 3-like					0.357486	-0.273441	0.942248	0.403652	0.41904	0.757587	0.772975	0.0766465	-0.473492	-0.812038	-0.0733912	-0.388855	-1.24292
108	TR604774|c4_g2_i1	neuronal acetylcholine receptor subunit alpha-6-like					1.13892	0.124051	0.846968	0.619898	-0.035825	0.36734	0.0475885	0.0730759	-0.137775	-0.422771	-0.601183	-0.432039	-1.08545
69	TR559762|c0_g1_i3	hypothetical protein					0.336563	0.345072	-0.174827	0.174041	-0.065061	1.26319	0.663308	0.0672537	-0.0412359	0.0293887	-0.773859	-0.143344	-1.42395
84	TR583365|c3_g1_i1	copine-3-like isoform X1					0.552062	0.977659	1.26597	-0.625195	1.12868	-0.367777	-0.209894	0.0646844	-0.196165	-0.535957	-0.168708	-0.656085	-1.08855
110	TR605092|c0_g1_i1	small conductance calcium-activated potassium channel -like		GO:0016021,GO:0016286,GO:0071805	integral component of membrane,small conductance calcium-activated potassium channel activity,potassium ion transmembrane transport	Cellular Component,Molecular Function,Biological Process	0.916598	-0.253233	0.114214	-0.110753	2.00394	-0.358217	-0.598183	0.0617218	0.249195	-0.598183	-0.515695	-0.0057684	-0.913137
40	TR522385|c4_g1_i2	NXPE family member 3-like					0.604165	0.883637	1.11492	-0.0511501	-0.282438	-0.725739	-0.942571	0.0548567	0.257233	0.281326	-0.4029	-0.369171	-0.687191
112	TR605092|c0_g1_i4	small conductance calcium-activated potassium channel -like		GO:0016021,GO:0016286,GO:0071805	integral component of membrane,small conductance calcium-activated potassium channel activity,potassium ion transmembrane transport	Cellular Component,Molecular Function,Biological Process	1.25471	0.165515	-0.400438	-0.464509	1.31344	-0.293655	-0.379082	0.0533918	-0.0266959	-0.331029	0.277637	-0.662058	-0.720789
88	TR588481|c1_g6_i2	neuronal acetylcholine receptor subunit alpha-6-like		GO:0006811,GO:0016020	ion transport,membrane	Biological Process,Cellular Component	1.3938	1.06279	-0.20437	0.15726	-0.363313	0.307453	-0.360396	0.0478958	-0.271447	0.154343	-0.63891	-0.131461	-0.789103
89	TR591973|c3_g2_i1	syntaxin-12-like isoform X1		GO:0000149,GO:0005484,GO:0006886,GO:0006906,GO:0012505,GO:0016021,GO:0031201,GO:0048278	SNARE binding,SNAP receptor activity,intracellular protein transport,vesicle fusion,endomembrane system,integral component of membrane,SNARE complex,vesicle docking	Molecular Function,Molecular Function,Biological Process,Biological Process,Cellular Component,Cellular Component,Cellular Component,Biological Process	1.74149	-0.192373	-0.258246	-0.709951	0.941594	-0.0959149	-0.225309	0.00524817	-0.267657	-0.851109	-0.164141	-0.201783	-0.194725
80	TR580189|c7_g1_i1	hypothetical protein					1.47048	0.275346	0.534389	-0.419359	0.678629	0.260628	-0.557712	0.00305689	-0.404641	-0.681346	0.25474	-0.139711	-1.11701
129	TR611028|c1_g1_i2	NXPE family member 3-like					-0.668373	0.430313	-0.374831	1.25223	-0.332896	-0.232253	-0.148384	-0.0141932	0.363218	0.170319	-0.0225802	0.514183	-0.576117
105	TR603075|c3_g4_i5	FUR precursor	EC:3.4.21	GO:0004252,GO:0006508,GO:0016021	serine-type endopeptidase activity,proteolysis,integral component of membrane	Molecular Function,Biological Process,Cellular Component	1.33693	0.577334	-0.598431	0.974423	0.0192628	0.695387	0.165935	-0.0153185	-0.691443	-0.34563	-0.121447	-0.816651	-1.35207
120	TR607527|c2_g2_i2	neuronal acetylcholine receptor subunit alpha-6-like					2.2357	-0.162972	-0.312385	-0.29807	-0.42959	0.122435	-0.824149	-0.0189262	-0.316859	0.0311766	0.362213	0.111699	-0.392013
115	TR605290|c2_g1_i3	Sodium- and chloride-dependent glycine transporter partial		GO:0006810	transport	Biological Process	0.00291027	-0.0119321	-0.126888	-0.235586	-0.0554406	-0.210703	-0.174034	-0.0255376	-0.150897	-0.2465	-0.210994	-0.281859	-0.289717
27	TR448920|c5_g1_i3	NXPE family member 2-like					1.12972	0.247897	-0.986655	-0.804946	1.0549	-0.60186	-0.46825	-0.0273386	0.450984	-0.633926	0.386851	0.0768769	-0.425495
114	TR605290|c2_g1_i1	Sodium- and chloride-dependent glycine transporter partial		GO:0006810	transport	Biological Process	1.54899	0.626804	-0.135735	0.514069	0.127548	0.746542	-0.0131964	-0.0496079	-0.824751	-0.335297	-0.075516	-0.672103	-1.09434
44	TR528783|c1_g1_i2	arrestin domain-containing 3-like					1.51967	1.21763	1.08898	-0.538682	0.261166	-0.219862	-0.00172103	-0.0828246	-0.0688412	-0.96937	-0.197488	-0.78479	-1.00293
131	TR615438|c1_g1_i14	major facilitator superfamily domain-containing 2A-B-like		GO:0016020	membrane	Cellular Component	-0.651939	-0.305755	0.503056	-0.651939	2.28433	-0.0854565	-0.400169	-0.0854565	-0.192459	-0.538642	-0.315197	-0.0886037	-0.334079
29	TR449315|c0_g3_i1	cAMP-regulated D2 -like					0.68032	-0.108217	-0.341194	-0.914676	0.913297	1.26276	-0.117178	-0.0947761	0.563832	-0.636896	-0.28743	-0.28743	-0.511447
1	TR166018|c0_g1_i1	hypothetical protein					-0.350997	-0.350997	-0.350997	-0.350997	-0.350997	-0.350997	-0.350997	-0.102794	-0.135226	-0.163025	0.440605	1.82657	0.673585
133	TR615438|c1_g1_i26	major facilitator superfamily domain-containing 2A-B-like		GO:0016020	membrane	Cellular Component	-0.347286	-0.554342	-0.554342	-0.00969493	-0.554342	0.548456	0.278383	-0.108722	-0.369792	1.18313	0.733006	0.458432	-0.554342
61	TR550132|c1_g1_i3	amiloride-sensitive sodium channel subunit gamma-like		GO:0006810	transport	Biological Process	-0.607759	0.274434	-0.438756	-0.550298	0.176413	0.793272	0.860873	-0.117652	-0.0230103	-0.141312	0.242324	0.0547308	-0.317075
101	TR600759|c1_g1_i1	NXPE family member 3-like					1.34353	0.764549	-0.0366642	-0.875892	1.48096	-0.469436	-0.451892	-0.128775	0.381487	-0.957767	0.0890737	-0.217961	-0.744305
62	TR550463|c3_g1_i5	arrestin domain-containing 3-like					0.0284835	0.324712	-0.375745	0.148826	0.85854	-0.326373	0.0747692	-0.144316	0.614769	-0.292431	-0.107288	-0.230716	-0.366488
86	TR583365|c3_g1_i3	copine-3-like isoform X1					1.12836	0.124634	-0.36407	-0.198662	-0.0821253	-0.0257365	-0.146033	-0.162949	-0.439255	-1.13848	0.436652	0.985504	-0.191144
56	TR539501|c0_g1_i4	PREDICTED: neuroligin-2-like					1.27675	0.724874	0.681157	-1.1243	1.36717	0.116951	-0.263047	-0.171317	-0.1035	-0.419605	-0.337029	-0.441276	-1.1187
41	TR525508|c0_g2_i3	hypothetical protein					1.87019	0.261189	-0.383593	-0.559577	1.62617	-0.288946	-0.50338	-0.189123	-0.456057	-0.519648	-0.104089	-0.481197	-0.445705
6	TR385525|c0_g1_i2	tubulin polymerization-promoting family member 3-like					0.802445	1.24849	-0.212059	-0.496288	0.213865	-0.530664	-0.578454	-0.20074	-0.289195	-0.415798	0.648173	-0.0586258	-0.182714
23	TR436115|c2_g2_i1	hypothetical protein BRAFLDRAFT_84962					1.98199	0.449161	1.10678	-0.861562	1.0974	-0.238809	-0.357586	-0.202976	-0.115928	-0.647735	-0.223807	-0.660048	-1.07139
2	TR203095|c1_g1_i1	neuronal acetylcholine receptor subunit alpha-6-like					1.68767	1.16778	-0.0202873	0.409441	0.659694	0.186993	0.206373	-0.21198	-0.534276	-0.716278	-0.747454	-0.626962	-1.27071
39	TR521799|c3_g4_i6	hypothetical protein					0.469728	0.499567	0.76042	-0.562615	-0.224757	1.32592	0.192512	-0.214169	0.570797	-0.522187	-0.886034	-0.502936	-0.749832
71	TR560014|c2_g2_i5	FUR precursor	EC:3.4.21	GO:0004252,GO:0006508,GO:0016021	serine-type endopeptidase activity,proteolysis,integral component of membrane	Molecular Function,Biological Process,Cellular Component	0.122131	1.03141	0.672965	0.35097	-0.141136	-0.0419045	0.387422	-0.225178	-0.141136	-0.493508	-0.418578	-0.615015	-0.655518
33	TR484691|c0_g1_i1	hypothetical protein					-0.425452	-0.425452	-0.425452	-0.348568	-0.425452	-0.127525	-0.425452	-0.230838	-0.266878	-0.0554455	1.32847	-0.108304	2.00121
14	TR396018|c0_g2_i4	skeletal receptor tyrosine- kinase-like	EC:2.7.10	GO:0004713,GO:0005524,GO:0016021,GO:0018108	protein tyrosine kinase activity,ATP binding,integral component of membrane,peptidyl-tyrosine phosphorylation	Molecular Function,Molecular Function,Cellular Component,Biological Process	-0.25384	0.379594	-0.284185	-0.458664	1.69198	-0.0148803	-0.242461	-0.246254	0.045808	-0.515559	0.808205	-0.0945337	-0.58004
125	TR609314|c2_g2_i1	neuronal acetylcholine receptor subunit alpha-6-like					0.166894	0.936579	0.127852	-0.34623	-0.0311049	-0.655777	-0.243047	-0.256991	0.34816	-0.686453	1.31584	0.311907	-0.784058
116	TR605640|c0_g2_i1	hypothetical protein					-0.328831	-0.309642	-0.328831	-0.328831	-0.298982	-0.328831	-0.328831	-0.274463	-0.305378	-0.281925	0.214847	0.762789	2.15503
104	TR603075|c3_g4_i4	FUR precursor	EC:3.4.21	GO:0004252,GO:0006508,GO:0016021	serine-type endopeptidase activity,proteolysis,integral component of membrane	Molecular Function,Biological Process,Cellular Component	1.44094	0.91664	0.216657	0.995492	-0.173453	1.04668	0.200056	-0.279972	-1.18331	-0.589847	-0.978573	-0.392025	-0.942605
8	TR393666|c2_g1_i1	cAMP-regulated D2 -like					-0.0384024	-0.533575	0.0170677	-0.839337	-0.348223	-0.731103	-0.0695198	-0.280577	-0.143931	0.661062	0.938413	0.896472	0.96006
16	TR405760|c4_g2_i1	arrestin domain-containing 3-like					1.78042	-0.125734	-0.319745	-0.528307	1.79012	-0.217889	-0.174237	-0.297919	-0.445852	-0.58166	0.262288	-0.387649	-0.639863
34	TR518858|c2_g2_i2	hypothetical protein					-0.632803	-0.187481	-0.2984	-0.127355	-0.614717	-0.493914	0.0875485	-0.301298	-0.186814	0.255899	-0.148696	0.264829	2.62504
87	TR588481|c1_g6_i1	neuronal acetylcholine receptor subunit alpha-6-like					0.573162	-0.220644	0.122894	1.23022	-0.74429	0.383049	1.01342	-0.314033	0.0995465	-0.253998	-0.527494	-0.0605489	-1.13452
111	TR605092|c0_g1_i3	small conductance calcium-activated potassium channel -like		GO:0016021,GO:0016286,GO:0071805	integral component of membrane,small conductance calcium-activated potassium channel activity,potassium ion transmembrane transport	Cellular Component,Molecular Function,Biological Process	0.802607	0.454099	-0.114893	-0.456288	1.99038	-0.0935554	-0.342489	-0.31404	-0.257141	-0.363826	-0.228691	-0.506074	-0.506074
64	TR551758|c1_g1_i1	synaptojanin-2-binding -like					1.21873	-0.811768	-0.441225	0.668532	-0.377597	0.672275	0.909946	-0.326132	-0.854811	0.327932	-0.269054	-0.441225	-0.47304
17	TR411356|c4_g5_i1	copine-3-like isoform X1					1.662	1.49886	0.552646	0.226365	0.437671	0.425241	-0.0564119	-0.336081	-1.03836	-0.69499	-0.590891	-0.712081	-1.28074
66	TR551758|c1_g1_i3	synaptojanin-2-binding -like					0.272108	-1.02151	0.718396	2.07988	-0.200917	-0.0363865	0.13637	-0.356192	-0.622526	0.599112	-0.626639	-0.379844	-0.379844
117	TR606247|c0_g1_i1	neuronal acetylcholine receptor subunit alpha-6-like					-0.649541	-0.512104	-0.101876	-0.874438	0.970547	-0.0914643	-0.360091	-0.356967	0.758145	0.160503	1.43908	0.283363	-0.310114
25	TR444721|c3_g1_i3	arrestin domain-containing 3-like					0.285883	-0.24929	0.464274	-0.769598	1.69815	-0.256723	-0.368218	-0.360785	0.27845	-0.680402	0.345347	-0.0486002	-0.873659
134	TR615438|c1_g1_i27	major facilitator superfamily domain-containing 2A-B-like					-0.367238	1.26685	-0.265775	0.220179	0.887697	0.428444	-0.0735298	-0.367238	-0.367238	-0.367238	-0.367238	-0.367238	-0.260435
106	TR603075|c3_g4_i6	FUR precursor	EC:3.4.21	GO:0004252,GO:0006508,GO:0016021	serine-type endopeptidase activity,proteolysis,integral component of membrane	Molecular Function,Biological Process,Cellular Component	-0.413197	-0.413197	-0.413197	-0.413197	0.333159	-0.413197	-0.413197	-0.413197	0.693469	-0.413197	2.24501	0.447135	-0.413197
72	TR560087|c1_g1_i5	acetylcholine receptor subunit delta-like					-0.456907	-0.378558	0.0180804	0.875016	-0.218597	-0.545048	0.133971	-0.451194	0.57468	-0.0798551	-0.388352	-0.0831196	0.597532
135	TR615438|c1_g1_i31	major facilitator superfamily domain-containing 2A-B-like					0.377041	-0.4754	-0.4754	2.68761	-0.4754	0.152715	-0.0772201	-0.4754	-0.4754	-0.4754	-0.4754	0.663058	-0.4754
127	TR609314|c2_g3_i3	neuronal acetylcholine receptor subunit alpha-6-like		GO:0006811,GO:0016020	ion transport,membrane	Biological Process,Cellular Component	-0.374708	1.09631	0.746066	-0.0736891	-0.893444	-0.899124	0.0758736	-0.48546	-0.232718	0.814221	-0.0206796	0.467766	0.0361164
98	TR599424|c0_g1_i3	sphingomyelin synthase-related 1-like					0.0186733	0.942188	0.0582525	-0.234634	0.464599	-0.451	0.459322	-0.513007	0.198099	0.224485	0.227124	-0.635703	-0.849431
18	TR418126|c1_g3_i1	neuronal acetylcholine receptor subunit alpha-6-like					-0.787829	0.371811	0.987549	-0.326025	-0.397862	0.659155	-0.202878	-0.531271	0.14604	0.156303	-0.521009	0.217877	-0.284976
35	TR519027|c1_g5_i1	NXPE family member 2-like					0.156774	0.223613	-0.860201	-0.504414	1.05138	-0.322407	-0.735779	-0.554286	-0.0930995	-0.725496	1.37735	0.467317	0.452921
68	TR559762|c0_g1_i1	hypothetical protein					0.943326	0.630312	0.185534	1.35779	0.0259339	0.225125	0.494218	-0.55803	-0.36255	-0.620509	-0.51349	-0.616797	-1.09684
130	TR615438|c1_g1_i13	major facilitator superfamily domain-containing 2A-B-like		GO:0016020	membrane	Cellular Component	0.439399	0.721424	0.276877	-0.421014	1.18031	-0.282392	-0.564417	-0.564417	-0.564417	-0.564417	0.229076	0.554121	-0.440135
43	TR527883|c7_g1_i6	neuronal acetylcholine receptor subunit alpha-6-like					-0.388235	-0.348051	0.18505	0.447583	-0.297152	-0.554327	-0.415024	-0.585134	0.994079	-0.0828399	-0.0614087	0.391326	0.570812
96	TR599424|c0_g1_i10	sphingomyelin synthase-related 1-like					1.39869	0.403121	0.511765	0.766584	0.312256	0.470283	-0.586524	-0.591463	-0.276396	-0.134171	-0.872949	0.148302	-1.28382
78	TR575865|c0_g5_i7	polycystin-2-like isoform X1					0.130845	-0.0464824	0.00662738	1.48898	-0.339471	1.63533	0.573722	-0.600005	0.10193	-0.343012	-0.949054	-0.913942	-0.543649
109	TR604774|c4_g2_i3	neuronal acetylcholine receptor subunit alpha-6-like					1.70206	0.448296	1.11409	0.814337	-0.840056	0.42812	-0.194439	-0.600832	-0.180028	-0.252083	-0.865996	-0.528776	-0.874642
77	TR571657|c1_g1_i2	hypothetical protein					0.807306	-0.634771	-0.0255118	0.519874	1.14142	-0.651968	-0.131149	-0.623716	0.139086	0.18822	0.910487	-0.56107	-0.728125
13	TR396018|c0_g2_i3	skeletal receptor tyrosine- kinase-like	EC:2.7.10	GO:0004713,GO:0005524,GO:0016021,GO:0018108	protein tyrosine kinase activity,ATP binding,integral component of membrane,peptidyl-tyrosine phosphorylation	Molecular Function,Molecular Function,Cellular Component,Biological Process	1.87064	-0.648006	0.327301	-0.648006	0.359454	-0.00494661	0.777443	-0.648006	-0.144276	0.273713	-0.2193	-0.648006	-0.648006
73	TR567661|c5_g1_i1	NXPE family member 2-like					-0.369985	-0.573647	-0.254577	-0.695844	0.478605	-0.580436	0.498971	-0.670386	1.46636	0.0882534	0.621168	0.875745	-0.787492
97	TR599424|c0_g1_i2	sphingomyelin synthase-related 1-like					0.568052	-0.0335019	-0.0912511	1.20089	-0.127344	0.570458	0.0483094	-0.681977	-0.471433	0.551208	0.36593	-1.13074	-0.666336
54	TR537935|c3_g3_i3	acetylcholine receptor subunit delta-like		GO:0006810,GO:0016020	transport,membrane	Biological Process,Cellular Component	-0.258638	0.00744281	0.268685	-0.176395	0.123551	1.36203	-0.427961	-0.708555	0.70409	-0.00707067	-0.447313	-0.36507	-0.0699624
126	TR609314|c2_g3_i14	neuronal acetylcholine receptor subunit alpha-6-like					-0.283136	-0.190473	0.0128698	0.751597	0.115828	-0.540532	0.0257396	-0.778624	-0.453018	0.0978106	0.283136	-0.213639	1.08106
37	TR521799|c3_g4_i3	hypothetical protein					1.06849	0.62144	-0.478892	0.641629	-0.0751008	0.282543	1.00504	-0.812742	0.408007	-0.578398	-0.738473	-0.566861	-0.602914
47	TR529619|c3_g2_i6	AF140362_1furin1					0.457814	0.00480117	0.169899	1.92558	-0.645525	-0.0253997	0.0772833	-0.818676	0.0611762	0.0974172	0.183993	-0.780422	-0.605257
93	TR598231|c0_g6_i1	PREDICTED: uncharacterized protein LOC101853932					0.483734	0.16215	-0.603702	0.871307	-0.274683	0.386143	0.0729247	-0.849537	0.139844	1.28305	-0.507041	-0.158504	-1.02102
31	TR453495|c2_g1_i8	hypothetical protein					0.674937	0.155102	0.454401	-0.475001	-0.144197	0.0290817	0.107845	-0.916073	-0.506506	0.958484	0.0448343	-0.159949	-0.916073
49	TR536311|c2_g2_i2	hypothetical protein					0.248484	0.0528969	0.543417	-0.0650763	-0.139586	-0.33362	0.506162	-0.942113	-1.09268	1.12863	0.166213	0.0280604	0.161556
